# Supplementary material for: Computing the relative binding affinity of ligands based on a pairwise binding comparison network
Source: Nat Comput Sci. 2023 Oct 19;3(10):860–72. doi: 10.1038/s43588-023-00529-9 (PMC10766524; doi:10.1038/s43588-023-00529-9)
Supplement: Supplementary file 5 — The performance of PBCNet with zero-shot learning on the FEP2 set. The first column of the table denotes the different methods and the second column denotes the different metrics, where R denotes Pearson’s correlation coefficient, ρ denotes Spearman’s rank correlation coefficient and RMSEpw denotes the pairwise root-mean-square-error. For each average metric, the best one is in bold, and the suboptimal one is underlined. For PBCNet, the mean and the variance (in brackets) of the ranking metrics are all reported (n = 10). [file 43588_2023_529_MOESM5_ESM.xlsx]

## Sheet: Supplementary Data 2
		CDK8	c-Met	Eg5	HIF-2α	PFKFB3	SHP-2	SYK	TNKS2	Average
	No. of compounds	33	24	28	42	40	26	44	27	33
FEP+	R	0.62	0.9	0.71	0.61	0.79	0.71	0.5	0.4	0.66
	ρ	0.74	0.88	0.72	0.59	0.79	0.78	0.42	0.41	0.67
	RMSEpw#(kcal∙mol−1)	2.09	1.43	1.23	1.6	1.78	1.39	1.61	2.2	1.67
Glide SP	R	0	0	0	0.4	0.47	0.44	0.24	0.37	0.24
	ρ	0.13	0.13	-0.08	0.42	0.51	0.44	0.21	0.32	0.26
	RMSEpw#(kcal∙mol−1)	2.49	3.01	1.9	1.51	1.57	1.52	1.27	1.35	1.83
MM-GB/SA	R	0.77	0.6	0.14	0.54	0.5	0.6	0	0.26	0.43
	ρ	0.82	0.64	0.1	0.48	0.54	0.5	-0.12	0.22	0.4
	RMSEpw#(kcal∙mol−1)	7.03	5.96	10.09	11.69	6.99	8.76	15.81	7.9	9.28
PIGNet	R	0.4	0.52	-0.08	-0.03	0.44	0.61	0.09	-0.17	0.22
	ρ	0.52	0.44	-0.15	0.29	0.48	0.45	0.1	-0.07	0.26
	RMSEpw#(kcal∙mol−1)	1.94	2.22	2.08	2.19	2.52	3.72	1.59	3.58	2.48
PBCNet	R	0.55 (7.9*10-4)	0.7 (0.005)	0.64 (0.002)	0.19 (0.002)	0.43 (0.003)	0.4 (2.6*10-4)	0.47 (0.008)	0.36 (3.1*10-4)	0.47 (0.003)
	ρ	0.63 (0.002)	0.76 (7.9*10-4)	0.58 (3.1*10-4)	0.3 (0.001)	0.47 (0.002)	0.56 (0.015)	0.48 (0.010)	0.32 (7.5*10-4)	0.51 (0.002)
	RMSEpw#(kcal∙mol−1)	1.61	1.88	1.11	1.57	1.4	1.57	1.08	1.71	1.49
	RMSEpw#(pIC50)	1.18	1.38	0.82	1.16	1.03	1.15	0.79	1.26	1.1
Supplementary Data 2. The performance of PBCNet with zero-shot learning on the FEP2 set. The first column of the table denotes the different methods and the second column denotes the different metrics, where R denotes Pearson's correlation coefficient, ρ denotes Spearman's rank correlation coefficient, and RMSEpw denotes the pairwise root-mean-square-error. For each average metric, the best one i…
