# Supplementary material for: Computing the relative binding affinity of ligands based on a pairwise binding comparison network
Source: Nat Comput Sci. 2023 Oct 19;3(10):860–72. doi: 10.1038/s43588-023-00529-9 (PMC10766524; doi:10.1038/s43588-023-00529-9)
Supplement: Supplementary file 6 — The performance of PBCNet with few-shot learning on the FEP1 and FEP2 sets. The first column of the table denotes the different methods and the second column denotes the different metrics, where R denotes Pearson’s correlation coefficient, ρ denotes Spearman’s rank correlation coefficient and RMSEpw denotes the pairwise root-mean-square-error. For each average metric, the best one is in bold. For PBCNet, the mean and the variance (in brackets) of the ranking metrics are all reported (n = 10). One thing to keep in mind is that there are only 11 ligands in Thrombin (a testing series in FEP1 set), so the performance of the FEP1 set reported in the 11th column (fine-tuned with 10 ligands) is based on the remaining seven series. [file 43588_2023_529_MOESM6_ESM.xlsx]

## Sheet: Supplementary Data 5
Test sets	Metrics	Finetuned with 2 ligands	Finetuned with 3 ligands	Finetuned with 4 ligands	Finetuned with 5 ligands	Finetuned with 6 ligands	Finetuned with 7 ligands	Finetuned with 8 ligands	Finetuned with 9 ligands	Finetuned with 10 ligands	PBCNet without finetuning	FEP+
FEP1 set	R	0.663 (0.009)	0.680 (0.007)	0.702 (0.006)	0.703 (0.005)	0.729 (0.009)	0.739 (0.011)	0.755 (0.013)	0.769 (0.015)	0.731 (0.008)	0.648 (0.001)	0.74
	ρ	0.679 (0.009)	0.700 (0.010)	0.724 (0.008)	0.737 (0.010)	0.742 (0.012)	0.755 (0.007)	0.757 (0.016)	0.774 (0.016)	0.746 (0.009)	0.636 (0.002)	0.72
	RMSEpw#(kcal∙mol−1)	1.399 (0.118)	1.261 (0.164)	1.197 (0.093)	1.141 (0.078)	1.106 (0.058)	1.125 (0.089)	1.112 (0.091)	1.077 (0.071)	1.116 (0.081)	1.114	1.08
FEP2 set	R	0.527 (0.031)	0.534 (0.029)	0.556 (0.031)	0.571 (0.028)	0.592 (0.031)	0.598 (0.028)	0.613 (0.03)	0.623 (0.032)	0.646 (0.029)	0.468 (0.003)	0.66
	ρ	0.575 (0.022)	0.577 (0.021)	0.605 (0.012)	0.614 (0.017)	0.629 (0.020)	0.627 (0.018)	0.635 (0.020)	0.643 (0.025)	0.657 (0.025)	0.513 (0.002)	0.65
	RMSEpw#(kcal∙mol-1)	1.536 (0.124)	1.506 (0.088)	1.404 (0.029)	1.341 (0.061)	1.383 (0.088)	1.367 (0.088)	1.368 (0.078)	1.334 (0.011)	1.296 (0.078)	1.49	1.67
Supplementary Data 3. The performance of PBCNet with few-shot learning on the FEP1 and FEP2 sets. The first column of the table denotes the different methods and the second column denotes the different metrics, where R denotes Pearson's correlation coefficient, ρ denotes Spearman's rank correlation coefficient, and RMSEpw denotes the pairwise root-mean-square-error. For each average metric, the b…
