# Supplementary material for: Computing the relative binding affinity of ligands based on a pairwise binding comparison network
Source: Nat Comput Sci. 2023 Oct 19;3(10):860–72. doi: 10.1038/s43588-023-00529-9 (PMC10766524; doi:10.1038/s43588-023-00529-9)
Supplement: Supplementary file 7 — Selection experiment results of the active learning equipped PBCNet for nine different datasets. The first column of the table indicates the name of the system, the second column is the number of compounds per system and the third column indicates the order of experimental synthesis of the target ligands (the compound with the highest affinity in each chemical series). Columns 4–6 indicate the order of selection of the target compounds for PBCNet with different β values, which is a user-defined parameter adjusting the exploration–exploitation trade-off (see equation (34) in the main text), and the average and corresponding variance values based on six independently runs with different random seeds are reported here (n = 6). For the definition of the last three indicators, refer to equations (1)–(3) in the main text. [file 43588_2023_529_MOESM7_ESM.xlsx]

## Sheet: Supplementary Data 3
System	Number of ligands	Experimental order	Model selection order (β=2)	Model selection order (β=-2)	Model selection order (β=0)	Advantage order (β=2)	Advantage ratio (β=2)	Efficiency improvement ratio (β=2)
FGFR2	15	7	5±0	6±0	6±0	2	0.1333	0.4
BCL6	25	23	2	2	2	21	0.84	10.5
HO1	19	8	9.33±0.47	9±0	9±0	-1.33	-0.07	-0.14
LRRK2	20	6	15±0	15±0	15±0	-9	-0.45	-0.6
sEH	51	43	2	2	2	41	0.8039	20.5
CKD9	38	13	15.17±1.34	15.83±2.97	18.33±2.69	-2.17	-0.0775	-0.14
WDR5	21	16	12.83±1.87	12.83±1.21	13.83±0.90	3.17	0.151	0.25
AAK1	30	28	3	3	3	25	0.8333	8.3333
PSK13	38	27	6±0	5±0	5±0	21	0.5526	3.5
mean	28.56	19	7.81±0.23	7.85±0.31	8.35±0.29	11.18	0.3018	4.73
Supplementary Data 4. Selection experiment results of the active learning equipped PBCNet for 9 different datasets. The first column of the table indicates the name of the system, the second column is the number of compounds per system, and the third column indicates the order of experimental synthesis of the target ligands (the compound with the highest affinity in each chemical series). Columns…
