# Supplementary material for: Computing the relative binding affinity of ligands based on a pairwise binding comparison network
Source: Nat Comput Sci. 2023 Oct 19;3(10):860–72. doi: 10.1038/s43588-023-00529-9 (PMC10766524; doi:10.1038/s43588-023-00529-9)
Supplement: Supplementary file 8 — Statistical source data. [file 43588_2023_529_MOESM8_ESM.zip]

Archive with 18 entries (17 files):
- source_data_figure2/
- source_data_figure2/explanatory_document.txt
- source_data_figure2/source_Bace.csv
- source_data_figure2/source_CDK2.csv
- source_data_figure2/source_Jnk1.csv
- source_data_figure2/source_MCL1.csv
- source_data_figure2/source_PTP1B.csv
- source_data_figure2/source_Thrombin.csv
- source_data_figure2/source_Tyk2.csv
- source_data_figure2/source_cdk8.csv
- source_data_figure2/source_cmet.csv
- source_data_figure2/source_eg5.csv
- source_data_figure2/source_hif2a.csv
- source_data_figure2/source_p38.csv
- source_data_figure2/source_pfkfb3.csv
- source_data_figure2/source_shp2.csv
- source_data_figure2/source_syk.csv
- source_data_figure2/source_tnks2.csv
