# Supplementary material for: Computing the relative binding affinity of ligands based on a pairwise binding comparison network
Source: Nat Comput Sci. 2023 Oct 19;3(10):860–72. doi: 10.1038/s43588-023-00529-9 (PMC10766524; doi:10.1038/s43588-023-00529-9)
Supplement: Supplementary file 8 — Statistical source data. [file 43588_2023_529_MOESM8_ESM.zip › source_data_figure2/explanatory_document.txt]

Figure 2a and Figure 2b share the common source data.

Figure 2a ：
 Our figure 2a shows the change of model accuracy with the pairwise molecule similarity.
The model accuracy is showed as the mean absolute error, which can be calculated 
from the fourth column of "error" in each csv file, and the similarity is calculated from 
the fifth column.

Figure 2b :
Our figure 2b shows the proportions of ligand pairs (y-axis) with different Tanimoto 
similarity scores (x-axis) in the FEP1 and FEP2 sets. Both metrics can be calculated 
from the fifth column in each csv file.

FEP1 set:
BACE	CDK2	JNK1	MCL1	p38	PTP1B	Thrombin	Tyk2
FEP2 set:
CDK8	c-Met	Eg5	HIF-2α	PFKFB3	SHP-2	SYK	TNKS2
