# Supplementary material for: Computing the relative binding affinity of ligands based on a pairwise binding comparison network
Source: Nat Comput Sci. 2023 Oct 19;3(10):860–72. doi: 10.1038/s43588-023-00529-9 (PMC10766524; doi:10.1038/s43588-023-00529-9)
Supplement: Supplementary file 8 — Statistical source data. [file 43588_2023_529_MOESM8_ESM.zip › source_data_figure2/source_Bace.csv]

Ligand1	Ligand2	Lable	error	smi
CAT-17g	CAT-17f	0.235470367606962	0.7454574834669474	0.7457627118644068
CAT-17g	CAT-17a	-0.7284864497840369	0.3285105837047065	0.6666666666666666
CAT-17g	CAT-17d	0.235470367606962	0.1021438110505696	0.7636363636363637
CAT-17g	CAT-4n	0.4782991842016422	0.0457454458460055	0.5151515151515151
CAT-17g	CAT-13j	0.743203347759473	0.211776083545911	0.4477611940298507
CAT-17g	CAT-4k	1.390746858678618	0.4741006761415393	0.4838709677419355
CAT-17g	CAT-13i	0.3458471024227254	0.0722239935588949	0.4696969696969697
CAT-17g	CAT-13o	0.883013878526107	0.841893293471948	0.4202898550724637
CAT-17g	CAT-13d	-0.5371667761033807	0.6801265496438775	0.6909090909090909
CAT-17g	CAT-13h	0.0809429388648936	0.2370319265716603	0.4461538461538462
CAT-17g	CAT-13k	0.0294337959508714	0.268429329850215	0.4696969696969697
CAT-17g	CAT-4m	0.4341484902753363	0.2748817206964959	0.5483870967741935
CAT-17g	CAT-4o	0.2649041635578308	0.1040525811130371	0.7017543859649122
CAT-17g	CAT-4p	-0.2501872655823955	0.6502728936150799	0.5396825396825397
CAT-17g	CAT-24	-1.184710287022524	1.2459509563624191	0.7333333333333333
CAT-17g	CAT-17b	-0.2060365716560905	0.5605768601044242	0.6551724137931034
CAT-17g	CAT-13f	0.4782991842016422	0.5935819581731998	0.6379310344827587
CAT-17g	CAT-13c	0.3090548574841376	0.1465274036013726	0.4603174603174603
CAT-17g	CAT-4c	1.390746858678618	0.1765512495859056	0.4242424242424242
CAT-17g	CAT-4b	0.0809429388648936	0.983964611946874	0.4307692307692308
CAT-17g	CAT-4a	1.3318792667768775	0.1044474926374732	0.4827586206896552
CAT-17g	CAT-13e	-0.1618858777297855	0.0966097913993716	0.6379310344827587
CAT-17g	CAT-4l	0.2943379595087023	0.2463818476392774	0.4545454545454545
CAT-17g	CAT-4j	0.5298083271156653	0.3600697074760095	0.5161290322580645
CAT-17g	CAT-17e	-0.2060365716560905	0.2204087984382335	0.7586206896551724
CAT-17g	CAT-13b	0.4562238372384897	0.0721179329336294	0.4375
CAT-17g	CAT-17c	-0.0883013878526099	0.1778673257170312	0.6440677966101694
CAT-17g	CAT-13a	0.6622604088945803	0.0504689173860963	0.4590163934426229
CAT-17g	CAT-13m	0.7211280007963206	0.6688633141224409	0.5
CAT-17g	CAT-4d	0.4635822862262069	0.4920508772259415	0.4393939393939394
CAT-17g	CAT-17h	-0.4341484902753345	0.2706402538671009	0.7857142857142857
CAT-17g	CAT-13g	0.4782991842016422	0.6651415065511905	0.6271186440677966
CAT-17g	CAT-17i	0.1986781226683742	0.1499441171277649	0.8
CAT-17g	CAT-4i	1.0890504501821985	0.1492969773771753	0.4307692307692308
CAT-17g	CAT-13n	0.883013878526107	0.6759189111608421	0.4461538461538462
CAT-17f	CAT-17a	-0.9639568173909988	0.9427763627494185	0.6333333333333333
CAT-17f	CAT-17d	0.0	0.8057094216346741	0.7241379310344828
CAT-17f	CAT-4n	0.2428288165946801	0.5765242870430152	0.7166666666666667
CAT-17f	CAT-13j	0.507732980152511	0.3849088622127539	0.4285714285714285
CAT-17f	CAT-4k	1.155276491071656	0.1375357371311638	0.4615384615384615
CAT-17f	CAT-13i	0.1103767348157633	0.534652273572756	0.4492753623188406
CAT-17f	CAT-13o	0.647543510919145	0.2193213315063031	0.4027777777777778
CAT-17f	CAT-13d	-0.7726371437103428	1.310669913867203	0.6551724137931034
CAT-17f	CAT-13h	-0.1545274287420683	0.8492331534582548	0.4264705882352941
CAT-17f	CAT-13k	-0.2060365716560905	0.9596338311775748	0.4492753623188406
CAT-17f	CAT-4m	0.1986781226683742	0.8537236584137788	0.5230769230769231
CAT-17f	CAT-4o	0.0294337959508688	0.707336476304075	0.5151515151515151
CAT-17f	CAT-4p	-0.4856576331893576	1.282593310717739	0.5151515151515151
CAT-17f	CAT-24	-1.420180654629486	1.7642734409415892	0.8135593220338984
CAT-17f	CAT-17b	-0.4415069392630526	1.1737210920760104	0.6229508196721312
CAT-17f	CAT-13f	0.2428288165946801	0.0563602145294348	0.6065573770491803
CAT-17f	CAT-13c	0.0735844898771755	0.7916371893334874	0.417910447761194
CAT-17f	CAT-4c	1.155276491071656	0.537156746957824	0.4057971014492754
CAT-17f	CAT-4b	-0.1545274287420683	1.657154443855899	0.4117647058823529
CAT-17f	CAT-4a	1.0964088991699157	0.5136095925750794	0.4590163934426229
CAT-17f	CAT-13e	-0.3973562453367476	0.704195532617784	0.6065573770491803
CAT-17f	CAT-4l	0.0588675919017402	0.8471901235142144	0.4347826086956521
CAT-17f	CAT-4j	0.2943379595087032	0.9693002984716436	0.4923076923076923
CAT-17f	CAT-17e	-0.4415069392630526	0.8254785707899996	0.7213114754098361
CAT-17f	CAT-13b	0.2207534696315276	0.769005975558902	0.417910447761194
CAT-17f	CAT-17c	-0.323771755459572	0.436342339279915	0.8181818181818182
CAT-17f	CAT-13a	0.4267900412876182	0.6066166931789345	0.4375
CAT-17f	CAT-13m	0.4856576331893585	0.0690963872710845	0.4776119402985074
CAT-17f	CAT-4d	0.2281119186192448	1.297218267270953	0.4202898550724637
CAT-17f	CAT-17h	-0.6696188578822966	0.9137345681407804	0.7457627118644068
CAT-17f	CAT-13g	0.2428288165946801	0.0801635082344214	0.5967741935483871
CAT-17f	CAT-17i	-0.0367922449385877	0.4651466274535413	0.7586206896551724
CAT-17f	CAT-4i	0.8535800825752364	0.4076599229179276	0.4117647058823529
CAT-17f	CAT-13n	0.647543510919145	0.0919562192016156	0.4264705882352941
CAT-17a	CAT-17d	0.9639568173909988	0.321495398285469	0.7037037037037037
CAT-17a	CAT-4n	1.206785633985679	0.4313091782972025	0.417910447761194
CAT-17a	CAT-13j	1.47168979754351	0.6240102421274027	0.559322033898305
CAT-17a	CAT-4k	2.119233308462655	0.9923267942948693	0.4745762711864407
CAT-17a	CAT-13i	1.0743335522067623	0.5057661569964962	0.6140350877192983
CAT-17a	CAT-13o	1.611500328310144	1.2352892811375975	0.5245901639344263
CAT-17a	CAT-13d	0.1913196736806561	0.2725538319116901	0.9130434782608696
CAT-17a	CAT-13h	0.8094293886489305	0.2222639733619127	0.5892857142857143
CAT-17a	CAT-13k	0.7579202457349083	0.1368884249608299	0.5333333333333333
CAT-17a	CAT-4m	1.1626349400593732	0.1569314908101056	0.4444444444444444
CAT-17a	CAT-4o	0.9933906133418676	0.3250434930568334	0.4375
CAT-17a	CAT-4p	0.4782991842016413	0.2293326421991155	0.5333333333333333
CAT-17a	CAT-24	-0.456223837238487	0.7911098517000043	0.6229508196721312
CAT-17a	CAT-17b	0.5224498781279463	0.1007208553238969	0.7169811320754716
CAT-17a	CAT-13f	1.206785633985679	1.0002437679216074	0.8367346938775511
CAT-17a	CAT-13c	1.0375413072681745	0.3136522544002851	0.5818181818181818
CAT-17a	CAT-4c	2.119233308462655	0.476028023390328	0.4590163934426229
CAT-17a	CAT-4b	0.8094293886489305	0.6402558273010817	0.4666666666666667
CAT-17a	CAT-4a	2.0603657165609146	0.6199686924062515	0.5283018867924528
CAT-17a	CAT-13e	0.5666005720542513	0.3170736541198335	0.8367346938775511
CAT-17a	CAT-4l	1.0228244092927392	0.2598140862451013	0.421875
CAT-17a	CAT-4j	1.258294776899702	0.1589639940093821	0.4590163934426229
CAT-17a	CAT-17e	0.5224498781279463	0.2180573615149397	0.6440677966101694
CAT-17a	CAT-13b	1.1847102870225266	0.3355764378785446	0.5818181818181818
CAT-17a	CAT-17c	0.6401850619314269	0.5862532333431796	0.7037037037037037
CAT-17a	CAT-13a	1.3907468586786171	0.5471087962015053	0.6153846153846154
CAT-17a	CAT-13m	1.4496144505803574	1.1294360014264573	0.5689655172413793
CAT-17a	CAT-4d	1.1920687360102438	0.2894937592213846	0.4516129032258064
CAT-17a	CAT-17h	0.2943379595087023	0.1340731098459215	0.7924528301886793
CAT-17a	CAT-13g	1.206785633985679	1.0300595013543772	0.82
CAT-17a	CAT-17i	0.9271645724524112	0.56939007637392	0.6785714285714286
CAT-17a	CAT-4i	1.817536899966236	0.6935460066022834	0.4426229508196721
CAT-17a	CAT-13n	1.611500328310144	1.1366533691960692	0.5614035087719298
CAT-17d	CAT-4n	0.2428288165946801	0.2175226252992948	0.4923076923076923
CAT-17d	CAT-13j	0.507732980152511	0.3303029464687342	0.492063492063492
CAT-17d	CAT-4k	1.155276491071656	0.5906956333179023	0.5344827586206896
CAT-17d	CAT-13i	0.1103767348157633	0.2230323446618783	0.492063492063492
CAT-17d	CAT-13o	0.647543510919145	0.9087749929481062	0.4615384615384615
CAT-17d	CAT-13d	-0.7726371437103428	0.5530259161979831	0.7307692307692307
CAT-17d	CAT-13h	-0.1545274287420683	0.0898227423387938	0.4677419354838709
CAT-17d	CAT-13k	-0.2060365716560905	0.1792901160760943	0.5932203389830508
CAT-17d	CAT-4m	0.1986781226683742	0.0970364941071385	0.5245901639344263
CAT-17d	CAT-4o	0.0294337959508688	0.0048194059650691	0.5161290322580645
CAT-17d	CAT-4p	-0.4856576331893576	0.5417418153027667	0.5161290322580645
CAT-17d	CAT-24	-1.420180654629486	1.0593844414794615	0.711864406779661
CAT-17d	CAT-17b	-0.4415069392630526	0.4141457213768432	0.7222222222222222
CAT-17d	CAT-13f	0.2428288165946801	0.8377991620918115	0.6727272727272727
CAT-17d	CAT-13c	0.0735844898771755	0.0231726836610324	0.4590163934426229
CAT-17d	CAT-4c	1.155276491071656	0.4088953870791938	0.4444444444444444
CAT-17d	CAT-4b	-0.1545274287420683	0.7366970807272367	0.4754098360655737
CAT-17d	CAT-4a	1.0964088991699157	0.1892249539909301	0.509090909090909
CAT-17d	CAT-13e	-0.3973562453367476	0.0395935441873306	0.6727272727272727
CAT-17d	CAT-4l	0.0588675919017402	0.0826048073330315	0.5245901639344263
CAT-17d	CAT-4j	0.2943379595087032	0.2372439787580509	0.6851851851851852
CAT-17d	CAT-17e	-0.4415069392630526	0.0714421144434878	0.7368421052631579
CAT-17d	CAT-13b	0.2207534696315276	0.0413900996898161	0.4590163934426229
CAT-17d	CAT-17c	-0.323771755459572	0.2828229262802351	0.6785714285714286
CAT-17d	CAT-13a	0.4267900412876182	0.1813046162921959	0.4827586206896552
CAT-17d	CAT-13m	0.4856576331893585	0.7480628498832367	0.5245901639344263
CAT-17d	CAT-4d	0.2281119186192448	0.2880777161807125	0.4603174603174603
CAT-17d	CAT-17h	-0.6696188578822966	0.1406242976405973	0.7636363636363637
CAT-17d	CAT-13g	0.2428288165946801	0.8708809916396936	0.6607142857142857
CAT-17d	CAT-17i	-0.0367922449385877	0.2779892420494799	0.7777777777777778
CAT-17d	CAT-4i	0.8535800825752364	0.2680632721580611	0.4754098360655737
CAT-17d	CAT-13n	0.647543510919145	0.7489494593196424	0.4918032786885246
CAT-4n	CAT-13j	0.2649041635578308	0.330488227087799	0.5396825396825397
CAT-4n	CAT-4k	0.9124476744769758	0.2983118130801863	0.6727272727272727
CAT-4n	CAT-13i	-0.1324520817789167	0.1402869903313845	0.4057971014492754
CAT-4n	CAT-13o	0.4047146943244648	0.913543811145754	0.5076923076923077
CAT-4n	CAT-13d	-1.015465960305023	0.9933367785325524	0.4307692307692308
CAT-4n	CAT-13h	-0.3973562453367485	0.3826614326291456	0.4242424242424242
CAT-4n	CAT-13k	-0.4488653882507707	0.3720359548096086	0.5901639344262295
CAT-4n	CAT-4m	-0.0441506939263058	0.1930179434151363	0.7454545454545455
CAT-4n	CAT-4o	-0.2133950206438113	0.0604552241960573	0.7321428571428571
CAT-4n	CAT-4p	-0.7284864497840378	0.6676347529053661	0.7321428571428571
CAT-4n	CAT-24	-1.663009471224166	1.1230092709525596	0.5757575757575758
CAT-4n	CAT-17b	-0.6843357558577328	0.6809211219410418	0.4117647058823529
CAT-4n	CAT-13f	0.0	0.4439660310745239	0.417910447761194
CAT-4n	CAT-13c	-0.1692443267175045	0.4282600060769405	0.4375
CAT-4n	CAT-4c	0.9124476744769758	0.2813795640109724	0.5932203389830508
CAT-4n	CAT-4b	-0.3973562453367485	0.9359663460829032	0.603448275862069
CAT-4n	CAT-4a	0.8535800825752355	0.1631174434028528	0.6862745098039216
CAT-4n	CAT-13e	-0.6401850619314278	0.3380144276617134	0.417910447761194
CAT-4n	CAT-4l	-0.1839612246929398	0.3343480349956741	0.6271186440677966
CAT-4n	CAT-4j	0.051509142914023	0.528100608787332	0.7090909090909091
CAT-4n	CAT-17e	-0.6843357558577328	0.368177818807867	0.5
CAT-4n	CAT-13b	-0.0220753469631524	0.4476504841015191	0.4375
CAT-4n	CAT-17c	-0.5666005720542522	0.0196863521979899	0.5645161290322581
CAT-4n	CAT-13a	0.183961224692938	0.3881495474399355	0.4590163934426229
CAT-4n	CAT-13m	0.2428288165946783	0.7100197975059332	0.6
CAT-4n	CAT-4d	-0.0147168979754352	0.5653437719454669	0.6101694915254238
CAT-4n	CAT-17h	-0.9124476744769768	0.5662184788821892	0.5151515151515151
CAT-4n	CAT-13g	0.0	0.5261757373809814	0.4117647058823529
CAT-4n	CAT-17i	-0.2796210615332679	0.0894425480063513	0.5230769230769231
CAT-4n	CAT-4i	0.6107512659805563	0.0362890906112935	0.603448275862069
CAT-4n	CAT-13n	0.4047146943244648	0.8320442345771503	0.5409836065573771
CAT-13j	CAT-4k	0.647543510919145	0.3531152815871747	0.6481481481481481
CAT-13j	CAT-13i	-0.3973562453367476	0.0109790299513106	0.5666666666666667
CAT-13j	CAT-13o	0.1398105307666339	0.8908315583316364	0.6964285714285714
CAT-13j	CAT-13d	-1.2803701238628538	0.8742623405452878	0.6071428571428571
CAT-13j	CAT-13h	-0.6622604088945794	0.2627295212908196	0.5964912280701754
CAT-13j	CAT-13k	-0.7137695518086016	0.4619863000462115	0.7090909090909091
CAT-13j	CAT-4m	-0.3090548574841367	0.295493367492293	0.576271186440678
CAT-13j	CAT-4o	-0.4782991842016422	0.1292732194647037	0.5666666666666667
CAT-13j	CAT-4p	-0.9933906133418686	0.7641549642329819	0.6785714285714286
CAT-13j	CAT-24	-1.927913634781997	1.1057334828426049	0.4225352112676056
CAT-13j	CAT-17b	-0.9492399194155636	0.5658921697054806	0.453125
CAT-13j	CAT-13f	-0.2649041635578308	0.4999887721950378	0.5862068965517241
CAT-13j	CAT-13c	-0.4341484902753354	0.3194327948941709	0.5892857142857143
CAT-13j	CAT-4c	0.647543510919145	0.1785610528045209	0.5689655172413793
CAT-13j	CAT-4b	-0.6622604088945794	1.0500339226885247	0.5789473684210527
CAT-13j	CAT-4a	0.5886759190174047	0.120781955280691	0.66
CAT-13j	CAT-13e	-0.9050892254892586	0.2079533001962898	0.5862068965517241
CAT-13j	CAT-4l	-0.4488653882507707	0.3058457120422746	0.576271186440678
CAT-13j	CAT-4j	-0.2133950206438077	0.479501030127145	0.625
CAT-13j	CAT-17e	-0.9492399194155636	0.2583742835436764	0.4347826086956521
CAT-13j	CAT-13b	-0.2869795105209833	0.3104724391153341	0.5892857142857143
CAT-13j	CAT-17c	-0.831504735612083	0.1055251029499285	0.4461538461538462
CAT-13j	CAT-13a	-0.0809429388648927	0.2626783352500855	0.6226415094339622
CAT-13j	CAT-13m	-0.0220753469631524	0.5744207582309394	0.6909090909090909
CAT-13j	CAT-4d	-0.2796210615332661	0.7139261929686604	0.559322033898305
CAT-13j	CAT-17h	-1.1773518380348076	0.4408500250999321	0.5396825396825397
CAT-13j	CAT-13g	-0.2649041635578308	0.395380296033081	0.576271186440678
CAT-13j	CAT-17i	-0.5445252250910988	0.024395983290554	0.4545454545454545
CAT-13j	CAT-4i	0.3458471024227254	0.0891679251384847	0.6666666666666666
CAT-13j	CAT-13n	0.1398105307666339	0.6912293120471515	0.7843137254901961
CAT-4k	CAT-13i	-1.0448997562558926	0.0787599628598966	0.4590163934426229
CAT-4k	CAT-13o	-0.507732980152511	0.5892222000156411	0.6071428571428571
CAT-4k	CAT-13d	-1.9279136347819987	0.8633430886317912	0.4912280701754385
CAT-4k	CAT-13h	-1.3098039198137243	0.3143368530488927	0.4827586206896552
CAT-4k	CAT-13k	-1.3613130627277463	0.7511160550716489	0.6792452830188679
CAT-4k	CAT-4m	-0.9565983684032816	0.532867041346397	0.7254901960784313
CAT-4k	CAT-4o	-1.1258426951207872	0.4052304672040696	0.7115384615384616
CAT-4k	CAT-4p	-1.6409341242610136	1.052461161881558	0.7115384615384616
CAT-4k	CAT-24	-2.575457145701142	1.3667024870021065	0.4545454545454545
CAT-4k	CAT-17b	-1.5967834303347086	0.6496703932253336	0.4666666666666667
CAT-4k	CAT-13f	-0.9124476744769758	0.2040122912288957	0.4745762711864407
CAT-4k	CAT-13c	-1.0816920011944804	0.3320918291516337	0.5
CAT-4k	CAT-4c	0.0	0.1122986078262329	0.72
CAT-4k	CAT-4b	-1.3098039198137243	1.3049946561857482	0.7
CAT-4k	CAT-4a	-0.0588675919017402	0.3272546711406318	0.8571428571428571
CAT-4k	CAT-13e	-1.5526327364084036	0.3162301056024343	0.4745762711864407
CAT-4k	CAT-4l	-1.0964088991699157	0.5400941923675475	0.7254901960784313
CAT-4k	CAT-4j	-0.8609385315629527	0.6756743017884776	0.7916666666666666
CAT-4k	CAT-17e	-1.5967834303347086	0.344164640661857	0.46875
CAT-4k	CAT-13b	-0.9345230214401284	0.330982839326481	0.5
CAT-4k	CAT-17c	-1.479048246531228	0.0073927585170068	0.4590163934426229
CAT-4k	CAT-13a	-0.7284864497840378	0.2853851628959152	0.5283018867924528
CAT-4k	CAT-13m	-0.6696188578822975	0.2798161377689477	0.660377358490566
CAT-4k	CAT-4d	-0.9271645724524112	1.0921371757734866	0.6730769230769231
CAT-4k	CAT-17h	-1.8248953489539528	0.4618981746909523	0.4838709677419355
CAT-4k	CAT-13g	-0.9124476744769758	0.1255313322902971	0.4666666666666667
CAT-4k	CAT-17i	-1.1920687360102438	0.0055069523518778	0.4918032786885246
CAT-4k	CAT-4i	-0.3016964084964195	0.0974117405276694	0.7346938775510204
CAT-4k	CAT-13n	-0.507732980152511	0.3933078123126989	0.6538461538461539
CAT-13i	CAT-13o	0.5371667761033816	0.8590049165910525	0.532258064516129
CAT-13i	CAT-13d	-0.8830138785261061	0.7645336729902176	0.6666666666666666
CAT-13i	CAT-13h	-0.2649041635578317	0.2201610391622228	0.5964912280701754
CAT-13i	CAT-13k	-0.3164133064718539	0.1983768873186404	0.5409836065573771
CAT-13i	CAT-4m	0.0883013878526108	0.1531898702917678	0.4307692307692308
CAT-13i	CAT-4o	-0.0809429388648945	0.0352663461274583	0.4242424242424242
CAT-13i	CAT-4p	-0.596034368005121	0.5571218295660856	0.5161290322580645
CAT-13i	CAT-24	-1.530557389445249	1.2275547935437598	0.4428571428571428
CAT-13i	CAT-17b	-0.551883674078816	0.5413323378574191	0.5
CAT-13i	CAT-13f	0.1324520817789167	0.545719843247804	0.6428571428571429
CAT-13i	CAT-13c	-0.0367922449385877	0.1650190019881482	0.5892857142857143
CAT-13i	CAT-4c	1.0448997562558926	0.1714605038793362	0.4444444444444444
CAT-13i	CAT-4b	-0.2649041635578317	0.9489562136715096	0.4516129032258064
CAT-13i	CAT-4a	0.9860321643541524	0.2486695411394307	0.509090909090909
CAT-13i	CAT-13e	-0.507732980152511	0.1464909838642115	0.6428571428571429
CAT-13i	CAT-4l	-0.051509142914023	0.1246854672815462	0.4090909090909091
CAT-13i	CAT-4j	0.1839612246929398	0.222908723217369	0.4444444444444444
CAT-13i	CAT-17e	-0.551883674078816	0.2510834101971327	0.4558823529411764
CAT-13i	CAT-13b	0.1103767348157642	0.1984649705065014	0.7450980392156863
CAT-13i	CAT-17c	-0.4341484902753354	0.1302837134943484	0.492063492063492
CAT-13i	CAT-13a	0.3164133064718548	0.0459089047937091	0.6226415094339622
CAT-13i	CAT-13m	0.3752808983735951	0.7558658237867268	0.55
CAT-13i	CAT-4d	0.1177351838034814	0.6094228262024696	0.4603174603174603
CAT-13i	CAT-17h	-0.77999559269806	0.3266737781610117	0.5645161290322581
CAT-13i	CAT-13g	0.1324520817789167	0.6184359899553389	0.631578947368421
CAT-13i	CAT-17i	-0.1471689797543511	0.0818703912592902	0.4769230769230769
CAT-13i	CAT-4i	0.743203347759473	0.3349908648302434	0.4285714285714285
CAT-13i	CAT-13n	0.5371667761033816	0.787091316623096	0.5689655172413793
CAT-13o	CAT-13d	-1.4201806546294875	1.5475575686538403	0.5689655172413793
CAT-13o	CAT-13h	-0.8020709396612133	0.9268041492711988	0.559322033898305
CAT-13o	CAT-13k	-0.8535800825752355	1.1231903683342075	0.6964285714285714
CAT-13o	CAT-4m	-0.4488653882507707	0.9951231225494768	0.5409836065573771
CAT-13o	CAT-4o	-0.6181097149682762	0.8315762996507408	0.532258064516129
CAT-13o	CAT-4p	-1.1332011441085026	1.4547999123427555	0.6379310344827587
CAT-13o	CAT-24	-2.067724165548631	1.8189654918807232	0.3972602739726027
CAT-13o	CAT-17b	-1.0890504501821976	1.2415633581640702	0.4242424242424242
CAT-13o	CAT-13f	-0.4047146943244648	0.1867322829398822	0.55
CAT-13o	CAT-13c	-0.5739590210419694	0.991382269332985	0.5789473684210527
CAT-13o	CAT-4c	0.507732980152511	0.5304517818485266	0.5333333333333333
CAT-13o	CAT-4b	-0.8020709396612133	1.7173065186750378	0.5423728813559322
CAT-13o	CAT-4a	0.4488653882507707	0.8177037493224715	0.6153846153846154
CAT-13o	CAT-13e	-1.0448997562558926	0.8715447729261196	0.55
CAT-13o	CAT-4l	-0.5886759190174047	1.0248954920383395	0.5409836065573771
CAT-13o	CAT-4j	-0.3532055514104417	1.2092017429120592	0.5862068965517241
CAT-13o	CAT-17e	-1.0890504501821976	0.932018318033455	0.4084507042253521
CAT-13o	CAT-13b	-0.4267900412876173	1.022032541592793	0.6071428571428571
CAT-13o	CAT-17c	-0.971315266378717	0.5493141429503723	0.417910447761194
CAT-13o	CAT-13a	-0.2207534696315267	0.8964554454539755	0.6111111111111112
CAT-13o	CAT-13m	-0.1618858777297864	0.0906182729019056	0.6785714285714286
CAT-13o	CAT-4d	-0.4194315922999001	1.4374841702723122	0.5245901639344263
CAT-13o	CAT-17h	-1.3171623688014416	1.1160491447719003	0.5076923076923077
CAT-13o	CAT-13g	-0.4047146943244648	0.2091885712775897	0.5409836065573771
CAT-13o	CAT-17i	-0.6843357558577328	0.66347829878619	0.4264705882352941
CAT-13o	CAT-4i	0.2060365716560914	0.6710627039328978	0.5689655172413793
CAT-13o	CAT-13n	0.0	0.010555270127952	0.7358490566037735
CAT-13d	CAT-13h	0.6181097149682744	0.522951257212232	0.6415094339622641
CAT-13d	CAT-13k	0.5666005720542522	0.4519725551055523	0.5789473684210527
CAT-13d	CAT-4m	0.971315266378717	0.4465105550368591	0.4590163934426229
CAT-13d	CAT-4o	0.8020709396612116	0.6163473368894525	0.4516129032258064
CAT-13d	CAT-4p	0.2869795105209851	0.0711886427155041	0.5517241379310345
CAT-13d	CAT-24	-0.6475435109191432	0.5269229621940151	0.6440677966101694
CAT-13d	CAT-17b	0.3311302044472901	0.1988896706185547	0.7450980392156863
CAT-13d	CAT-13f	1.015465960305023	1.2960111055782315	0.9130434782608696
CAT-13d	CAT-13c	0.8462216335875183	0.5918387848478943	0.6346153846153846
CAT-13d	CAT-4c	1.9279136347819987	0.8562570500423137	0.4745762711864407
CAT-13d	CAT-4b	0.6181097149682744	0.314399349706103	0.4827586206896552
CAT-13d	CAT-4a	1.8690460428802584	0.8652330145446872	0.5490196078431373
CAT-13d	CAT-13e	0.3752808983735951	0.613746177714339	0.9130434782608696
CAT-13d	CAT-4l	0.831504735612083	0.4936934741966015	0.4354838709677419
CAT-13d	CAT-4j	1.066975103219046	0.4067796929674285	0.4745762711864407
CAT-13d	CAT-17e	0.3311302044472901	0.509499368914148	0.6666666666666666
CAT-13d	CAT-13b	0.9933906133418704	0.6163297231441165	0.6346153846153846
CAT-13d	CAT-17c	0.4488653882507707	0.8819983943466569	0.7307692307692307
CAT-13d	CAT-13a	1.199427184997961	0.7425866698612422	0.673469387755102
CAT-13d	CAT-13m	1.2582947768997013	1.380464152319318	0.6181818181818182
CAT-13d	CAT-4d	1.0007490623295876	0.1537008989155861	0.4666666666666667
CAT-13d	CAT-17h	0.1030182858280461	0.4334908743671696	0.8235294117647058
CAT-13d	CAT-13g	1.015465960305023	1.3786131296566009	0.8936170212765957
CAT-13d	CAT-17i	0.735844898771755	0.854072917055599	0.7037037037037037
CAT-13d	CAT-4i	1.6262172262855792	0.9015618961044574	0.4576271186440678
CAT-13d	CAT-13n	1.4201806546294875	1.3874908485555837	0.6111111111111112
CAT-13h	CAT-13k	-0.0515091429140222	0.0415269722555029	0.5689655172413793
CAT-13h	CAT-4m	0.3532055514104426	0.1022214191205561	0.4516129032258064
CAT-13h	CAT-4o	0.1839612246929372	0.2055943170069419	0.4444444444444444
CAT-13h	CAT-4p	-0.3311302044472892	0.2996939958117205	0.5423728813559322
CAT-13h	CAT-24	-1.2656532258874176	0.8320049376374481	0.4411764705882353
CAT-13h	CAT-17b	-0.2869795105209842	0.2021425506821171	0.4754098360655737
CAT-13h	CAT-13f	0.3973562453367485	0.8637627397157921	0.6181818181818182
CAT-13h	CAT-13c	0.2281119186192439	0.0962969619542049	0.6226415094339622
CAT-13h	CAT-4c	1.3098039198137243	0.4505874085641821	0.4666666666666667
CAT-13h	CAT-4b	0.0	0.6709457039833069	0.4745762711864407
CAT-13h	CAT-4a	1.250936327911984	0.47292226407684	0.5384615384615384
CAT-13h	CAT-13e	-0.2428288165946792	0.1934920247177292	0.6181818181818182
CAT-13h	CAT-4l	0.2133950206438086	0.0827551695505164	0.4285714285714285
CAT-13h	CAT-4j	0.4488653882507716	0.0090757862563695	0.4666666666666667
CAT-13h	CAT-17e	-0.2869795105209842	0.0931427934417233	0.4328358208955223
CAT-13h	CAT-13b	0.375280898373596	0.0608922655992429	0.6226415094339622
CAT-13h	CAT-17c	-0.1692443267175036	0.4942999705008191	0.4677419354838709
CAT-13h	CAT-13a	0.5813174700296866	0.1708358978785025	0.6938775510204082
CAT-13h	CAT-13m	0.6401850619314269	0.9569506087301328	0.5789473684210527
CAT-13h	CAT-4d	0.3826393473613132	0.2994470011723171	0.4590163934426229
CAT-13h	CAT-17h	-0.5150914291402282	0.0042623380681456	0.5409836065573771
CAT-13h	CAT-13g	0.3973562453367485	0.8726062808611168	0.6071428571428571
CAT-13h	CAT-17i	0.1177351838034805	0.405418670741957	0.453125
CAT-13h	CAT-4i	1.0081075113173048	0.5409111063833754	0.45
CAT-13h	CAT-13n	0.8020709396612133	1.0034194232236828	0.6
CAT-13k	CAT-4m	0.4047146943244648	0.2520036605033589	0.631578947368421
CAT-13k	CAT-4o	0.2354703676069593	0.4201017152632093	0.6206896551724138
CAT-13k	CAT-4p	-0.279621061533267	0.2092476455863066	0.7407407407407407
CAT-13k	CAT-24	-1.2141440829733954	0.5446115455130682	0.4428571428571428
CAT-13k	CAT-17b	-0.235470367606962	0.0018160808717367	0.453125
CAT-13k	CAT-13f	0.4488653882507707	1.084894452906075	0.559322033898305
CAT-13k	CAT-13c	0.2796210615332661	0.2833681701585141	0.5892857142857143
CAT-13k	CAT-4c	1.3613130627277463	0.726997333586511	0.5689655172413793
CAT-13k	CAT-4b	0.0515091429140222	0.5045142759893286	0.6071428571428571
CAT-13k	CAT-4a	1.3024454708260065	0.4491407866638666	0.66
CAT-13k	CAT-13e	-0.191319673680657	0.3736133879190744	0.559322033898305
CAT-13k	CAT-4l	0.2649041635578308	0.2614674819761697	0.6607142857142857
CAT-13k	CAT-4j	0.5003745311647938	0.0914635414034413	0.7843137254901961
CAT-13k	CAT-17e	-0.235470367606962	0.3103265035783407	0.4558823529411764
CAT-13k	CAT-13b	0.4267900412876182	0.2880336469013267	0.5892857142857143
CAT-13k	CAT-17c	-0.1177351838034814	0.6910861367302711	0.4242424242424242
CAT-13k	CAT-13a	0.6328266129437088	0.3811365828457473	0.6226415094339622
CAT-13k	CAT-13m	0.6916942048454491	1.1573241401100365	0.8235294117647058
CAT-13k	CAT-4d	0.4341484902753354	0.1554530264482974	0.5862068965517241
CAT-13k	CAT-17h	-0.463582286226206	0.1447385460262964	0.5645161290322581
CAT-13k	CAT-13g	0.4488653882507707	0.9786397560600664	0.55
CAT-13k	CAT-17i	0.1692443267175027	0.6079708710976907	0.4769230769230769
CAT-13k	CAT-4i	1.059616654231327	0.653214066340702	0.6071428571428571
CAT-13k	CAT-13n	0.8535800825752355	1.270923222223673	0.75
CAT-4m	CAT-4o	-0.1692443267175054	0.3485697134665156	0.7884615384615384
CAT-4m	CAT-4p	-0.6843357558577319	0.2945359225600024	0.7884615384615384
CAT-4m	CAT-24	-1.6188587772978602	0.6301821100844202	0.5384615384615384
CAT-4m	CAT-17b	-0.6401850619314269	0.1121209301946715	0.4375
CAT-4m	CAT-13f	0.0441506939263058	0.9476777749390316	0.4444444444444444
CAT-4m	CAT-13c	-0.1250936327911986	0.1350811184905397	0.4666666666666667
CAT-4m	CAT-4c	0.9565983684032816	0.6716064484089275	0.6363636363636364
CAT-4m	CAT-4b	-0.3532055514104426	0.5597600238568842	0.6481481481481481
CAT-4m	CAT-4a	0.8977307765015414	0.3375464169510653	0.7446808510638298
CAT-4m	CAT-13e	-0.5960343680051219	0.2486780085894215	0.4444444444444444
CAT-4m	CAT-4l	-0.1398105307666339	0.1578595951946698	0.6727272727272727
CAT-4m	CAT-4j	0.0956598368403289	0.0195232781651641	0.7647058823529411
CAT-4m	CAT-17e	-0.6401850619314269	0.1990125737192078	0.53125
CAT-4m	CAT-13b	0.0220753469631533	0.1429582157299379	0.4666666666666667
CAT-4m	CAT-17c	-0.5224498781279463	0.5621568885727983	0.4307692307692308
CAT-4m	CAT-13a	0.2281119186192439	0.1851909752696441	0.4912280701754385
CAT-4m	CAT-13m	0.2869795105209842	1.0395658156624332	0.6428571428571429
CAT-4m	CAT-4d	0.0294337959508705	0.2452488450784874	0.6545454545454545
CAT-4m	CAT-17h	-0.8682969805506708	0.0204256776066777	0.5483870967741935
CAT-4m	CAT-13g	0.0441506939263058	0.8749921160072994	0.4375
CAT-4m	CAT-17i	-0.235470367606962	0.4779034126435873	0.6964285714285714
CAT-4m	CAT-4i	0.6549019599068622	0.5681245112526874	0.6481481481481481
CAT-4m	CAT-13n	0.4488653882507707	1.1563758595947649	0.5789473684210527
CAT-4o	CAT-4p	-0.5150914291402264	0.4113925198575421	0.7735849056603774
CAT-4o	CAT-24	-1.4496144505803548	0.7486892196004353	0.5074626865671642
CAT-4o	CAT-17b	-0.4709407352139214	0.1966382526089409	0.4307692307692308
CAT-4o	CAT-13f	0.2133950206438113	0.8586077901521731	0.4375
CAT-4o	CAT-13c	0.0441506939263067	0.0659712428481302	0.4833333333333333
CAT-4o	CAT-4c	1.1258426951207872	0.5290142940320726	0.625
CAT-4o	CAT-4b	-0.1839612246929372	0.68835766329157	0.6363636363636364
CAT-4o	CAT-4a	1.0669751032190469	0.2363416417436745	0.7291666666666666
CAT-4o	CAT-13e	-0.4267900412876164	0.1785343462627376	0.4375
CAT-4o	CAT-4l	0.0294337959508714	0.0572862157146748	0.6607142857142857
CAT-4o	CAT-4j	0.2649041635578344	0.1212048309261132	0.75
CAT-4o	CAT-17e	-0.4709407352139214	0.1150152422259589	0.5230769230769231
CAT-4o	CAT-13b	0.1913196736806588	0.076164334439631	0.4590163934426229
CAT-4o	CAT-17c	-0.3532055514104408	0.4949932200663048	0.4242424242424242
CAT-4o	CAT-13a	0.3973562453367494	0.1421791051008485	0.4827586206896552
CAT-4o	CAT-13m	0.4562238372384897	0.93066858420962	0.631578947368421
CAT-4o	CAT-4d	0.198678122668376	0.3610693944405412	0.6428571428571429
CAT-4o	CAT-17h	-0.6990526538331654	0.0576902251680042	0.5396825396825397
CAT-4o	CAT-13g	0.2133950206438113	0.7756926032701541	0.4307692307692308
CAT-4o	CAT-17i	-0.0662260408894566	0.4054600839121791	0.5483870967741935
CAT-4o	CAT-4i	0.8241462866243676	0.4390328089174584	0.6363636363636364
CAT-4o	CAT-13n	0.6181097149682762	1.0430031537843467	0.5689655172413793
CAT-4p	CAT-24	-0.9345230214401284	0.1977339141174355	0.5074626865671642
CAT-4p	CAT-17b	0.0441506939263049	0.3460326032967272	0.4307692307692308
CAT-4p	CAT-13f	0.7284864497840378	1.4238702369391891	0.5333333333333333
CAT-4p	CAT-13c	0.5592421230665332	0.6097644542149192	0.5614035087719298
CAT-4p	CAT-4c	1.6409341242610136	1.0749657299815336	0.625
CAT-4p	CAT-4b	0.3311302044472892	0.1565629861273568	0.6363636363636364
CAT-4p	CAT-4a	1.5820665323592733	0.7889735662795614	0.7291666666666666
CAT-4p	CAT-13e	0.0883013878526099	0.7189664517106421	0.5333333333333333
CAT-4p	CAT-4l	0.5445252250910979	0.6089112352610808	0.6607142857142857
CAT-4p	CAT-4j	0.7799955926980608	0.4360663019265764	0.75
CAT-4p	CAT-17e	0.0441506939263049	0.6561537819237414	0.5230769230769231
CAT-4p	CAT-13b	0.7064111028208853	0.6191786323084951	0.5614035087719298
CAT-4p	CAT-17c	0.1618858777297855	1.0326402388824345	0.4242424242424242
CAT-4p	CAT-13a	0.9124476744769758	0.691858871185655	0.5925925925925926
CAT-4p	CAT-13m	0.971315266378716	1.493463100679711	0.7547169811320755
CAT-4p	CAT-4d	0.7137695518086025	0.1871293154308864	0.6428571428571429
CAT-4p	CAT-17h	-0.1839612246929389	0.4820311544955987	0.7017543859649122
CAT-4p	CAT-13g	0.7284864497840378	1.3109011960685226	0.5245901639344263
CAT-4p	CAT-17i	0.4488653882507698	0.9469520791534798	0.5483870967741935
CAT-4p	CAT-4i	1.339237715764594	0.999515797658515	0.6363636363636364
CAT-4p	CAT-13n	1.1332011441085026	1.6070413211676762	0.7169811320754716
CAT-24	CAT-17b	0.9786737153664332	0.6957037637367947	0.6129032258064516
CAT-24	CAT-13f	1.663009471224166	1.8537591164573204	0.5967741935483871
CAT-24	CAT-13c	1.4937651445066615	0.9035530378019496	0.4117647058823529
CAT-24	CAT-4c	2.575457145701142	1.5469376344783026	0.4
CAT-24	CAT-4b	1.2656532258874176	0.3291030855065582	0.4057971014492754
CAT-24	CAT-4a	2.5165895537994016	1.3557869510314573	0.4516129032258064
CAT-24	CAT-13e	1.0228244092927383	1.081944114403527	0.5967741935483871
CAT-24	CAT-4l	1.4790482465312262	0.9673097077891608	0.4285714285714285
CAT-24	CAT-4j	1.7145186141381892	0.8684012368570002	0.4848484848484848
CAT-24	CAT-17e	0.9786737153664332	0.9836486799068848	0.7096774193548387
CAT-24	CAT-13b	1.6409341242610136	0.879996791154019	0.4117647058823529
CAT-24	CAT-17c	1.096408899169914	1.4029779985961834	0.6833333333333333
CAT-24	CAT-13a	1.846970695917104	1.0503423399371845	0.4307692307692308
CAT-24	CAT-13m	1.9058382878188445	1.9014604491290104	0.4705882352941176
CAT-24	CAT-4d	1.6482925732487308	0.6021603663319217	0.4142857142857143
CAT-24	CAT-17h	0.7505617967471894	0.7871133952066715	0.7333333333333333
CAT-24	CAT-13g	1.663009471224166	1.8591898744567408	0.5873015873015873
CAT-24	CAT-17i	1.3833884096908982	1.237759599762004	0.7758620689655172
CAT-24	CAT-4i	2.2737607372047224	1.429871500754527	0.4057971014492754
CAT-24	CAT-13n	2.067724165548631	1.9699789258139813	0.4202898550724637
CAT-17b	CAT-13f	0.6843357558577328	1.162053632292059	0.6851851851851852
CAT-17b	CAT-13c	0.5150914291402282	0.4187278846761169	0.4666666666666667
CAT-17b	CAT-4c	1.5967834303347086	0.8436162779299234	0.5789473684210527
CAT-17b	CAT-4b	0.2869795105209842	0.2778012612113461	0.6792452830188679
CAT-17b	CAT-4a	1.5379158384329683	0.8267522580153353	0.5185185185185185
CAT-17b	CAT-13e	0.0441506939263049	0.488295538935155	0.6851851851851852
CAT-17b	CAT-4l	0.5003745311647929	0.4387391002625503	0.4375
CAT-17b	CAT-4j	0.7358448987717559	0.3495519047493864	0.4754098360655737
CAT-17b	CAT-17e	0.0	0.3882293701171875	0.8148148148148148
CAT-17b	CAT-13b	0.6622604088945803	0.3706152396364626	0.4666666666666667
CAT-17b	CAT-17c	0.1177351838034805	0.7910666232985671	0.6909090909090909
CAT-17b	CAT-13a	0.8682969805506708	0.5047874447611811	0.4912280701754385
CAT-17b	CAT-13m	0.9271645724524112	1.3371665656317324	0.4603174603174603
CAT-17b	CAT-4d	0.6696188578822975	0.0677910576084022	0.5423728813559322
CAT-17b	CAT-17h	-0.2281119186192439	0.3231022995204045	0.6551724137931034
CAT-17b	CAT-13g	0.6843357558577328	1.1733710046141417	0.6727272727272727
CAT-17b	CAT-17i	0.4047146943244648	0.7318556216392231	0.6666666666666666
CAT-17b	CAT-4i	1.295087021838289	0.8995376649008806	0.4354838709677419
CAT-17b	CAT-13n	1.0890504501821976	1.3886898540022354	0.4516129032258064
CAT-13f	CAT-13c	-0.1692443267175045	0.6038310900994626	0.6111111111111112
CAT-13f	CAT-4c	0.9124476744769758	0.1043253109813981	0.4590163934426229
CAT-13f	CAT-4b	-0.3973562453367485	1.256366226492144	0.4666666666666667
CAT-13f	CAT-4a	0.8535800825752355	0.2238554108940029	0.5283018867924528
CAT-13f	CAT-13e	-0.6401850619314278	0.6246036897374356	0.9565217391304348
CAT-13f	CAT-4l	-0.1839612246929398	0.5606079222141496	0.421875
CAT-13f	CAT-4j	0.051509142914023	0.6821336736295561	0.4590163934426229
CAT-13f	CAT-17e	-0.6843357558577328	0.7071943718223839	0.6166666666666667
CAT-13f	CAT-13b	-0.0220753469631524	0.55550997640346	0.6111111111111112
CAT-13f	CAT-17c	-0.5666005720542522	0.3538788666175457	0.6727272727272727
CAT-13f	CAT-13a	0.183961224692938	0.3699391363681582	0.6470588235294118
CAT-13f	CAT-13m	0.2428288165946783	0.3786265556236089	0.5964912280701754
CAT-13f	CAT-4d	-0.0147168979754352	1.007543717395296	0.4516129032258064
CAT-13f	CAT-17h	-0.9124476744769768	0.8570418155728535	0.7592592592592593
CAT-13f	CAT-13g	0.0	0.1149351000785827	0.9782608695652174
CAT-13f	CAT-17i	-0.2796210615332679	0.4089905588324621	0.6491228070175439
CAT-13f	CAT-4i	0.6107512659805563	0.1372458391410562	0.4426229508196721
CAT-13f	CAT-13n	0.4047146943244648	0.4150178368050168	0.5892857142857143
CAT-13c	CAT-4c	1.0816920011944804	0.3097652405209574	0.4827586206896552
CAT-13c	CAT-4b	-0.2281119186192439	0.8525019842892574	0.4912280701754385
CAT-13c	CAT-4a	1.02282440929274	0.2883485582337801	0.56
CAT-13c	CAT-13e	-0.4709407352139232	0.0979898907016041	0.6111111111111112
CAT-13c	CAT-4l	-0.0147168979754352	0.0971767351736926	0.4426229508196721
CAT-13c	CAT-4j	0.2207534696315276	0.1805170689369691	0.4827586206896552
CAT-13c	CAT-17e	-0.5150914291402282	0.0204295416811524	0.4242424242424242
CAT-13c	CAT-13b	0.147168979754352	0.0457275963925356	0.6470588235294118
CAT-13c	CAT-17c	-0.3973562453367476	0.3827241923234696	0.4590163934426229
CAT-13c	CAT-13a	0.3532055514104426	0.118332852626568	0.6875
CAT-13c	CAT-13m	0.4120731433121829	0.7742362697808414	0.6296296296296297
CAT-13c	CAT-4d	0.1545274287420692	0.423362132911068	0.4745762711864407
CAT-13c	CAT-17h	-0.7432033477594722	0.0414972363283503	0.5333333333333333
CAT-13c	CAT-13g	0.1692443267175045	0.8593172208138791	0.6
CAT-13c	CAT-17i	-0.1103767348157633	0.3752639102113972	0.4444444444444444
CAT-13c	CAT-4i	0.7799955926980608	0.3263655923452013	0.4655172413793103
CAT-13c	CAT-13n	0.5739590210419694	0.772008923957924	0.6226415094339622
CAT-4c	CAT-4b	-1.3098039198137243	0.8838543462968786	0.851063829787234
CAT-4c	CAT-4a	-0.0588675919017402	0.094126238956174	0.8181818181818182
CAT-4c	CAT-13e	-1.5526327364084036	0.3339339964029104	0.4590163934426229
CAT-4c	CAT-4l	-1.0964088991699157	0.3168054178771911	0.6071428571428571
CAT-4c	CAT-4j	-0.8609385315629527	0.4963747088166759	0.660377358490566
CAT-4c	CAT-17e	-1.5967834303347086	0.3350763628450846	0.5238095238095238
CAT-4c	CAT-13b	-0.9345230214401284	0.5011608950897257	0.4827586206896552
CAT-4c	CAT-17c	-1.479048246531228	0.007814640192727	0.4444444444444444
CAT-4c	CAT-13a	-0.7284864497840378	0.5527165246665452	0.509090909090909
CAT-4c	CAT-13m	-0.6696188578822975	0.5968415608188746	0.5789473684210527
CAT-4c	CAT-4d	-0.9271645724524112	0.5482280432928653	0.7115384615384616
CAT-4c	CAT-17h	-1.8248953489539528	0.5637160209891701	0.4242424242424242
CAT-4c	CAT-13g	-0.9124476744769758	0.3987798855663591	0.4516129032258064
CAT-4c	CAT-17i	-1.1920687360102438	0.0879950923258565	0.4307692307692308
CAT-4c	CAT-4i	-0.3016964084964195	0.0893331878323158	0.6415094339622641
CAT-4c	CAT-13n	-0.507732980152511	0.7235403133426672	0.5714285714285714
CAT-4b	CAT-4a	1.250936327911984	1.07639545056976	0.7954545454545454
CAT-4b	CAT-13e	-0.2428288165946792	0.8433223064521957	0.4666666666666667
CAT-4b	CAT-4l	0.2133950206438086	0.8327398511568092	0.6481481481481481
CAT-4b	CAT-4j	0.4488653882507716	0.6590343459610377	0.7058823529411765
CAT-4b	CAT-17e	-0.2869795105209842	0.8212426164397701	0.5573770491803278
CAT-4b	CAT-13b	0.375280898373596	0.7285758669786375	0.4912280701754385
CAT-4b	CAT-17c	-0.1692443267175036	1.1700198277167004	0.4516129032258064
CAT-4b	CAT-13a	0.5813174700296866	0.6993917679346549	0.5185185185185185
CAT-4b	CAT-13m	0.6401850619314269	1.7768043913839415	0.5892857142857143
CAT-4b	CAT-4d	0.3826393473613132	0.5899935949313511	0.7959183673469388
CAT-4b	CAT-17h	-0.5150914291402282	0.6195359130838929	0.4307692307692308
CAT-4b	CAT-13g	0.3973562453367485	1.599966857252337	0.4590163934426229
CAT-4b	CAT-17i	0.1177351838034805	1.0939611559790785	0.4375
CAT-4b	CAT-4i	1.0081075113173048	1.2641724031324904	0.6538461538461539
CAT-4b	CAT-13n	0.8020709396612133	1.913822734476277	0.5818181818181818
CAT-4a	CAT-13e	-1.493765144506663	0.0254903744066059	0.5283018867924528
CAT-4a	CAT-4l	-1.0375413072681754	0.161066211519274	0.7083333333333334
CAT-4a	CAT-4j	-0.8020709396612125	0.2627087475072818	0.7777777777777778
CAT-4a	CAT-17e	-1.5379158384329683	0.0124323242180937	0.4666666666666667
CAT-4a	CAT-13b	-0.875655429538388	0.0733370612300445	0.56
CAT-4a	CAT-17c	-1.4201806546294875	0.3645712374603562	0.509090909090909
CAT-4a	CAT-13a	-0.6696188578822975	0.0973085036060448	0.5957446808510638
CAT-4a	CAT-13m	-0.6107512659805572	0.6408877425414765	0.673469387755102
CAT-4a	CAT-4d	-0.8682969805506708	0.6503802534846308	0.7608695652173914
CAT-4a	CAT-17h	-1.7660277570522125	0.0942985500133331	0.4827586206896552
CAT-4a	CAT-13g	-0.8535800825752355	0.4600675452552698	0.5185185185185185
CAT-4a	CAT-17i	-1.1332011441085037	0.3729407569077316	0.4912280701754385
CAT-4a	CAT-4i	-0.2428288165946792	0.3276474769691636	0.7555555555555555
CAT-4a	CAT-13n	-0.4488653882507707	0.7624871984954451	0.6666666666666666
CAT-13e	CAT-4l	0.4562238372384879	0.0765435613214347	0.421875
CAT-13e	CAT-4j	0.6916942048454509	0.0462421726798787	0.4590163934426229
CAT-13e	CAT-17e	-0.0441506939263049	0.0565463114784065	0.6166666666666667
CAT-13e	CAT-13b	0.6181097149682753	0.0717404007745496	0.6111111111111112
CAT-13e	CAT-17c	0.0735844898771755	0.3131103444647304	0.6727272727272727
CAT-13e	CAT-13a	0.8241462866243658	0.259760514872962	0.6470588235294118
CAT-13e	CAT-13m	0.8830138785261061	0.9652281743902114	0.5964912280701754
CAT-13e	CAT-4d	0.6254681639559925	0.4447351403347792	0.4516129032258064
CAT-13e	CAT-17h	-0.2722626125455489	0.1336987411618819	0.7592592592592593
CAT-13e	CAT-13g	0.6401850619314278	0.7808068134782875	0.9361702127659576
CAT-13e	CAT-17i	0.3605640003981598	0.3048507081868656	0.6491228070175439
CAT-13e	CAT-4i	1.250936327911984	0.5133483991400114	0.4426229508196721
CAT-13e	CAT-13n	1.0448997562558926	0.9927709681721008	0.5892857142857143
CAT-4l	CAT-4j	0.2354703676069629	0.0737680662309277	0.7647058823529411
CAT-4l	CAT-17e	-0.5003745311647929	0.3199914938062154	0.4411764705882353
CAT-4l	CAT-13b	0.1618858777297873	0.2922942839874167	0.4426229508196721
CAT-4l	CAT-17c	-0.3826393473613123	0.6697363268864294	0.4090909090909091
CAT-4l	CAT-13a	0.3679224493858779	0.3758127958459222	0.4655172413793103
CAT-4l	CAT-13m	0.4267900412876182	0.993979734738546	0.6140350877192983
CAT-4l	CAT-4d	0.1692443267175045	0.3565716370276127	0.625
CAT-4l	CAT-17h	-0.7284864497840369	0.2130959915459191	0.4545454545454545
CAT-4l	CAT-13g	0.1839612246929398	0.8160836221157304	0.4153846153846154
CAT-4l	CAT-17i	-0.095659836840328	0.6385399255040324	0.4615384615384615
CAT-4l	CAT-4i	0.7947124906734961	0.4829297729687232	0.78
CAT-4l	CAT-13n	0.5886759190174047	1.1050438313098851	0.5789473684210527
CAT-4j	CAT-17e	-0.7358448987717559	0.4882996792082856	0.5
CAT-4j	CAT-13b	-0.0735844898771755	0.4959068965363987	0.4827586206896552
CAT-4j	CAT-17c	-0.6181097149682753	0.8250695347952135	0.4444444444444444
CAT-4j	CAT-13a	0.132452081778915	0.5474552622827602	0.509090909090909
CAT-4j	CAT-13m	0.1913196736806552	1.113604455613486	0.6666666666666666
CAT-4j	CAT-4d	-0.0662260408894583	0.2550281639592214	0.6792452830188679
CAT-4j	CAT-17h	-0.9639568173909998	0.3690009272073891	0.5161290322580645
CAT-4j	CAT-13g	-0.051509142914023	0.9615694274518828	0.4516129032258064
CAT-4j	CAT-17i	-0.331130204447291	0.8322297952093862	0.5245901639344263
CAT-4j	CAT-4i	0.5592421230665332	0.7279608187070972	0.7058823529411765
CAT-4j	CAT-13n	0.3532055514104417	1.227102329040294	0.6296296296296297
CAT-17e	CAT-13b	0.6622604088945803	0.0654798703356203	0.4242424242424242
CAT-17e	CAT-17c	0.1177351838034805	0.4553990131301101	0.6229508196721312
CAT-17e	CAT-13a	0.8682969805506708	0.2024183270243646	0.4444444444444444
CAT-17e	CAT-13m	0.9271645724524112	1.0347235977400393	0.4848484848484848
CAT-17e	CAT-4d	0.6696188578822975	0.2963626255771753	0.4923076923076923
CAT-17e	CAT-17h	-0.2281119186192439	0.0174955684452937	0.7586206896551724
CAT-17e	CAT-13g	0.6843357558577328	0.8778123433916836	0.6065573770491803
CAT-17e	CAT-17i	0.4047146943244648	0.4223067705366324	0.7719298245614035
CAT-17e	CAT-4i	1.295087021838289	0.5803853693114336	0.417910447761194
CAT-17e	CAT-13n	1.0890504501821976	1.0725699484410267	0.4328358208955223
CAT-13b	CAT-17c	-0.5445252250910997	0.1317564655064345	0.4590163934426229
CAT-13b	CAT-13a	0.2060365716560905	0.0940152446373528	0.6875
CAT-13b	CAT-13m	0.2649041635578308	0.5363370401447448	0.6
CAT-13b	CAT-4d	0.0073584489877172	0.5248809881155543	0.5263157894736842
CAT-13b	CAT-17h	-0.8903723275138242	0.2227286016417844	0.5333333333333333
CAT-13b	CAT-13g	0.0220753469631524	0.7578473010227532	0.6
CAT-13b	CAT-17i	-0.2575457145701154	0.216691101597716	0.4444444444444444
CAT-13b	CAT-4i	0.6328266129437088	0.0615110263767837	0.4655172413793103
CAT-13b	CAT-13n	0.4267900412876173	0.5349090075094266	0.6226415094339622
CAT-17c	CAT-13a	0.7505617967471903	0.0341536173000509	0.4827586206896552
CAT-17c	CAT-13m	0.8094293886489305	0.6911879593200121	0.453125
CAT-17c	CAT-4d	0.5518836740788169	0.6452456947032268	0.4375
CAT-17c	CAT-17h	-0.3458471024227245	0.3358658250239595	0.6440677966101694
CAT-17c	CAT-13g	0.5666005720542522	0.5201169398771378	0.6607142857142857
CAT-17c	CAT-17i	0.2869795105209842	0.1032813331833377	0.6551724137931034
CAT-17c	CAT-4i	1.1773518380348085	0.2286694106284974	0.4285714285714285
CAT-17c	CAT-13n	0.971315266378717	0.7462520616133972	0.4444444444444444
CAT-13a	CAT-13m	0.0588675919017402	0.5284498217544166	0.6346153846153846
CAT-13a	CAT-4d	-0.1986781226683733	0.455486135392296	0.5
CAT-13a	CAT-17h	-1.0964088991699148	0.3626079515037466	0.5614035087719298
CAT-13a	CAT-13g	-0.183961224692938	0.6777006267131594	0.6346153846153846
CAT-13a	CAT-17i	-0.463582286226206	0.0803366214161585	0.4666666666666667
CAT-13a	CAT-4i	0.4267900412876182	0.027630704085154	0.4909090909090909
CAT-13a	CAT-13n	0.2207534696315267	0.5404697145675161	0.66
CAT-13m	CAT-4d	-0.2575457145701136	1.196787004662582	0.5689655172413793
CAT-13m	CAT-17h	-1.155276491071655	0.926807834531738	0.6
CAT-13m	CAT-13g	-0.2428288165946783	0.033233911218244	0.5862068965517241
CAT-13m	CAT-17i	-0.5224498781279463	0.4596960815504927	0.5079365079365079
CAT-13m	CAT-4i	0.3679224493858779	0.4526073691489731	0.5892857142857143
CAT-13m	CAT-13n	0.1618858777297864	0.2450309001220593	0.7307692307692307
CAT-4d	CAT-17h	-0.8977307765015414	0.1184405596724698	0.4393939393939394
CAT-4d	CAT-13g	0.0147168979754352	1.1801311121096516	0.4444444444444444
CAT-4d	CAT-17i	-0.2649041635578326	0.5991868751460858	0.4461538461538462
CAT-4d	CAT-4i	0.6254681639559916	0.7740752987750223	0.6296296296296297
CAT-4d	CAT-13n	0.4194315922999001	1.5365964425348857	0.5614035087719298
CAT-17h	CAT-13g	0.9124476744769768	0.9758296593068794	0.7454545454545455
CAT-17h	CAT-17i	0.6328266129437088	0.4847757086697219	0.8
CAT-17h	CAT-4i	1.523198940457533	0.4800698539630872	0.4307692307692308
CAT-17h	CAT-13n	1.3171623688014416	1.0024954419406322	0.5666666666666667
CAT-13g	CAT-17i	-0.2796210615332679	0.4215339986975744	0.6379310344827587
CAT-13g	CAT-4i	0.6107512659805563	0.1368984632713052	0.4354838709677419
CAT-13g	CAT-13n	0.4047146943244648	0.4276213590833854	0.5789473684210527
CAT-17i	CAT-4i	0.8903723275138242	0.1365489875747068	0.4375
CAT-17i	CAT-13n	0.6843357558577328	0.6156444425909786	0.453125
CAT-4i	CAT-13n	-0.2060365716560914	0.7115198930159972	0.6415094339622641
