# Supplementary material for: Computing the relative binding affinity of ligands based on a pairwise binding comparison network
Source: Nat Comput Sci. 2023 Oct 19;3(10):860–72. doi: 10.1038/s43588-023-00529-9 (PMC10766524; doi:10.1038/s43588-023-00529-9)
Supplement: Supplementary file 8 — Statistical source data. [file 43588_2023_529_MOESM8_ESM.zip › source_data_figure2/source_CDK2.csv]

Ligand1	Ligand2	Lable	error	smi
31	1h1s	-1.258294776899703	0.812644199354537	0.711864406779661
31	32	-0.1545274287420701	0.2569385439199019	0.6268656716417911
31	30	-0.198678122668376	0.0791494118262435	0.7413793103448276
31	17	1.839612246929387	1.902408362804631	0.639344262295082
31	20	0.6033928169928373	0.5771424583218874	0.6190476190476191
31	22	1.236219429936547	1.0962959766055531	0.6349206349206349
31	1h1q	1.0007490623295858	0.4588316190541341	0.7407407407407407
31	1oi9	-0.1471689797543529	0.2737521983288767	0.7454545454545455
31	21	1.2582947768997004	1.0016105928252983	0.6557377049180327
31	1oiu	0.3384886534350064	0.7806707770960476	0.6153846153846154
31	1h1r	1.376029960703181	1.293100707124995	0.639344262295082
31	28	-1.1552764910716569	0.8869791466254746	0.7166666666666667
31	26	0.8167878376366469	0.5701899515511366	0.7636363636363637
31	29	-0.2501872655823991	0.0488206270262434	0.7166666666666667
31	1oiy	-0.1839612246929398	0.2820175765575179	0.711864406779661
1h1s	32	1.1037673481576329	0.9677086003892308	0.71875
1h1s	30	1.059616654231327	0.5748411706230812	0.8214285714285714
1h1s	17	3.09790702382909	2.5899130872903937	0.6290322580645161
1h1s	20	1.8616875938925403	1.246217661336388	0.609375
1h1s	22	2.49451420683625	1.7750571765399243	0.6
1h1s	1h1q	2.259043839229289	1.2122178342472942	0.7272727272727273
1h1s	1oi9	1.11112579714535	0.4162618817019297	0.7321428571428571
1h1s	21	2.5165895537994034	1.6554097251556046	0.6190476190476191
1h1s	1oiu	1.5967834303347097	1.4838719079462517	0.7966101694915254
1h1s	1h1r	2.634324737602884	1.995538183266336	0.6290322580645161
1h1s	28	0.1030182858280461	0.1290831546016413	0.7931034482758621
1h1s	26	2.07508261453635	1.223784639949863	0.7192982456140351
1h1s	29	1.008107511317304	0.7353627364988835	0.7931034482758621
1h1s	1oiy	1.0743335522067632	0.9907845295322026	0.7288135593220338
32	30	-0.0441506939263058	0.6510833340019894	0.6666666666666666
32	17	1.994139675671457	1.2231373830384002	0.6029411764705882
32	20	0.7579202457349075	0.1316524938662278	0.5857142857142857
32	22	1.3907468586786171	0.4336294203622719	0.6
32	1h1q	1.155276491071656	0.0905509453754875	0.609375
32	1oi9	0.0073584489877172	0.9612785406057888	0.6153846153846154
32	21	1.4128222056417703	0.3174777813940286	0.6666666666666666
32	1oiu	0.4930160821770766	0.2343704284524062	0.7014925373134329
32	1h1r	1.530557389445251	0.6334838821362911	0.6029411764705882
32	28	-1.0007490623295867	1.3337332713902557	0.6470588235294118
32	26	0.971315266378717	0.1145570261398984	0.6825396825396826
32	29	-0.0956598368403289	0.5019959655520293	0.6470588235294118
32	1oiy	-0.0294337959508697	0.3450140447835723	0.6176470588235294
30	17	2.038290369597763	1.780991542426437	0.6290322580645161
30	20	0.8020709396612133	0.5500609518300976	0.609375
30	22	1.434897552604923	1.0767989264681432	0.625
30	1h1q	1.199427184997962	0.424771127640174	0.7272727272727273
30	1oi9	0.051509142914023	0.3643598546598295	0.7321428571428571
30	21	1.4569728995680764	0.9652012015700296	0.6451612903225806
30	1oiu	0.5371667761033825	0.7817106861299328	0.6825396825396826
30	1h1r	1.574708083371557	1.1807746679586542	0.6290322580645161
30	28	-0.9565983684032808	0.8214949638813387	0.8245614035087719
30	26	1.015465960305023	0.5335763547828671	0.75
30	29	-0.051509142914023	0.0011957911167482	0.8245614035087719
30	1oiy	0.0147168979754361	0.274936591159335	0.7
17	20	-1.2362194299365497	1.3939333200122332	0.7586206896551724
17	22	-0.60339281699284	0.8789316787443964	0.7457627118644068
17	1h1q	-0.8388631845998011	1.3498088623570643	0.7735849056603774
17	1oi9	-1.98678122668374	2.208059357691888	0.6842105263157895
17	21	-0.5813174700296866	0.9991803621805656	0.7719298245614035
17	1oiu	-1.5011235934943803	1.1513904196471818	0.7213114754098361
17	1h1r	-0.463582286226206	0.617291101800852	0.7857142857142857
17	28	-2.994888738001044	2.5824861677533937	0.609375
17	26	-1.02282440929274	1.429733875082535	0.6724137931034483
17	29	-2.089799512511786	1.6080931614699925	0.609375
17	1oiy	-2.023573471622327	1.785843177156308	0.6557377049180327
20	22	0.6328266129437097	0.5805923842433103	0.7213114754098361
20	1h1q	0.3973562453367485	0.0226409171201958	0.7454545454545455
20	1oi9	-0.7505617967471903	0.7494852146264589	0.6896551724137931
20	21	0.6549019599068631	0.4598223948586454	0.7457627118644068
20	1oiu	-0.2649041635578308	0.2264282482082213	0.6984126984126984
20	1h1r	0.7726371437103436	0.8344624228567764	0.7586206896551724
20	28	-1.7586693080644942	1.2524036678057051	0.5909090909090909
20	26	0.2133950206438095	0.0286680671373397	0.65
20	29	-0.8535800825752364	0.3010555159248458	0.5909090909090909
20	1oiy	-0.7873540416857772	0.2776774064204268	0.6612903225806451
22	1h1q	-0.2354703676069611	0.595985962089383	0.7321428571428571
22	1oi9	-1.3833884096909	1.331776982473178	0.65
22	21	0.0220753469631533	0.1095945916011472	0.7627118644067796
22	1oiu	-0.8977307765015405	0.4212164668568414	0.6875
22	1h1r	0.1398105307666339	0.2552970334140338	0.7457627118644068
22	28	-2.391495921008204	1.94195771991453	0.6060606060606061
22	26	-0.4194315922999001	0.5406617773317909	0.6666666666666666
22	29	-1.486406695518946	0.9789528366665596	0.6060606060606061
22	1oiy	-1.4201806546294868	0.846005117996949	0.625
1h1q	1oi9	-1.1479180420839388	0.7466173137628633	0.8
1h1q	21	0.2575457145701145	0.4325396468172763	0.7592592592592593
1h1q	1oiu	-0.6622604088945794	0.3719704193906379	0.7068965517241379
1h1q	1h1r	0.3752808983735951	0.8417258079461964	0.7735849056603774
1h1q	28	-2.1560255534012427	0.9974447733719458	0.7017543859649122
1h1q	26	-0.1839612246929389	0.0006455658496636	0.7843137254901961
1h1q	29	-1.250936327911985	0.0457712993399026	0.7017543859649122
1h1q	1oiy	-1.1847102870225257	0.2988781561135596	0.7592592592592593
1oi9	21	1.405463756654053	1.2250999227497867	0.6724137931034483
1oi9	1oiu	0.4856576331893594	1.0449817189017925	0.6290322580645161
1oi9	1h1r	1.523198940457534	1.6179170390979758	0.6842105263157895
1oi9	28	-1.008107511317304	0.3705252688284428	0.7068965517241379
1oi9	26	0.9639568173909998	0.793666824104867	0.7884615384615384
1oi9	29	-0.1030182858280461	0.6269420961566646	0.7068965517241379
1oi9	1oiy	-0.0367922449385869	0.443664584132458	0.7636363636363637
21	1oiu	-0.919806123464694	0.2205386764699125	0.7096774193548387
21	1h1r	0.1177351838034805	0.4454235201758559	0.7719298245614035
21	28	-2.413571267971357	1.6757126149028143	0.625
21	26	-0.4415069392630535	0.3587847522208172	0.8148148148148148
21	29	-1.5084820424820995	0.7064671551491832	0.625
21	1oiy	-1.4422560015926402	0.6970604339847606	0.6451612903225806
1oiu	1h1r	1.0375413072681745	0.4186854732609113	0.7213114754098361
1oiu	28	-1.493765144506663	1.7193211306726637	0.6615384615384615
1oiu	26	0.4782991842016404	0.3669048115030104	0.6190476190476191
1oiu	29	-0.5886759190174056	0.8631894020648909	0.6615384615384615
1oiu	1oiy	-0.5224498781279463	0.6010691198424238	0.65625
1h1r	28	-2.531306451774838	1.991871601558926	0.6349206349206349
1h1r	26	-0.5592421230665341	0.8140498635164395	0.6724137931034483
1h1r	29	-1.62621722628558	1.0411098997780115	0.609375
1h1r	1oiy	-1.5599911853961208	1.1801662490061977	0.6557377049180327
28	26	1.972064328708304	1.233919215716971	0.7241379310344828
28	29	0.9050892254892576	0.7455967924181213	0.7966101694915254
28	1oiy	0.971315266378717	0.957350616157548	0.6774193548387096
26	29	-1.066975103219046	0.2751868828134673	0.7241379310344828
26	1oiy	-1.0007490623295867	0.2671033847630584	0.7192982456140351
29	1oiy	0.0662260408894592	0.0427229795054966	0.6774193548387096
