# Supplementary material for: Computing the relative binding affinity of ligands based on a pairwise binding comparison network
Source: Nat Comput Sci. 2023 Oct 19;3(10):860–72. doi: 10.1038/s43588-023-00529-9 (PMC10766524; doi:10.1038/s43588-023-00529-9)
Supplement: Supplementary file 8 — Statistical source data. [file 43588_2023_529_MOESM8_ESM.zip › source_data_figure2/source_Jnk1.csv]

Ligand1	Ligand2	Lable	error	smi
18634-1	18624-1	1.1037673481576338	0.3412481077783003	0.6666666666666666
18634-1	18630-1	0.6254681639559916	0.1500815443881205	0.6551724137931034
18634-1	18660-1	0.9492399194155654	1.3513513901148757	0.7833333333333333
18634-1	18631-1	0.4267900412876182	0.0013115828830772	0.7857142857142857
18634-1	17124-1	0.2281119186192457	0.825931306531996	0.7413793103448276
18634-1	18633-1	0.60339281699284	0.3286651148520318	0.7962962962962963
18634-1	18659-1	0.3826393473613132	0.3714208619388808	0.8392857142857143
18634-1	18625-1	1.3833884096909008	1.0901860094833813	0.65
18634-1	18629-1	0.971315266378718	0.4902282970031077	0.6229508196721312
18634-1	18627-1	1.11112579714535	0.8381017149615122	0.6440677966101694
18634-1	18636-1	1.8248953489539528	2.3412086633918188	0.65
18634-1	18638-1	-0.0735844898771747	0.5133103799272076	0.6935483870967742
18634-1	18628-1	0.9492399194155654	0.4531386592303237	0.6610169491525424
18634-1	18635-1	1.986781226683739	1.9242741933356555	0.65
18634-1	18639-1	0.1839612246929389	0.3001711489139777	0.6825396825396826
18634-1	18658-1	0.2133950206438104	0.3884635183015862	0.8245614035087719
18634-1	18632-1	0.6696188578822984	0.4142171273448838	0.7413793103448276
18634-1	18626-1	0.8241462866243676	0.5654424587663964	0.6129032258064516
18634-1	18652-1	-0.5077329801525092	0.3620376659427666	0.5362318840579711
18634-1	18637-1	-0.1103767348157624	0.4440968441141387	0.7166666666666667
18624-1	18630-1	-0.4782991842016422	0.1746764615759097	0.8163265306122449
18624-1	18660-1	-0.1545274287420683	1.0016745299142429	0.5151515151515151
18624-1	18631-1	-0.6769773068700156	0.5659807625089011	0.7547169811320755
18624-1	17124-1	-0.875655429538388	0.1894475052989532	0.6491228070175439
18624-1	18633-1	-0.5003745311647938	0.2659274989515828	0.8
18624-1	18659-1	-0.7211280007963206	0.1581134338979746	0.5483870967741935
18624-1	18625-1	0.279621061533267	0.7561421959097929	0.7692307692307693
18624-1	18629-1	-0.1324520817789158	0.168483663460342	0.803921568627451
18624-1	18627-1	0.0073584489877163	0.5101685695702969	0.8
18624-1	18636-1	0.7211280007963197	1.7903820415143985	0.7037037037037037
18624-1	18638-1	-1.1773518380348085	0.0640690270240904	0.6065573770491803
18624-1	18628-1	-0.1545274287420683	0.1317115992349214	0.7843137254901961
18624-1	18635-1	0.8830138785261052	1.328797195615186	0.7037037037037037
18624-1	18639-1	-0.9198061234646948	0.0854355103665502	0.5967741935483871
18624-1	18658-1	-0.8903723275138233	0.332771412081847	0.5396825396825397
18624-1	18632-1	-0.4341484902753354	0.1900892554177762	0.7735849056603774
18624-1	18626-1	-0.2796210615332661	0.2366817028824748	0.7884615384615384
18624-1	18652-1	-1.611500328310143	0.2476374561864245	0.4558823529411764
18624-1	18637-1	-1.2141440829733965	0.0085614642600175	0.6271186440677966
18630-1	18660-1	0.3237717554595738	1.236195008518961	0.5074626865671642
18630-1	18631-1	-0.1986781226683733	0.286395536570656	0.6785714285714286
18630-1	17124-1	-0.3973562453367458	0.3263766433618321	0.6379310344827587
18630-1	18633-1	-0.0220753469631516	0.0334543107881701	0.82
18630-1	18659-1	-0.2428288165946783	0.1342699084897818	0.5396825396825397
18630-1	18625-1	0.7579202457349092	0.976956884471634	0.6909090909090909
18630-1	18629-1	0.3458471024227263	0.3326429478642466	0.7884615384615384
18630-1	18627-1	0.4856576331893585	0.7316367634574554	0.82
18630-1	18636-1	1.199427184997962	2.0301810478557805	0.6909090909090909
18630-1	18638-1	-0.6990526538331663	0.3232144493620241	0.5967741935483871
18630-1	18628-1	0.3237717554595738	0.2940114580717355	0.7358490566037735
18630-1	18635-1	1.3613130627277474	1.5725912032726388	0.7884615384615384
18630-1	18639-1	-0.4415069392630526	0.0480210355231234	0.5873015873015873
18630-1	18658-1	-0.4120731433121811	0.244168423601831	0.53125
18630-1	18632-1	0.0441506939263067	0.1165746884674749	0.6964285714285714
18630-1	18626-1	0.198678122668376	0.4608605372000837	0.7090909090909091
18630-1	18652-1	-1.1332011441085008	0.0248033782151075	0.4492753623188406
18630-1	18637-1	-0.7358448987717541	0.2196377629523365	0.6166666666666667
18660-1	18631-1	-0.5224498781279472	1.7099299701765922	0.6153846153846154
18660-1	17124-1	-0.7211280007963197	0.9779727597837464	0.582089552238806
18660-1	18633-1	-0.3458471024227254	1.4111754620266073	0.6190476190476191
18660-1	18659-1	-0.5666005720542522	1.248422752802238	0.8305084745762712
18660-1	18625-1	0.4341484902753354	0.6499100329027652	0.5072463768115942
18660-1	18629-1	0.0220753469631524	1.1981968364551214	0.4857142857142857
18660-1	18627-1	0.1618858777297847	0.905566791413892	0.5
18660-1	18636-1	0.875655429538388	0.4174851347767303	0.5072463768115942
18660-1	18638-1	-1.02282440929274	1.1224559572205963	0.6176470588235294
18660-1	18628-1	0.0	1.2330975532531738	0.5147058823529411
18660-1	18635-1	1.0375413072681736	0.1187675369358371	0.5072463768115942
18660-1	18639-1	-0.7652786947226264	1.1321188188528757	0.5416666666666666
18660-1	18658-1	-0.735844898771755	1.4481555705780904	0.8166666666666667
18660-1	18632-1	-0.279621061533267	1.3331308929617949	0.582089552238806
18660-1	18626-1	-0.1250936327911977	1.1816270886398916	0.4788732394366197
18660-1	18652-1	-1.4569728995680746	1.5461583162665304	0.5633802816901409
18660-1	18637-1	-1.059616654231328	1.1159988297662915	0.5652173913043478
18631-1	17124-1	-0.1986781226683724	0.5723375810097587	0.7368421052631579
18631-1	18633-1	0.1766027757052217	0.3443648764017853	0.7272727272727273
18631-1	18659-1	-0.0441506939263049	0.1523329479365643	0.6557377049180327
18631-1	18625-1	0.9565983684032826	1.2639056117504506	0.7636363636363637
18631-1	18629-1	0.5445252250910997	0.6282895397425889	0.6724137931034483
18631-1	18627-1	0.6843357558577319	1.0032086844771166	0.6666666666666666
18631-1	18636-1	1.3981053076663352	2.361080630866561	0.6724137931034483
18631-1	18638-1	-0.5003745311647929	0.5209936147778951	0.6885245901639344
18631-1	18628-1	0.5224498781279472	0.5892193588332084	0.7777777777777778
18631-1	18635-1	1.5599911853961208	1.8735554859332304	0.6724137931034483
18631-1	18639-1	-0.2428288165946792	0.198812752542894	0.6774193548387096
18631-1	18658-1	-0.2133950206438077	0.0802671995958315	0.6451612903225806
18631-1	18632-1	0.2428288165946801	0.4310829941650231	0.7068965517241379
18631-1	18626-1	0.3973562453367494	0.7301143143751405	0.6610169491525424
18631-1	18652-1	-0.9345230214401274	0.2585383303359956	0.5294117647058824
18631-1	18637-1	-0.5371667761033807	0.4256727677160469	0.711864406779661
17124-1	18633-1	0.3752808983735942	0.6048097197599507	0.6842105263157895
17124-1	18659-1	0.1545274287420674	0.6193692058366375	0.6190476190476191
17124-1	18625-1	1.155276491071655	0.2910295266170042	0.6333333333333333
17124-1	18629-1	0.7432033477594722	0.2985429109761846	0.6065573770491803
17124-1	18627-1	0.8830138785261044	0.0360055310148128	0.6271186440677966
17124-1	18636-1	1.5967834303347077	1.3148578712908234	0.6896551724137931
17124-1	18638-1	-0.3016964084964204	0.6067471392016816	0.7627118644067796
17124-1	18628-1	0.7211280007963197	0.3338601450319274	0.6440677966101694
17124-1	18635-1	1.7586693080644933	0.932558825848612	0.6333333333333333
17124-1	18639-1	-0.0441506939263067	0.7260556059212407	0.75
17124-1	18658-1	-0.0147168979754352	0.58690295077466	0.609375
17124-1	18632-1	0.4415069392630526	0.5279300638726285	0.639344262295082
17124-1	18626-1	0.5960343680051219	0.2378797927233327	0.5967741935483871
17124-1	18652-1	-0.735844898771755	0.8111874496455114	0.5909090909090909
17124-1	18637-1	-0.3384886534350082	0.6610976011889145	0.7894736842105263
18633-1	18659-1	-0.2207534696315267	0.191050683275316	0.6610169491525424
18633-1	18625-1	0.7799955926980608	0.932571204766237	0.6785714285714286
18633-1	18629-1	0.3679224493858779	0.2899097445366348	0.7090909090909091
18633-1	18627-1	0.5077329801525101	0.6718759464229568	0.803921568627451
18633-1	18636-1	1.2215025319611137	2.0445424809013906	0.6785714285714286
18633-1	18638-1	-0.6769773068700147	0.1938020286287951	0.639344262295082
18633-1	18628-1	0.3458471024227254	0.2508387291622274	0.6909090909090909
18633-1	18635-1	1.383388409690899	1.5399541354942743	0.6785714285714286
18633-1	18639-1	-0.419431592299901	0.1435738158964739	0.6290322580645161
18633-1	18658-1	-0.3899977963490295	0.2507800620121765	0.65
18633-1	18632-1	0.0662260408894583	0.0918626579837366	0.8113207547169812
18633-1	18626-1	0.2207534696315276	0.3987808610652433	0.6964285714285714
18633-1	18652-1	-1.1111257971453492	0.0062304438280884	0.4852941176470588
18633-1	18637-1	-0.7137695518086025	0.0904451641490391	0.6610169491525424
18659-1	18625-1	1.0007490623295876	0.5293350923359963	0.5384615384615384
18659-1	18629-1	0.5886759190174047	0.0581647725490626	0.5151515151515151
18659-1	18627-1	0.7284864497840369	0.2740533662497961	0.53125
18659-1	18636-1	1.4422560015926402	1.5403527299175304	0.5384615384615384
18659-1	18638-1	-0.4562238372384879	0.1272307253896567	0.582089552238806
18659-1	18628-1	0.5666005720542522	0.093596209104195	0.546875
18659-1	18635-1	1.6041418793224258	1.134836960079567	0.5384615384615384
18659-1	18639-1	-0.1986781226683742	0.034237013964761	0.5735294117647058
18659-1	18658-1	-0.1692443267175027	0.0365530625649759	0.875
18659-1	18632-1	0.2869795105209851	0.3244408824691272	0.6190476190476191
18659-1	18626-1	0.4415069392630544	0.0001725724646535	0.5074626865671642
18659-1	18652-1	-0.8903723275138224	0.3789544617606486	0.5285714285714286
18659-1	18637-1	-0.4930160821770757	0.1734307588433355	0.6
18625-1	18629-1	-0.4120731433121829	0.6545417388169437	0.6842105263157895
18625-1	18627-1	-0.2722626125455507	0.276043689764724	0.7407407407407407
18625-1	18636-1	0.4415069392630526	1.0362554958769747	0.6842105263157895
18625-1	18638-1	-1.4569728995680755	0.7329191590666717	0.59375
18625-1	18628-1	-0.4341484902753354	0.6931736467732907	0.7924528301886793
18625-1	18635-1	0.6033928169928382	0.5845770648740123	0.6842105263157895
18625-1	18639-1	-1.199427184997962	1.1101236467947226	0.5846153846153846
18625-1	18658-1	-1.1699933890470904	1.301586795247499	0.5303030303030303
18625-1	18632-1	-0.7137695518086025	0.9251393046925136	0.6610169491525424
18625-1	18626-1	-0.5592421230665332	0.548388591296125	0.7321428571428571
18625-1	18652-1	-1.89112138984341	0.9954340481533466	0.4507042253521127
18625-1	18637-1	-1.493765144506663	0.8323535014784038	0.6129032258064516
18629-1	18627-1	0.1398105307666322	0.3869084402171632	0.7090909090909091
18629-1	18636-1	0.8535800825752355	1.6799854885734655	0.6551724137931034
18629-1	18638-1	-1.0448997562558926	0.0419946258695402	0.5692307692307692
18629-1	18628-1	-0.0220753469631524	0.0502450348005146	0.7272727272727273
18629-1	18635-1	1.0154659603050211	1.2236280296256998	0.7454545454545455
18629-1	18639-1	-0.7873540416857789	0.4098449245593141	0.5606060606060606
18629-1	18658-1	-0.7579202457349075	0.6047891034762634	0.5074626865671642
18629-1	18632-1	-0.3016964084964195	0.2323892004352012	0.7818181818181819
18629-1	18626-1	-0.1471689797543502	0.1163174651957535	0.7962962962962963
18629-1	18652-1	-1.4790482465312271	0.3414552156016617	0.4305555555555556
18629-1	18637-1	-1.0816920011944804	0.1457367151684794	0.5873015873015873
18627-1	18636-1	0.7137695518086034	1.2852673497746068	0.6785714285714286
18627-1	18638-1	-1.1847102870225248	0.4708924521683988	0.5873015873015873
18627-1	18628-1	-0.1618858777297847	0.4438095890296809	0.6909090909090909
18627-1	18635-1	0.8756554295383889	0.826678237047096	0.6785714285714286
18627-1	18639-1	-0.9271645724524112	0.848926658903465	0.578125
18627-1	18658-1	-0.8977307765015397	1.0468444464930329	0.5230769230769231
18627-1	18632-1	-0.4415069392630517	0.6866411140868127	0.6842105263157895
18627-1	18626-1	-0.2869795105209825	0.2975808494514105	0.7924528301886793
18627-1	18652-1	-1.618858777297859	0.7307709682120132	0.4428571428571428
18627-1	18637-1	-1.2215025319611126	0.5553882016693645	0.6065573770491803
18636-1	18638-1	-1.898479838831128	1.9050509943382452	0.6190476190476191
18636-1	18628-1	-0.875655429538388	1.8365653921925016	0.6964285714285714
18636-1	18635-1	0.1618858777297855	0.629926542161572	0.7142857142857143
18636-1	18639-1	-1.6409341242610145	2.358144357472532	0.5846153846153846
18636-1	18658-1	-1.611500328310143	2.5321192200261464	0.5303030303030303
18636-1	18632-1	-1.155276491071655	2.1141111392039798	0.6333333333333333
18636-1	18626-1	-1.0007490623295858	1.6965125310719564	0.6440677966101694
18636-1	18652-1	-2.3326283291064627	1.982696433373583	0.4714285714285714
18636-1	18637-1	-1.935272083769716	2.029897810111917	0.6129032258064516
18638-1	18628-1	1.02282440929274	0.2734348747267301	0.6031746031746031
18638-1	18635-1	2.0603657165609137	1.0346465507589118	0.59375
18638-1	18639-1	0.2575457145701136	0.1940698574055944	0.703125
18638-1	18658-1	0.2869795105209851	0.5266573884734607	0.5735294117647058
18638-1	18632-1	0.743203347759473	0.4071428121755245	0.6
18638-1	18626-1	0.8977307765015423	0.2482187064162433	0.5606060606060606
18638-1	18652-1	-0.4341484902753345	0.6728597877873889	0.7868852459016393
18638-1	18637-1	-0.0367922449385877	0.2303145790374036	0.7377049180327869
18628-1	18635-1	1.0375413072681736	1.2648793233013462	0.7924528301886793
18628-1	18639-1	-0.7652786947226264	0.3619936085676887	0.59375
18628-1	18658-1	-0.735844898771755	0.5574239378685872	0.5384615384615384
18628-1	18632-1	-0.279621061533267	0.1911417214568204	0.6724137931034483
18628-1	18626-1	-0.1250936327911977	0.1618972481749888	0.6842105263157895
18628-1	18652-1	-1.4569728995680746	0.3001942063689171	0.4571428571428571
18628-1	18637-1	-1.059616654231328	0.0989874294541063	0.6229508196721312
18635-1	18639-1	-1.8028200019908	1.7881803533819367	0.5846153846153846
18635-1	18658-1	-1.7733862060399286	1.860627766260647	0.5303030303030303
18635-1	18632-1	-1.3171623688014409	1.4863538484843632	0.6333333333333333
18635-1	18626-1	-1.1626349400593714	1.2017752800001578	0.6440677966101694
18635-1	18652-1	-2.494514206836248	1.5292937554812671	0.4507042253521127
18635-1	18637-1	-2.097157961499501	1.51761353648882	0.6129032258064516
18639-1	18658-1	0.0294337959508714	0.2892383842249098	0.5652173913043478
18639-1	18632-1	0.4856576331893594	0.3967090240677207	0.5909090909090909
18639-1	18626-1	0.6401850619314287	0.1192421278955366	0.5522388059701493
18639-1	18652-1	-0.6916942048454482	0.5443959880256851	0.5492957746478874
18639-1	18637-1	-0.2943379595087014	0.2582714832530462	0.7258064516129032
18658-1	18632-1	0.4562238372384879	0.204091914790931	0.609375
18658-1	18626-1	0.6107512659805572	0.0486071057098662	0.5
18658-1	18652-1	-0.7211280007963197	0.277918471873285	0.5211267605633803
18658-1	18637-1	-0.3237717554595729	0.1172862157848139	0.5909090909090909
18632-1	18626-1	0.1545274287420692	0.3074978619772376	0.7678571428571429
18632-1	18652-1	-1.1773518380348076	0.0714803990547052	0.4583333333333333
18632-1	18637-1	-0.7799955926980608	0.0240392960462934	0.6190476190476191
18626-1	18652-1	-1.3318792667768768	0.4552181449316315	0.4246575342465753
18626-1	18637-1	-0.93452302144013	0.2776925914093072	0.578125
18652-1	18637-1	0.3973562453367467	0.229960057554459	0.5735294117647058
