# Supplementary material for: Computing the relative binding affinity of ligands based on a pairwise binding comparison network
Source: Nat Comput Sci. 2023 Oct 19;3(10):860–72. doi: 10.1038/s43588-023-00529-9 (PMC10766524; doi:10.1038/s43588-023-00529-9)
Supplement: Supplementary file 8 — Statistical source data. [file 43588_2023_529_MOESM8_ESM.zip › source_data_figure2/source_MCL1.csv]

Ligand1	Ligand2	Lable	error	smi
35	52	-0.3090548574841367	0.1522395551287783	0.7924528301886793
35	44	0.1030182858280461	0.7061313410572331	0.6851851851851852
35	64	-0.5077329801525101	0.1174274312461838	0.3571428571428571
35	53	-0.8462216335875183	0.0914952832800537	0.631578947368421
35	37	-0.1030182858280444	0.1144756058879589	0.803921568627451
35	33	1.4201806546294875	1.175926303967256	0.7450980392156863
35	60	-0.0809429388648927	0.1564088959091246	0.4838709677419355
35	47	2.2296100432784183	2.2561786385984046	0.6440677966101694
35	34	1.427539103617205	1.515880816568865	0.6428571428571429
35	28	1.611500328310144	0.9904552753049254	0.660377358490566
35	27	1.979422777696021	0.979271024270423	0.7
35	65	0.2943379595087014	1.0354660465524637	0.492063492063492
35	62	0.6254681639559916	0.7275480918772866	0.3623188405797101
35	51	0.2649041635578326	0.825864933211153	0.5409836065573771
35	67	0.9050892254892586	1.097967412191987	0.4838709677419355
35	26	0.4194315922999001	0.0118992579722024	0.3333333333333333
35	46	0.8903723275138233	1.142669490523467	0.6666666666666666
35	66	0.279621061533267	0.582774993627841	0.3939393939393939
35	41	1.2362194299365488	0.8641769826079813	0.6792452830188679
35	56	-0.3311302044472892	0.0163134655871193	0.4761904761904761
35	50	-0.3826393473613123	0.2630196821224829	0.6206896551724138
35	39	1.3098039198137243	0.922053532621952	0.6792452830188679
35	30	0.7064111028208853	0.1556165013804555	0.7169811320754716
35	42	-0.0662260408894583	0.058366352747245	0.6
35	58	-0.4415069392630535	0.4168310591271442	0.4029850746268656
35	31	0.6549019599068622	0.8324861312020282	0.6379310344827587
35	48	1.5820665323592733	1.7495533192016195	0.559322033898305
35	36	0.463582286226206	0.6722120135897924	0.8113207547169812
35	32	1.6409341242610145	1.0595870163737464	0.7254901960784313
35	38	1.3171623688014416	1.3073832461433676	0.6727272727272727
35	61	0.5371667761033816	1.1294407266801638	0.4242424242424242
35	29	1.3760299607031818	1.4877522512190815	0.5689655172413793
35	45	-0.1030182858280444	0.251199660701344	0.5483870967741935
35	54	-0.7137695518086025	0.015579220349557	0.5573770491803278
35	68	0.8241462866243658	0.8893701294836339	0.3571428571428571
35	23	-0.0147168979754352	0.0842405901064776	0.3333333333333333
35	43	1.3098039198137243	1.3859041500307043	0.7307692307692307
35	63	-0.1839612246929389	0.4523234246791619	0.4090909090909091
35	57	-0.1692443267175027	0.150351379133112	0.3432835820895522
35	49	0.3311302044472901	0.8209091999612061	0.7592592592592593
35	40	1.1479180420839388	0.8890633548700411	0.6727272727272727
52	44	0.4120731433121829	0.3882378754405647	0.5333333333333333
52	64	-0.1986781226683733	0.3692393170882341	0.3714285714285714
52	53	-0.5371667761033816	0.268846573275928	0.8076923076923077
52	37	0.2060365716560923	0.0817393024817861	0.631578947368421
52	33	1.7292355121136245	1.0033333123684465	0.6363636363636364
52	60	0.2281119186192439	0.0333415907115056	0.4090909090909091
52	47	2.538664900762555	2.038106822473523	0.5076923076923077
52	34	1.7365939611013417	1.3013969653661732	0.5
52	28	1.9205551857942809	0.8816427702898253	0.5084745762711864
52	27	2.2884776351801577	0.9584789035669984	0.5357142857142857
52	65	0.6033928169928382	0.7870739474020789	0.4393939393939394
52	62	0.9345230214401284	0.4879234783454934	0.3013698630136986
52	51	0.5739590210419694	0.5153483768504659	0.4393939393939394
52	67	1.2141440829733954	0.9084521254996404	0.4307692307692308
52	26	0.7284864497840369	0.1562884735405481	0.2898550724637681
52	46	1.19942718499796	0.9420492624630176	0.5238095238095238
52	66	0.5886759190174038	0.3495013146015103	0.3285714285714285
52	41	1.5452742874206855	0.5538310706199959	0.5254237288135594
52	56	-0.0220753469631524	0.1602918424770684	0.4029850746268656
52	50	-0.0735844898771755	0.0835952233720309	0.5573770491803278
52	39	1.618858777297861	0.5961262810362642	0.5254237288135594
52	30	1.015465960305022	0.0259709809234608	0.559322033898305
52	42	0.2428288165946783	0.21808457332651	0.4590163934426229
52	58	-0.1324520817789167	0.0971511193719774	0.484375
52	31	0.9639568173909988	0.6217414581800308	0.5
52	48	1.89112138984341	1.5597255849613605	0.4307692307692308
52	36	0.7726371437103428	0.469281211474625	0.6440677966101694
52	32	1.9499889817451512	0.934458276293186	0.5614035087719298
52	38	1.6262172262855783	1.007289509076716	0.5245901639344263
52	61	0.8462216335875183	0.8935921903294711	0.3970588235294117
52	29	1.6850848181873186	1.2651500089794023	0.4375
52	45	0.2060365716560923	0.0596616009815776	0.4264705882352941
52	54	-0.4047146943244657	0.3193629887733183	0.6271186440677966
52	68	1.1332011441085026	0.6528955320212528	0.3714285714285714
52	23	0.2943379595087014	0.3744587586118735	0.2714285714285714
52	43	1.618858777297861	1.1194779801501102	0.5689655172413793
52	63	0.1250936327911977	0.2145314155556325	0.492063492063492
52	57	0.1398105307666339	0.4447835401447735	0.2816901408450704
52	49	0.6401850619314269	0.6383888789879189	0.6842105263157895
52	40	1.4569728995680755	0.5956662322401947	0.5245901639344263
44	64	-0.6107512659805563	0.8485102004783895	0.4153846153846154
44	53	-0.9492399194155644	0.7299880483065556	0.5
44	37	-0.2060365716560905	0.5346446076973502	0.6481481481481481
44	33	1.3171623688014416	0.6356806497844127	0.6862745098039216
44	60	-0.1839612246929389	0.5649364711223822	0.3692307692307692
44	47	2.126591757450372	1.66746194711712	0.5409836065573771
44	34	1.3245208177891588	0.9273321543064929	0.5892857142857143
44	28	1.5084820424820975	0.4907652770783499	0.7
44	27	1.8764044918679748	0.5971016564034972	0.673469387755102
44	65	0.1913196736806552	0.3547297412389437	0.3787878787878788
44	62	0.5224498781279454	0.1232893737868199	0.4444444444444444
44	51	0.1618858777297864	0.0160750545250047	0.6545454545454545
44	67	0.8020709396612125	0.3989565016042666	0.3692307692307692
44	26	0.3164133064718539	0.5578490264444058	0.4166666666666667
44	46	0.7873540416857772	0.4496162429949812	0.5862068965517241
44	66	0.1766027757052208	0.0894629410382484	0.4833333333333333
44	41	1.1332011441085026	0.2658749441001102	0.6226415094339622
44	56	-0.4341484902753354	0.6501340268506527	0.3636363636363636
44	50	-0.4856576331893585	0.3594636329452179	0.4918032786885246
44	39	1.2067856339856782	0.3006056098386446	0.6226415094339622
44	30	0.6033928169928391	0.3541456685341995	0.6
44	42	-0.1692443267175045	0.6987743750878659	0.7346938775510204
44	58	-0.5445252250910997	0.349442202973485	0.3
44	31	0.551883674078816	0.2181387905415235	0.559322033898305
44	48	1.4790482465312271	1.167732113985756	0.6792452830188679
44	36	0.3605640003981598	0.0027911593613617	0.6607142857142857
44	32	1.5379158384329683	0.5532473451620943	0.6346153846153846
44	38	1.2141440829733954	0.5915599188307867	0.5892857142857143
44	61	0.4341484902753354	0.4941908752872467	0.3188405797101449
44	29	1.2730116748751357	0.9066328906954482	0.660377358490566
44	45	-0.2060365716560905	0.4140462915047233	0.603448275862069
44	54	-0.8167878376366486	0.8926261650444856	0.6428571428571429
44	68	0.7211280007963197	0.3135270019178406	0.4153846153846154
44	23	-0.1177351838034814	0.7829493647498315	0.4166666666666667
44	43	1.2067856339856782	0.6442239431783356	0.6415094339622641
44	63	-0.2869795105209851	0.2019887706985974	0.3043478260869565
44	57	-0.2722626125455489	0.8643656170011154	0.4032258064516129
44	49	0.2281119186192439	0.1666745539515899	0.5081967213114754
44	40	1.0448997562558926	0.286067063155917	0.5892857142857143
64	53	-0.3384886534350082	0.1266884358065292	0.3823529411764705
64	37	0.4047146943244657	0.0399570372733792	0.3676470588235294
64	33	1.9279136347819976	1.124374001031082	0.40625
64	60	0.4267900412876173	0.0491046136219069	0.576271186440678
64	47	2.7373430234309284	2.297354529511556	0.3424657534246575
64	34	1.935272083769715	1.4796885113820195	0.3098591549295774
64	28	2.119233308462654	1.036983428625618	0.390625
64	27	2.487155757848531	1.1141905412118736	0.34375
64	65	0.8020709396612116	0.9438429714452692	0.484375
64	62	1.1332011441085017	0.7052788952681697	0.6964285714285714
64	51	0.7726371437103428	0.6257224231750644	0.5079365079365079
64	67	1.4128222056417687	0.989127475836776	0.3880597014925373
64	26	0.9271645724524102	0.0797043025244317	0.5344827586206896
64	46	1.3981053076663337	1.0169456444659553	0.3150684931506849
64	66	0.7873540416857772	0.5093496338030867	0.6909090909090909
64	41	1.7439524100890589	0.8522129224410486	0.3235294117647059
64	56	0.1766027757052208	0.0402935198422645	0.3823529411764705
64	50	0.1250936327911977	0.2451512156464222	0.3194444444444444
64	39	1.8175368999662345	0.8679863905134146	0.3235294117647059
64	30	1.2141440829733954	0.1782483777503118	0.3529411764705882
64	42	0.4415069392630517	0.0470438429406226	0.5084745762711864
64	58	0.0662260408894566	0.2872807140843418	0.3768115942028985
64	31	1.1626349400593723	0.7676909874989475	0.3333333333333333
64	48	2.0897995125117834	1.750390041953617	0.4090909090909091
64	36	0.971315266378716	0.554762841947869	0.3472222222222222
64	32	2.1486671044135246	1.0912795140051994	0.3283582089552239
64	38	1.824895348953952	1.1532079843757048	0.3478260869565217
64	61	1.0448997562558917	1.098394451829937	0.4615384615384615
64	29	1.883762940855692	1.4496697039324742	0.373134328358209
64	45	0.4047146943244657	0.2101570275459013	0.3661971830985915
64	54	-0.2060365716560923	0.2464684250398718	0.6271186440677966
64	68	1.331879266776876	0.9038471665762228	0.6271186440677966
64	23	0.4930160821770748	0.1914065896178165	0.78
64	43	1.8175368999662345	1.2955817674817984	0.3787878787878788
64	63	0.3237717554595711	0.401116053822303	0.6491228070175439
64	57	0.3384886534350073	0.2602688519818628	0.5166666666666667
64	49	0.8388631845998002	0.7133099342869952	0.3150684931506849
64	40	1.6556510222364489	0.8543777954984728	0.3478260869565217
53	37	0.7432033477594739	0.2150377689173108	0.7843137254901961
53	33	2.266402288217006	1.3434957702345232	0.6296296296296297
53	60	0.7652786947226256	0.1827613092398374	0.5166666666666667
53	47	3.0758316768659366	2.3381260885251773	0.4769230769230769
53	34	2.273760737204724	1.5867192757369812	0.4918032786885246
53	28	2.4577219618976622	1.1648929251850155	0.5263157894736842
53	27	2.82564441128354	1.242946066099214	0.5555555555555556
53	65	1.1405595930962198	0.9993150028137796	0.5245901639344263
53	62	1.47168979754351	0.680201269291862	0.2916666666666667
53	51	1.111125797145351	0.6563163996863208	0.4307692307692308
53	67	1.751310859076777	1.154166255347529	0.5423728813559322
53	26	1.2656532258874185	0.1423213214761025	0.2985074626865671
53	46	1.7365939611013417	1.203536450248528	0.492063492063492
53	66	1.1258426951207854	0.4932073997297026	0.3188405797101449
53	41	2.082441063524067	0.6995107847459909	0.5172413793103449
53	56	0.5150914291402291	0.0834837059041451	0.5081967213114754
53	50	0.463582286226206	0.3117055386180212	0.6607142857142857
53	39	2.1560255534012427	0.8132981306870093	0.5172413793103449
53	30	1.5526327364084036	0.3289779893991265	0.5517241379310345
53	42	0.77999559269806	0.0165144525613412	0.4745762711864407
53	58	0.4047146943244648	0.2829348352584553	0.603448275862069
53	31	1.5011235934943803	0.8849159938544877	0.492063492063492
53	48	2.428288165946792	1.8817408722837672	0.4444444444444444
53	36	1.3098039198137243	0.7530576753831824	0.5573770491803278
53	32	2.487155757848533	1.2269889935891944	0.5535714285714286
53	38	2.16338400238896	1.1729512035265026	0.5166666666666667
53	61	1.3833884096909	1.1290577746200992	0.4761904761904761
53	29	2.2222515942907	1.5462142231321003	0.4516129032258064
53	45	0.7432033477594739	0.2551037727167493	0.4393939393939394
53	54	0.1324520817789158	0.2232821175065914	0.6491228070175439
53	68	1.6703679202118842	0.8854573605576483	0.3823529411764705
53	23	0.831504735612083	0.0860034492977375	0.2794117647058823
53	43	2.1560255534012427	1.3570039517243018	0.5344827586206896
53	63	0.6622604088945794	0.4395387725992608	0.6140350877192983
53	57	0.6769773068700156	0.2340476808275856	0.2898550724637681
53	49	1.1773518380348085	0.897465711516559	0.5409836065573771
53	40	1.994139675671457	0.7410184188431488	0.5166666666666667
37	33	1.523198940457532	1.0337263128177614	0.74
37	60	0.0220753469631516	0.0384938077196918	0.6071428571428571
37	47	2.3326283291064627	2.1372145608149893	0.6101694915254238
37	34	1.530557389445249	1.4502766086530128	0.6363636363636364
37	28	1.7145186141381883	0.8691257313142442	0.6862745098039216
37	27	2.0824410635240653	0.9503370243318656	0.7291666666666666
37	65	0.3973562453367458	0.8786024187185513	0.5862068965517241
37	62	0.728486449784036	0.6476373983085111	0.3529411764705882
37	51	0.367922449385877	0.5949903371689275	0.5333333333333333
37	67	1.008107511317303	0.9743507821019196	0.6071428571428571
37	26	0.5224498781279445	0.0316883054658054	0.34375
37	46	0.9933906133418676	1.0209852430170174	0.631578947368421
37	66	0.3826393473613114	0.4861876655089707	0.3846153846153846
37	41	1.3392377157645932	0.7305275459724179	0.6730769230769231
37	56	-0.2281119186192448	0.0818186957150395	0.5964912280701754
37	50	-0.2796210615332679	0.1603014500443383	0.7358490566037735
37	39	1.4128222056417687	0.7955270596533044	0.6730769230769231
37	30	0.8094293886489297	0.0255317503280068	0.7115384615384616
37	42	0.036792244938586	0.1320088243210574	0.6226415094339622
37	58	-0.3384886534350091	0.1497659830910986	0.5081967213114754
37	31	0.7579202457349066	0.7493028474058274	0.631578947368421
37	48	1.6850848181873177	1.6378347298830365	0.5789473684210527
37	36	0.5666005720542504	0.5482170728193357	0.7090909090909091
37	32	1.7439524100890589	0.9321404265037012	0.72
37	38	1.420180654629486	1.1799257756316832	0.6666666666666666
37	61	0.640185061931426	1.0040137209890432	0.5081967213114754
37	29	1.4790482465312262	1.423425970612504	0.5892857142857143
37	45	0.0	0.1345289349555969	0.5666666666666667
37	54	-0.6107512659805581	0.2781313605087563	0.576271186440678
37	68	0.9271645724524102	0.8038516223181329	0.3676470588235294
37	23	0.0883013878526091	0.2480127538977266	0.34375
37	43	1.4128222056417687	1.2089829035787805	0.6923076923076923
37	63	-0.0809429388648945	0.3154106635444683	0.5166666666666667
37	57	-0.0662260408894583	0.3336586709515615	0.3538461538461538
37	49	0.4341484902753345	0.7431854604138843	0.603448275862069
37	40	1.2509363279119832	0.7593988165632588	0.6666666666666666
33	60	-1.5011235934943803	1.1063364011497148	0.4262295081967213
33	47	0.8094293886489305	0.90828486920065	0.6428571428571429
33	34	0.0073584489877172	0.0951109700257726	0.74
33	28	0.1913196736806561	0.2563546603685687	0.66
33	27	0.5592421230665332	0.255354768336665	0.8181818181818182
33	65	-1.1258426951207865	0.1242427872457254	0.4126984126984127
33	62	-0.7947124906734961	0.5851618119434852	0.3692307692307692
33	51	-1.155276491071655	0.4305668610591429	0.5614035087719298
33	67	-0.5150914291402291	0.231260726835389	0.4262295081967213
33	26	-1.0007490623295876	1.308947573930082	0.360655737704918
33	46	-0.5298083271156644	0.1443825210701321	0.6666666666666666
33	66	-1.140559593096221	0.7264607342629079	0.4032258064516129
33	41	-0.1839612246929389	0.2677971990286093	0.7872340425531915
33	56	-1.751310859076777	1.1367445329354195	0.4193548387096774
33	50	-1.8028200019908	0.8542458166194012	0.5344827586206896
33	39	-0.1103767348157633	0.3110850048887003	0.7872340425531915
33	30	-0.7137695518086025	1.1066656079838344	0.6862745098039216
33	42	-1.486406695518946	1.1978425797562355	0.66
33	58	-1.8616875938925408	0.7254808477911614	0.390625
33	31	-0.7652786947226256	0.5728746927714079	0.6363636363636364
33	48	0.1618858777297855	0.5136602126373172	0.6111111111111112
33	36	-0.9565983684032816	0.608434882876243	0.7169811320754716
33	32	0.2207534696315267	0.1956048820759318	0.8043478260869565
33	38	-0.1030182858280461	0.0401878486104686	0.6730769230769231
33	61	-0.8830138785261061	0.0249228817838575	0.3484848484848485
33	29	-0.0441506939263058	0.0665871364741611	0.6226415094339622
33	45	-1.523198940457532	0.9614267131702394	0.5689655172413793
33	54	-2.13395020643809	1.2314877239856976	0.6363636363636364
33	68	-0.5960343680051219	0.4373941472438227	0.40625
33	23	-1.434897552604923	1.3850858280315492	0.360655737704918
33	43	-0.1103767348157633	0.1075908797157537	0.7346938775510204
33	63	-1.6041418793224267	0.6973546626590661	0.3968253968253968
33	57	-1.5894249813469905	1.5007778467449209	0.3492063492063492
33	49	-1.0890504501821976	0.4630992792608719	0.5517241379310345
33	40	-0.2722626125455489	0.2418996190667739	0.6730769230769231
60	47	2.310552982143311	1.933148709587006	0.3571428571428571
60	34	1.5084820424820975	1.2624999915864066	0.3636363636363636
60	28	1.692443267175037	0.654970899888355	0.3870967741935484
60	27	2.0603657165609137	0.7177793184362189	0.4067796610169492
60	65	0.3752808983735942	0.6324651058130168	0.7358490566037735
60	62	0.7064111028208844	0.3498279247775189	0.5333333333333333
60	51	0.3458471024227254	0.2897647382509821	0.3529411764705882
60	67	0.9860321643541514	0.7907926204393565	0.6071428571428571
60	26	0.5003745311647929	0.277953768357607	0.34375
60	46	0.971315266378716	0.8582788722594533	0.3676470588235294
60	66	0.3605640003981598	0.1700718472304351	0.5
60	41	1.3171623688014416	0.461895976570454	0.3809523809523809
60	56	-0.2501872655823964	0.2880446155443924	0.5964912280701754
60	50	-0.3016964084964195	0.0443282015185753	0.5081967213114754
60	39	1.3907468586786171	0.4949196844919106	0.3809523809523809
60	30	0.787354041685778	0.1893149122097908	0.4126984126984127
60	42	0.0147168979754344	0.3298151149640187	0.34375
60	58	-0.3605640003981607	0.0832229326071756	0.5081967213114754
60	31	0.735844898771755	0.571155596327297	0.3676470588235294
60	48	1.663009471224166	1.502741283701278	0.3235294117647059
60	36	0.5445252250910988	0.3637574505091897	0.4242424242424242
60	32	1.7218770631259073	0.7145882495349039	0.4098360655737705
60	38	1.3981053076663343	0.8339381657519667	0.3846153846153846
60	61	0.6181097149682744	0.7603343844247563	0.7358490566037735
60	29	1.4569728995680746	1.2425503159880575	0.3283582089552239
60	45	-0.0220753469631516	0.0809929848775707	0.323943661971831
60	54	-0.6328266129437097	0.574111146533788	0.3676470588235294
60	68	0.9050892254892586	0.5607201716486214	0.3676470588235294
60	23	0.0662260408894575	0.4663453940852129	0.6226415094339622
60	43	1.3907468586786171	1.0062909990175148	0.3968253968253968
60	63	-0.1030182858280461	0.0695974210925775	0.7843137254901961
60	57	-0.0883013878526099	0.5749559078873999	0.3538461538461538
60	49	0.4120731433121829	0.5265666325776248	0.4090909090909091
60	40	1.2288609809488316	0.4964267081827183	0.3846153846153846
47	34	-0.8020709396612133	0.6697671056997265	0.6101694915254238
47	28	-0.6181097149682744	1.3356100439859135	0.5689655172413793
47	27	-0.2501872655823973	1.2639251825288085	0.660377358490566
47	65	-1.9352720837697168	1.267354057322421	0.3472222222222222
47	62	-1.6041418793224267	1.5220018508457116	0.3287671232876712
47	51	-1.9647058797205856	1.6413757157648972	0.4923076923076923
47	67	-1.3245208177891596	1.1857259188023432	0.3571428571428571
47	26	-1.810178450978518	2.191076747811556	0.3582089552238806
47	46	-1.339237715764595	1.125776555104805	0.6333333333333333
47	66	-1.9499889817451512	1.7282113638137853	0.3571428571428571
47	41	-0.9933906133418696	1.3634247119670526	0.6428571428571429
47	56	-2.5607402477257075	2.26029266452716	0.352112676056338
47	50	-2.6122493906397306	1.938246087588736	0.4477611940298507
47	39	-0.919806123464694	1.3713996715241574	0.6428571428571429
47	30	-1.523198940457533	2.181905963124464	0.6491228070175439
47	42	-2.2958360841678767	2.3310974134313254	0.625
47	58	-2.671116982541472	2.0253948913435043	0.2933333333333333
47	31	-1.574708083371556	1.3698832781118515	0.6065573770491803
47	48	-0.647543510919145	0.4867401928954633	0.532258064516129
47	36	-1.7660277570522125	1.6133888448512848	0.6229508196721312
47	32	-0.5886759190174038	1.2766682533832483	0.6545454545454545
47	38	-0.9124476744769768	1.069584710800524	0.6379310344827587
47	61	-1.692443267175037	1.125520840951282	0.2933333333333333
47	29	-0.8535800825752364	0.6939140211738692	0.5409836065573771
47	45	-2.3326283291064627	2.0414559438907034	0.5
47	54	-2.9433795950870207	2.5333953044871977	0.53125
47	68	-1.4054637566540524	1.337018014523773	0.3424657534246575
47	23	-2.2443269412538536	2.423236064197732	0.3582089552238806
47	43	-0.919806123464694	0.9902777678662442	0.7884615384615384
47	63	-2.413571267971357	1.823367684730848	0.2972972972972973
47	57	-2.398854369995921	2.5052271436432294	0.3478260869565217
47	49	-1.898479838831128	1.4305290179082764	0.4848484848484848
47	40	-1.0816920011944795	1.3096715122170473	0.6379310344827587
34	28	0.1839612246929389	0.424979376655938	0.6226415094339622
34	27	0.551883674078816	0.4056712623301806	0.7659574468085106
34	65	-1.1332011441085037	0.2833469132277664	0.3529411764705882
34	62	-0.8020709396612133	0.4756087900411572	0.3142857142857143
34	51	-1.1626349400593723	0.590480060489365	0.4838709677419355
34	67	-0.5224498781279463	0.1906482848242658	0.3636363636363636
34	26	-1.0081075113173048	1.1554061453695814	0.34375
34	46	-0.5371667761033816	0.1303225773996157	0.631578947368421
34	66	-1.147918042083938	0.6604972447359156	0.3432835820895522
34	41	-0.1913196736806561	0.3407479816907574	0.74
34	56	-1.7586693080644942	1.2328956636171675	0.3582089552238806
34	50	-1.8101784509785173	0.9952014607555864	0.4603174603174603
34	39	-0.1177351838034805	0.2621767288130935	0.74
34	30	-0.7211280007963197	1.2652459283475892	0.6481481481481481
34	42	-1.493765144506663	1.274535386720866	0.6226415094339622
34	58	-1.8690460428802584	1.0031163200943087	0.2957746478873239
34	31	-0.7726371437103428	0.3887849002868808	0.7884615384615384
34	48	0.1545274287420683	0.4924572735983304	0.5789473684210527
34	36	-0.9639568173909988	0.6028617465520706	0.6206896551724138
34	32	0.2133950206438095	0.3545734670957535	0.7551020408163265
34	38	-0.1103767348157633	0.0894516514909994	0.6363636363636364
34	61	-0.8903723275138233	0.141185513682494	0.2957746478873239
34	29	-0.051509142914023	0.2878094901655058	0.7115384615384616
34	45	-1.530557389445249	1.0119847609471715	0.5409836065573771
34	54	-2.1413086554258074	1.4653551480024063	0.5
34	68	-0.6033928169928391	0.3094038738928635	0.3098591549295774
34	23	-1.4422560015926402	1.3615675250301402	0.34375
34	43	-0.1177351838034805	0.0660647386627975	0.6923076923076923
34	63	-1.611500328310144	0.838473325498712	0.3
34	57	-1.5967834303347077	1.4650444099871125	0.3333333333333333
34	49	-1.0964088991699148	0.4067918613967825	0.4761904761904761
34	40	-0.2796210615332661	0.3126493623848495	0.6363636363636364
28	27	0.367922449385877	0.0215172526481196	0.717391304347826
28	65	-1.3171623688014424	0.0871052999226176	0.375
28	62	-0.9860321643541524	0.2827449801157186	0.3968253968253968
28	51	-1.3465961647523113	0.1775720549119182	0.6
28	67	-0.7064111028208853	0.0334064159884572	0.3870967741935484
28	26	-1.1920687360102438	1.0441494089895986	0.4385964912280701
28	46	-0.7211280007963206	0.0092957158689523	0.5892857142857143
28	66	-1.3318792667768768	0.4350177135847382	0.4333333333333333
28	41	-0.3752808983735951	0.0408942814283283	0.66
28	56	-1.9426305327574327	0.9850735697905136	0.3809523809523809
28	50	-1.994139675671456	0.721514467770455	0.4915254237288136
28	39	-0.3016964084964195	0.0656547434192101	0.66
28	30	-0.9050892254892586	0.861282788086295	0.6666666666666666
28	42	-1.6777263691996025	0.9680967739199088	0.782608695652174
28	58	-2.0530072675731974	0.5783092008617716	0.3134328358208955
28	31	-0.9565983684032816	0.2622694642513651	0.5892857142857143
28	48	-0.0294337959508705	0.6461255459566307	0.72
28	36	-1.147918042083938	0.4528762067758631	0.6071428571428571
28	32	0.0294337959508705	0.0525699385921764	0.7083333333333334
28	38	-0.2943379595087023	0.3125846073820142	0.6226415094339622
28	61	-1.0743335522067623	0.1987769567119999	0.3134328358208955
28	29	-0.235470367606962	0.4046668279801962	0.7346938775510204
28	45	-1.7145186141381883	0.7360261157403611	0.6981132075471698
28	54	-2.3252698801187464	1.0391345642236658	0.6181818181818182
28	68	-0.787354041685778	0.1381152764460624	0.390625
28	23	-1.6262172262855792	1.113484780091884	0.4385964912280701
28	43	-0.3016964084964195	0.3588069193501076	0.6470588235294118
28	63	-1.7954615530030829	0.481190699006806	0.3181818181818182
28	57	-1.780744655027647	1.1677108835127543	0.4482758620689655
28	49	-1.2803701238628538	0.2683099584575803	0.4833333333333333
28	40	-0.4635822862262051	0.0390527337664883	0.6226415094339622
27	65	-1.6850848181873197	0.1021789328426487	0.3934426229508196
27	62	-1.3539546137400291	0.240106285149636	0.3492063492063492
27	51	-1.7145186141381883	0.2081955150018359	0.5454545454545454
27	67	-1.0743335522067623	0.0057376586544437	0.4067796610169492
27	26	-1.5599911853961208	1.082279418437884	0.3859649122807017
27	46	-1.0890504501821976	0.0947502471444625	0.6862745098039216
27	66	-1.699801716162754	0.4207660287161598	0.3833333333333333
27	41	-0.7432033477594722	0.0773306431005131	0.9047619047619048
27	56	-2.31055298214331	0.8393848217047726	0.4
27	50	-2.3620621250573333	0.6461518095437224	0.5178571428571429
27	39	-0.6696188578822966	0.0168636908313875	0.8604651162790697
27	30	-1.2730116748751357	0.9187248253763868	0.782608695652174
27	42	-2.04564881858548	0.9396274143191228	0.717391304347826
27	58	-2.4209297169590744	0.5403405894184861	0.328125
27	31	-1.3245208177891588	0.2619208011952256	0.72
27	48	-0.3973562453367476	0.7264424826524492	0.66
27	36	-1.515840491469815	0.3736978380045439	0.6730769230769231
27	32	-0.3384886534350064	0.0048452170031216	0.8372093023255814
27	38	-0.6622604088945794	0.356390242083509	0.8043478260869565
27	61	-1.4422560015926391	0.2265613993396729	0.328125
27	29	-0.6033928169928391	0.376403711823384	0.673469387755102
27	45	-2.0824410635240653	0.6973545271165946	0.6111111111111112
27	54	-2.6931923295046234	1.0574695731188202	0.5636363636363636
27	68	-1.155276491071655	0.1106129426021114	0.34375
27	23	-1.994139675671456	1.139546100670693	0.3859649122807017
27	43	-0.6696188578822966	0.3663657774707918	0.7608695652173914
27	63	-2.16338400238896	0.444832724274641	0.3333333333333333
27	57	-2.148667104413524	1.2031006290221362	0.3728813559322034
27	49	-1.6482925732487308	0.2313881237858401	0.5087719298245614
27	40	-0.8315047356120822	0.0898085502155546	0.8043478260869565
65	62	0.3311302044472901	0.5169428012289794	0.492063492063492
65	51	-0.0294337959508688	0.5297630520086081	0.4029850746268656
65	67	0.6107512659805572	0.0055229716521942	0.559322033898305
65	26	0.1250936327911986	1.090919441130005	0.3333333333333333
65	46	0.5960343680051219	0.048848589387263	0.3571428571428571
65	66	-0.0147168979754344	0.6909321889986888	0.6727272727272727
65	41	0.9418814704278472	0.5338006689688205	0.3692307692307692
65	56	-0.6254681639559907	1.038510470856015	0.55
65	50	-0.6769773068700138	0.8040926757130924	0.5932203389830508
65	39	1.015465960305023	0.4293195154258731	0.3692307692307692
65	30	0.4120731433121838	0.9220210234434928	0.421875
65	42	-0.3605640003981598	1.107064254075528	0.3538461538461538
65	58	-0.735844898771755	0.8453412538285177	0.492063492063492
65	31	0.3605640003981607	0.2798883249459249	0.3768115942028985
65	48	1.287728572850572	0.7161835084012618	0.3333333333333333
65	36	0.1692443267175045	0.4431024416617069	0.4328358208955223
65	32	1.346596164752313	0.0205143260466371	0.3968253968253968
65	38	1.02282440929274	0.1285617324842984	0.3939393939393939
65	61	0.2428288165946801	0.0486784275154273	0.7090909090909091
65	29	1.0816920011944804	0.3849494665570292	0.3188405797101449
65	45	-0.3973562453367458	0.870660457430099	0.3333333333333333
65	54	-1.008107511317304	1.3947339337225468	0.3768115942028985
65	68	0.5298083271156644	0.27749986990582	0.3571428571428571
65	23	-0.3090548574841367	1.325236564866339	0.4666666666666667
65	43	1.015465960305023	0.2235950682571408	0.3846153846153846
65	63	-0.4782991842016404	0.7395389512762254	0.6607142857142857
65	57	-0.4635822862262042	1.429460415231636	0.3432835820895522
65	49	0.0367922449385886	0.2735872602188821	0.484375
65	40	0.8535800825752373	0.4814527381263618	0.3939393939393939
62	51	-0.3605640003981589	0.2827862570586203	0.6206896551724138
62	67	0.279621061533267	0.0190115602318697	0.3529411764705882
62	26	-0.2060365716560914	0.8982154170616701	0.5172413793103449
62	46	0.2649041635578317	0.0107060892170113	0.3013698630136986
62	66	-0.3458471024227245	0.398211567271958	0.7358490566037735
62	41	0.6107512659805572	0.0435738020164215	0.3283582089552239
62	56	-0.9565983684032808	1.0246967942684542	0.3478260869565217
62	50	-1.008107511317304	0.7269849460478337	0.3823529411764705
62	39	0.6843357558577328	0.0255490069062442	0.3283582089552239
62	30	0.0809429388648936	0.8571624059074452	0.3382352941176471
62	42	-0.69169420484545	1.030794088878653	0.5172413793103449
62	58	-1.066975103219045	0.6527193649606833	0.2876712328767123
62	31	0.0294337959508705	0.2404473333139609	0.3194444444444444
62	48	0.9565983684032816	0.7456065089672466	0.4153846153846154
62	36	-0.1618858777297855	0.4458985530151248	0.352112676056338
62	32	1.015465960305023	0.0544413183143612	0.3333333333333333
62	38	0.69169420484545	0.2356559682274079	0.3333333333333333
62	61	-0.0883013878526099	0.1919820632277123	0.6491228070175439
62	29	0.7505617967471903	0.4380476108417337	0.3787878787878788
62	45	-0.728486449784036	0.7393003984823778	0.3714285714285714
62	54	-1.339237715764594	1.1527874727683782	0.5079365079365079
62	68	0.1986781226683742	0.0077642334412449	0.5079365079365079
62	23	-0.6401850619314269	1.1103513875005795	0.76
62	43	0.6843357558577328	0.3111708636610775	0.3636363636363636
62	63	-0.8094293886489305	0.5021927172011766	0.4307692307692308
62	57	-0.7947124906734944	1.188522524471712	0.5
62	49	-0.2943379595087014	0.2854728386880003	0.3768115942028985
62	40	0.5224498781279472	0.0402844277306648	0.3333333333333333
51	67	0.640185061931426	0.2886851468084402	0.3529411764705882
51	26	0.1545274287420674	0.6906855672639446	0.5172413793103449
51	46	0.6254681639559907	0.3360574536212129	0.4615384615384615
51	66	0.0147168979754344	0.2284075274357899	0.6140350877192983
51	41	0.971315266378716	0.1344987170775685	0.5084745762711864
51	56	-0.5960343680051219	0.7664873203900706	0.3478260869565217
51	50	-0.647543510919145	0.4780072779708417	0.6491228070175439
51	39	1.0448997562558917	0.1686581915052203	0.5084745762711864
51	30	0.4415069392630526	0.4674638935616544	0.5166666666666667
51	42	-0.331130204447291	0.8300048687539316	0.76
51	58	-0.7064111028208861	0.4772615228190551	0.2876712328767123
51	31	0.3899977963490295	0.1010726254505919	0.484375
51	48	1.3171623688014409	1.054172490146961	0.6140350877192983
51	36	0.1986781226683733	0.1195699108551862	0.5238095238095238
51	32	1.3760299607031818	0.4378839655631062	0.5172413793103449
51	38	1.052258205243609	0.4565720079627251	0.5081967213114754
51	61	0.2722626125455489	0.3655486499906172	0.3823529411764705
51	29	1.1111257971453492	0.7895660103487794	0.5689655172413793
51	45	-0.367922449385877	0.5416374447700933	0.5483870967741935
51	54	-0.9786737153664352	1.0237469824388743	0.6964285714285714
51	68	0.5592421230665332	0.1754695114484912	0.5079365079365079
51	23	-0.2796210615332679	0.9230744807417944	0.5172413793103449
51	43	1.0448997562558917	0.5114190524251727	0.5517241379310345
51	63	-0.4488653882507716	0.330421541548196	0.2916666666666667
51	57	-0.4341484902753354	1.003310978259039	0.5
51	49	0.0662260408894575	0.0508084678472435	0.6379310344827587
51	40	0.8830138785261061	0.1551530701536085	0.5081967213114754
67	26	-0.4856576331893585	1.1196340926925323	0.6226415094339622
67	46	-0.0147168979754352	0.0275318912456131	0.3676470588235294
67	66	-0.6254681639559916	0.6198001166060916	0.3636363636363636
67	41	0.3311302044472901	0.3076690456785949	0.3809523809523809
67	56	-1.236219429936548	1.1403225302363833	0.5964912280701754
67	50	-1.287728572850571	0.8824837455800632	0.5081967213114754
67	39	0.4047146943244657	0.2580522987213411	0.3809523809523809
67	30	-0.1986781226683733	1.0358655320693133	0.4126984126984127
67	42	-0.971315266378717	1.1587316410620971	0.34375
67	58	-1.346596164752312	0.9261677694810106	0.5862068965517241
67	31	-0.2501872655823964	0.2411881535202402	0.3676470588235294
67	48	0.6769773068700147	0.6507277230594468	0.3235294117647059
67	36	-0.4415069392630526	0.445113374873034	0.4242424242424242
67	32	0.7358448987717559	0.1319640392546723	0.4098360655737705
67	38	0.4120731433121829	0.0597109277932315	0.3846153846153846
67	61	-0.367922449385877	0.0889772417900517	0.5081967213114754
67	29	0.4709407352139232	0.4288020432223556	0.3283582089552239
67	45	-1.008107511317303	0.9333179276342892	0.323943661971831
67	54	-1.618858777297861	1.4214277494086094	0.3880597014925373
67	68	-0.0809429388648927	0.2919001680023133	0.576271186440678
67	23	-0.919806123464694	1.29805529186069	0.34375
67	43	0.4047146943244657	0.1773736980590544	0.3968253968253968
67	63	-1.0890504501821976	0.7782411955358963	0.5423728813559322
67	57	-1.0743335522067614	1.4233974553000994	0.3538461538461538
67	49	-0.5739590210419685	0.2926978153687507	0.4090909090909091
67	40	0.2428288165946801	0.2826038296798865	0.3846153846153846
26	46	0.4709407352139232	0.8952434323956249	0.3283582089552239
26	66	-0.139810530766633	0.2329937533291311	0.5357142857142857
26	41	0.8167878376366486	0.578360407245337	0.360655737704918
26	56	-0.7505617967471894	0.2151319614276703	0.3384615384615385
26	50	-0.8020709396612125	0.049457466481976	0.2941176470588235
26	39	0.8903723275138242	0.6407876526786193	0.360655737704918
26	30	0.2869795105209851	0.3037626006850696	0.3709677419354839
26	42	-0.4856576331893585	0.254963458422818	0.5769230769230769
26	58	-0.8609385315629536	0.032028717205196	0.3333333333333333
26	31	0.235470367606962	0.617317987617338	0.3484848484848485
26	48	1.1626349400593732	1.509604902179429	0.4576271186440678
26	36	0.0441506939263058	0.3867323236794185	0.3235294117647059
26	32	1.2215025319611144	0.6058827533279967	0.3666666666666666
26	38	0.8977307765015414	0.8774667507239631	0.365079365079365
26	61	0.1177351838034814	0.9011888867301172	0.2941176470588235
26	29	0.9565983684032816	1.30475923132595	0.4166666666666667
26	45	-0.5224498781279445	0.0191287723466038	0.40625
26	54	-1.1332011441085026	0.5470437625739262	0.5344827586206896
26	68	0.4047146943244657	0.6601145771178922	0.78
26	23	-0.4341484902753354	0.375100191528988	0.5769230769230769
26	43	0.8903723275138242	1.0868090903235776	0.4
26	63	-0.6033928169928391	0.2059874758996169	0.2985074626865671
26	57	-0.5886759190174029	0.5060872463794635	0.5555555555555556
26	49	-0.0883013878526099	0.4845140303907983	0.2898550724637681
26	40	0.7284864497840386	0.5807488573253138	0.365079365079365
46	66	-0.6107512659805563	0.5300290531891135	0.3285714285714285
46	41	0.3458471024227254	0.3065448677348978	0.6666666666666666
46	56	-1.2215025319611126	1.1600397682642036	0.3623188405797101
46	50	-1.2730116748751357	0.9057093763292984	0.4615384615384615
46	39	0.419431592299901	0.1912893997884168	0.6666666666666666
46	30	-0.183961224692938	1.0355708123623106	0.6727272727272727
46	42	-0.9565983684032816	1.2020126850574868	0.5892857142857143
46	58	-1.3318792667768768	0.9057502236746124	0.3013698630136986
46	31	-0.2354703676069611	0.3486529719198578	0.6271186440677966
46	48	0.69169420484545	0.5622621226692415	0.55
46	36	-0.4267900412876173	0.5290843671161696	0.6724137931034483
46	32	0.7505617967471911	0.1327189573421643	0.6792452830188679
46	38	0.4267900412876182	0.1411359136898094	0.6607142857142857
46	61	-0.3532055514104417	0.0693122046239426	0.3013698630136986
46	29	0.4856576331893585	0.3244470962325714	0.559322033898305
46	45	-0.9933906133418676	0.938142170304596	0.6440677966101694
46	54	-1.6041418793224258	1.3282115044616625	0.5
46	68	-0.0662260408894575	0.1729377265469587	0.3150684931506849
46	23	-0.9050892254892586	1.2491282484117745	0.3283582089552239
46	43	0.419431592299901	0.1355632198595629	0.7169811320754716
46	63	-1.0743335522067623	0.7598701752078609	0.3055555555555556
46	57	-1.059616654231326	1.4357751301071804	0.3188405797101449
46	49	-0.5592421230665332	0.353540414272893	0.5
46	40	0.2575457145701154	0.2585470626820819	0.6607142857142857
66	41	0.9565983684032816	0.1421093614071268	0.359375
66	56	-0.6107512659805563	0.7819628662842062	0.3582089552238806
66	50	-0.6622604088945794	0.4962989049120355	0.373134328358209
66	39	1.0301828582804573	0.1618684728663337	0.359375
66	30	0.4267900412876182	0.5652836138408608	0.3692307692307692
66	42	-0.3458471024227254	0.8017132008266561	0.5636363636363636
66	58	-0.7211280007963206	0.429739131510737	0.2957746478873239
66	31	0.3752808983735951	0.0335328991823108	0.3478260869565217
66	48	1.3024454708260065	1.0200968380135065	0.4516129032258064
66	36	0.1839612246929389	0.1706628082813042	0.3823529411764705
66	32	1.3613130627277474	0.3467545090320687	0.365079365079365
66	38	1.0375413072681745	0.4411348474598249	0.3636363636363636
66	61	0.2575457145701145	0.4012745668421482	0.4603174603174603
66	29	1.0964088991699148	0.7185395315704275	0.4126984126984127
66	45	-0.3826393473613114	0.5292633164393753	0.4029850746268656
66	54	-0.9933906133418696	0.9584327238743918	0.55
66	68	0.5445252250910988	0.1907870363475075	0.5245901639344263
66	23	-0.2943379595087023	0.911020846586034	0.72
66	43	1.0301828582804573	0.5409110982935799	0.3968253968253968
66	63	-0.463582286226206	0.2928990214938451	0.421875
66	57	-0.4488653882507698	0.988747571325721	0.5172413793103449
66	49	0.051509142914023	0.0102399540458063	0.3676470588235294
66	40	0.8682969805506717	0.1449496742991458	0.3636363636363636
41	56	-1.567349634383838	1.1536219932781862	0.375
41	50	-1.618858777297861	0.8226582634581394	0.4833333333333333
41	39	0.0735844898771755	0.0174668397557251	0.8260869565217391
41	30	-0.5298083271156635	0.9818054880272236	0.72
41	42	-1.3024454708260071	1.1293770666283145	0.66
41	58	-1.6777263691996025	0.7475489190195489	0.3088235294117647
41	31	-0.5813174700296866	0.3153745388544547	0.6666666666666666
41	48	0.3458471024227245	0.5623945915889842	0.6111111111111112
41	36	-0.7726371437103428	0.5591510683090366	0.6545454545454545
41	32	0.4047146943244657	0.0673632714119233	0.8043478260869565
41	38	0.0809429388648927	0.2447826367027223	0.74
41	61	-0.6990526538331672	0.0498136658232049	0.3088235294117647
41	29	0.139810530766633	0.366285173520234	0.6226415094339622
41	45	-1.3392377157645932	0.8763607998328915	0.5689655172413793
41	54	-1.9499889817451512	1.2124613728736913	0.5254237288135594
41	68	-0.4120731433121829	0.0465797265259891	0.3235294117647059
41	23	-1.250936327911984	1.2008852310851923	0.360655737704918
41	43	0.0735844898771755	0.2137123871397487	0.7346938775510204
41	63	-1.4201806546294875	0.6456488133514113	0.3134328358208955
41	57	-1.4054637566540515	1.2646971360180652	0.3492063492063492
41	49	-0.9050892254892586	0.412056412417054	0.5
41	40	-0.0883013878526099	0.0413731660185448	0.851063829787234
56	50	-0.051509142914023	0.243266760310922	0.5
56	39	1.6409341242610136	0.8493035581408659	0.375
56	30	1.0375413072681745	0.1914012802219709	0.40625
56	42	0.2649041635578308	0.0806609170848693	0.3384615384615385
56	58	-0.1103767348157642	0.2252881931436778	0.7884615384615384
56	31	0.9860321643541514	0.822233832139796	0.3623188405797101
56	48	1.9131967368065623	1.7768813910424022	0.3188405797101449
56	36	0.7947124906734953	0.6153876253323087	0.417910447761194
56	32	1.972064328708304	1.0992171292683015	0.4032258064516129
56	38	1.6482925732487308	1.1692565996998416	0.3787878787878788
56	61	0.8682969805506708	1.0574058291224482	0.5
56	29	1.707160165150471	1.4949780009582714	0.3235294117647059
56	45	0.2281119186192448	0.1833947296946937	0.3194444444444444
56	54	-0.3826393473613132	0.3002615559565891	0.3623188405797101
56	68	1.155276491071655	0.8937538999576109	0.3623188405797101
56	23	0.3164133064718539	0.1121477849511807	0.3384615384615385
56	43	1.6409341242610136	1.2578522112666288	0.390625
56	63	0.1471689797543502	0.3699502206944441	0.5333333333333333
56	57	0.1618858777297864	0.2830971277938952	0.6481481481481481
56	49	0.6622604088945794	0.7980165438814568	0.4029850746268656
56	40	1.479048246531228	0.8093514386698999	0.3787878787878788
50	39	1.692443267175037	0.498250857659656	0.4833333333333333
50	30	1.0890504501821976	0.0269829846856612	0.5423728813559322
50	42	0.3164133064718539	0.313669360402078	0.4666666666666667
50	58	-0.0588675919017411	0.0317210103413678	0.46875
50	31	1.0375413072681745	0.5637162101841291	0.484375
50	48	1.9647058797205856	1.54649716142072	0.4375
50	36	0.8462216335875183	0.4137531000715881	0.5483870967741935
50	32	2.023573471622327	0.8777324691580324	0.5172413793103449
50	38	1.699801716162754	0.8633558481474648	0.5081967213114754
50	61	0.919806123464694	0.8029765493565704	0.6206896551724138
50	29	1.7586693080644942	1.2330379399042464	0.421875
50	45	0.2796210615332679	0.0699357421700402	0.4328358208955223
50	54	-0.3311302044472901	0.5525229551873413	0.4615384615384615
50	68	1.2067856339856782	0.5476746110364594	0.3194444444444444
50	23	0.367922449385877	0.4393309709670588	0.2941176470588235
50	43	1.692443267175037	1.024485365220386	0.5
50	63	0.1986781226683733	0.1140714155722735	0.4761904761904761
50	57	0.2133950206438095	0.557678141911885	0.3043478260869565
50	49	0.7137695518086025	0.5581454005787441	0.8269230769230769
50	40	1.530557389445251	0.4414521409940182	0.5081967213114754
39	30	-0.6033928169928391	0.95327792307957	0.6862745098039216
39	42	-1.3760299607031827	1.064908735346127	0.66
39	58	-1.751310859076778	0.6984123328850667	0.3088235294117647
39	31	-0.6549019599068622	0.2115382933724384	0.6363636363636364
39	48	0.2722626125455489	0.6717147028089157	0.6111111111111112
39	36	-0.8462216335875183	0.4716276604277283	0.6545454545454545
39	32	0.3311302044472901	0.0446276090063842	0.8444444444444444
39	38	0.0073584489877172	0.1515560321862645	0.8125
39	61	-0.7726371437103428	0.118020281216415	0.3088235294117647
39	29	0.0662260408894575	0.4711600895421064	0.6226415094339622
39	45	-1.4128222056417687	0.7751910277395471	0.5689655172413793
39	54	-2.023573471622327	1.204421116428235	0.5254237288135594
39	68	-0.4856576331893585	0.0556988128463409	0.3235294117647059
39	23	-1.3245208177891596	1.1676962290135249	0.360655737704918
39	43	0.0	0.2782639265060425	0.7346938775510204
39	63	-1.493765144506663	0.5764867355024517	0.3134328358208955
39	57	-1.4790482465312271	1.2431466523692398	0.3492063492063492
39	49	-0.9786737153664342	0.3147219607964269	0.5
39	40	-0.1618858777297855	0.0522675119651675	0.7058823529411765
30	42	-0.7726371437103436	0.1137789636642621	0.6666666666666666
30	58	-1.1479180420839388	0.2835217152631681	0.3382352941176471
30	31	-0.051509142914023	0.5678572644803862	0.7358490566037735
30	48	0.875655429538388	1.488886015590329	0.6181818181818182
30	36	-0.2428288165946792	0.4030362065414597	0.6909090909090909
30	32	0.9345230214401292	0.8914776235922384	0.7708333333333334
30	38	0.6107512659805563	1.1503511018532064	0.78
30	61	-0.1692443267175036	1.0419369562796277	0.3582089552238806
30	29	0.6696188578822966	1.2340966592052336	0.6
30	45	-0.8094293886489297	0.1237155383759115	0.576271186440678
30	54	-1.4201806546294875	0.1760147572601027	0.559322033898305
30	68	0.1177351838034805	0.6984458928984817	0.3529411764705882
30	23	-0.7211280007963206	0.2787399430875804	0.3709677419354839
30	43	0.6033928169928391	1.2062223925314743	0.74
30	63	-0.8903723275138242	0.3623456442879336	0.3432835820895522
30	57	-0.875655429538388	0.3356381823383758	0.3809523809523809
30	49	-0.3752808983735951	0.5789826695509046	0.559322033898305
30	40	0.4415069392630535	0.8041748872706371	0.78
42	58	-0.3752808983735951	0.2105000798292247	0.2753623188405797
42	31	0.7211280007963206	0.81805993515301	0.6181818181818182
42	48	1.6482925732487317	1.6874344703608628	0.7916666666666666
42	36	0.5298083271156644	0.5670512202452515	0.5789473684210527
42	32	1.7071601651504729	1.0080872081115937	0.673469387755102
42	38	1.3833884096909	1.116802910642667	0.6538461538461539
42	61	0.60339281699284	1.067196585150799	0.2941176470588235
42	29	1.4422560015926402	1.5025745945284408	0.7346938775510204
42	45	-0.036792244938586	0.1471635436737797	0.6981132075471698
42	54	-0.6475435109191441	0.356747648244431	0.78
42	68	0.8903723275138242	0.8451158953679904	0.5084745762711864
42	23	0.051509142914023	0.2404584874723294	0.5769230769230769
42	43	1.3760299607031827	1.180556051325131	0.7142857142857143
42	63	-0.1177351838034805	0.3695327872353378	0.2794117647058823
42	57	-0.1030182858280444	0.3233506103328967	0.5555555555555556
42	49	0.3973562453367485	0.7427266572096123	0.4590163934426229
42	40	1.2141440829733972	0.8495503983000878	0.6538461538461539
58	31	1.0964088991699157	0.6038022593078551	0.3013698630136986
58	48	2.023573471622327	1.5665711894796877	0.2602739726027397
58	36	0.9050892254892596	0.3889192006174334	0.352112676056338
58	32	2.082441063524068	0.9121302086122638	0.3333333333333333
58	38	1.758669308064495	0.8716872247438774	0.3142857142857143
58	61	0.9786737153664352	0.825967569126201	0.46875
58	29	1.817536899966236	1.2673457359495124	0.2638888888888889
58	45	0.3384886534350091	0.0078195779187505	0.2631578947368421
58	54	-0.2722626125455489	0.530075887405931	0.3768115942028985
58	68	1.2656532258874194	0.6885209412461535	0.3970588235294117
58	23	0.4267900412876182	0.3356681043308205	0.2753623188405797
58	43	1.751310859076778	1.096830878608028	0.3235294117647059
58	63	0.2575457145701145	0.1323757221232151	0.603448275862069
58	57	0.2722626125455507	0.4879008138536803	0.5
58	49	0.7726371437103436	0.5469646602661298	0.3768115942028985
58	40	1.5894249813469925	0.486609472504524	0.3142857142857143
31	48	0.9271645724524112	1.183783727859363	0.576271186440678
31	36	-0.1913196736806561	0.0921657985216449	0.6166666666666667
31	32	0.9860321643541524	0.3393504979799459	0.6481481481481481
31	38	0.6622604088945794	0.7740329759283471	0.7222222222222222
31	61	-0.1177351838034805	0.5587776536064927	0.3194444444444444
31	29	0.7211280007963197	0.9781711240415588	0.6727272727272727
31	45	-0.7579202457349066	0.3168892069737676	0.5396825396825397
31	54	-1.3686715117154646	0.7746208062825728	0.5238095238095238
31	68	0.1692443267175036	0.3685622588464098	0.3333333333333333
31	23	-0.6696188578822975	0.6659071544160461	0.3484848484848485
31	43	0.6549019599068622	0.7633980298150042	0.6851851851851852
31	63	-0.8388631845998011	0.1385130788373194	0.3055555555555556
31	57	-0.824146286624365	0.7697809460040856	0.3382352941176471
31	49	-0.323771755459572	0.2835717990371931	0.5
31	40	0.4930160821770766	0.360365349182997	0.7222222222222222
48	36	-1.1184842461330673	1.091918809859254	0.5409836065573771
48	32	0.0588675919017411	0.6795282182255172	0.6226415094339622
48	38	-0.2649041635578317	0.4153886062687081	0.6071428571428571
48	61	-1.0448997562558917	0.6054075902135638	0.2777777777777778
48	29	-0.2060365716560914	0.196239293795748	0.6792452830188679
48	45	-1.6850848181873177	1.50097298461493	0.6491228070175439
48	54	-2.295836084167876	1.9229697516369009	0.631578947368421
48	68	-0.7579202457349075	0.7732481733913792	0.4090909090909091
48	23	-1.5967834303347086	1.8475593039957496	0.4576271186440678
48	43	-0.2722626125455489	0.4163467085004438	0.6
48	63	-1.7660277570522125	1.3007212365901764	0.2638888888888889
48	57	-1.751310859076776	1.9554306009934328	0.4426229508196721
48	49	-1.2509363279119832	0.8936890945211751	0.4307692307692308
48	40	-0.4341484902753345	0.8553167580022327	0.6071428571428571
36	32	1.1773518380348085	0.3441842254821656	0.6981132075471698
36	38	0.8535800825752355	0.6170499574340917	0.6491228070175439
36	61	0.0735844898771755	0.4109850454878322	0.3714285714285714
36	29	0.9124476744769758	0.8117648794292158	0.55
36	45	-0.5666005720542504	0.4542598833488061	0.53125
36	54	-1.1773518380348085	0.8365916368190645	0.5396825396825397
36	68	0.3605640003981598	0.2343197534384735	0.3472222222222222
36	23	-0.4782991842016413	0.7985706762060358	0.3235294117647059
36	43	0.8462216335875183	0.6341748911482483	0.7037037037037037
36	63	-0.647543510919145	0.2770074815803083	0.3571428571428571
36	57	-0.6328266129437088	0.9026728734913468	0.3333333333333333
36	49	-0.1324520817789158	0.1356364973989406	0.6166666666666667
36	40	0.6843357558577328	0.1588620419829158	0.6491228070175439
32	38	-0.3237717554595729	0.2561534836265782	0.6862745098039216
32	61	-1.1037673481576329	0.1410947314627282	0.3333333333333333
32	29	-0.2649041635578326	0.3408461587840863	0.6346153846153846
32	45	-1.7439524100890589	0.7877195047011805	0.5789473684210527
32	54	-2.354703676069617	1.0869892948516606	0.5344827586206896
32	68	-0.8167878376366486	0.1987887011887421	0.3283582089552239
32	23	-1.6556510222364498	1.1721577835489343	0.3666666666666666
32	43	-0.3311302044472901	0.302079262486914	0.75
32	63	-1.8248953489539528	0.5384945539710426	0.3384615384615385
32	57	-1.8101784509785173	1.2272239250309465	0.3770491803278688
32	49	-1.3098039198137243	0.3317975568986852	0.5344827586206896
32	40	-0.4930160821770757	0.0977920771931737	0.6862745098039216
38	61	-0.77999559269806	0.2123161874856576	0.3333333333333333
38	29	0.0588675919017402	0.1730269375285712	0.5892857142857143
38	45	-1.420180654629486	1.1055283309066466	0.5666666666666667
38	54	-2.030931920610044	1.5210252710205054	0.55
38	68	-0.4930160821770757	0.3661579669808477	0.3478260869565217
38	23	-1.3318792667768768	1.477028497733908	0.365079365079365
38	43	-0.0073584489877172	0.0520703927035278	0.7254901960784313
38	63	-1.5011235934943803	0.9068220121116288	0.3188405797101449
38	57	-1.4864066955189443	1.556759369049523	0.3538461538461538
38	49	-0.9860321643541514	0.5921393993089854	0.5245901639344263
38	40	-0.1692443267175027	0.3681573048898049	0.8
61	29	0.8388631845998002	0.2915298248814775	0.2638888888888889
61	45	-0.640185061931426	0.9941525497434682	0.28
61	54	-1.250936327911984	1.519223092533719	0.3194444444444444
61	68	0.2869795105209842	0.3910569408187375	0.3194444444444444
61	23	-0.5518836740788169	1.4270584348972983	0.4666666666666667
61	43	0.7726371437103428	0.109383955577103	0.3235294117647059
61	63	-0.7211280007963206	0.8638004203443552	0.6607142857142857
61	57	-0.7064111028208844	1.533664444495689	0.3043478260869565
61	49	-0.2060365716560914	0.4066227714165284	0.5079365079365079
61	40	0.6107512659805572	0.5807417683822358	0.3333333333333333
29	45	-1.4790482465312262	0.9824101869151374	0.631578947368421
29	54	-2.0897995125117843	1.4610479961696212	0.5862068965517241
29	68	-0.551883674078816	0.2778801087673841	0.373134328358209
29	23	-1.3907468586786171	1.317259517274656	0.4166666666666667
29	43	-0.0662260408894575	0.104195917080208	0.6111111111111112
29	63	-1.5599911853961208	0.8088976785830715	0.2676056338028169
29	57	-1.5452742874206846	1.4231623708786314	0.4032258064516129
29	49	-1.0448997562558917	0.378851944747713	0.4153846153846154
29	40	-0.228111918619243	0.2935067970066941	0.5892857142857143
45	54	-0.6107512659805581	0.4892737812774941	0.5645161290322581
45	68	0.9271645724524102	0.7583330452192866	0.3661971830985915
45	23	0.0883013878526091	0.2789341534910798	0.40625
45	43	1.4128222056417687	1.0387787409811242	0.559322033898305
45	63	-0.0809429388648945	0.1416504282348674	0.2666666666666666
45	57	-0.0662260408894583	0.4836514349476858	0.3939393939393939
45	49	0.4341484902753345	0.5215751527204028	0.4264705882352941
45	40	1.2509363279119832	0.7063494310156209	0.5666666666666667
54	68	1.5379158384329683	1.0330387479788667	0.6271186440677966
54	23	0.6990526538331672	0.055840172247155	0.5084745762711864
54	43	2.023573471622327	1.4030402437017946	0.5964912280701754
54	63	0.5298083271156635	0.5126210931013909	0.3823529411764705
54	57	0.5445252250910997	0.1359708715199232	0.4918032786885246
54	49	1.0448997562558926	0.9371623342664516	0.4545454545454545
54	40	1.8616875938925408	1.0070612363371514	0.55
68	23	-0.8388631845998011	1.226284673361703	0.5084745762711864
68	43	0.4856576331893585	0.2191537030975006	0.3787878787878788
68	63	-1.0081075113173048	0.5948866289015333	0.3823529411764705
68	57	-0.9933906133418686	1.3139365847354538	0.4918032786885246
68	49	-0.4930160821770757	0.3903694928979009	0.3150684931506849
68	40	0.3237717554595729	0.1760776832077244	0.3478260869565217
23	43	1.3245208177891596	1.2153268966999873	0.4
23	63	-0.1692443267175036	0.3649360760382337	0.4745762711864407
23	57	-0.1545274287420674	0.3628997236448689	0.5555555555555556
23	49	0.3458471024227254	0.6017322266292684	0.2898550724637681
23	40	1.162634940059374	0.7413728546215994	0.365079365079365
43	63	-1.493765144506663	0.9619294096624552	0.3283582089552239
43	57	-1.4790482465312271	1.664076084284523	0.3870967741935484
43	49	-0.9786737153664342	0.5946791360512487	0.5423728813559322
43	40	-0.1618858777297855	0.4753555260909915	0.7254901960784313
63	57	0.0147168979754361	0.8511515512356845	0.3088235294117647
63	49	0.5150914291402291	0.2879848579427194	0.3823529411764705
63	40	1.3318792667768775	0.1026516046903907	0.3188405797101449
57	49	0.5003745311647929	0.8892535919100322	0.3
57	40	1.3171623688014416	1.0354731123717693	0.3538461538461538
49	40	0.8167878376366486	0.1077413571951994	0.5245901639344263
