# Supplementary material for: Computing the relative binding affinity of ligands based on a pairwise binding comparison network
Source: Nat Comput Sci. 2023 Oct 19;3(10):860–72. doi: 10.1038/s43588-023-00529-9 (PMC10766524; doi:10.1038/s43588-023-00529-9)
Supplement: Supplementary file 8 — Statistical source data. [file 43588_2023_529_MOESM8_ESM.zip › source_data_figure2/source_PTP1B.csv]

Ligand1	Ligand2	Lable	error	smi
23485	23477	1.5894249813469914	0.1799430982979801	0.5512820512820513
23485	23475	1.6850848181873186	0.3907774670749531	0.581081081081081
23485	23482	0.7358448987717559	0.0625669246430327	0.6710526315789473
23485	23480	1.6850848181873186	0.8099380715518816	0.6153846153846154
23485	23474	1.3981053076663352	0.2550371132769919	0.4634146341463415
23485	23486	-1.074333552206765	0.9703381098163232	0.8333333333333334
23485	206702qbs	1.4201806546294875	0.1539282561385817	0.5733333333333334
23485	206692qbr	1.7660277570522125	0.5823966945445831	0.5064935064935064
23485	23473	1.9279136347819976	0.6167879986812286	0.4375
23485	23471	2.39885436999592	0.6507070015648289	0.4556962025316455
23485	23468	2.39885436999592	0.8540122460106299	0.45
23485	23476	1.1773518380348076	0.1026475485984672	0.5733333333333334
23485	23472	1.7365939611013417	1.0426748984869008	0.4404761904761904
23485	23470	2.4209297169590744	1.2084249724293503	0.4337349397590361
23485	233302qbq	0.6475435109191432	0.15645317124791	0.5185185185185185
23485	23467	2.700550778492341	0.0487649279674387	0.4102564102564102
23485	23483	0.8388631845998029	0.8366095360076438	0.6666666666666666
23485	23466	2.3252698801187464	0.2469163514944128	0.4155844155844156
23485	23479	1.376029960703181	0.5914422198050486	0.631578947368421
23485	23484	2.39885436999592	2.327527875779001	0.72
23485	23469	2.4209297169590744	1.37963931454666	0.4625
23485	206672qbp	-0.3016964084964186	0.1657405979495436	0.8333333333333334
23477	23475	0.0956598368403272	0.1503291015443162	0.8596491228070176
23477	23482	-0.8535800825752355	0.2398013722099401	0.7313432835820896
23477	23480	0.0956598368403272	0.386348828386958	0.7424242424242424
23477	23474	-0.1913196736806561	0.0113317674166033	0.676923076923077
23477	23486	-2.6637585335537564	1.1912073069378506	0.5512820512820513
23477	206702qbs	-0.1692443267175036	0.0305832997628528	0.8448275862068966
23477	206692qbr	0.1766027757052208	0.078948850286367	0.640625
23477	23473	0.3384886534350064	0.0041796715395596	0.5522388059701493
23477	23471	0.8094293886489288	0.1311921888656035	0.6507936507936508
23477	23468	0.8094293886489288	0.3860941940612212	0.640625
23477	23476	-0.4120731433121838	0.1798173268525281	0.8448275862068966
23477	23472	0.1471689797543502	0.4633861042164778	0.6176470588235294
23477	23470	0.831504735612083	1.02965090002935	0.6119402985074627
23477	233302qbq	-0.9418814704278482	0.3869586512902749	0.7230769230769231
23477	23467	1.11112579714535	0.4745433627438711	0.5967741935483871
23477	23483	-0.7505617967471885	0.5335700878277014	0.7
23477	23466	0.735844898771755	0.6094775909667094	0.6065573770491803
23477	23479	-0.2133950206438104	0.1448649254640539	0.765625
23477	23484	0.8094293886489288	2.0663181358642	0.4567901234567901
23477	23469	0.831504735612083	0.5836009713641888	0.6307692307692307
23477	206672qbp	-1.89112138984341	0.4338141703381	0.6805555555555556
23475	23482	-0.9492399194155628	0.428040514222234	0.7777777777777778
23475	23480	0.0	0.1444105207920074	0.7903225806451613
23475	23474	-0.2869795105209833	0.2717717998450881	0.7796610169491526
23475	23486	-2.759418370394084	1.3154234906714888	0.581081081081081
23475	206702qbs	-0.2649041635578308	0.2551542117854391	0.9807692307692308
23475	206692qbr	0.0809429388648936	0.1416836280220082	0.6833333333333333
23475	23473	0.2428288165946792	0.2409698064903427	0.5873015873015873
23475	23471	0.7137695518086016	0.0088652405192792	0.6949152542372882
23475	23468	0.7137695518086016	0.2752584186146318	0.6833333333333333
23475	23476	-0.507732980152511	0.3734573649372095	0.9807692307692308
23475	23472	0.051509142914023	0.2195010195161958	0.65625
23475	23470	0.7358448987717559	0.7781988901908328	0.6774193548387096
23475	233302qbq	-1.0375413072681754	0.4981482995128958	0.7704918032786885
23475	23467	1.015465960305023	0.6525918390342715	0.6379310344827587
23475	23483	-0.8462216335875157	0.4305595677750944	0.7424242424242424
23475	23466	0.6401850619314278	0.7345675787927541	0.6491228070175439
23475	23479	-0.3090548574841376	0.0378413557923194	0.8166666666666667
23475	23484	0.7137695518086016	1.9687471356937944	0.4805194805194805
23475	23469	0.7358448987717559	0.3875069504494597	0.6721311475409836
23475	206672qbp	-1.9867812266837368	0.5559521785269983	0.7205882352941176
23482	23480	0.9492399194155628	0.5506969191943105	0.7794117647058824
23482	23474	0.6622604088945794	0.0802195114926886	0.6197183098591549
23482	23486	-1.8101784509785208	1.3211759847767386	0.6493506493506493
23482	206702qbs	0.6843357558577319	0.1936505560548047	0.765625
23482	206692qbr	1.0301828582804564	0.2471074064295653	0.5857142857142857
23482	23473	1.192068736010242	0.2115732831293826	0.5068493150684932
23482	23471	1.6630094712241643	0.2306414311393254	0.6176470588235294
23482	23468	1.6630094712241643	0.4646218483909123	0.6086956521739131
23482	23476	0.4415069392630517	0.205501360564524	0.765625
23482	23472	1.0007490623295858	0.6203764188588217	0.589041095890411
23482	23470	1.6850848181873186	0.8803764565616472	0.6056338028169014
23482	233302qbq	-0.0883013878526126	0.4375252400102054	0.6857142857142857
23482	23467	1.9647058797205856	0.3316040682469436	0.5671641791044776
23482	23483	0.103018285828047	0.3215415795616438	0.8115942028985508
23482	23466	1.5894249813469905	0.5761724574652654	0.5522388059701493
23482	23479	0.6401850619314251	0.2986516394613323	0.803030303030303
23482	23484	1.6630094712241643	1.9037261670096868	0.55
23482	23469	1.6850848181873186	0.8696153147846086	0.5774647887323944
23482	206672qbp	-1.0375413072681745	0.5607944501018842	0.7887323943661971
23480	23474	-0.2869795105209833	0.7320776722183711	0.6285714285714286
23480	23486	-2.759418370394084	1.832281710771892	0.575
23480	206702qbs	-0.2649041635578308	0.8976021034305726	0.7777777777777778
23480	206692qbr	0.0809429388648936	0.4324459332817129	0.5942028985507246
23480	23473	0.2428288165946792	0.4691402013878037	0.5138888888888888
23480	23471	0.7137695518086016	0.5214060577800215	0.6515151515151515
23480	23468	0.7137695518086016	0.280665996973747	0.6417910447761194
23480	23476	-0.507732980152511	0.9033703731502528	0.7777777777777778
23480	23472	0.051509142914023	0.0057003545250554	0.5540540540540541
23480	23470	0.7358448987717559	0.1858553176636626	0.5915492957746479
23480	233302qbq	-1.0375413072681754	1.0652265285528033	0.6956521739130435
23480	23467	1.015465960305023	1.0480027343818668	0.6
23480	23483	-0.8462216335875157	0.2017560679060581	0.7222222222222222
23480	23466	0.6401850619314278	1.2978433928491506	0.5606060606060606
23480	23479	-0.3090548574841376	0.3488979361868258	0.873015873015873
23480	23484	0.7137695518086016	1.3916716542789995	0.4819277108433735
23480	23469	0.7358448987717559	0.2028677945847441	0.5857142857142857
23480	206672qbp	-1.9867812266837368	1.075736986685873	0.7027027027027027
23474	23486	-2.4724388598731	1.216284203462883	0.4634146341463415
23474	206702qbs	0.0220753469631524	0.092954584105268	0.7966101694915254
23474	206692qbr	0.367922449385877	0.1823529246208624	0.7049180327868853
23474	23473	0.5298083271156626	0.1335572446953135	0.5606060606060606
23474	23471	1.000749062329585	0.1863623369038647	0.6612903225806451
23474	23468	1.000749062329585	0.4326241720021313	0.6507936507936508
23474	23476	-0.2207534696315276	0.1596909511242853	0.7966101694915254
23474	23472	0.3384886534350064	0.5466160328524258	0.6268656716417911
23474	23470	1.0228244092927392	0.9908887211845336	0.6461538461538462
23474	233302qbq	-0.750561796747192	0.4177231124267422	0.6323529411764706
23474	23467	1.3024454708260065	0.3488805894690985	0.6065573770491803
23474	23483	-0.5592421230665323	0.5425818029054525	0.5945945945945946
23474	23466	0.9271645724524112	0.5596173823129086	0.6166666666666667
23474	23479	-0.0220753469631542	0.1449872336223255	0.6470588235294118
23474	23484	1.000749062329585	2.068853448659236	0.3764705882352941
23474	23469	1.0228244092927392	0.6568708446488793	0.640625
23474	206672qbp	-1.699801716162754	0.4567026227255593	0.5789473684210527
23486	206702qbs	2.4945142068362527	1.1184674300647073	0.5733333333333334
23486	206692qbr	2.840361309258977	1.536863398759404	0.5064935064935064
23486	23473	3.002247186988763	1.5693299497069635	0.4375
23486	23471	3.473187922202685	1.510122417174914	0.4375
23486	23468	3.473187922202685	1.6953879582515743	0.4320987654320987
23486	23476	2.2516853902415725	1.0429877135829422	0.5733333333333334
23486	23472	2.810927513308106	1.9481716186471565	0.4404761904761904
23486	23470	3.4952632691658394	2.1580734755791084	0.4166666666666667
23486	233302qbq	1.7218770631259082	0.7509960778658984	0.5
23486	23467	3.7748843306991056	0.9394832725020844	0.3924050632911392
23486	23483	1.913196736806568	1.7089589180886116	0.6666666666666666
23486	23466	3.399603432325512	0.6418669878522456	0.3974358974358974
23486	23479	2.450363512909946	1.493706699288425	0.5897435897435898
23486	23484	3.473187922202685	3.193930863105395	0.72
23486	23469	3.4952632691658394	2.2958343531883614	0.4625
23486	206672qbp	0.7726371437103463	0.7181580252737714	0.8333333333333334
206702qbs	206692qbr	0.3458471024227245	0.1470970833492381	0.6721311475409836
206702qbs	23473	0.5077329801525101	0.0719084667171464	0.578125
206702qbs	23471	0.9786737153664324	0.2309930513039324	0.6833333333333333
206702qbs	23468	0.9786737153664324	0.4922646472588274	0.6721311475409836
206702qbs	23476	-0.2428288165946801	0.1267879907508691	1.0
206702qbs	23472	0.3164133064718539	0.5332771770925814	0.6461538461538462
206702qbs	23470	1.0007490623295867	1.056068971335944	0.6666666666666666
206702qbs	233302qbq	-0.7726371437103445	0.3791890293152029	0.7580645161290323
206702qbs	23467	1.2803701238628538	0.3718048257831423	0.6271186440677966
206702qbs	23483	-0.5813174700296848	0.6005271220647366	0.7313432835820896
206702qbs	23466	0.9050892254892586	0.5088123419698478	0.6379310344827587
206702qbs	23479	-0.0441506939263067	0.185686544862298	0.8032786885245902
206702qbs	23484	0.9786737153664324	2.1337698886528704	0.4743589743589743
206702qbs	23469	1.0007490623295867	0.6443465459645354	0.6612903225806451
206702qbs	206672qbp	-1.7218770631259064	0.3626120933001617	0.7101449275362319
206692qbr	23473	0.1618858777297855	0.0562917195571781	0.7068965517241379
206692qbr	23471	0.6328266129437079	0.0954769387301812	0.7068965517241379
206692qbr	23468	0.6328266129437079	0.189405129903852	0.6949152542372882
206692qbr	23476	-0.5886759190174047	0.2131503252597753	0.6721311475409836
206692qbr	23472	-0.0294337959508705	0.3602844087858391	0.640625
206692qbr	23470	0.6549019599068622	1.0053167128670673	0.6612903225806451
206692qbr	233302qbq	-1.118484246133069	0.5729460591060915	0.6212121212121212
206692qbr	23467	0.9345230214401292	0.7072454340652419	0.6491228070175439
206692qbr	23483	-0.9271645724524094	0.3909507811318802	0.6056338028169014
206692qbr	23466	0.5592421230665341	0.8135973277696475	0.6607142857142857
206692qbr	23479	-0.3899977963490313	0.1141602236704999	0.6119402985074627
206692qbr	23484	0.6328266129437079	1.9185213313046088	0.4125
206692qbr	23469	0.6549019599068622	0.6874463977027396	0.7413793103448276
206692qbr	206672qbp	-2.067724165548631	0.5824292274611675	0.6338028169014085
23473	23471	0.4709407352139223	0.1293976045916807	0.6065573770491803
23473	23468	0.4709407352139223	0.1317369006802309	0.5967741935483871
23473	23476	-0.7505617967471903	0.2265094748363321	0.578125
23473	23472	-0.1913196736806561	0.4578148430353473	0.5522388059701493
23473	23470	0.4930160821770766	1.0355099023675065	0.5692307692307692
23473	233302qbq	-1.2803701238628546	0.5999491291042487	0.5362318840579711
23473	23467	0.7726371437103436	0.7924798578231647	0.7547169811320755
23473	23483	-1.089050450182195	0.461298785352473	0.527027027027027
23473	23466	0.3973562453367485	0.8148242499253975	0.6727272727272727
23473	23479	-0.5518836740788169	0.1282844181720071	0.5285714285714286
23473	23484	0.4709407352139223	1.9983341954876648	0.3493975903614458
23473	23469	0.4930160821770766	0.800762671360884	0.639344262295082
23473	206672qbp	-2.2296100432784165	0.5102934415251816	0.5540540540540541
23471	23468	0.0	0.2284888625144958	0.8
23471	23476	-1.2215025319611126	0.5485339655434185	0.6833333333333333
23471	23472	-0.6622604088945785	0.1640884322957596	0.6507936507936508
23471	23470	0.0220753469631542	0.556403688447224	0.7586206896551724
23471	233302qbq	-1.751310859076777	0.5144175628350165	0.65625
23471	23467	0.3016964084964213	0.9566031806606832	0.7222222222222222
23471	23483	-1.5599911853961173	0.1792824909381094	0.5694444444444444
23471	23466	-0.0735844898771738	1.055198245103309	0.6727272727272727
23471	23479	-1.0228244092927392	0.0909127023683008	0.6461538461538462
23471	23484	0.0	1.35695481300354	0.3493975903614458
23471	23469	0.0220753469631542	0.009012216994213	0.7543859649122807
23471	206672qbp	-2.700550778492339	1.3868989783366992	0.5540540540540541
23468	23476	-1.2215025319611126	0.7376449300800854	0.6721311475409836
23468	23472	-0.6622604088945785	0.0999186592264571	0.640625
23468	23470	0.0220753469631542	0.3081068911716808	0.7758620689655172
23468	233302qbq	-1.751310859076777	0.7121515611336617	0.6461538461538462
23468	23467	0.3016964084964213	1.1507949941296165	0.6785714285714286
23468	23483	-1.5599911853961173	0.1263153001956167	0.5616438356164384
23468	23466	-0.0735844898771738	1.2536483336042856	0.6607142857142857
23468	23479	-1.0228244092927392	0.3145731714234765	0.6363636363636364
23468	23484	0.0	1.409511923789978	0.3452380952380952
23468	23469	0.0220753469631542	0.221140541775478	0.7413793103448276
23468	206672qbp	-2.700550778492339	1.358633144482024	0.5466666666666666
23476	23472	0.5592421230665341	0.5319543455532685	0.6461538461538462
23476	23470	1.2435778789242669	1.0746753625592156	0.6666666666666666
23476	233302qbq	-0.5298083271156644	0.3940805341373777	0.7580645161290323
23476	23467	1.523198940457534	0.0309221962078103	0.6271186440677966
23476	23483	-0.3384886534350046	0.3986958114964834	0.7313432835820896
23476	23466	1.1479180420839388	0.2484856282270351	0.6379310344827587
23476	23479	0.1986781226683733	0.0946590172339556	0.8032786885245902
23476	23484	1.2215025319611126	1.9411075009857708	0.4743589743589743
23476	23469	1.2435778789242669	0.6278203539570733	0.6612903225806451
23476	206672qbp	-1.4790482465312262	0.5713735763118049	0.7101449275362319
23472	23470	0.6843357558577328	0.1492009635298519	0.6363636363636364
23472	233302qbq	-1.0890504501821985	1.111039315170287	0.5774647887323944
23472	23467	0.9639568173909998	1.235296741721549	0.5967741935483871
23472	23483	-0.8977307765015388	0.4124253181942726	0.5866666666666667
23472	23466	0.5886759190174047	1.3108221860317286	0.6065573770491803
23472	23479	-0.3605640003981607	0.3287937673332708	0.5694444444444444
23472	23484	0.6622604088945785	1.0988177316351333	0.3720930232558139
23472	23469	0.6843357558577328	0.2316743607847957	0.6307692307692307
23472	206672qbp	-2.0382903695977603	1.3333903432763492	0.5512820512820513
23470	233302qbq	-1.7733862060399312	1.5022842544408102	0.6176470588235294
23470	23467	0.279621061533267	1.510473433286374	0.6440677966101694
23470	23483	-1.5820665323592715	0.5038549864150574	0.5394736842105263
23470	23466	-0.095659836840328	1.6026850786921347	0.6271186440677966
23470	23479	-1.0448997562558937	0.9489889984758187	0.6086956521739131
23470	23484	-0.0220753469631542	1.0233566245868335	0.3333333333333333
23470	23469	0.0	0.5833311676979065	0.7049180327868853
23470	206672qbp	-2.722626125455493	1.490520512700671	0.5256410256410257
233302qbq	23467	2.0530072675731983	0.1421804653194751	0.6031746031746031
233302qbq	23483	0.1913196736806597	0.6807866984838213	0.6351351351351351
233302qbq	23466	1.6777263691996032	0.0691522547627991	0.5873015873015873
233302qbq	23479	0.7284864497840378	0.7932917190253708	0.7164179104477612
233302qbq	23484	1.751310859076777	2.1993778089211373	0.4117647058823529
233302qbq	23469	1.7733862060399312	1.3927355665059349	0.6119402985074627
233302qbq	206672qbp	-0.949239919415562	0.2216525771532939	0.618421052631579
23467	23483	-1.8616875938925384	0.2577280334982512	0.5211267605633803
23467	23466	-0.3752808983735951	0.2266842539720447	0.74
23467	23479	-1.3245208177891603	0.3507435407313475	0.59375
23467	23484	-0.3016964084964213	1.317805539860207	0.3048780487804878
23467	23469	-0.279621061533267	1.0490369232003145	0.6379310344827587
23467	206672qbp	-3.00224718698876	1.3518418992461454	0.5068493150684932
23483	23466	1.4864066955189434	1.0596045139689716	0.5285714285714286
23483	23479	0.537166776103378	0.2254607063108675	0.7428571428571429
23483	23484	1.5599911853961173	1.419399146764678	0.5679012345679012
23483	23469	1.5820665323592715	0.5178745949126773	0.5972222222222222
23483	206672qbp	-1.1405595930962216	1.0849389190523278	0.8055555555555556
23466	23479	-0.9492399194155654	0.556508948573021	0.578125
23466	23484	0.0735844898771738	1.638826065118263	0.3086419753086419
23466	23469	0.095659836840328	1.2770241347071494	0.6491228070175439
23466	206672qbp	-2.626966288615165	1.0325047283658364	0.5138888888888888
23479	23484	1.0228244092927392	1.7203553941712793	0.4938271604938271
23479	23469	1.0448997562558937	0.4564587419660377	0.6029411764705882
23479	206672qbp	-1.6777263691995996	0.7423929980371851	0.7222222222222222
23484	23469	0.0220753469631542	0.9392482719257008	0.3734939759036144
23484	206672qbp	-2.700550778492339	2.575829310997374	0.72
23469	206672qbp	-2.722626125455493	1.2809350844627565	0.581081081081081
