# Supplementary material for: Computing the relative binding affinity of ligands based on a pairwise binding comparison network
Source: Nat Comput Sci. 2023 Oct 19;3(10):860–72. doi: 10.1038/s43588-023-00529-9 (PMC10766524; doi:10.1038/s43588-023-00529-9)
Supplement: Supplementary file 8 — Statistical source data. [file 43588_2023_529_MOESM8_ESM.zip › source_data_figure2/source_Thrombin.csv]

Ligand1	Ligand2	Lable	error	smi
1a	6a	-1.2509363279119832	0.648812888600002	0.6666666666666666
1a	1b	-0.7211280007963206	0.6219917674665476	0.7894736842105263
1a	6b	-1.0375413072681745	0.5888865066147169	0.6461538461538462
1a	6e	-1.0522582052436098	0.4424631117072328	0.7333333333333333
1a	5	-0.0735844898771755	0.4971026111196986	0.8076923076923077
1a	1d	-0.5666005720542522	0.3842927922652813	0.7894736842105263
1a	3b	-0.279621061533267	0.2061096398528166	0.7894736842105263
1a	1c	-0.7947124906734961	0.5782536336140174	0.7894736842105263
1a	7a	-0.5445252250910988	0.2732994150401345	0.6666666666666666
1a	3a	-0.6181097149682744	0.7275072455239995	0.7894736842105263
6a	1b	0.5298083271156626	0.1258841599594431	0.7796610169491526
6a	6b	0.2133950206438086	0.0194314035573981	0.8333333333333334
6a	6e	0.1986781226683733	0.1682321334470389	0.8771929824561403
6a	5	1.1773518380348076	0.3171403464500297	0.7321428571428571
6a	1d	0.684335755857731	0.4052494044630776	0.6666666666666666
6a	3b	0.971315266378716	0.4042397754271779	0.6666666666666666
6a	1c	0.456223837238487	0.1726966417848431	0.6666666666666666
6a	7a	0.7064111028208844	0.3548759017481915	0.6875
6a	3a	0.6328266129437088	0.0614327654781936	0.6666666666666666
1b	6b	-0.3164133064718539	0.0040486686201388	0.7540983606557377
1b	6e	-0.3311302044472892	0.1383973977484505	0.7931034482758621
1b	5	0.647543510919145	0.1343726129584821	0.8076923076923077
1b	1d	0.1545274287420683	0.2142406769055299	0.7894736842105263
1b	3b	0.4415069392630535	0.3631434014746624	0.7894736842105263
1b	1c	-0.0735844898771755	0.0108988214087002	0.7894736842105263
1b	7a	0.1766027757052217	0.3177086957815919	0.6666666666666666
1b	3a	0.1030182858280461	0.1521795074172693	0.7894736842105263
6b	6e	-0.0147168979754352	0.1105414285550212	0.847457627118644
6b	5	0.9639568173909988	0.1850094044233169	0.7068965517241379
6b	1d	0.4709407352139223	0.3103427551914919	0.6461538461538462
6b	3b	0.7579202457349075	0.3254763587395919	0.671875
6b	1c	0.2428288165946783	0.0980488364120306	0.6461538461538462
6b	7a	0.4930160821770757	0.2459779859875768	0.8333333333333334
6b	3a	0.4194315922999001	0.0176858650899313	0.6984126984126984
6e	5	0.9786737153664342	0.0997268746033421	0.7454545454545455
6e	1d	0.4856576331893576	0.1574217685500754	0.6774193548387096
6e	3b	0.7726371437103428	0.2087402492553867	0.6774193548387096
6e	1c	0.2575457145701136	0.0268009255399022	0.6774193548387096
6e	7a	0.507732980152511	0.1284986959899897	0.6984126984126984
6e	3a	0.4341484902753354	0.1692576409922122	0.6774193548387096
5	1d	-0.4930160821770766	0.1744687973166367	0.8076923076923077
5	3b	-0.2060365716560914	0.383924361075537	0.8076923076923077
5	1c	-0.7211280007963206	0.006067500531194	0.8076923076923077
5	7a	-0.4709407352139232	0.3003289438555958	0.7321428571428571
5	3a	-0.5445252250910988	0.1536672305346718	0.8076923076923077
1d	3b	0.2869795105209851	0.1720394334545635	0.7894736842105263
1d	1c	-0.2281119186192439	0.1868577521055625	0.7894736842105263
1d	7a	0.0220753469631533	0.0915717401668886	0.6666666666666666
1d	3a	-0.0515091429140222	0.3419394503023278	0.7894736842105263
3b	1c	-0.5150914291402291	0.3337320188542794	0.7894736842105263
3b	7a	-0.2649041635578317	0.0676073057239693	0.6935483870967742
3b	3a	-0.3384886534350073	0.4232779295580541	0.8214285714285714
1c	7a	0.2501872655823973	0.2490963844005164	0.6666666666666666
1c	3a	0.1766027757052217	0.2128791264172758	0.7894736842105263
7a	3a	-0.0735844898771755	0.3303820419859401	0.7796610169491526
