# Supplementary material for: Computing the relative binding affinity of ligands based on a pairwise binding comparison network
Source: Nat Comput Sci. 2023 Oct 19;3(10):860–72. doi: 10.1038/s43588-023-00529-9 (PMC10766524; doi:10.1038/s43588-023-00529-9)
Supplement: Supplementary file 8 — Statistical source data. [file 43588_2023_529_MOESM8_ESM.zip › source_data_figure2/source_Tyk2.csv]

Ligand1	Ligand2	Lable	error	smi
ejm_42	ejm_48	0.5739590210419685	1.115265874336341	0.6666666666666666
ejm_42	jmc_30	-0.8535800825752355	0.0254426349006555	0.5818181818181818
ejm_42	jmc_28	-0.8830138785261061	0.4574995679277327	0.66
ejm_42	ejm_55	0.4194315922998992	0.3261240375780669	0.7333333333333333
ejm_42	ejm_44	1.7365939611013426	1.6120405787046446	0.717391304347826
ejm_42	ejm_43	1.1184842461330682	1.1611089320463923	0.717391304347826
ejm_42	ejm_47	0.0588675919017411	0.4529559197864152	0.6666666666666666
ejm_42	ejm_54	-0.551883674078816	0.3093337182339369	0.7608695652173914
ejm_42	ejm_49	1.4937651445066615	1.5529856447970554	0.6956521739130435
ejm_42	jmc_23	-1.412822205641768	0.915624816039107	0.6274509803921569
ejm_42	ejm_50	0.5886759190174038	0.7357617048831875	0.7906976744186046
ejm_42	ejm_45	0.1618858777297855	0.6207995020164371	0.7083333333333334
ejm_42	jmc_27	-1.1037673481576311	0.4928335078828203	0.64
ejm_42	ejm_31	0.1766027757052226	0.0384123274210735	0.7857142857142857
ejm_42	ejm_46	-1.1258426951207854	0.8435221957006194	0.7333333333333333
ejm_48	jmc_30	-1.427539103617204	0.9972632461686262	0.6792452830188679
ejm_48	jmc_28	-1.4569728995680746	1.5669102097868857	0.7346938775510204
ejm_48	ejm_55	-0.1545274287420692	0.6601029664236489	0.6666666666666666
ejm_48	ejm_44	1.162634940059374	0.7924931954457266	0.6530612244897959
ejm_48	ejm_43	0.5445252250910997	0.113308031487584	0.6530612244897959
ejm_48	ejm_47	-0.5150914291402273	0.6065130332967215	0.9523809523809524
ejm_48	ejm_54	-1.1258426951207845	1.4169554756917684	0.6274509803921569
ejm_48	ejm_49	0.919806123464693	0.5322973138981952	0.6666666666666666
ejm_48	jmc_23	-1.9867812266837364	1.9892902215741133	0.7346938775510204
ejm_48	ejm_50	0.0147168979754352	0.367527927387724	0.6808510638297872
ejm_48	ejm_45	-0.4120731433121829	0.4737643045572905	0.7142857142857143
ejm_48	jmc_27	-1.6777263691995996	1.6670503400613326	0.75
ejm_48	ejm_31	-0.3973562453367458	0.9348787997343287	0.7111111111111111
ejm_48	ejm_46	-1.699801716162754	1.9607495396872288	0.9047619047619048
jmc_30	jmc_28	-0.0294337959508705	0.5231668443898964	0.7358490566037735
jmc_30	ejm_55	1.2730116748751348	0.2642078304232305	0.5818181818181818
jmc_30	ejm_44	2.590174043676578	1.706461453935825	0.5714285714285714
jmc_30	ejm_43	1.972064328708304	1.1122146373173127	0.5714285714285714
jmc_30	ejm_47	0.9124476744769768	0.4249454571841912	0.6792452830188679
jmc_30	ejm_54	0.3016964084964195	0.3811829202313027	0.5517241379310345
jmc_30	ejm_49	2.347345227081897	1.4277971924139283	0.5818181818181818
jmc_30	jmc_23	-0.5592421230665323	0.962887578903782	0.7358490566037735
jmc_30	ejm_50	1.4422560015926391	0.6316575089702636	0.5925925925925926
jmc_30	ejm_45	1.0154659603050211	0.5586646054199198	0.5964912280701754
jmc_30	jmc_27	-0.2501872655823955	0.6404801485017071	0.75
jmc_30	ejm_31	1.0301828582804582	0.0300526817362685	0.6153846153846154
jmc_30	ejm_46	-0.2722626125455498	0.924317876064837	0.7058823529411765
jmc_28	ejm_55	1.3024454708260054	0.8024876709145063	0.66
jmc_28	ejm_44	2.6196078396274487	2.3000241256191174	0.6470588235294118
jmc_28	ejm_43	2.0014981246591743	1.6189668393732246	0.6470588235294118
jmc_28	ejm_47	0.9418814704278472	0.97464078296814	0.7346938775510204
jmc_28	ejm_54	0.3311302044472901	0.1034336664757935	0.6226415094339622
jmc_28	ejm_49	2.376779023032768	2.024153623204811	0.6274509803921569
jmc_28	jmc_23	-0.5298083271156617	0.392807408727295	0.7959183673469388
jmc_28	ejm_50	1.47168979754351	1.1291781436433634	0.64
jmc_28	ejm_45	1.0448997562558917	1.1246799772413043	0.6415094339622641
jmc_28	jmc_27	-0.2207534696315249	0.0505893613551577	0.8125
jmc_28	ejm_31	1.0596166542313288	0.5712604215882013	0.7021276595744681
jmc_28	ejm_46	-0.2428288165946792	0.3844366971870254	0.7659574468085106
ejm_55	ejm_44	1.317162368801443	1.4046896438868923	0.717391304347826
ejm_55	ejm_43	0.699052653833169	0.9055710058648768	0.717391304347826
ejm_55	ejm_47	-0.360564000398158	0.1903303196129809	0.6666666666666666
ejm_55	ejm_54	-0.9713152663787152	0.5590059177954938	0.6875
ejm_55	ejm_49	1.0743335522067623	1.3025157786262112	0.6956521739130435
ejm_55	jmc_23	-1.832253797941667	1.1782486876778426	0.6274509803921569
ejm_55	ejm_50	0.1692443267175045	0.4868889824220028	0.7111111111111111
ejm_55	ejm_45	-0.2575457145701136	0.3581755707730565	0.64
ejm_55	jmc_27	-1.5231989404575303	0.7743011495487169	0.64
ejm_55	ejm_31	-0.2428288165946766	0.1958921816666886	0.7857142857142857
ejm_55	ejm_46	-1.5452742874206846	1.0812592505993193	0.6956521739130435
ejm_44	ejm_43	-0.6181097149682744	0.5962436280978425	0.7021276595744681
ejm_44	ejm_47	-1.6777263691996014	1.1564913204286968	0.6530612244897959
ejm_44	ejm_54	-2.2884776351801586	2.051413512026472	0.673469387755102
ejm_44	ejm_49	-0.242828816594681	0.1770949367900698	0.6808510638297872
ejm_44	jmc_23	-3.1494161667431104	2.504673201044868	0.6153846153846154
ejm_44	ejm_50	-1.1479180420839388	1.1071376132869322	0.6956521739130435
ejm_44	ejm_45	-1.574708083371557	1.0157936603826654	0.6274509803921569
ejm_44	jmc_27	-2.8403613092589737	2.194398534505403	0.6274509803921569
ejm_44	ejm_31	-1.55999118539612	1.7702139064959734	0.7674418604651163
ejm_44	ejm_46	-2.862436656222128	2.54882020162084	0.6808510638297872
ejm_43	ejm_47	-1.059616654231327	0.669901340319889	0.6530612244897959
ejm_43	ejm_54	-1.6703679202118842	1.436685406974885	0.673469387755102
ejm_43	ejm_49	0.3752808983735933	0.4525414969138993	0.6808510638297872
ejm_43	jmc_23	-2.531306451774836	2.023752039886713	0.6153846153846154
ejm_43	ejm_50	-0.5298083271156644	0.4421873535286282	0.6956521739130435
ejm_43	ejm_45	-0.9565983684032826	0.4939532251327901	0.6274509803921569
ejm_43	jmc_27	-2.2222515942907	1.6439856889104512	0.6274509803921569
ejm_43	ejm_31	-0.9418814704278456	1.1598222777703748	0.7674418604651163
ejm_43	ejm_46	-2.2443269412538536	1.948583893062783	0.6808510638297872
ejm_47	ejm_54	-0.6107512659805572	0.8368430084961211	0.6274509803921569
ejm_47	ejm_49	1.4348975526049204	1.057601104851014	0.6666666666666666
ejm_47	jmc_23	-1.471689797543509	1.3654672872056794	0.7346938775510204
ejm_47	ejm_50	0.5298083271156626	0.184048577703126	0.6808510638297872
ejm_47	ejm_45	0.1030182858280444	0.1520186123720908	0.7142857142857143
ejm_47	jmc_27	-1.1626349400593723	1.0232504915310825	0.75
ejm_47	ejm_31	0.1177351838034814	0.3655172223168189	0.7111111111111111
ejm_47	ejm_46	-1.1847102870225266	1.3262977828263596	0.9047619047619048
ejm_54	ejm_49	2.045648818585477	1.9566383564205985	0.6530612244897959
ejm_54	jmc_23	-0.8609385315629519	0.5795805279466189	0.5925925925925926
ejm_54	ejm_50	1.1405595930962198	1.085017366215431	0.7021276595744681
ejm_54	ejm_45	0.7137695518086016	0.9647376504490436	0.6346153846153846
ejm_54	jmc_27	-0.5518836740788151	0.1448299352463414	0.6037735849056604
ejm_54	ejm_31	0.7284864497840386	0.3931910110175591	0.7727272727272727
ejm_54	ejm_46	-0.5739590210419694	0.4624002856713335	0.6530612244897959
ejm_49	jmc_23	-2.9065873501484294	2.2909817574207683	0.6274509803921569
ejm_49	ejm_50	-0.9050892254892576	0.7186716458383787	0.7111111111111111
ejm_49	ejm_45	-1.331879266776876	0.7995441046140952	0.64
ejm_49	jmc_27	-2.5975324926642926	1.9832932768134623	0.64
ejm_49	ejm_31	-1.3171623688014389	1.349329918977821	0.7441860465116279
ejm_49	ejm_46	-2.619607839627447	2.235989127202215	0.6956521739130435
jmc_23	ejm_50	2.001498124659172	1.6013207650781784	0.64
jmc_23	ejm_45	1.5747080833715534	1.5880735932913757	0.6415094339622641
jmc_23	jmc_27	0.3090548574841367	0.4128044307148801	0.8125
jmc_23	ejm_31	1.5894249813469905	0.998264087906744	0.6666666666666666
jmc_23	ejm_46	0.2869795105209825	0.1306308648338792	0.7659574468085106
ejm_50	ejm_45	-0.4267900412876182	0.0192866450149589	0.723404255319149
ejm_50	jmc_27	-1.692443267175035	1.13686539299138	0.6530612244897959
ejm_50	ejm_31	-0.4120731433121811	0.6230930169312607	0.7619047619047619
ejm_50	ejm_46	-1.7145186141381892	1.528728969420019	0.7111111111111111
ejm_45	jmc_27	-1.265653225887417	1.188904914367794	0.6538461538461539
ejm_45	ejm_31	0.014716897975437	0.469633425701626	0.6808510638297872
ejm_45	ejm_46	-1.287728572850571	1.47260167694603	0.7446808510638298
jmc_27	ejm_31	1.2803701238628538	0.6775482969280393	0.6808510638297872
jmc_27	ejm_46	-0.0220753469631542	0.273653558747517	0.782608695652174
ejm_31	ejm_46	-1.302445470826008	0.9315984840553782	0.7441860465116279
