# Supplementary material for: Computing the relative binding affinity of ligands based on a pairwise binding comparison network
Source: Nat Comput Sci. 2023 Oct 19;3(10):860–72. doi: 10.1038/s43588-023-00529-9 (PMC10766524; doi:10.1038/s43588-023-00529-9)
Supplement: Supplementary file 8 — Statistical source data. [file 43588_2023_529_MOESM8_ESM.zip › source_data_figure2/source_cdk8.csv]

Ligand1	Ligand2	Lable	error	smi
lig_cdk8_44	lig_cdk8_31	-0.2999999999999989	0.2998824863578181	0.6056338028169014
lig_cdk8_44	lig_cdk8_15	2.8000000000000007	1.8088711977005008	0.4225352112676056
lig_cdk8_44	lig_cdk8_45	0.25	0.0924599170684815	0.8387096774193549
lig_cdk8_44	lig_cdk8_22	0.91	0.6938871479034424	0.3636363636363636
lig_cdk8_44	lig_cdk8_19	0.5800000000000001	0.0561643409729004	0.4788732394366197
lig_cdk8_44	lig_cdk8_14	2.3200000000000003	0.2469962310791018	0.3623188405797101
lig_cdk8_44	lig_cdk8_16	1.6300000000000008	0.2887711572647105	0.4142857142857143
lig_cdk8_44	lig_cdk8_39	0.0	0.1732690632343292	0.5205479452054794
lig_cdk8_44	lig_cdk8_13	0.4800000000000004	0.2925639939308162	0.4177215189873418
lig_cdk8_44	lig_cdk8_35	0.0	0.0429832898080349	0.6923076923076923
lig_cdk8_44	lig_cdk8_37	0.0	0.1970997452735901	0.5428571428571428
lig_cdk8_44	lig_cdk8_17	1.8500000000000003	1.356558179855347	0.6153846153846154
lig_cdk8_44	lig_cdk8_28	3.880000000000001	3.348298673629761	0.3766233766233766
lig_cdk8_44	lig_cdk8_25	1.260000000000001	0.8249431943893442	0.3815789473684211
lig_cdk8_44	lig_cdk8_38	0.0999999999999996	0.1382306016981597	0.4935064935064935
lig_cdk8_44	lig_cdk8_43	-0.2999999999999989	0.2869977803900826	0.7205882352941176
lig_cdk8_44	lig_cdk8_34	0.25	0.0995268821716308	0.5205479452054794
lig_cdk8_44	lig_cdk8_21	1.29	1.0268260622024536	0.3783783783783784
lig_cdk8_44	lig_cdk8_42	0.0	0.0064101847819983	0.8709677419354839
lig_cdk8_44	lig_cdk8_30	-0.1199999999999992	0.1141807058639817	0.6056338028169014
lig_cdk8_44	lig_cdk8_32	1.4400000000000004	0.9699595594406132	0.4857142857142857
lig_cdk8_44	lig_cdk8_23	1.83	1.8274751800764355	0.358974358974359
lig_cdk8_44	lig_cdk8_40	0.25	0.2993481494486331	0.5277777777777778
lig_cdk8_44	lig_cdk8_18	0.4000000000000003	0.0840502738952633	0.7096774193548387
lig_cdk8_44	lig_cdk8_26	0.96	0.6871161675453186	0.379746835443038
lig_cdk8_44	lig_cdk8_27	2.2300000000000004	1.880836765766144	0.4050632911392405
lig_cdk8_44	lig_cdk8_41	0.1799999999999997	0.1906545416638252	0.5352112676056338
lig_cdk8_44	lig_cdk8_20	0.6000000000000005	0.2822803616523748	0.4050632911392405
lig_cdk8_44	lig_cdk8_33	0.3000000000000007	0.0852846384048469	0.4666666666666667
lig_cdk8_44	lig_cdk8_36	0.1799999999999997	0.0326246249675747	0.5774647887323944
lig_cdk8_44	lig_cdk8_29	1.66	1.7887172436714172	0.4102564102564102
lig_cdk8_44	lig_cdk8_24	0.8600000000000003	0.3076761817932132	0.4189189189189189
lig_cdk8_31	lig_cdk8_15	3.1	2.171967959403992	0.3918918918918919
lig_cdk8_31	lig_cdk8_45	0.5499999999999989	0.4648359298706044	0.5263157894736842
lig_cdk8_31	lig_cdk8_22	1.209999999999999	1.1714039696753016	0.5507246376811594
lig_cdk8_31	lig_cdk8_19	0.879999999999999	0.4326531934738149	0.671875
lig_cdk8_31	lig_cdk8_14	2.619999999999999	0.6934081268310541	0.352112676056338
lig_cdk8_31	lig_cdk8_16	1.93	0.5594754743576049	0.3835616438356164
lig_cdk8_31	lig_cdk8_39	0.2999999999999989	0.1642011284828174	0.7384615384615385
lig_cdk8_31	lig_cdk8_13	0.7799999999999994	0.0929529380798346	0.5
lig_cdk8_31	lig_cdk8_35	0.2999999999999989	0.3221128500998009	0.8666666666666667
lig_cdk8_31	lig_cdk8_37	0.2999999999999989	0.2086514711379993	0.7741935483870968
lig_cdk8_31	lig_cdk8_17	2.1499999999999995	1.756196761131286	0.4459459459459459
lig_cdk8_31	lig_cdk8_28	4.18	3.7469051408767697	0.5652173913043478
lig_cdk8_31	lig_cdk8_25	1.5599999999999996	1.236113128662109	0.5735294117647058
lig_cdk8_31	lig_cdk8_38	0.3999999999999986	0.4553423203527912	0.7205882352941176
lig_cdk8_31	lig_cdk8_43	0.0	0.140626311302185	0.5063291139240507
lig_cdk8_31	lig_cdk8_34	0.5499999999999989	0.5434139284305264	0.7121212121212122
lig_cdk8_31	lig_cdk8_21	1.589999999999999	1.5045752191543569	0.5522388059701493
lig_cdk8_31	lig_cdk8_42	0.2999999999999989	0.3689110755920399	0.7101449275362319
lig_cdk8_31	lig_cdk8_30	0.1799999999999997	0.1770638782251624	1.0
lig_cdk8_31	lig_cdk8_32	1.739999999999999	1.37176667690277	0.6825396825396826
lig_cdk8_31	lig_cdk8_23	2.129999999999999	2.152900465875863	0.5211267605633803
lig_cdk8_31	lig_cdk8_40	0.5499999999999989	0.5396912602707733	0.75
lig_cdk8_31	lig_cdk8_18	0.6999999999999993	0.3133462190628044	0.44
lig_cdk8_31	lig_cdk8_26	1.259999999999999	1.114408025741576	0.5633802816901409
lig_cdk8_31	lig_cdk8_27	2.53	2.319012670516968	0.547945205479452
lig_cdk8_31	lig_cdk8_41	0.4799999999999986	0.4499272550642477	0.7619047619047619
lig_cdk8_31	lig_cdk8_20	0.8999999999999995	0.6082460522651667	0.5066666666666667
lig_cdk8_31	lig_cdk8_33	0.5999999999999996	0.5021950960159298	0.6716417910447762
lig_cdk8_31	lig_cdk8_36	0.4799999999999986	0.3221604633331285	0.7538461538461538
lig_cdk8_31	lig_cdk8_29	1.959999999999999	2.081834695339202	0.5555555555555556
lig_cdk8_31	lig_cdk8_24	1.1599999999999993	0.6900143957138054	0.5970149253731343
lig_cdk8_15	lig_cdk8_45	-2.5500000000000007	1.4207840442657478	0.4507042253521127
lig_cdk8_15	lig_cdk8_22	-1.8900000000000008	0.730312600135804	0.323943661971831
lig_cdk8_15	lig_cdk8_19	-2.2200000000000006	1.7683350753784186	0.5932203389830508
lig_cdk8_15	lig_cdk8_14	-0.4800000000000004	1.8270177650451664	0.5961538461538461
lig_cdk8_15	lig_cdk8_16	-1.17	1.5973583889007568	0.660377358490566
lig_cdk8_15	lig_cdk8_39	-2.8000000000000007	1.7083513021469123	0.4084507042253521
lig_cdk8_15	lig_cdk8_13	-2.3200000000000003	1.9966376197338107	0.3116883116883117
lig_cdk8_15	lig_cdk8_35	-2.8000000000000007	1.485863137245179	0.4142857142857143
lig_cdk8_15	lig_cdk8_37	-2.8000000000000007	1.6597502708435068	0.4264705882352941
lig_cdk8_15	lig_cdk8_17	-0.9500000000000002	0.3872724890708925	0.6206896551724138
lig_cdk8_15	lig_cdk8_28	1.08	1.845512466430664	0.3194444444444444
lig_cdk8_15	lig_cdk8_25	-1.54	0.7442124271392823	0.3623188405797101
lig_cdk8_15	lig_cdk8_38	-2.700000000000001	1.4592868804931651	0.3866666666666666
lig_cdk8_15	lig_cdk8_43	-3.1	1.7502727270126346	0.3947368421052631
lig_cdk8_15	lig_cdk8_34	-2.5500000000000007	1.3841994285583503	0.4084507042253521
lig_cdk8_15	lig_cdk8_21	-1.510000000000001	0.4148728942871102	0.3382352941176471
lig_cdk8_15	lig_cdk8_42	-2.8000000000000007	1.5473475933074958	0.4
lig_cdk8_15	lig_cdk8_30	-2.92	1.6273832750320436	0.3918918918918919
lig_cdk8_15	lig_cdk8_32	-1.3600000000000003	0.8600981092453006	0.4761904761904761
lig_cdk8_15	lig_cdk8_23	-0.9700000000000006	0.2620277690887445	0.3194444444444444
lig_cdk8_15	lig_cdk8_40	-2.5500000000000007	1.2163739681243904	0.4142857142857143
lig_cdk8_15	lig_cdk8_18	-2.4000000000000004	1.827106142044068	0.6101694915254238
lig_cdk8_15	lig_cdk8_26	-1.8400000000000007	0.7864315176010139	0.3243243243243243
lig_cdk8_15	lig_cdk8_27	-0.5700000000000003	0.4640577363967892	0.3698630136986301
lig_cdk8_15	lig_cdk8_41	-2.620000000000001	1.342336769104005	0.4202898550724637
lig_cdk8_15	lig_cdk8_20	-2.2	1.1954537153244025	0.5384615384615384
lig_cdk8_15	lig_cdk8_33	-2.5	1.3461002111434937	0.4776119402985074
lig_cdk8_15	lig_cdk8_36	-2.620000000000001	1.4578716707229624	0.4428571428571428
lig_cdk8_15	lig_cdk8_29	-1.1400000000000006	0.3407900190353388	0.3378378378378378
lig_cdk8_15	lig_cdk8_24	-1.9400000000000004	1.511384817361832	0.4029850746268656
lig_cdk8_45	lig_cdk8_22	0.6600000000000001	0.5907750463485719	0.3544303797468354
lig_cdk8_45	lig_cdk8_19	0.33	0.1056852769851683	0.4657534246575342
lig_cdk8_45	lig_cdk8_14	2.0700000000000003	0.1330919933319094	0.352112676056338
lig_cdk8_45	lig_cdk8_16	1.3800000000000008	0.0924119997024544	0.4027777777777778
lig_cdk8_45	lig_cdk8_39	-0.25	0.385891854763031	0.5066666666666667
lig_cdk8_45	lig_cdk8_13	0.2300000000000004	0.5594575595855709	0.3571428571428571
lig_cdk8_45	lig_cdk8_35	-0.25	0.1943848095834256	0.5774647887323944
lig_cdk8_45	lig_cdk8_37	-0.25	0.3428676724433898	0.5277777777777778
lig_cdk8_45	lig_cdk8_17	1.6000000000000003	1.2342136859893802	0.5970149253731343
lig_cdk8_45	lig_cdk8_28	3.630000000000001	3.219246392250062	0.35
lig_cdk8_45	lig_cdk8_25	1.010000000000001	0.7470227575302133	0.3717948717948718
lig_cdk8_45	lig_cdk8_38	-0.1500000000000003	0.0597393453121189	0.4810126582278481
lig_cdk8_45	lig_cdk8_43	-0.5499999999999989	0.389107334613799	0.7
lig_cdk8_45	lig_cdk8_34	0.0	0.0382984243333339	0.5066666666666667
lig_cdk8_45	lig_cdk8_21	1.04	0.9170574331283572	0.3684210526315789
lig_cdk8_45	lig_cdk8_42	-0.25	0.1161943674087525	0.7611940298507462
lig_cdk8_45	lig_cdk8_30	-0.3699999999999992	0.3309181545674793	0.5263157894736842
lig_cdk8_45	lig_cdk8_32	1.1900000000000004	0.8218694353103642	0.4722222222222222
lig_cdk8_45	lig_cdk8_23	1.58	1.5563426817953587	0.35
lig_cdk8_45	lig_cdk8_40	0.0	0.0347962714731693	0.5135135135135135
lig_cdk8_45	lig_cdk8_18	0.1500000000000003	0.2074699163436886	0.6875
lig_cdk8_45	lig_cdk8_26	0.71	0.594386658668518	0.3536585365853658
lig_cdk8_45	lig_cdk8_27	1.9800000000000004	1.7292513656616215	0.3950617283950617
lig_cdk8_45	lig_cdk8_41	-0.0700000000000002	0.0506746803224089	0.5205479452054794
lig_cdk8_45	lig_cdk8_20	0.3500000000000005	0.0621494710445408	0.3950617283950617
lig_cdk8_45	lig_cdk8_33	0.0500000000000007	0.0412374258041374	0.4545454545454545
lig_cdk8_45	lig_cdk8_36	-0.0700000000000002	0.1813038063049318	0.7014925373134329
lig_cdk8_45	lig_cdk8_29	1.41	1.5591874158382415	0.4
lig_cdk8_45	lig_cdk8_24	0.6100000000000003	0.1487336015701297	0.4078947368421052
lig_cdk8_22	lig_cdk8_19	-0.33	0.5644427108764648	0.6065573770491803
lig_cdk8_22	lig_cdk8_14	1.41	0.1022431516647341	0.2794117647058823
lig_cdk8_22	lig_cdk8_16	0.7200000000000006	0.2407095718383781	0.3529411764705882
lig_cdk8_22	lig_cdk8_39	-0.91	1.0202881729602813	0.5522388059701493
lig_cdk8_22	lig_cdk8_13	-0.4299999999999997	1.051275722980499	0.3125
lig_cdk8_22	lig_cdk8_35	-0.91	0.8400523698329926	0.5606060606060606
lig_cdk8_22	lig_cdk8_37	-0.91	0.9625684915482996	0.578125
lig_cdk8_22	lig_cdk8_17	0.9400000000000004	0.7963677072525028	0.380281690140845
lig_cdk8_22	lig_cdk8_28	2.9700000000000006	2.6199739885330207	0.5967741935483871
lig_cdk8_22	lig_cdk8_25	0.3500000000000005	0.2521329879760747	0.6065573770491803
lig_cdk8_22	lig_cdk8_38	-0.8100000000000005	0.7382560050487524	0.5211267605633803
lig_cdk8_22	lig_cdk8_43	-1.209999999999999	0.9786591744422904	0.3414634146341463
lig_cdk8_22	lig_cdk8_34	-0.6600000000000001	0.6563851540815088	0.5522388059701493
lig_cdk8_22	lig_cdk8_21	0.3799999999999999	0.3468118394911288	0.6964285714285714
lig_cdk8_22	lig_cdk8_42	-0.91	0.7046586608886719	0.3625
lig_cdk8_22	lig_cdk8_30	-1.0299999999999994	0.979764754623174	0.5507246376811594
lig_cdk8_22	lig_cdk8_32	0.5300000000000002	0.384861378669739	0.6166666666666667
lig_cdk8_22	lig_cdk8_23	0.92	0.988583071231842	0.6779661016949152
lig_cdk8_22	lig_cdk8_40	-0.6600000000000001	0.5572192108631135	0.5606060606060606
lig_cdk8_22	lig_cdk8_18	-0.5099999999999998	0.647110114097595	0.375
lig_cdk8_22	lig_cdk8_26	0.0499999999999998	0.0011536993086337	0.59375
lig_cdk8_22	lig_cdk8_27	1.3200000000000005	1.148069388866425	0.5522388059701493
lig_cdk8_22	lig_cdk8_41	-0.7300000000000004	0.694417334645987	0.5692307692307692
lig_cdk8_22	lig_cdk8_20	-0.3099999999999996	0.5239695584774013	0.4444444444444444
lig_cdk8_22	lig_cdk8_33	-0.6099999999999994	0.6697062669694417	0.5846153846153846
lig_cdk8_22	lig_cdk8_36	-0.7300000000000004	0.8052474963665013	0.5441176470588235
lig_cdk8_22	lig_cdk8_29	0.75	1.0004165768623352	0.5606060606060606
lig_cdk8_22	lig_cdk8_24	-0.0499999999999998	0.3074983835220335	0.6065573770491803
lig_cdk8_19	lig_cdk8_14	1.7400000000000002	0.2050803804397585	0.5535714285714286
lig_cdk8_19	lig_cdk8_16	1.0500000000000007	0.4291987895965583	0.5862068965517241
lig_cdk8_19	lig_cdk8_39	-0.5800000000000001	0.0414192843437195	0.7049180327868853
lig_cdk8_19	lig_cdk8_13	-0.0999999999999996	0.1565631352365012	0.3125
lig_cdk8_19	lig_cdk8_35	-0.5800000000000001	0.0399153661727904	0.7166666666666667
lig_cdk8_19	lig_cdk8_37	-0.5800000000000001	0.100660549402237	0.7413793103448276
lig_cdk8_19	lig_cdk8_17	1.2700000000000005	1.4337525558471684	0.6610169491525424
lig_cdk8_19	lig_cdk8_28	3.3000000000000007	3.42191328406334	0.5967741935483871
lig_cdk8_19	lig_cdk8_25	0.6800000000000006	0.930937849283219	0.6610169491525424
lig_cdk8_19	lig_cdk8_38	-0.4800000000000004	0.3480085921287532	0.6615384615384615
lig_cdk8_19	lig_cdk8_43	-0.879999999999999	0.2362129735946645	0.4473684210526316
lig_cdk8_19	lig_cdk8_34	-0.33	0.2795509529113769	0.7049180327868853
lig_cdk8_19	lig_cdk8_21	0.71	1.1275277650356292	0.6379310344827587
lig_cdk8_19	lig_cdk8_42	-0.5800000000000001	0.0187079739570616	0.4533333333333333
lig_cdk8_19	lig_cdk8_30	-0.6999999999999993	0.0312535643577582	0.671875
lig_cdk8_19	lig_cdk8_32	0.8600000000000003	1.0019590711593631	0.7962962962962963
lig_cdk8_19	lig_cdk8_23	1.25	2.007881224155426	0.5967741935483871
lig_cdk8_19	lig_cdk8_40	-0.33	0.4040189814567566	0.7166666666666667
lig_cdk8_19	lig_cdk8_18	-0.1799999999999997	0.0097650814056393	0.65
lig_cdk8_19	lig_cdk8_26	0.3799999999999999	0.7422463047504424	0.59375
lig_cdk8_19	lig_cdk8_27	1.6500000000000004	2.0522977352142338	0.6507936507936508
lig_cdk8_19	lig_cdk8_41	-0.4000000000000003	0.3092114686965939	0.7288135593220338
lig_cdk8_19	lig_cdk8_20	0.0200000000000004	0.4886074852943424	0.7333333333333333
lig_cdk8_19	lig_cdk8_33	-0.2799999999999993	0.1740488719940192	0.8070175438596491
lig_cdk8_19	lig_cdk8_36	-0.4000000000000003	0.1941904783248898	0.6935483870967742
lig_cdk8_19	lig_cdk8_29	1.08	1.9213522839546204	0.609375
lig_cdk8_19	lig_cdk8_24	0.2800000000000002	0.3026784385740759	0.7192982456140351
lig_cdk8_14	lig_cdk8_16	-0.6899999999999995	0.5505885457992559	0.62
lig_cdk8_14	lig_cdk8_39	-2.3200000000000003	0.7878528308868411	0.3880597014925373
lig_cdk8_14	lig_cdk8_13	-1.84	0.420090880393982	0.2702702702702703
lig_cdk8_14	lig_cdk8_35	-2.3200000000000003	0.7283992242813113	0.373134328358209
lig_cdk8_14	lig_cdk8_37	-2.3200000000000003	0.8114346933364871	0.3846153846153846
lig_cdk8_14	lig_cdk8_17	-0.4699999999999997	1.206015019416809	0.5535714285714286
lig_cdk8_14	lig_cdk8_28	1.5600000000000005	3.015712795257569	0.2753623188405797
lig_cdk8_14	lig_cdk8_25	-1.0599999999999996	0.4468554878234867	0.3181818181818182
lig_cdk8_14	lig_cdk8_38	-2.2200000000000006	0.6286062908172614	0.3661971830985915
lig_cdk8_14	lig_cdk8_43	-2.619999999999999	1.0762144279479973	0.3561643835616438
lig_cdk8_14	lig_cdk8_34	-2.0700000000000003	0.5706983280181888	0.3880597014925373
lig_cdk8_14	lig_cdk8_21	-1.0300000000000002	0.3523621273040769	0.3125
lig_cdk8_14	lig_cdk8_42	-2.3200000000000003	0.7268905115127566	0.3424657534246575
lig_cdk8_14	lig_cdk8_30	-2.4399999999999995	0.8288309001922602	0.352112676056338
lig_cdk8_14	lig_cdk8_32	-0.8799999999999999	0.6775356483459474	0.4098360655737705
lig_cdk8_14	lig_cdk8_23	-0.4900000000000002	0.9207955694198606	0.2753623188405797
lig_cdk8_14	lig_cdk8_40	-2.0700000000000003	0.5024034452438357	0.373134328358209
lig_cdk8_14	lig_cdk8_18	-1.92	0.2300326061248778	0.543859649122807
lig_cdk8_14	lig_cdk8_26	-1.3600000000000003	0.127931132316589	0.2816901408450704
lig_cdk8_14	lig_cdk8_27	-0.0899999999999998	1.37087646484375	0.3285714285714285
lig_cdk8_14	lig_cdk8_41	-2.140000000000001	0.5629346513748179	0.3787878787878788
lig_cdk8_14	lig_cdk8_20	-1.7199999999999998	0.1210360240936276	0.5
lig_cdk8_14	lig_cdk8_33	-2.02	0.4668247890472412	0.4375
lig_cdk8_14	lig_cdk8_36	-2.140000000000001	0.531939640045167	0.3623188405797101
lig_cdk8_14	lig_cdk8_29	-0.6600000000000001	0.983670916557312	0.2957746478873239
lig_cdk8_14	lig_cdk8_24	-1.46	0.066820182800293	0.359375
lig_cdk8_16	lig_cdk8_39	-1.6300000000000008	0.3347958374023445	0.4
lig_cdk8_16	lig_cdk8_13	-1.1500000000000004	0.2757211565971378	0.4776119402985074
lig_cdk8_16	lig_cdk8_35	-1.6300000000000008	0.2887208509445198	0.4057971014492754
lig_cdk8_16	lig_cdk8_37	-1.6300000000000008	0.3375990438461311	0.417910447761194
lig_cdk8_16	lig_cdk8_17	0.2199999999999997	1.00761750459671	0.6140350877192983
lig_cdk8_16	lig_cdk8_28	2.25	3.3284093141555786	0.3098591549295774
lig_cdk8_16	lig_cdk8_25	-0.3700000000000001	0.7094386863708495	0.3529411764705882
lig_cdk8_16	lig_cdk8_38	-1.5300000000000011	0.092672257423402	0.3783783783783784
lig_cdk8_16	lig_cdk8_43	-1.93	0.4431374597549438	0.3866666666666666
lig_cdk8_16	lig_cdk8_34	-1.3800000000000008	0.021582131385804	0.4
lig_cdk8_16	lig_cdk8_21	-0.3400000000000007	0.9633263683319084	0.3283582089552239
lig_cdk8_16	lig_cdk8_42	-1.6300000000000008	0.2115401077270515	0.3918918918918919
lig_cdk8_16	lig_cdk8_30	-1.75	0.3724234104156494	0.3835616438356164
lig_cdk8_16	lig_cdk8_32	-0.1900000000000004	0.6980289196968075	0.4444444444444444
lig_cdk8_16	lig_cdk8_23	0.1999999999999993	1.6507092237472527	0.3098591549295774
lig_cdk8_16	lig_cdk8_40	-1.3800000000000008	0.0287016582489005	0.4057971014492754
lig_cdk8_16	lig_cdk8_18	-1.2300000000000004	0.4257197189331059	0.603448275862069
lig_cdk8_16	lig_cdk8_26	-0.6700000000000008	0.5414866971969596	0.3150684931506849
lig_cdk8_16	lig_cdk8_27	0.5999999999999996	1.8407656908035277	0.3611111111111111
lig_cdk8_16	lig_cdk8_41	-1.450000000000001	0.0443583250045787	0.4117647058823529
lig_cdk8_16	lig_cdk8_20	-1.0300000000000002	0.2233086538314816	0.53125
lig_cdk8_16	lig_cdk8_33	-1.33	0.0651400852203369	0.4696969696969697
lig_cdk8_16	lig_cdk8_36	-1.450000000000001	0.15087492465973	0.3943661971830985
lig_cdk8_16	lig_cdk8_29	0.0299999999999993	1.5243919181823724	0.3287671232876712
lig_cdk8_16	lig_cdk8_24	-0.7700000000000005	0.0843381094932551	0.3939393939393939
lig_cdk8_39	lig_cdk8_13	0.4800000000000004	0.320698339939117	0.3373493975903614
lig_cdk8_39	lig_cdk8_35	0.0	0.1560922861099243	0.7580645161290323
lig_cdk8_39	lig_cdk8_37	0.0	0.0426300801336765	0.8448275862068966
lig_cdk8_39	lig_cdk8_17	1.8500000000000003	1.553433156013489	0.4647887323943662
lig_cdk8_39	lig_cdk8_28	3.880000000000001	3.574613575935365	0.6935483870967742
lig_cdk8_39	lig_cdk8_25	1.260000000000001	1.080659875869752	0.5757575757575758
lig_cdk8_39	lig_cdk8_38	0.0999999999999996	0.3046200037002559	0.7272727272727273
lig_cdk8_39	lig_cdk8_43	-0.2999999999999989	0.0101072072982776	0.5064935064935064
lig_cdk8_39	lig_cdk8_34	0.25	0.3739454746246337	0.746031746031746
lig_cdk8_39	lig_cdk8_21	1.29	1.3185768546164036	0.6031746031746031
lig_cdk8_39	lig_cdk8_42	0.0	0.2287808656692505	0.5131578947368421
lig_cdk8_39	lig_cdk8_30	-0.1199999999999992	0.030212764739991	0.7384615384615385
lig_cdk8_39	lig_cdk8_32	1.4400000000000004	1.1897717142105106	0.7166666666666667
lig_cdk8_39	lig_cdk8_23	1.83	1.970106558799744	0.5441176470588235
lig_cdk8_39	lig_cdk8_40	0.25	0.3639876842498779	0.8166666666666667
lig_cdk8_39	lig_cdk8_18	0.4000000000000003	0.1105814218521121	0.4583333333333333
lig_cdk8_39	lig_cdk8_26	0.96	0.9444106463715436	0.5652173913043478
lig_cdk8_39	lig_cdk8_27	2.2300000000000004	2.153016428947449	0.5714285714285714
lig_cdk8_39	lig_cdk8_41	0.1799999999999997	0.2925171184539791	0.8305084745762712
lig_cdk8_39	lig_cdk8_20	0.6000000000000005	0.4575206398963934	0.5277777777777778
lig_cdk8_39	lig_cdk8_33	0.3000000000000007	0.3396150387823588	0.6515151515151515
lig_cdk8_39	lig_cdk8_36	0.1799999999999997	0.1764836270082738	0.734375
lig_cdk8_39	lig_cdk8_29	1.66	1.9155628418922424	0.5352112676056338
lig_cdk8_39	lig_cdk8_24	0.8600000000000003	0.5130767679214481	0.625
lig_cdk8_13	lig_cdk8_35	-0.4800000000000004	0.0733454632759098	0.4102564102564102
lig_cdk8_13	lig_cdk8_37	-0.4800000000000004	0.1564560341835026	0.35
lig_cdk8_13	lig_cdk8_17	1.37	1.6571110439300538	0.3125
lig_cdk8_13	lig_cdk8_28	3.4000000000000004	3.5747876405715946	0.2926829268292683
lig_cdk8_13	lig_cdk8_25	0.7800000000000002	1.1269089865684512	0.2962962962962963
lig_cdk8_13	lig_cdk8_38	-0.3800000000000008	0.0501914870738975	0.3372093023255814
lig_cdk8_13	lig_cdk8_43	-0.7799999999999994	0.1393551516532891	0.3448275862068966
lig_cdk8_13	lig_cdk8_34	-0.2300000000000004	0.0947710466384883	0.3214285714285714
lig_cdk8_13	lig_cdk8_21	0.8099999999999996	1.5003156638145445	0.275
lig_cdk8_13	lig_cdk8_42	-0.4800000000000004	0.1223502945899959	0.5064935064935064
lig_cdk8_13	lig_cdk8_30	-0.5999999999999996	0.1802901983261105	0.5
lig_cdk8_13	lig_cdk8_32	0.96	1.2467141962051391	0.3164556962025316
lig_cdk8_13	lig_cdk8_23	1.3499999999999996	2.0229738712310787	0.2619047619047619
lig_cdk8_13	lig_cdk8_40	-0.2300000000000004	0.2580967736244197	0.3414634146341463
lig_cdk8_13	lig_cdk8_18	-0.08	0.2198514175415039	0.3086419753086419
lig_cdk8_13	lig_cdk8_26	0.4799999999999995	0.8397148656845088	0.2976190476190476
lig_cdk8_13	lig_cdk8_27	1.75	1.9913252592086792	0.2906976744186046
lig_cdk8_13	lig_cdk8_41	-0.3000000000000007	0.1607514739036553	0.345679012345679
lig_cdk8_13	lig_cdk8_20	0.1200000000000001	0.3032211017608643	0.2758620689655172
lig_cdk8_13	lig_cdk8_33	-0.1799999999999997	0.229271836280823	0.3253012048192771
lig_cdk8_13	lig_cdk8_36	-0.3000000000000007	0.0015171647071846	0.3493975903614458
lig_cdk8_13	lig_cdk8_29	1.1799999999999995	1.7798166799545283	0.2941176470588235
lig_cdk8_13	lig_cdk8_24	0.3799999999999999	0.669812684059143	0.3125
lig_cdk8_35	lig_cdk8_37	0.0	0.1777578592300415	0.7966101694915254
lig_cdk8_35	lig_cdk8_17	1.8500000000000003	1.4258002996444703	0.4714285714285714
lig_cdk8_35	lig_cdk8_28	3.880000000000001	3.406120841503144	0.5757575757575758
lig_cdk8_35	lig_cdk8_25	1.260000000000001	0.9306584692001352	0.5846153846153846
lig_cdk8_35	lig_cdk8_38	0.0999999999999996	0.0859870104119178	0.7121212121212122
lig_cdk8_35	lig_cdk8_43	-0.2999999999999989	0.2157812595367421	0.4935064935064935
lig_cdk8_35	lig_cdk8_34	0.25	0.1997982896864415	0.7580645161290323
lig_cdk8_35	lig_cdk8_21	1.29	1.1336813354492188	0.5873015873015873
lig_cdk8_35	lig_cdk8_42	0.0	0.0397148169577121	0.6056338028169014
lig_cdk8_35	lig_cdk8_30	-0.1199999999999992	0.1502885733544818	0.8666666666666667
lig_cdk8_35	lig_cdk8_32	1.4400000000000004	1.0485368394851688	0.7288135593220338
lig_cdk8_35	lig_cdk8_23	1.83	1.7576896119117738	0.5522388059701493
lig_cdk8_35	lig_cdk8_40	0.25	0.1834852099418641	0.7704918032786885
lig_cdk8_35	lig_cdk8_18	0.4000000000000003	0.0163876771926876	0.4647887323943662
lig_cdk8_35	lig_cdk8_26	0.96	0.7632621145248413	0.5735294117647058
lig_cdk8_35	lig_cdk8_27	2.2300000000000004	1.926131587028504	0.5797101449275363
lig_cdk8_35	lig_cdk8_41	0.1799999999999997	0.1118391084671018	0.7833333333333333
lig_cdk8_35	lig_cdk8_20	0.6000000000000005	0.2858140826225286	0.5352112676056338
lig_cdk8_35	lig_cdk8_33	0.3000000000000007	0.1411489129066475	0.6875
lig_cdk8_35	lig_cdk8_36	0.1799999999999997	0.0036500620841976	0.8333333333333334
lig_cdk8_35	lig_cdk8_29	1.66	1.733790669441223	0.5652173913043478
lig_cdk8_35	lig_cdk8_24	0.8600000000000003	0.3325449085235599	0.6349206349206349
lig_cdk8_37	lig_cdk8_17	1.8500000000000003	1.6037628412246707	0.4852941176470588
lig_cdk8_37	lig_cdk8_28	3.880000000000001	3.588649992942811	0.59375
lig_cdk8_37	lig_cdk8_25	1.260000000000001	1.1172614192962655	0.6031746031746031
lig_cdk8_37	lig_cdk8_38	0.0999999999999996	0.2547701954841609	0.7619047619047619
lig_cdk8_37	lig_cdk8_43	-0.2999999999999989	0.0376956939697255	0.527027027027027
lig_cdk8_37	lig_cdk8_34	0.25	0.3777815699577331	0.7833333333333333
lig_cdk8_37	lig_cdk8_21	1.29	1.2991264275833965	0.6065573770491803
lig_cdk8_37	lig_cdk8_42	0.0	0.2239446640014648	0.5342465753424658
lig_cdk8_37	lig_cdk8_30	-0.1199999999999992	0.0319744396209723	0.7741935483870968
lig_cdk8_37	lig_cdk8_32	1.4400000000000004	1.2406039857864384	0.7543859649122807
lig_cdk8_37	lig_cdk8_23	1.83	1.9138195085525516	0.5692307692307692
lig_cdk8_37	lig_cdk8_40	0.25	0.3515969514846801	0.8596491228070176
lig_cdk8_37	lig_cdk8_18	0.4000000000000003	0.1619384527206424	0.4782608695652174
lig_cdk8_37	lig_cdk8_26	0.96	0.9474937562271952	0.6153846153846154
lig_cdk8_37	lig_cdk8_27	2.2300000000000004	2.1099159526824955	0.5970149253731343
lig_cdk8_37	lig_cdk8_41	0.1799999999999997	0.2907047796249385	0.981132075471698
lig_cdk8_37	lig_cdk8_20	0.6000000000000005	0.4616324663162237	0.5507246376811594
lig_cdk8_37	lig_cdk8_33	0.3000000000000007	0.3253796614706523	0.6825396825396826
lig_cdk8_37	lig_cdk8_36	0.1799999999999997	0.185913141649216	0.7704918032786885
lig_cdk8_37	lig_cdk8_29	1.66	1.911777231693268	0.5588235294117647
lig_cdk8_37	lig_cdk8_24	0.8600000000000003	0.5113941287994388	0.6557377049180327
lig_cdk8_17	lig_cdk8_28	2.03	2.2479668992757795	0.375
lig_cdk8_17	lig_cdk8_25	-0.5899999999999999	0.3516453021764755	0.4202898550724637
lig_cdk8_17	lig_cdk8_38	-1.7500000000000009	0.9691599011421212	0.44
lig_cdk8_17	lig_cdk8_43	-2.1499999999999995	1.299144291877746	0.5714285714285714
lig_cdk8_17	lig_cdk8_34	-1.6000000000000003	0.9397787809371952	0.4647887323943662
lig_cdk8_17	lig_cdk8_21	-0.5600000000000005	0.040353062152862	0.3970588235294117
lig_cdk8_17	lig_cdk8_42	-1.8500000000000003	1.076260602474213	0.5797101449275363
lig_cdk8_17	lig_cdk8_30	-1.97	1.15986976146698	0.4459459459459459
lig_cdk8_17	lig_cdk8_32	-0.4100000000000001	0.3566072879731657	0.515625
lig_cdk8_17	lig_cdk8_23	-0.0200000000000004	0.773979704380035	0.375
lig_cdk8_17	lig_cdk8_40	-1.6000000000000003	0.7573852896690372	0.4714285714285714
lig_cdk8_17	lig_cdk8_18	-1.4500000000000002	1.3828020215034489	0.8679245283018868
lig_cdk8_17	lig_cdk8_26	-0.8900000000000006	0.3568413996696478	0.3783783783783784
lig_cdk8_17	lig_cdk8_27	0.3799999999999999	0.9144474911689756	0.4444444444444444
lig_cdk8_17	lig_cdk8_41	-1.6700000000000008	0.8757744860649117	0.4782608695652174
lig_cdk8_17	lig_cdk8_20	-1.25	0.7287119030952454	0.5757575757575758
lig_cdk8_17	lig_cdk8_33	-1.5499999999999998	0.9072126030921934	0.5373134328358209
lig_cdk8_17	lig_cdk8_36	-1.6700000000000008	0.9946497511863716	0.4583333333333333
lig_cdk8_17	lig_cdk8_29	-0.1900000000000004	0.8022429323196408	0.410958904109589
lig_cdk8_17	lig_cdk8_24	-0.9900000000000002	1.0200166271626951	0.4626865671641791
lig_cdk8_28	lig_cdk8_25	-2.62	2.5334355783462525	0.5967741935483871
lig_cdk8_28	lig_cdk8_38	-3.780000000000001	3.226327567100526	0.5352112676056338
lig_cdk8_28	lig_cdk8_43	-4.18	3.554331474304199	0.3536585365853658
lig_cdk8_28	lig_cdk8_34	-3.630000000000001	3.2123745429515846	0.5441176470588235
lig_cdk8_28	lig_cdk8_21	-2.5900000000000007	2.3293354177474983	0.6551724137931034
lig_cdk8_28	lig_cdk8_42	-3.880000000000001	3.3079364347457894	0.375
lig_cdk8_28	lig_cdk8_30	-4.0	3.4978132247924805	0.5652173913043478
lig_cdk8_28	lig_cdk8_32	-2.4400000000000004	2.419382630437613	0.6065573770491803
lig_cdk8_28	lig_cdk8_23	-2.0500000000000007	1.6474646806716926	0.5873015873015873
lig_cdk8_28	lig_cdk8_40	-3.630000000000001	3.1522935676574715	0.5757575757575758
lig_cdk8_28	lig_cdk8_18	-3.4800000000000004	3.4338546763360505	0.3698630136986301
lig_cdk8_28	lig_cdk8_26	-2.920000000000001	2.63777629852295	0.6612903225806451
lig_cdk8_28	lig_cdk8_27	-1.6500000000000004	1.4367646217346195	0.5441176470588235
lig_cdk8_28	lig_cdk8_41	-3.700000000000001	3.2022979974746715	0.5846153846153846
lig_cdk8_28	lig_cdk8_20	-3.28	3.044446884393692	0.4383561643835616
lig_cdk8_28	lig_cdk8_33	-3.58	3.24102135181427	0.5522388059701493
lig_cdk8_28	lig_cdk8_36	-3.700000000000001	3.321505737304689	0.5362318840579711
lig_cdk8_28	lig_cdk8_29	-2.2200000000000006	1.6348424863815314	0.5522388059701493
lig_cdk8_28	lig_cdk8_24	-3.0200000000000005	3.100620646476746	0.5967741935483871
lig_cdk8_25	lig_cdk8_38	-1.160000000000001	0.7652041947841655	0.5652173913043478
lig_cdk8_25	lig_cdk8_43	-1.5599999999999996	1.1195651268959042	0.375
lig_cdk8_25	lig_cdk8_34	-1.010000000000001	0.7866503691673288	0.5757575757575758
lig_cdk8_25	lig_cdk8_21	0.0299999999999993	0.1820351171493523	0.6379310344827587
lig_cdk8_25	lig_cdk8_42	-1.260000000000001	0.8280948495864877	0.379746835443038
lig_cdk8_25	lig_cdk8_30	-1.38	1.045570855140686	0.5735294117647058
lig_cdk8_25	lig_cdk8_32	0.1799999999999997	0.0936637449264524	0.6440677966101694
lig_cdk8_25	lig_cdk8_23	0.5699999999999994	0.8504905474185938	0.5967741935483871
lig_cdk8_25	lig_cdk8_40	-1.010000000000001	0.6615044569969186	0.5846153846153846
lig_cdk8_25	lig_cdk8_18	-0.8600000000000003	0.9572213745117192	0.4142857142857143
lig_cdk8_25	lig_cdk8_26	-0.3000000000000007	0.1091940283775337	0.59375
lig_cdk8_25	lig_cdk8_27	0.9699999999999998	1.0300451268255708	0.6774193548387096
lig_cdk8_25	lig_cdk8_41	-1.080000000000001	0.7580793070793161	0.59375
lig_cdk8_25	lig_cdk8_20	-0.6600000000000001	0.6066072879731658	0.4857142857142857
lig_cdk8_25	lig_cdk8_33	-0.96	0.7476402139663697	0.609375
lig_cdk8_25	lig_cdk8_36	-1.080000000000001	0.8817860352993021	0.5671641791044776
lig_cdk8_25	lig_cdk8_29	0.3999999999999994	0.8563764333724969	0.6612903225806451
lig_cdk8_25	lig_cdk8_24	-0.4000000000000003	0.6150279283523562	0.75
lig_cdk8_38	lig_cdk8_43	-0.3999999999999986	0.1609553337097153	0.7142857142857143
lig_cdk8_38	lig_cdk8_34	0.1500000000000003	0.2512731790542605	0.8688524590163934
lig_cdk8_38	lig_cdk8_21	1.1900000000000004	1.1938028985727582	0.5441176470588235
lig_cdk8_38	lig_cdk8_42	-0.0999999999999996	0.0645821332931522	0.5063291139240507
lig_cdk8_38	lig_cdk8_30	-0.2199999999999988	0.1208654952049244	0.7205882352941176
lig_cdk8_38	lig_cdk8_32	1.3400000000000007	1.0334436559677131	0.671875
lig_cdk8_38	lig_cdk8_23	1.7300000000000004	1.8582759904861452	0.5138888888888888
lig_cdk8_38	lig_cdk8_40	0.1500000000000003	0.2491547703742984	0.7384615384615385
lig_cdk8_38	lig_cdk8_18	0.3000000000000007	0.0193281888961784	0.4342105263157895
lig_cdk8_38	lig_cdk8_26	0.8600000000000003	0.7775570011138919	0.5342465753424658
lig_cdk8_38	lig_cdk8_27	2.130000000000001	2.0382673788070687	0.5616438356164384
lig_cdk8_38	lig_cdk8_41	0.08	0.1467526721954345	0.75
lig_cdk8_38	lig_cdk8_20	0.5000000000000009	0.3148533105850228	0.5
lig_cdk8_38	lig_cdk8_33	0.200000000000001	0.1634934701025496	0.6142857142857143
lig_cdk8_38	lig_cdk8_36	0.08	0.0311548317968846	0.6911764705882353
lig_cdk8_38	lig_cdk8_29	1.5600000000000005	1.7962809777259832	0.5066666666666667
lig_cdk8_38	lig_cdk8_24	0.7600000000000007	0.3649792766571051	0.5882352941176471
lig_cdk8_43	lig_cdk8_34	0.5499999999999989	0.4792510747909535	0.6111111111111112
lig_cdk8_43	lig_cdk8_21	1.589999999999999	1.4610938096046435	0.3544303797468354
lig_cdk8_43	lig_cdk8_42	0.2999999999999989	0.3825122594833363	0.7285714285714285
lig_cdk8_43	lig_cdk8_30	0.1799999999999997	0.1488801802694795	0.5063291139240507
lig_cdk8_43	lig_cdk8_32	1.739999999999999	1.3324779176712027	0.4533333333333333
lig_cdk8_43	lig_cdk8_23	2.129999999999999	2.094046720415353	0.3373493975903614
lig_cdk8_43	lig_cdk8_40	0.5499999999999989	0.501886985450982	0.5131578947368421
lig_cdk8_43	lig_cdk8_18	0.6999999999999993	0.2534095764160149	0.6567164179104478
lig_cdk8_43	lig_cdk8_26	1.259999999999999	1.1123743152618395	0.3571428571428571
lig_cdk8_43	lig_cdk8_27	2.53	2.2680152344703672	0.3975903614457831
lig_cdk8_43	lig_cdk8_41	0.4799999999999986	0.4256910528242575	0.52
lig_cdk8_43	lig_cdk8_20	0.8999999999999995	0.5896990537643427	0.3809523809523809
lig_cdk8_43	lig_cdk8_33	0.5999999999999996	0.4791533112525936	0.419753086419753
lig_cdk8_43	lig_cdk8_36	0.4799999999999986	0.3278919863700853	0.4810126582278481
lig_cdk8_43	lig_cdk8_29	1.959999999999999	2.0637647128105154	0.369047619047619
lig_cdk8_43	lig_cdk8_24	1.1599999999999993	0.6314145660400383	0.3924050632911392
lig_cdk8_34	lig_cdk8_21	1.04	1.079910439401865	0.578125
lig_cdk8_34	lig_cdk8_42	-0.25	0.004966378211975	0.4935064935064935
lig_cdk8_34	lig_cdk8_30	-0.3699999999999992	0.1974123668670647	0.7121212121212122
lig_cdk8_34	lig_cdk8_32	1.1900000000000004	0.98097592830658	0.7166666666666667
lig_cdk8_34	lig_cdk8_23	1.58	1.716532485485077	0.5441176470588235
lig_cdk8_34	lig_cdk8_40	0.0	0.1207903027534484	0.7580645161290323
lig_cdk8_34	lig_cdk8_18	0.1500000000000003	0.1086835622787472	0.4583333333333333
lig_cdk8_34	lig_cdk8_26	0.71	0.7331392420828342	0.5428571428571428
lig_cdk8_34	lig_cdk8_27	1.9800000000000004	1.9070989894866948	0.5942028985507246
lig_cdk8_34	lig_cdk8_41	-0.0700000000000002	0.0626978802680967	0.7704918032786885
lig_cdk8_34	lig_cdk8_20	0.3500000000000005	0.2923467554152016	0.5277777777777778
lig_cdk8_34	lig_cdk8_33	0.0500000000000007	0.1164371252059943	0.6515151515151515
lig_cdk8_34	lig_cdk8_36	-0.0700000000000002	0.0210603509843352	0.734375
lig_cdk8_34	lig_cdk8_29	1.41	1.7318302726745605	0.5352112676056338
lig_cdk8_34	lig_cdk8_24	0.6100000000000003	0.282910571098328	0.625
lig_cdk8_21	lig_cdk8_42	-1.29	1.0336692714691162	0.358974358974359
lig_cdk8_21	lig_cdk8_30	-1.4099999999999993	1.303578112125396	0.5522388059701493
lig_cdk8_21	lig_cdk8_32	0.1500000000000003	0.0591876745224002	0.6491228070175439
lig_cdk8_21	lig_cdk8_23	0.54	0.6557261133193969	0.7142857142857143
lig_cdk8_21	lig_cdk8_40	-1.04	0.8809126102924347	0.5873015873015873
lig_cdk8_21	lig_cdk8_18	-0.8899999999999997	0.980415835380554	0.391304347826087
lig_cdk8_21	lig_cdk8_26	-0.33	0.3363890782184898	0.6229508196721312
lig_cdk8_21	lig_cdk8_27	0.9400000000000004	0.8073050701618198	0.578125
lig_cdk8_21	lig_cdk8_41	-1.1100000000000003	1.013343200683594	0.5967741935483871
lig_cdk8_21	lig_cdk8_20	-0.6899999999999995	0.837078782320022	0.463768115942029
lig_cdk8_21	lig_cdk8_33	-0.9899999999999992	0.9988527174666516	0.5873015873015873
lig_cdk8_21	lig_cdk8_36	-1.1100000000000003	1.1249361463263634	0.5692307692307692
lig_cdk8_21	lig_cdk8_29	0.3700000000000001	0.6834202361106874	0.5873015873015873
lig_cdk8_21	lig_cdk8_24	-0.4299999999999997	0.6247726011276242	0.6379310344827587
lig_cdk8_42	lig_cdk8_30	-0.1199999999999992	0.2398910772800437	0.7101449275362319
lig_cdk8_42	lig_cdk8_32	1.4400000000000004	0.914189639091492	0.4594594594594595
lig_cdk8_42	lig_cdk8_23	1.83	1.6653320956230164	0.3414634146341463
lig_cdk8_42	lig_cdk8_40	0.25	0.1074411273002625	0.52
lig_cdk8_42	lig_cdk8_18	0.4000000000000003	0.1216197967529293	0.6666666666666666
lig_cdk8_42	lig_cdk8_26	0.96	0.677697262763977	0.3780487804878049
lig_cdk8_42	lig_cdk8_27	2.2300000000000004	1.8230094122886664	0.3855421686746988
lig_cdk8_42	lig_cdk8_41	0.1799999999999997	0.0307461845874783	0.527027027027027
lig_cdk8_42	lig_cdk8_20	0.6000000000000005	0.1341119170188909	0.3855421686746988
lig_cdk8_42	lig_cdk8_33	0.3000000000000007	0.0502915859222419	0.4615384615384615
lig_cdk8_42	lig_cdk8_36	0.1799999999999997	0.0858260166645053	0.5263157894736842
lig_cdk8_42	lig_cdk8_29	1.66	1.638385392576456	0.4074074074074074
lig_cdk8_42	lig_cdk8_24	0.8600000000000003	0.2442568397521975	0.3974358974358974
lig_cdk8_30	lig_cdk8_32	1.5599999999999996	1.186999735832214	0.6825396825396826
lig_cdk8_30	lig_cdk8_23	1.9499999999999995	1.9721546925604336	0.5211267605633803
lig_cdk8_30	lig_cdk8_40	0.3699999999999992	0.3555947522446506	0.75
lig_cdk8_30	lig_cdk8_18	0.5199999999999996	0.1285716485977168	0.44
lig_cdk8_30	lig_cdk8_26	1.0799999999999992	0.9316789674758904	0.5633802816901409
lig_cdk8_30	lig_cdk8_27	2.35	2.135418510437012	0.547945205479452
lig_cdk8_30	lig_cdk8_41	0.2999999999999989	0.2704762138426292	0.7619047619047619
lig_cdk8_30	lig_cdk8_20	0.7199999999999998	0.4310910415649411	0.5066666666666667
lig_cdk8_30	lig_cdk8_33	0.4199999999999999	0.3194635343551635	0.6716417910447762
lig_cdk8_30	lig_cdk8_36	0.2999999999999989	0.143162417411803	0.7538461538461538
lig_cdk8_30	lig_cdk8_29	1.7799999999999994	1.8981873083114615	0.5555555555555556
lig_cdk8_30	lig_cdk8_24	0.9799999999999996	0.5050254869461057	0.5970149253731343
lig_cdk8_32	lig_cdk8_23	0.3899999999999997	1.1618557715415951	0.6333333333333333
lig_cdk8_32	lig_cdk8_40	-1.1900000000000004	0.4024916911125187	0.7288135593220338
lig_cdk8_32	lig_cdk8_18	-1.04	1.0222717867791653	0.5076923076923077
lig_cdk8_32	lig_cdk8_26	-0.4800000000000004	0.0925408411026005	0.6031746031746031
lig_cdk8_32	lig_cdk8_27	0.79	1.2602731966972351	0.6349206349206349
lig_cdk8_32	lig_cdk8_41	-1.260000000000001	0.5241419768333444	0.7413793103448276
lig_cdk8_32	lig_cdk8_20	-0.8399999999999999	0.3770009541511535	0.5846153846153846
lig_cdk8_32	lig_cdk8_33	-1.1399999999999997	0.6339957857131955	0.7288135593220338
lig_cdk8_32	lig_cdk8_36	-1.260000000000001	0.6434942579269418	0.7049180327868853
lig_cdk8_32	lig_cdk8_29	0.2199999999999997	1.1172341418266294	0.59375
lig_cdk8_32	lig_cdk8_24	-0.5800000000000001	0.6419255565106868	0.7017543859649122
lig_cdk8_23	lig_cdk8_40	-1.58	1.699837760925293	0.5522388059701493
lig_cdk8_23	lig_cdk8_18	-1.4299999999999995	1.690117888450622	0.3698630136986301
lig_cdk8_23	lig_cdk8_26	-0.8700000000000001	0.9811133098602296	0.609375
lig_cdk8_23	lig_cdk8_27	0.4000000000000003	0.0766231060028079	0.5441176470588235
lig_cdk8_23	lig_cdk8_41	-1.6500000000000004	1.782402300834656	0.5606060606060606
lig_cdk8_23	lig_cdk8_20	-1.2299999999999995	1.5910278367996211	0.4583333333333333
lig_cdk8_23	lig_cdk8_33	-1.5299999999999994	1.6701280164718622	0.5522388059701493
lig_cdk8_23	lig_cdk8_36	-1.6500000000000004	1.8927928447723392	0.5362318840579711
lig_cdk8_23	lig_cdk8_29	-0.1699999999999999	0.1385587845742702	0.5522388059701493
lig_cdk8_23	lig_cdk8_24	-0.9699999999999998	1.3319416952133176	0.5967741935483871
lig_cdk8_40	lig_cdk8_18	0.1500000000000003	0.1763341188430783	0.4647887323943662
lig_cdk8_40	lig_cdk8_26	0.71	0.5951991891860962	0.5735294117647058
lig_cdk8_40	lig_cdk8_27	1.9800000000000004	1.7793630170822148	0.5797101449275363
lig_cdk8_40	lig_cdk8_41	-0.0700000000000002	0.0594214840605857	0.8448275862068966
lig_cdk8_40	lig_cdk8_20	0.3500000000000005	0.1038146376609807	0.5352112676056338
lig_cdk8_40	lig_cdk8_33	0.0500000000000007	0.0224869966506951	0.6615384615384615
lig_cdk8_40	lig_cdk8_36	-0.0700000000000002	0.1880319786071779	0.746031746031746
lig_cdk8_40	lig_cdk8_29	1.41	1.543479356765747	0.5428571428571428
lig_cdk8_40	lig_cdk8_24	0.6100000000000003	0.1837665891647342	0.6349206349206349
lig_cdk8_18	lig_cdk8_26	0.5599999999999996	1.0733213996887203	0.3733333333333333
lig_cdk8_18	lig_cdk8_27	1.83	2.3440535831451417	0.4383561643835616
lig_cdk8_18	lig_cdk8_41	-0.2200000000000006	0.5538173604011529	0.4714285714285714
lig_cdk8_18	lig_cdk8_20	0.2000000000000001	0.7013223886489869	0.5671641791044776
lig_cdk8_18	lig_cdk8_33	-0.0999999999999996	0.5244999766349796	0.5294117647058824
lig_cdk8_18	lig_cdk8_36	-0.2200000000000006	0.4353562283515924	0.4520547945205479
lig_cdk8_18	lig_cdk8_29	1.2599999999999998	2.2372807359695432	0.4246575342465753
lig_cdk8_18	lig_cdk8_24	0.4599999999999999	0.4113454474508762	0.4558823529411764
lig_cdk8_26	lig_cdk8_27	1.2700000000000005	1.1925516319274907	0.5428571428571428
lig_cdk8_26	lig_cdk8_41	-0.7800000000000002	0.6017350542545321	0.6060606060606061
lig_cdk8_26	lig_cdk8_20	-0.3599999999999994	0.4617715334892266	0.4594594594594595
lig_cdk8_26	lig_cdk8_33	-0.6599999999999993	0.6082543431222431	0.5507246376811594
lig_cdk8_26	lig_cdk8_36	-0.7800000000000002	0.7345649252831938	0.5352112676056338
lig_cdk8_26	lig_cdk8_29	0.7000000000000002	1.0115141093730928	0.5507246376811594
lig_cdk8_26	lig_cdk8_24	-0.0999999999999996	0.4159525394439693	0.59375
lig_cdk8_27	lig_cdk8_41	-2.0500000000000007	1.7634899795055397	0.5882352941176471
lig_cdk8_27	lig_cdk8_20	-1.63	1.6245614305324851	0.5277777777777778
lig_cdk8_27	lig_cdk8_33	-1.93	1.7562356519699096	0.6268656716417911
lig_cdk8_27	lig_cdk8_36	-2.0500000000000007	1.876736360788346	0.5633802816901409
lig_cdk8_27	lig_cdk8_29	-0.5700000000000003	0.1174704504013064	0.5571428571428572
lig_cdk8_27	lig_cdk8_24	-1.37	1.592242832183838	0.7931034482758621
lig_cdk8_41	lig_cdk8_20	0.4200000000000008	0.1538377237319955	0.5428571428571428
lig_cdk8_41	lig_cdk8_33	0.120000000000001	0.0552684020996104	0.671875
lig_cdk8_41	lig_cdk8_36	0.0	0.1101947426795959	0.7580645161290323
lig_cdk8_41	lig_cdk8_29	1.4800000000000004	1.6498056459426884	0.5507246376811594
lig_cdk8_41	lig_cdk8_24	0.6800000000000006	0.2598963308334357	0.6451612903225806
lig_cdk8_20	lig_cdk8_33	-0.2999999999999998	0.1501620292663573	0.6029411764705882
lig_cdk8_20	lig_cdk8_36	-0.4200000000000008	0.2254762482643136	0.5205479452054794
lig_cdk8_20	lig_cdk8_29	1.0599999999999996	1.5136254405975338	0.4533333333333333
lig_cdk8_20	lig_cdk8_24	0.2599999999999998	0.0511454439163205	0.5294117647058824
lig_cdk8_33	lig_cdk8_36	-0.120000000000001	0.1506740365922461	0.6666666666666666
lig_cdk8_33	lig_cdk8_29	1.3599999999999994	1.6106655752658838	0.6615384615384615
lig_cdk8_33	lig_cdk8_24	0.5599999999999996	0.1556379175186153	0.6612903225806451
lig_cdk8_36	lig_cdk8_29	1.4800000000000004	1.7391251730918889	0.5492957746478874
lig_cdk8_36	lig_cdk8_24	0.6800000000000006	0.3430102396011359	0.6153846153846154
lig_cdk8_29	lig_cdk8_24	-0.7999999999999998	1.453277277946472	0.609375
