# Supplementary material for: Computing the relative binding affinity of ligands based on a pairwise binding comparison network
Source: Nat Comput Sci. 2023 Oct 19;3(10):860–72. doi: 10.1038/s43588-023-00529-9 (PMC10766524; doi:10.1038/s43588-023-00529-9)
Supplement: Supplementary file 8 — Statistical source data. [file 43588_2023_529_MOESM8_ESM.zip › source_data_figure2/source_cmet.csv]

Ligand1	Ligand2	Lable	error	smi
lig_cmet_CHEMBL3402751_2100	lig_cmet_CHEMBL3402759_5.7	-2.5600000000000005	1.6309893703460698	0.4078947368421052
lig_cmet_CHEMBL3402751_2100	lig_cmet_CHEMBL3402743_42	-1.7000000000000002	1.2553003549575807	0.4794520547945205
lig_cmet_CHEMBL3402751_2100	lig_cmet_CHEMBL3402755_4200	0.2999999999999998	0.3924388170242307	0.6842105263157895
lig_cmet_CHEMBL3402751_2100	lig_cmet_CHEMBL3402742_23	-1.96	1.9295143364369869	0.2906976744186046
lig_cmet_CHEMBL3402751_2100	lig_cmet_CHEMBL3402745_200	-1.0200000000000005	1.096716184616089	0.5454545454545454
lig_cmet_CHEMBL3402751_2100	lig_cmet_CHEMBL3402760_1	-3.3200000000000003	2.147617406845093	0.3924050632911392
lig_cmet_CHEMBL3402751_2100	lig_cmet_CHEMBL3402761_1	-3.3200000000000003	2.0559042167663577	0.3734939759036144
lig_cmet_CHEMBL3402751_2100	lig_cmet_CHEMBL3402753_200	-1.0200000000000005	0.8845388484001164	0.6440677966101694
lig_cmet_CHEMBL3402751_2100	lig_cmet_CHEMBL3402750_400	-0.7200000000000006	0.6206369113922127	0.6949152542372882
lig_cmet_CHEMBL3402751_2100	lig_cmet_CHEMBL3402754_40	-1.7200000000000006	1.5435936164855963	0.6440677966101694
lig_cmet_CHEMBL3402751_2100	lig_cmet_CHEMBL3402748_5300	0.3999999999999994	0.7073897361755366	0.639344262295082
lig_cmet_CHEMBL3402751_2100	lig_cmet_CHEMBL3402765_11-charged-pKa-8.1	-2.28	1.4477474975585936	0.419753086419753
lig_cmet_CHEMBL3402751_2100	lig_cmet_CHEMBL3402764_90	-1.37	1.4702110838890077	0.4025974025974026
lig_cmet_CHEMBL3402751_2100	lig_cmet_CHEMBL3402756_2.7	-2.890000000000001	1.7514890575408946	0.5362318840579711
lig_cmet_CHEMBL3402751_2100	lig_cmet_CHEMBL3402763_90	-1.37	1.6273017179965974	0.2043010752688172
lig_cmet_CHEMBL3402751_2100	lig_cmet_CHEMBL3402758_10	-2.3200000000000003	1.8737189543247224	0.4189189189189189
lig_cmet_CHEMBL3402751_2100	lig_cmet_CHEMBL3402757_6.5	-2.51	1.638096282482147	0.4722222222222222
lig_cmet_CHEMBL3402751_2100	lig_cmet_CHEMBL3402747_3400	0.2099999999999999	0.2944831466674803	0.6666666666666666
lig_cmet_CHEMBL3402751_2100	lig_cmet_CHEMBL3402762_1	-3.3200000000000003	1.8553740453720096	0.3614457831325301
lig_cmet_CHEMBL3402751_2100	lig_cmet_CHEMBL3402744_300	-0.8399999999999999	1.005488004684448	0.546875
lig_cmet_CHEMBL3402751_2100	lig_cmet_CHEMBL3402749_500	-0.6200000000000001	0.5423068952560426	0.6229508196721312
lig_cmet_CHEMBL3402751_2100	lig_cmet_CHEMBL3402741_400	-0.7200000000000006	0.5259085011482245	0.1979166666666666
lig_cmet_CHEMBL3402751_2100	lig_cmet_CHEMBL3402752_30000	1.16	1.1448085669800638	0.7368421052631579
lig_cmet_CHEMBL3402759_5.7	lig_cmet_CHEMBL3402743_42	0.8600000000000003	0.6644114112854007	0.5131578947368421
lig_cmet_CHEMBL3402759_5.7	lig_cmet_CHEMBL3402755_4200	2.8600000000000003	2.429387555122376	0.4507042253521127
lig_cmet_CHEMBL3402759_5.7	lig_cmet_CHEMBL3402742_23	0.6000000000000005	0.006597495079041	0.3409090909090909
lig_cmet_CHEMBL3402759_5.7	lig_cmet_CHEMBL3402745_200	1.54	0.7897788667678833	0.3974358974358974
lig_cmet_CHEMBL3402759_5.7	lig_cmet_CHEMBL3402760_1	-0.7599999999999998	0.5292452073097227	0.7727272727272727
lig_cmet_CHEMBL3402759_5.7	lig_cmet_CHEMBL3402761_1	-0.7599999999999998	0.5008319413661955	0.5316455696202531
lig_cmet_CHEMBL3402759_5.7	lig_cmet_CHEMBL3402753_200	1.54	1.1077090883255003	0.4857142857142857
lig_cmet_CHEMBL3402759_5.7	lig_cmet_CHEMBL3402750_400	1.84	1.3414108419418336	0.4459459459459459
lig_cmet_CHEMBL3402759_5.7	lig_cmet_CHEMBL3402754_40	0.8399999999999999	0.4971890115737913	0.5522388059701493
lig_cmet_CHEMBL3402759_5.7	lig_cmet_CHEMBL3402748_5300	2.96	2.6967645502090454	0.4459459459459459
lig_cmet_CHEMBL3402759_5.7	lig_cmet_CHEMBL3402765_11-charged-pKa-8.1	0.2800000000000002	0.3097939814627172	0.3555555555555555
lig_cmet_CHEMBL3402759_5.7	lig_cmet_CHEMBL3402764_90	1.1900000000000004	0.6031010770797733	0.4935064935064935
lig_cmet_CHEMBL3402759_5.7	lig_cmet_CHEMBL3402756_2.7	-0.33	0.002269787788391	0.7936507936507936
lig_cmet_CHEMBL3402759_5.7	lig_cmet_CHEMBL3402763_90	1.1900000000000004	0.1630479717254644	0.2659574468085106
lig_cmet_CHEMBL3402759_5.7	lig_cmet_CHEMBL3402758_10	0.2400000000000002	0.0460227632522585	0.8360655737704918
lig_cmet_CHEMBL3402759_5.7	lig_cmet_CHEMBL3402757_6.5	0.0500000000000007	0.1525573015213019	0.8225806451612904
lig_cmet_CHEMBL3402759_5.7	lig_cmet_CHEMBL3402747_3400	2.7700000000000005	2.283777375221253	0.4266666666666667
lig_cmet_CHEMBL3402759_5.7	lig_cmet_CHEMBL3402762_1	-0.7599999999999998	0.1940232014656064	0.5189873417721519
lig_cmet_CHEMBL3402759_5.7	lig_cmet_CHEMBL3402744_300	1.7200000000000006	0.8996864271163947	0.4324324324324324
lig_cmet_CHEMBL3402759_5.7	lig_cmet_CHEMBL3402749_500	1.9400000000000004	1.4247027063369757	0.4520547945205479
lig_cmet_CHEMBL3402759_5.7	lig_cmet_CHEMBL3402741_400	1.84	0.918960418701172	0.2978723404255319
lig_cmet_CHEMBL3402759_5.7	lig_cmet_CHEMBL3402752_30000	3.7200000000000006	3.1439906072616584	0.4324324324324324
lig_cmet_CHEMBL3402743_42	lig_cmet_CHEMBL3402755_4200	2.0	1.7737774848937988	0.5072463768115942
lig_cmet_CHEMBL3402743_42	lig_cmet_CHEMBL3402742_23	-0.2599999999999998	0.7130818462371824	0.6527777777777778
lig_cmet_CHEMBL3402743_42	lig_cmet_CHEMBL3402745_200	0.6799999999999997	0.1400325822830197	0.7741935483870968
lig_cmet_CHEMBL3402743_42	lig_cmet_CHEMBL3402760_1	-1.62	1.069467182159424	0.5128205128205128
lig_cmet_CHEMBL3402743_42	lig_cmet_CHEMBL3402761_1	-1.62	0.8414233279228212	0.3707865168539326
lig_cmet_CHEMBL3402743_42	lig_cmet_CHEMBL3402753_200	0.6799999999999997	0.5098125267028806	0.5
lig_cmet_CHEMBL3402743_42	lig_cmet_CHEMBL3402750_400	0.9799999999999996	0.673828463554382	0.5
lig_cmet_CHEMBL3402743_42	lig_cmet_CHEMBL3402754_40	-0.0200000000000004	0.1626213979721073	0.5
lig_cmet_CHEMBL3402743_42	lig_cmet_CHEMBL3402748_5300	2.1	2.05562756434083	0.4794520547945205
lig_cmet_CHEMBL3402743_42	lig_cmet_CHEMBL3402765_11-charged-pKa-8.1	-0.5800000000000001	0.4381723719835282	0.7083333333333334
lig_cmet_CHEMBL3402743_42	lig_cmet_CHEMBL3402764_90	0.33	0.0531450939178466	0.8709677419354839
lig_cmet_CHEMBL3402743_42	lig_cmet_CHEMBL3402756_2.7	-1.1900000000000004	0.6405414366722111	0.6521739130434783
lig_cmet_CHEMBL3402743_42	lig_cmet_CHEMBL3402763_90	0.33	0.5662539434432983	0.4457831325301205
lig_cmet_CHEMBL3402743_42	lig_cmet_CHEMBL3402758_10	-0.6200000000000001	0.7605508518218995	0.527027027027027
lig_cmet_CHEMBL3402743_42	lig_cmet_CHEMBL3402757_6.5	-0.8099999999999996	0.5281249260902401	0.5833333333333334
lig_cmet_CHEMBL3402743_42	lig_cmet_CHEMBL3402747_3400	1.91	1.5273233985900878	0.5
lig_cmet_CHEMBL3402743_42	lig_cmet_CHEMBL3402762_1	-1.62	0.5975923490524293	0.3296703296703296
lig_cmet_CHEMBL3402743_42	lig_cmet_CHEMBL3402744_300	0.8600000000000003	0.1695971345901492	0.7540983606557377
lig_cmet_CHEMBL3402743_42	lig_cmet_CHEMBL3402749_500	1.08	0.7256416845321656	0.4861111111111111
lig_cmet_CHEMBL3402743_42	lig_cmet_CHEMBL3402741_400	0.9799999999999996	0.7353411573171612	0.4302325581395348
lig_cmet_CHEMBL3402743_42	lig_cmet_CHEMBL3402752_30000	2.8600000000000003	2.4383208608627323	0.4861111111111111
lig_cmet_CHEMBL3402755_4200	lig_cmet_CHEMBL3402742_23	-2.26	2.443311730623245	0.2891566265060241
lig_cmet_CHEMBL3402755_4200	lig_cmet_CHEMBL3402745_200	-1.3200000000000005	1.4904117059707649	0.5806451612903226
lig_cmet_CHEMBL3402755_4200	lig_cmet_CHEMBL3402760_1	-3.62	2.664402599334717	0.4324324324324324
lig_cmet_CHEMBL3402755_4200	lig_cmet_CHEMBL3402761_1	-3.62	2.5283997011184693	0.4102564102564102
lig_cmet_CHEMBL3402755_4200	lig_cmet_CHEMBL3402753_200	-1.3200000000000005	1.2867394123971467	0.7222222222222222
lig_cmet_CHEMBL3402755_4200	lig_cmet_CHEMBL3402750_400	-1.0200000000000005	0.9661624585092072	0.6551724137931034
lig_cmet_CHEMBL3402755_4200	lig_cmet_CHEMBL3402754_40	-2.0200000000000005	1.8885902357101445	0.6909090909090909
lig_cmet_CHEMBL3402755_4200	lig_cmet_CHEMBL3402748_5300	0.0999999999999996	0.4027675151824947	0.6551724137931034
lig_cmet_CHEMBL3402755_4200	lig_cmet_CHEMBL3402765_11-charged-pKa-8.1	-2.58	2.0077507662773133	0.4415584415584415
lig_cmet_CHEMBL3402755_4200	lig_cmet_CHEMBL3402764_90	-1.67	1.9331754875183105	0.4246575342465753
lig_cmet_CHEMBL3402755_4200	lig_cmet_CHEMBL3402756_2.7	-3.1900000000000004	2.2666837000846867	0.5692307692307692
lig_cmet_CHEMBL3402755_4200	lig_cmet_CHEMBL3402763_90	-1.67	2.1514932346344	0.2
lig_cmet_CHEMBL3402755_4200	lig_cmet_CHEMBL3402758_10	-2.62	2.387747223377228	0.4428571428571428
lig_cmet_CHEMBL3402755_4200	lig_cmet_CHEMBL3402757_6.5	-2.81	2.161191282272339	0.5223880597014925
lig_cmet_CHEMBL3402755_4200	lig_cmet_CHEMBL3402747_3400	-0.0899999999999998	0.0876152151357381	0.6551724137931034
lig_cmet_CHEMBL3402755_4200	lig_cmet_CHEMBL3402762_1	-3.62	2.348868365287781	0.3974358974358974
lig_cmet_CHEMBL3402755_4200	lig_cmet_CHEMBL3402744_300	-1.1399999999999997	1.415076866149902	0.5833333333333334
lig_cmet_CHEMBL3402755_4200	lig_cmet_CHEMBL3402749_500	-0.92	0.8815695439279081	0.6666666666666666
lig_cmet_CHEMBL3402755_4200	lig_cmet_CHEMBL3402741_400	-1.0200000000000005	0.915142018795014	0.2065217391304347
lig_cmet_CHEMBL3402755_4200	lig_cmet_CHEMBL3402752_30000	0.8600000000000003	0.818900693804026	0.6964285714285714
lig_cmet_CHEMBL3402742_23	lig_cmet_CHEMBL3402745_200	0.9399999999999996	0.5270934724807735	0.4868421052631579
lig_cmet_CHEMBL3402742_23	lig_cmet_CHEMBL3402760_1	-1.3600000000000003	0.578994498252869	0.3444444444444444
lig_cmet_CHEMBL3402742_23	lig_cmet_CHEMBL3402761_1	-1.3600000000000003	0.3347262001037601	0.25
lig_cmet_CHEMBL3402742_23	lig_cmet_CHEMBL3402753_200	0.9399999999999996	0.9704398573935028	0.3012048192771084
lig_cmet_CHEMBL3402742_23	lig_cmet_CHEMBL3402750_400	1.239999999999999	1.1183196210861197	0.3214285714285714
lig_cmet_CHEMBL3402742_23	lig_cmet_CHEMBL3402754_40	0.2399999999999993	0.3460179471969596	0.3012048192771084
lig_cmet_CHEMBL3402742_23	lig_cmet_CHEMBL3402748_5300	2.3599999999999994	2.473909244537353	0.2906976744186046
lig_cmet_CHEMBL3402742_23	lig_cmet_CHEMBL3402765_11-charged-pKa-8.1	-0.3200000000000003	0.0729677605628963	0.4823529411764706
lig_cmet_CHEMBL3402742_23	lig_cmet_CHEMBL3402764_90	0.5899999999999999	0.473291721343994	0.5866666666666667
lig_cmet_CHEMBL3402742_23	lig_cmet_CHEMBL3402756_2.7	-0.9300000000000006	0.1365328955650335	0.4268292682926829
lig_cmet_CHEMBL3402742_23	lig_cmet_CHEMBL3402763_90	0.5899999999999999	0.0407773590087892	0.684931506849315
lig_cmet_CHEMBL3402742_23	lig_cmet_CHEMBL3402758_10	-0.3600000000000003	0.2200439727306369	0.3488372093023256
lig_cmet_CHEMBL3402742_23	lig_cmet_CHEMBL3402757_6.5	-0.5499999999999998	0.0242242097854612	0.3928571428571428
lig_cmet_CHEMBL3402742_23	lig_cmet_CHEMBL3402747_3400	2.17	1.9702699613571169	0.2906976744186046
lig_cmet_CHEMBL3402742_23	lig_cmet_CHEMBL3402762_1	-1.3600000000000003	0.1701335763931277	0.2156862745098039
lig_cmet_CHEMBL3402742_23	lig_cmet_CHEMBL3402744_300	1.12	0.5649256658554078	0.4666666666666667
lig_cmet_CHEMBL3402742_23	lig_cmet_CHEMBL3402749_500	1.34	1.1437440776824952	0.2941176470588235
lig_cmet_CHEMBL3402742_23	lig_cmet_CHEMBL3402741_400	1.239999999999999	1.1646535748243323	0.6578947368421053
lig_cmet_CHEMBL3402742_23	lig_cmet_CHEMBL3402752_30000	3.12	2.894676561355591	0.2941176470588235
lig_cmet_CHEMBL3402745_200	lig_cmet_CHEMBL3402760_1	-2.3	0.9502606868743896	0.382716049382716
lig_cmet_CHEMBL3402745_200	lig_cmet_CHEMBL3402761_1	-2.3	0.8445672273635862	0.3488372093023256
lig_cmet_CHEMBL3402745_200	lig_cmet_CHEMBL3402753_200	0.0	0.4332782030105591	0.5714285714285714
lig_cmet_CHEMBL3402745_200	lig_cmet_CHEMBL3402750_400	0.2999999999999998	0.6893489241600035	0.5692307692307692
lig_cmet_CHEMBL3402745_200	lig_cmet_CHEMBL3402754_40	-0.7000000000000002	0.2518567562103274	0.5714285714285714
lig_cmet_CHEMBL3402745_200	lig_cmet_CHEMBL3402748_5300	1.42	1.9928096961975097	0.5454545454545454
lig_cmet_CHEMBL3402745_200	lig_cmet_CHEMBL3402765_11-charged-pKa-8.1	-1.2599999999999998	0.0619236326217649	0.6714285714285714
lig_cmet_CHEMBL3402745_200	lig_cmet_CHEMBL3402764_90	-0.3499999999999996	0.0164354205131526	0.6666666666666666
lig_cmet_CHEMBL3402745_200	lig_cmet_CHEMBL3402756_2.7	-1.87	0.4559229564666749	0.5211267605633803
lig_cmet_CHEMBL3402745_200	lig_cmet_CHEMBL3402763_90	-0.3499999999999996	0.1636146962642665	0.3902439024390244
lig_cmet_CHEMBL3402745_200	lig_cmet_CHEMBL3402758_10	-1.2999999999999998	0.4276627779006956	0.4078947368421052
lig_cmet_CHEMBL3402745_200	lig_cmet_CHEMBL3402757_6.5	-1.489999999999999	0.2211277389526358	0.4594594594594595
lig_cmet_CHEMBL3402745_200	lig_cmet_CHEMBL3402747_3400	1.2300000000000004	1.4704994368553166	0.5454545454545454
lig_cmet_CHEMBL3402745_200	lig_cmet_CHEMBL3402762_1	-2.3	0.6572874069213865	0.3372093023255814
lig_cmet_CHEMBL3402745_200	lig_cmet_CHEMBL3402744_300	0.1800000000000006	0.1591970290243632	0.8363636363636363
lig_cmet_CHEMBL3402745_200	lig_cmet_CHEMBL3402749_500	0.4000000000000003	0.713768267631531	0.5538461538461539
lig_cmet_CHEMBL3402745_200	lig_cmet_CHEMBL3402741_400	0.2999999999999998	0.7423632025718687	0.3764705882352941
lig_cmet_CHEMBL3402745_200	lig_cmet_CHEMBL3402752_30000	2.1800000000000006	2.4217005896568304	0.578125
lig_cmet_CHEMBL3402760_1	lig_cmet_CHEMBL3402761_1	0.0	0.0803489387035369	0.6986301369863014
lig_cmet_CHEMBL3402760_1	lig_cmet_CHEMBL3402753_200	2.3	1.5005101442337034	0.4657534246575342
lig_cmet_CHEMBL3402760_1	lig_cmet_CHEMBL3402750_400	2.6	1.7549791097640992	0.4285714285714285
lig_cmet_CHEMBL3402760_1	lig_cmet_CHEMBL3402754_40	1.5999999999999996	0.8844396829605099	0.5285714285714286
lig_cmet_CHEMBL3402760_1	lig_cmet_CHEMBL3402748_5300	3.72	3.11854633808136	0.4285714285714285
lig_cmet_CHEMBL3402760_1	lig_cmet_CHEMBL3402765_11-charged-pKa-8.1	1.04	0.7018468761444092	0.358695652173913
lig_cmet_CHEMBL3402760_1	lig_cmet_CHEMBL3402764_90	1.95	0.9833861112594604	0.4936708860759494
lig_cmet_CHEMBL3402760_1	lig_cmet_CHEMBL3402756_2.7	0.4299999999999997	0.4374590477161106	0.7575757575757576
lig_cmet_CHEMBL3402760_1	lig_cmet_CHEMBL3402763_90	1.95	0.5752800226211547	0.2708333333333333
lig_cmet_CHEMBL3402760_1	lig_cmet_CHEMBL3402758_10	1.0	0.4483530521392822	0.7692307692307693
lig_cmet_CHEMBL3402760_1	lig_cmet_CHEMBL3402757_6.5	0.8100000000000005	0.5545968389511113	0.7846153846153846
lig_cmet_CHEMBL3402760_1	lig_cmet_CHEMBL3402747_3400	3.53	2.6912955331802366	0.4285714285714285
lig_cmet_CHEMBL3402760_1	lig_cmet_CHEMBL3402762_1	0.0	0.254282534122467	0.684931506849315
lig_cmet_CHEMBL3402760_1	lig_cmet_CHEMBL3402744_300	2.4800000000000004	1.3080659914016728	0.3974358974358974
lig_cmet_CHEMBL3402760_1	lig_cmet_CHEMBL3402749_500	2.7	1.8417158842086796	0.4342105263157895
lig_cmet_CHEMBL3402760_1	lig_cmet_CHEMBL3402741_400	2.6	1.278967833518982	0.2755102040816326
lig_cmet_CHEMBL3402760_1	lig_cmet_CHEMBL3402752_30000	4.48	3.55686460018158	0.4155844155844156
lig_cmet_CHEMBL3402761_1	lig_cmet_CHEMBL3402753_200	2.3	1.42658154964447	0.4415584415584415
lig_cmet_CHEMBL3402761_1	lig_cmet_CHEMBL3402750_400	2.6	1.6048445463180545	0.4074074074074074
lig_cmet_CHEMBL3402761_1	lig_cmet_CHEMBL3402754_40	1.5999999999999996	0.8557119131088253	0.5
lig_cmet_CHEMBL3402761_1	lig_cmet_CHEMBL3402748_5300	3.72	2.892536969184876	0.4074074074074074
lig_cmet_CHEMBL3402761_1	lig_cmet_CHEMBL3402765_11-charged-pKa-8.1	1.04	0.5152799272537232	0.4175824175824176
lig_cmet_CHEMBL3402761_1	lig_cmet_CHEMBL3402764_90	1.95	0.9087739706039428	0.3406593406593406
lig_cmet_CHEMBL3402761_1	lig_cmet_CHEMBL3402756_2.7	0.4299999999999997	0.3124490308761594	0.5384615384615384
lig_cmet_CHEMBL3402761_1	lig_cmet_CHEMBL3402763_90	1.95	0.5748055696487429	0.2233009708737864
lig_cmet_CHEMBL3402761_1	lig_cmet_CHEMBL3402758_10	1.0	0.3132221698760986	0.5256410256410257
lig_cmet_CHEMBL3402761_1	lig_cmet_CHEMBL3402757_6.5	0.8100000000000005	0.404376683235169	0.5384615384615384
lig_cmet_CHEMBL3402761_1	lig_cmet_CHEMBL3402747_3400	3.53	2.599824814796448	0.4074074074074074
lig_cmet_CHEMBL3402761_1	lig_cmet_CHEMBL3402762_1	0.0	0.11698979139328	0.6493506493506493
lig_cmet_CHEMBL3402761_1	lig_cmet_CHEMBL3402744_300	2.4800000000000004	1.2533334302902226	0.3614457831325301
lig_cmet_CHEMBL3402761_1	lig_cmet_CHEMBL3402749_500	2.7	1.6583729505538942	0.430379746835443
lig_cmet_CHEMBL3402761_1	lig_cmet_CHEMBL3402741_400	2.6	1.059910035133362	0.2285714285714285
lig_cmet_CHEMBL3402761_1	lig_cmet_CHEMBL3402752_30000	4.48	3.4066771078109745	0.3950617283950617
lig_cmet_CHEMBL3402753_200	lig_cmet_CHEMBL3402750_400	0.2999999999999998	0.2062064886093138	0.7017543859649122
lig_cmet_CHEMBL3402753_200	lig_cmet_CHEMBL3402754_40	-0.7000000000000002	0.7655518770217897	0.8076923076923077
lig_cmet_CHEMBL3402753_200	lig_cmet_CHEMBL3402748_5300	1.42	1.560381932258606	0.7017543859649122
lig_cmet_CHEMBL3402753_200	lig_cmet_CHEMBL3402765_11-charged-pKa-8.1	-1.2599999999999998	0.831751147508621	0.4358974358974359
lig_cmet_CHEMBL3402753_200	lig_cmet_CHEMBL3402764_90	-0.3499999999999996	0.7129917502403256	0.4189189189189189
lig_cmet_CHEMBL3402753_200	lig_cmet_CHEMBL3402756_2.7	-1.87	1.1292415809631349	0.609375
lig_cmet_CHEMBL3402753_200	lig_cmet_CHEMBL3402763_90	-0.3499999999999996	0.986176526546478	0.2111111111111111
lig_cmet_CHEMBL3402753_200	lig_cmet_CHEMBL3402758_10	-1.2999999999999998	1.238949506729841	0.4782608695652174
lig_cmet_CHEMBL3402753_200	lig_cmet_CHEMBL3402757_6.5	-1.489999999999999	0.996616920232772	0.5606060606060606
lig_cmet_CHEMBL3402753_200	lig_cmet_CHEMBL3402747_3400	1.2300000000000004	1.0081816720962529	0.6440677966101694
lig_cmet_CHEMBL3402753_200	lig_cmet_CHEMBL3402762_1	-2.3	1.111537742614746	0.4285714285714285
lig_cmet_CHEMBL3402753_200	lig_cmet_CHEMBL3402744_300	0.1800000000000006	0.2555247020721429	0.5737704918032787
lig_cmet_CHEMBL3402753_200	lig_cmet_CHEMBL3402749_500	0.4000000000000003	0.2591845035552982	0.7142857142857143
lig_cmet_CHEMBL3402753_200	lig_cmet_CHEMBL3402741_400	0.2999999999999998	0.2514901675283907	0.2043010752688172
lig_cmet_CHEMBL3402753_200	lig_cmet_CHEMBL3402752_30000	2.1800000000000006	1.957724385261536	0.6842105263157895
lig_cmet_CHEMBL3402750_400	lig_cmet_CHEMBL3402754_40	-1.0	0.9921040507033468	0.7017543859649122
lig_cmet_CHEMBL3402750_400	lig_cmet_CHEMBL3402748_5300	1.12	1.3152767372131349	0.6949152542372882
lig_cmet_CHEMBL3402750_400	lig_cmet_CHEMBL3402765_11-charged-pKa-8.1	-1.5599999999999996	0.847935376167297	0.4375
lig_cmet_CHEMBL3402750_400	lig_cmet_CHEMBL3402764_90	-0.6499999999999995	0.9038747191429132	0.4210526315789473
lig_cmet_CHEMBL3402750_400	lig_cmet_CHEMBL3402756_2.7	-2.17	1.159868640899658	0.582089552238806
lig_cmet_CHEMBL3402750_400	lig_cmet_CHEMBL3402763_90	-0.6499999999999995	1.033102655410766	0.2307692307692307
lig_cmet_CHEMBL3402750_400	lig_cmet_CHEMBL3402758_10	-1.5999999999999996	1.270239150524139	0.4583333333333333
lig_cmet_CHEMBL3402750_400	lig_cmet_CHEMBL3402757_6.5	-1.7899999999999991	1.037991204261779	0.5142857142857142
lig_cmet_CHEMBL3402750_400	lig_cmet_CHEMBL3402747_3400	0.9300000000000006	0.8323580551147467	0.6129032258064516
lig_cmet_CHEMBL3402750_400	lig_cmet_CHEMBL3402762_1	-2.6	1.2097031831741334	0.3950617283950617
lig_cmet_CHEMBL3402750_400	lig_cmet_CHEMBL3402744_300	-0.1199999999999992	0.4440095376968376	0.5714285714285714
lig_cmet_CHEMBL3402750_400	lig_cmet_CHEMBL3402749_500	0.1000000000000005	0.0028141975402826	0.6779661016949152
lig_cmet_CHEMBL3402750_400	lig_cmet_CHEMBL3402741_400	0.0	0.1025668084621429	0.2234042553191489
lig_cmet_CHEMBL3402750_400	lig_cmet_CHEMBL3402752_30000	1.8800000000000008	1.6919024634361275	0.65
lig_cmet_CHEMBL3402754_40	lig_cmet_CHEMBL3402748_5300	2.12	2.337518210411072	0.7017543859649122
lig_cmet_CHEMBL3402754_40	lig_cmet_CHEMBL3402765_11-charged-pKa-8.1	-0.5599999999999996	0.0200156545639034	0.4358974358974359
lig_cmet_CHEMBL3402754_40	lig_cmet_CHEMBL3402764_90	0.3500000000000005	0.0165015816688542	0.4189189189189189
lig_cmet_CHEMBL3402754_40	lig_cmet_CHEMBL3402756_2.7	-1.17	0.2951296401023864	0.7166666666666667
lig_cmet_CHEMBL3402754_40	lig_cmet_CHEMBL3402763_90	0.3500000000000005	0.1715998291969294	0.2111111111111111
lig_cmet_CHEMBL3402754_40	lig_cmet_CHEMBL3402758_10	-0.5999999999999996	0.4171422183513638	0.5692307692307692
lig_cmet_CHEMBL3402754_40	lig_cmet_CHEMBL3402757_6.5	-0.7899999999999991	0.1879647755622855	0.6349206349206349
lig_cmet_CHEMBL3402754_40	lig_cmet_CHEMBL3402747_3400	1.9300000000000008	1.831790380477906	0.6724137931034483
lig_cmet_CHEMBL3402754_40	lig_cmet_CHEMBL3402762_1	-1.5999999999999996	0.3655752897262567	0.4864864864864865
lig_cmet_CHEMBL3402754_40	lig_cmet_CHEMBL3402744_300	0.8800000000000008	0.5065671253204354	0.5737704918032787
lig_cmet_CHEMBL3402754_40	lig_cmet_CHEMBL3402749_500	1.1000000000000003	1.043834904581309	0.7142857142857143
lig_cmet_CHEMBL3402754_40	lig_cmet_CHEMBL3402741_400	1.0	1.063738763332367	0.217391304347826
lig_cmet_CHEMBL3402754_40	lig_cmet_CHEMBL3402752_30000	2.880000000000001	2.740473036766053	0.6551724137931034
lig_cmet_CHEMBL3402748_5300	lig_cmet_CHEMBL3402765_11-charged-pKa-8.1	-2.68	2.024661355018616	0.419753086419753
lig_cmet_CHEMBL3402748_5300	lig_cmet_CHEMBL3402764_90	-1.7699999999999996	2.0580837023258205	0.4210526315789473
lig_cmet_CHEMBL3402748_5300	lig_cmet_CHEMBL3402756_2.7	-3.29	2.3614588165283203	0.582089552238806
lig_cmet_CHEMBL3402748_5300	lig_cmet_CHEMBL3402763_90	-1.7699999999999996	2.1783432555198665	0.2043010752688172
lig_cmet_CHEMBL3402748_5300	lig_cmet_CHEMBL3402758_10	-2.72	2.421250076293945	0.4583333333333333
lig_cmet_CHEMBL3402748_5300	lig_cmet_CHEMBL3402757_6.5	-2.91	2.199227724075317	0.5142857142857142
lig_cmet_CHEMBL3402748_5300	lig_cmet_CHEMBL3402747_3400	-0.1899999999999995	0.5450726175308223	0.6129032258064516
lig_cmet_CHEMBL3402748_5300	lig_cmet_CHEMBL3402762_1	-3.72	2.5003767919540403	0.3950617283950617
lig_cmet_CHEMBL3402748_5300	lig_cmet_CHEMBL3402744_300	-1.239999999999999	1.7641982936859122	0.546875
lig_cmet_CHEMBL3402748_5300	lig_cmet_CHEMBL3402749_500	-1.0199999999999996	1.2790909004211422	0.6779661016949152
lig_cmet_CHEMBL3402748_5300	lig_cmet_CHEMBL3402741_400	-1.12	1.0882916663587094	0.1979166666666666
lig_cmet_CHEMBL3402748_5300	lig_cmet_CHEMBL3402752_30000	0.7600000000000007	0.4147814607620246	0.65
lig_cmet_CHEMBL3402765_11-charged-pKa-8.1	lig_cmet_CHEMBL3402764_90	0.91	0.4531939363479614	0.618421052631579
lig_cmet_CHEMBL3402765_11-charged-pKa-8.1	lig_cmet_CHEMBL3402756_2.7	-0.6100000000000003	0.2661884284019473	0.4578313253012048
lig_cmet_CHEMBL3402765_11-charged-pKa-8.1	lig_cmet_CHEMBL3402763_90	0.91	0.0895493960380554	0.3804347826086957
lig_cmet_CHEMBL3402765_11-charged-pKa-8.1	lig_cmet_CHEMBL3402758_10	-0.04	0.1564931058883667	0.3636363636363636
lig_cmet_CHEMBL3402765_11-charged-pKa-8.1	lig_cmet_CHEMBL3402757_6.5	-0.2299999999999995	0.1289844322204585	0.4069767441860465
lig_cmet_CHEMBL3402765_11-charged-pKa-8.1	lig_cmet_CHEMBL3402747_3400	2.49	2.162354102134705	0.4375
lig_cmet_CHEMBL3402765_11-charged-pKa-8.1	lig_cmet_CHEMBL3402762_1	-1.04	0.1614226484298706	0.3333333333333333
lig_cmet_CHEMBL3402765_11-charged-pKa-8.1	lig_cmet_CHEMBL3402744_300	1.4400000000000004	0.7242286825180058	0.6521739130434783
lig_cmet_CHEMBL3402765_11-charged-pKa-8.1	lig_cmet_CHEMBL3402749_500	1.66	1.293252739906311	0.4430379746835443
lig_cmet_CHEMBL3402765_11-charged-pKa-8.1	lig_cmet_CHEMBL3402741_400	1.5599999999999996	1.2136486148834225	0.3829787234042553
lig_cmet_CHEMBL3402765_11-charged-pKa-8.1	lig_cmet_CHEMBL3402752_30000	3.4400000000000004	3.0431934022903446	0.425
lig_cmet_CHEMBL3402764_90	lig_cmet_CHEMBL3402756_2.7	-1.5200000000000005	0.4229127359390265	0.5616438356164384
lig_cmet_CHEMBL3402764_90	lig_cmet_CHEMBL3402763_90	0.0	0.4730027318000793	0.4634146341463415
lig_cmet_CHEMBL3402764_90	lig_cmet_CHEMBL3402758_10	-0.9500000000000002	0.5441025614738466	0.5066666666666667
lig_cmet_CHEMBL3402764_90	lig_cmet_CHEMBL3402757_6.5	-1.1399999999999997	0.3121813678741452	0.5616438356164384
lig_cmet_CHEMBL3402764_90	lig_cmet_CHEMBL3402747_3400	1.58	1.6212018336355687	0.4210526315789473
lig_cmet_CHEMBL3402764_90	lig_cmet_CHEMBL3402762_1	-1.95	0.6734398126602172	0.3296703296703296
lig_cmet_CHEMBL3402764_90	lig_cmet_CHEMBL3402744_300	0.5300000000000002	0.2920348930358889	0.6461538461538462
lig_cmet_CHEMBL3402764_90	lig_cmet_CHEMBL3402749_500	0.75	0.7903691567480564	0.4078947368421052
lig_cmet_CHEMBL3402764_90	lig_cmet_CHEMBL3402741_400	0.6499999999999995	1.0122522056102747	0.4470588235294118
lig_cmet_CHEMBL3402764_90	lig_cmet_CHEMBL3402752_30000	2.53	2.540663512162864	0.4078947368421052
lig_cmet_CHEMBL3402756_2.7	lig_cmet_CHEMBL3402763_90	1.5200000000000005	0.2986117792129521	0.2688172043010752
lig_cmet_CHEMBL3402756_2.7	lig_cmet_CHEMBL3402758_10	0.5700000000000003	0.1089499068260195	0.819672131147541
lig_cmet_CHEMBL3402756_2.7	lig_cmet_CHEMBL3402757_6.5	0.3800000000000008	0.1879169392585762	0.8983050847457628
lig_cmet_CHEMBL3402756_2.7	lig_cmet_CHEMBL3402747_3400	3.1000000000000005	2.370559430122376	0.5588235294117647
lig_cmet_CHEMBL3402756_2.7	lig_cmet_CHEMBL3402762_1	-0.4299999999999997	0.1152545738220212	0.5063291139240507
lig_cmet_CHEMBL3402756_2.7	lig_cmet_CHEMBL3402744_300	2.0500000000000007	0.9775559186935432	0.5441176470588235
lig_cmet_CHEMBL3402756_2.7	lig_cmet_CHEMBL3402749_500	2.2700000000000005	1.5252603483200078	0.5909090909090909
lig_cmet_CHEMBL3402756_2.7	lig_cmet_CHEMBL3402741_400	2.17	1.0002699327468871	0.2736842105263158
lig_cmet_CHEMBL3402756_2.7	lig_cmet_CHEMBL3402752_30000	4.050000000000001	3.239969420433045	0.5441176470588235
lig_cmet_CHEMBL3402763_90	lig_cmet_CHEMBL3402758_10	-0.9500000000000002	0.2593996644020082	0.2717391304347826
lig_cmet_CHEMBL3402763_90	lig_cmet_CHEMBL3402757_6.5	-1.1399999999999997	0.1917358779907224	0.2688172043010752
lig_cmet_CHEMBL3402763_90	lig_cmet_CHEMBL3402747_3400	1.58	2.067635850906372	0.2043010752688172
lig_cmet_CHEMBL3402763_90	lig_cmet_CHEMBL3402762_1	-1.95	0.4060651779174804	0.2135922330097087
lig_cmet_CHEMBL3402763_90	lig_cmet_CHEMBL3402744_300	0.5300000000000002	0.5622164334356786	0.3536585365853658
lig_cmet_CHEMBL3402763_90	lig_cmet_CHEMBL3402749_500	0.75	1.2207521200180054	0.2065217391304347
lig_cmet_CHEMBL3402763_90	lig_cmet_CHEMBL3402741_400	0.6499999999999995	1.133846008777618	0.7887323943661971
lig_cmet_CHEMBL3402763_90	lig_cmet_CHEMBL3402752_30000	2.53	2.97598650932312	0.2197802197802197
lig_cmet_CHEMBL3402758_10	lig_cmet_CHEMBL3402757_6.5	-0.1899999999999995	0.0097757005691523	0.819672131147541
lig_cmet_CHEMBL3402758_10	lig_cmet_CHEMBL3402747_3400	2.53	2.135444312095642	0.4383561643835616
lig_cmet_CHEMBL3402758_10	lig_cmet_CHEMBL3402762_1	-1.0	0.118942379951477	0.5128205128205128
lig_cmet_CHEMBL3402758_10	lig_cmet_CHEMBL3402744_300	1.4800000000000004	0.726845126152039	0.4246575342465753
lig_cmet_CHEMBL3402758_10	lig_cmet_CHEMBL3402749_500	1.7000000000000002	1.3183882951736452	0.4647887323943662
lig_cmet_CHEMBL3402758_10	lig_cmet_CHEMBL3402741_400	1.5999999999999996	1.0036082029342648	0.2765957446808511
lig_cmet_CHEMBL3402758_10	lig_cmet_CHEMBL3402752_30000	3.4800000000000004	3.059236745834351	0.4246575342465753
lig_cmet_CHEMBL3402757_6.5	lig_cmet_CHEMBL3402747_3400	2.72	2.164042801856995	0.4929577464788732
lig_cmet_CHEMBL3402757_6.5	lig_cmet_CHEMBL3402762_1	-0.8100000000000005	0.2216998314857488	0.5256410256410257
lig_cmet_CHEMBL3402757_6.5	lig_cmet_CHEMBL3402744_300	1.67	0.7820566129684448	0.4788732394366197
lig_cmet_CHEMBL3402757_6.5	lig_cmet_CHEMBL3402749_500	1.89	1.3273477697372436	0.5217391304347826
lig_cmet_CHEMBL3402757_6.5	lig_cmet_CHEMBL3402741_400	1.7899999999999991	0.9917673254013052	0.2736842105263158
lig_cmet_CHEMBL3402757_6.5	lig_cmet_CHEMBL3402752_30000	3.67	3.067515892982483	0.5
lig_cmet_CHEMBL3402747_3400	lig_cmet_CHEMBL3402762_1	-3.53	1.980478553771973	0.3780487804878049
lig_cmet_CHEMBL3402747_3400	lig_cmet_CHEMBL3402744_300	-1.0499999999999998	1.1397964239120482	0.546875
lig_cmet_CHEMBL3402747_3400	lig_cmet_CHEMBL3402749_500	-0.8300000000000001	0.7038484978675844	0.7068965517241379
lig_cmet_CHEMBL3402747_3400	lig_cmet_CHEMBL3402741_400	-0.9300000000000006	0.5378422963619238	0.1979166666666666
lig_cmet_CHEMBL3402747_3400	lig_cmet_CHEMBL3402752_30000	0.9500000000000002	1.0250207901000978	0.65
lig_cmet_CHEMBL3402762_1	lig_cmet_CHEMBL3402744_300	2.4800000000000004	0.9485965776443483	0.3493975903614458
lig_cmet_CHEMBL3402762_1	lig_cmet_CHEMBL3402749_500	2.7	1.4400025129318237	0.4
lig_cmet_CHEMBL3402762_1	lig_cmet_CHEMBL3402741_400	2.6	0.7834112405776976	0.219047619047619
lig_cmet_CHEMBL3402762_1	lig_cmet_CHEMBL3402752_30000	4.48	3.157138209342957	0.4
lig_cmet_CHEMBL3402744_300	lig_cmet_CHEMBL3402749_500	0.2199999999999997	0.653638274669647	0.5555555555555556
lig_cmet_CHEMBL3402744_300	lig_cmet_CHEMBL3402741_400	0.1199999999999992	0.6285428953170769	0.3571428571428571
lig_cmet_CHEMBL3402744_300	lig_cmet_CHEMBL3402752_30000	2.0	2.344373881816864	0.5555555555555556
lig_cmet_CHEMBL3402749_500	lig_cmet_CHEMBL3402741_400	-0.1000000000000005	0.1625737190246577	0.2
lig_cmet_CHEMBL3402749_500	lig_cmet_CHEMBL3402752_30000	1.7800000000000002	1.7224143470823767	0.6333333333333333
lig_cmet_CHEMBL3402741_400	lig_cmet_CHEMBL3402752_30000	1.8800000000000008	3.0265173959732063	0.2127659574468085
