# Supplementary material for: Computing the relative binding affinity of ligands based on a pairwise binding comparison network
Source: Nat Comput Sci. 2023 Oct 19;3(10):860–72. doi: 10.1038/s43588-023-00529-9 (PMC10766524; doi:10.1038/s43588-023-00529-9)
Supplement: Supplementary file 8 — Statistical source data. [file 43588_2023_529_MOESM8_ESM.zip › source_data_figure2/source_eg5.csv]

Ligand1	Ligand2	Lable	error	smi
lig_eg5_CHEMBL1077227	lig_eg5_CHEMBL1096003	-0.3999999999999986	1.4369623422622697	0.2444444444444444
lig_eg5_CHEMBL1077227	lig_eg5_CHEMBL1093087	0.580000000000001	1.87038691520691	0.3947368421052631
lig_eg5_CHEMBL1077227	lig_eg5_CHEMBL1096002	0.1500000000000003	1.1405564785003666	0.3
lig_eg5_CHEMBL1077227	lig_eg5_CHEMBL1085666	0.6000000000000005	1.3195159196853643	0.4477611940298507
lig_eg5_CHEMBL1077227	lig_eg5_CHEMBL1086410	-0.0999999999999996	0.0406010471284386	0.7192982456140351
lig_eg5_CHEMBL1077227	lig_eg5_CHEMBL1086409	1.0600000000000005	2.059379217624665	0.6031746031746031
lig_eg5_CHEMBL1077227	lig_eg5_CHEMBL1084678	0.1500000000000003	2.070552134513856	0.3950617283950617
lig_eg5_CHEMBL1077227	lig_eg5_CHEMBL1084676	0.450000000000001	2.033555817604066	0.369047619047619
lig_eg5_CHEMBL1077227	lig_eg5_CHEMBL1084115	1.3800000000000008	0.7446286725997933	0.4477611940298507
lig_eg5_CHEMBL1077227	lig_eg5_CHEMBL1084431	1.1100000000000003	2.7112359857559207	0.3604651162790697
lig_eg5_CHEMBL1077227	lig_eg5_CHEMBL1082249	0.08	1.33275456905365	0.2873563218390804
lig_eg5_CHEMBL1077227	lig_eg5_CHEMBL1082248	-0.2199999999999988	0.5605827856063854	0.4084507042253521
lig_eg5_CHEMBL1077227	lig_eg5_CHEMBL1078774	0.5300000000000011	1.064456491470338	0.3888888888888889
lig_eg5_CHEMBL1077227	lig_eg5_CHEMBL1093088	0.08	0.952799038887024	0.4133333333333333
lig_eg5_CHEMBL1077227	lig_eg5_CHEMBL1085895	0.3400000000000007	1.5329515600204475	0.3703703703703703
lig_eg5_CHEMBL1077227	lig_eg5_CHEMBL1083836	0.3400000000000007	0.8378385567665108	0.5396825396825397
lig_eg5_CHEMBL1077227	lig_eg5_CHEMBL1078998	0.7000000000000011	0.080510687828065	0.6551724137931034
lig_eg5_CHEMBL1077227	lig_eg5_CHEMBL1088740	1.9200000000000008	1.3207614850997933	0.3043478260869565
lig_eg5_CHEMBL1077227	lig_eg5_CHEMBL1084143	-0.3999999999999986	1.1989559888839736	0.313953488372093
lig_eg5_CHEMBL1077227	lig_eg5_CHEMBL1077204	0.200000000000001	1.8114975214004527	0.3780487804878049
lig_eg5_CHEMBL1077227	lig_eg5_CHEMBL1089393	2.160000000000001	1.7400777673721324	0.2857142857142857
lig_eg5_CHEMBL1077227	lig_eg5_CHEMBL1085692	0.0	1.5181784629821775	0.2417582417582417
lig_eg5_CHEMBL1077227	lig_eg5_CHEMBL1078691	0.830000000000001	0.8611434306204329	0.417910447761194
lig_eg5_CHEMBL1077227	lig_eg5_CHEMBL1083517	-0.0999999999999996	0.9105739831924442	0.5846153846153846
lig_eg5_CHEMBL1077227	lig_eg5_CHEMBL1084677	-0.0999999999999996	1.7977154493331913	0.4358974358974359
lig_eg5_CHEMBL1077227	lig_eg5_CHEMBL1084935	0.580000000000001	1.0624013411998758	0.4722222222222222
lig_eg5_CHEMBL1077227	lig_eg5_CHEMBL1089056	1.3800000000000008	0.8785276460647591	0.4375
lig_eg5_CHEMBL1096003	lig_eg5_CHEMBL1093087	0.9799999999999996	0.3641094970703121	0.3181818181818182
lig_eg5_CHEMBL1096003	lig_eg5_CHEMBL1096002	0.5499999999999989	0.0794788122177134	0.5616438356164384
lig_eg5_CHEMBL1096003	lig_eg5_CHEMBL1085666	0.9999999999999992	0.0988001823425284	0.3544303797468354
lig_eg5_CHEMBL1096003	lig_eg5_CHEMBL1086410	0.2999999999999989	0.8492241621017467	0.35
lig_eg5_CHEMBL1096003	lig_eg5_CHEMBL1086409	1.459999999999999	0.8527932977676382	0.3214285714285714
lig_eg5_CHEMBL1096003	lig_eg5_CHEMBL1084678	0.5499999999999989	0.7392996430397023	0.3666666666666666
lig_eg5_CHEMBL1096003	lig_eg5_CHEMBL1084676	0.8499999999999996	0.5176528453826901	0.4534883720930232
lig_eg5_CHEMBL1096003	lig_eg5_CHEMBL1084115	1.7799999999999994	0.0590576839447025	0.2022471910112359
lig_eg5_CHEMBL1096003	lig_eg5_CHEMBL1084431	1.509999999999999	1.5659483356773842	0.3092783505154639
lig_eg5_CHEMBL1096003	lig_eg5_CHEMBL1082249	0.4799999999999986	0.205562214851378	0.4698795180722891
lig_eg5_CHEMBL1096003	lig_eg5_CHEMBL1082248	0.1799999999999997	0.6617671918869021	0.5068493150684932
lig_eg5_CHEMBL1096003	lig_eg5_CHEMBL1078774	0.9299999999999996	0.1516849470138553	0.2359550561797752
lig_eg5_CHEMBL1096003	lig_eg5_CHEMBL1093088	0.4799999999999986	0.1916588735580458	0.3181818181818182
lig_eg5_CHEMBL1096003	lig_eg5_CHEMBL1085895	0.7399999999999993	0.1370969915390008	0.375
lig_eg5_CHEMBL1096003	lig_eg5_CHEMBL1083836	0.7399999999999993	0.2791171169281012	0.3717948717948718
lig_eg5_CHEMBL1096003	lig_eg5_CHEMBL1078998	1.0999999999999996	0.7178595304489139	0.1648351648351648
lig_eg5_CHEMBL1096003	lig_eg5_CHEMBL1088740	2.3199999999999994	0.3836221170425409	0.2658227848101265
lig_eg5_CHEMBL1096003	lig_eg5_CHEMBL1084143	0.0	0.0258029885590076	0.5974025974025974
lig_eg5_CHEMBL1096003	lig_eg5_CHEMBL1077204	0.5999999999999996	0.2468725800514217	0.4642857142857143
lig_eg5_CHEMBL1096003	lig_eg5_CHEMBL1089393	2.56	0.6882461881637572	0.3333333333333333
lig_eg5_CHEMBL1096003	lig_eg5_CHEMBL1085692	0.3999999999999986	0.2837239146232591	0.5974025974025974
lig_eg5_CHEMBL1096003	lig_eg5_CHEMBL1078691	1.2299999999999995	0.0106175136566166	0.2209302325581395
lig_eg5_CHEMBL1096003	lig_eg5_CHEMBL1083517	0.2999999999999989	0.2522617101669323	0.313953488372093
lig_eg5_CHEMBL1096003	lig_eg5_CHEMBL1084677	0.2999999999999989	0.3527132786810387	0.5061728395061729
lig_eg5_CHEMBL1096003	lig_eg5_CHEMBL1084935	0.9799999999999996	0.0537005853652957	0.3488372093023256
lig_eg5_CHEMBL1096003	lig_eg5_CHEMBL1089056	1.7799999999999994	0.2079462099075308	0.2592592592592592
lig_eg5_CHEMBL1093087	lig_eg5_CHEMBL1096002	-0.4300000000000006	0.1475902128219611	0.35
lig_eg5_CHEMBL1093087	lig_eg5_CHEMBL1085666	0.0199999999999995	0.1511605787277226	0.7413793103448276
lig_eg5_CHEMBL1093087	lig_eg5_CHEMBL1086410	-0.6800000000000006	1.1553242731094366	0.5454545454545454
lig_eg5_CHEMBL1093087	lig_eg5_CHEMBL1086409	0.4799999999999995	0.7607422876358028	0.5671641791044776
lig_eg5_CHEMBL1093087	lig_eg5_CHEMBL1084678	-0.4300000000000006	0.7721845579147335	0.6714285714285714
lig_eg5_CHEMBL1093087	lig_eg5_CHEMBL1084676	-0.1299999999999999	0.536550636291504	0.5256410256410257
lig_eg5_CHEMBL1093087	lig_eg5_CHEMBL1084115	0.7999999999999998	0.3541136503219606	0.3289473684210526
lig_eg5_CHEMBL1093087	lig_eg5_CHEMBL1084431	0.5299999999999994	1.5001781272888175	0.6805555555555556
lig_eg5_CHEMBL1093087	lig_eg5_CHEMBL1082249	-0.5000000000000009	0.0941411256790152	0.3181818181818182
lig_eg5_CHEMBL1093087	lig_eg5_CHEMBL1082248	-0.7999999999999998	0.9517175436019896	0.3684210526315789
lig_eg5_CHEMBL1093087	lig_eg5_CHEMBL1078774	-0.0499999999999998	0.5129787206649778	0.3333333333333333
lig_eg5_CHEMBL1093087	lig_eg5_CHEMBL1093088	-0.5000000000000009	0.2893832921981821	0.5942028985507246
lig_eg5_CHEMBL1093087	lig_eg5_CHEMBL1085895	-0.2400000000000002	0.0116756057739255	0.5540540540540541
lig_eg5_CHEMBL1093087	lig_eg5_CHEMBL1083836	-0.2400000000000002	0.4594467782974245	0.463768115942029
lig_eg5_CHEMBL1093087	lig_eg5_CHEMBL1078998	0.1200000000000001	1.0189957666397096	0.2987012987012987
lig_eg5_CHEMBL1093087	lig_eg5_CHEMBL1088740	1.34	0.0908732080459597	0.3623188405797101
lig_eg5_CHEMBL1093087	lig_eg5_CHEMBL1084143	-0.9799999999999996	0.1916113305091854	0.3764705882352941
lig_eg5_CHEMBL1093087	lig_eg5_CHEMBL1077204	-0.3799999999999999	0.2451094341278077	0.5394736842105263
lig_eg5_CHEMBL1093087	lig_eg5_CHEMBL1089393	1.58	0.5318851041793824	0.3623188405797101
lig_eg5_CHEMBL1093087	lig_eg5_CHEMBL1085692	-0.580000000000001	0.095189733505248	0.3146067415730337
lig_eg5_CHEMBL1093087	lig_eg5_CHEMBL1078691	0.25	0.4321707487106323	0.3561643835616438
lig_eg5_CHEMBL1093087	lig_eg5_CHEMBL1083517	-0.6800000000000006	0.3507757711410529	0.5507246376811594
lig_eg5_CHEMBL1093087	lig_eg5_CHEMBL1084677	-0.6800000000000006	0.3722648096084591	0.5466666666666666
lig_eg5_CHEMBL1093087	lig_eg5_CHEMBL1084935	0.0	0.20552659034729	0.4864864864864865
lig_eg5_CHEMBL1093087	lig_eg5_CHEMBL1089056	0.7999999999999998	0.2540579557418825	0.4328358208955223
lig_eg5_CHEMBL1096002	lig_eg5_CHEMBL1085666	0.4500000000000002	0.3987590827047826	0.3943661971830985
lig_eg5_CHEMBL1096002	lig_eg5_CHEMBL1086410	-0.25	0.949599266052246	0.4285714285714285
lig_eg5_CHEMBL1096002	lig_eg5_CHEMBL1086409	0.91	0.9574391020834444	0.3918918918918919
lig_eg5_CHEMBL1096002	lig_eg5_CHEMBL1084678	0.0	0.9913689494132996	0.3372093023255814
lig_eg5_CHEMBL1096002	lig_eg5_CHEMBL1084676	0.3000000000000007	0.949285316467286	0.3295454545454545
lig_eg5_CHEMBL1096002	lig_eg5_CHEMBL1084115	1.2300000000000004	0.0962674427032475	0.2073170731707317
lig_eg5_CHEMBL1096002	lig_eg5_CHEMBL1084431	0.96	1.4800377106666565	0.3222222222222222
lig_eg5_CHEMBL1096002	lig_eg5_CHEMBL1082249	-0.0700000000000002	0.3918343710899351	0.6056338028169014
lig_eg5_CHEMBL1096002	lig_eg5_CHEMBL1082248	-0.3699999999999992	0.3349088345468037	0.59375
lig_eg5_CHEMBL1096002	lig_eg5_CHEMBL1078774	0.3800000000000008	0.0283504676818839	0.2592592592592592
lig_eg5_CHEMBL1096002	lig_eg5_CHEMBL1093088	-0.0700000000000002	0.1733192873001099	0.3670886075949367
lig_eg5_CHEMBL1096002	lig_eg5_CHEMBL1085895	0.1900000000000004	0.6262600147724156	0.3780487804878049
lig_eg5_CHEMBL1096002	lig_eg5_CHEMBL1083836	0.1900000000000004	0.3284957981109615	0.4347826086956521
lig_eg5_CHEMBL1096002	lig_eg5_CHEMBL1078998	0.5500000000000007	0.5591175079345696	0.180722891566265
lig_eg5_CHEMBL1096002	lig_eg5_CHEMBL1088740	1.7700000000000005	0.7344464254379277	0.2957746478873239
lig_eg5_CHEMBL1096002	lig_eg5_CHEMBL1084143	-0.5499999999999989	0.1345926642417918	0.3218390804597701
lig_eg5_CHEMBL1096002	lig_eg5_CHEMBL1077204	0.0500000000000007	0.7142141342163093	0.3372093023255814
lig_eg5_CHEMBL1096002	lig_eg5_CHEMBL1089393	2.0100000000000007	1.0726974105834968	0.3939393939393939
lig_eg5_CHEMBL1096002	lig_eg5_CHEMBL1085692	-0.1500000000000003	0.5273272752761837	0.4556962025316455
lig_eg5_CHEMBL1096002	lig_eg5_CHEMBL1078691	0.6800000000000006	0.0020120072364813	0.2597402597402597
lig_eg5_CHEMBL1096002	lig_eg5_CHEMBL1083517	-0.25	0.2010446153581143	0.4
lig_eg5_CHEMBL1096002	lig_eg5_CHEMBL1084677	-0.25	0.7444887161254884	0.3734939759036144
lig_eg5_CHEMBL1096002	lig_eg5_CHEMBL1084935	0.4300000000000006	0.5663868713378912	0.3846153846153846
lig_eg5_CHEMBL1096002	lig_eg5_CHEMBL1089056	1.2300000000000004	0.2643205928802494	0.2876712328767123
lig_eg5_CHEMBL1085666	lig_eg5_CHEMBL1086410	-0.7000000000000002	1.031702917814255	0.631578947368421
lig_eg5_CHEMBL1085666	lig_eg5_CHEMBL1086409	0.4599999999999999	0.8794992184638977	0.6551724137931034
lig_eg5_CHEMBL1085666	lig_eg5_CHEMBL1084678	-0.4500000000000002	0.6847174644470215	0.6615384615384615
lig_eg5_CHEMBL1085666	lig_eg5_CHEMBL1084676	-0.1499999999999994	0.6510575771331792	0.5942028985507246
lig_eg5_CHEMBL1085666	lig_eg5_CHEMBL1084115	0.7800000000000002	0.1378256988525389	0.373134328358209
lig_eg5_CHEMBL1085666	lig_eg5_CHEMBL1084431	0.5099999999999998	1.3744948005676267	0.6231884057971014
lig_eg5_CHEMBL1085666	lig_eg5_CHEMBL1082249	-0.5200000000000005	0.3306988883018489	0.3544303797468354
lig_eg5_CHEMBL1085666	lig_eg5_CHEMBL1082248	-0.8199999999999994	0.5508630943298334	0.417910447761194
lig_eg5_CHEMBL1085666	lig_eg5_CHEMBL1078774	-0.0699999999999994	0.2168971371650689	0.3768115942028985
lig_eg5_CHEMBL1085666	lig_eg5_CHEMBL1093088	-0.5200000000000005	0.1581252408027653	0.6833333333333333
lig_eg5_CHEMBL1085666	lig_eg5_CHEMBL1085895	-0.2599999999999998	0.3649586343765261	0.6307692307692307
lig_eg5_CHEMBL1085666	lig_eg5_CHEMBL1083836	-0.2599999999999998	0.5057452416419981	0.5333333333333333
lig_eg5_CHEMBL1085666	lig_eg5_CHEMBL1078998	0.1000000000000005	0.7957623839378352	0.3382352941176471
lig_eg5_CHEMBL1085666	lig_eg5_CHEMBL1088740	1.3200000000000005	0.470142908096314	0.4166666666666667
lig_eg5_CHEMBL1085666	lig_eg5_CHEMBL1084143	-0.9999999999999992	0.034215569496154	0.4210526315789473
lig_eg5_CHEMBL1085666	lig_eg5_CHEMBL1077204	-0.3999999999999994	0.3966518998146063	0.6119402985074627
lig_eg5_CHEMBL1085666	lig_eg5_CHEMBL1089393	1.5600000000000005	0.883681235313416	0.4166666666666667
lig_eg5_CHEMBL1085666	lig_eg5_CHEMBL1085692	-0.6000000000000005	0.2030709624290461	0.35
lig_eg5_CHEMBL1085666	lig_eg5_CHEMBL1078691	0.2300000000000004	0.2866965723037715	0.40625
lig_eg5_CHEMBL1085666	lig_eg5_CHEMBL1083517	-0.7000000000000002	0.2557847917079928	0.6333333333333333
lig_eg5_CHEMBL1085666	lig_eg5_CHEMBL1084677	-0.7000000000000002	0.386401581764221	0.6212121212121212
lig_eg5_CHEMBL1085666	lig_eg5_CHEMBL1084935	-0.0199999999999995	0.4144519078731541	0.5538461538461539
lig_eg5_CHEMBL1085666	lig_eg5_CHEMBL1089056	0.7800000000000002	0.0329366636276242	0.5
lig_eg5_CHEMBL1086410	lig_eg5_CHEMBL1086409	1.16	2.1107908821105954	0.7321428571428571
lig_eg5_CHEMBL1086410	lig_eg5_CHEMBL1084678	0.25	1.992923617362976	0.5352112676056338
lig_eg5_CHEMBL1086410	lig_eg5_CHEMBL1084676	0.5500000000000007	1.9911965608596809	0.5
lig_eg5_CHEMBL1086410	lig_eg5_CHEMBL1084115	1.4800000000000004	0.8092933702468876	0.4761904761904761
lig_eg5_CHEMBL1086410	lig_eg5_CHEMBL1084431	1.21	2.574915609359741	0.4868421052631579
lig_eg5_CHEMBL1086410	lig_eg5_CHEMBL1082249	0.1799999999999997	1.4296989965438842	0.4025974025974026
lig_eg5_CHEMBL1086410	lig_eg5_CHEMBL1082248	-0.1199999999999992	0.5621146011352547	0.5737704918032787
lig_eg5_CHEMBL1086410	lig_eg5_CHEMBL1078774	0.6300000000000008	0.9787713336944588	0.4545454545454545
lig_eg5_CHEMBL1086410	lig_eg5_CHEMBL1093088	0.1799999999999997	1.0552751946449277	0.5454545454545454
lig_eg5_CHEMBL1086410	lig_eg5_CHEMBL1085895	0.4400000000000004	1.4868364953994757	0.5070422535211268
lig_eg5_CHEMBL1086410	lig_eg5_CHEMBL1083836	0.4400000000000004	0.8266016864776615	0.7547169811320755
lig_eg5_CHEMBL1086410	lig_eg5_CHEMBL1078998	0.8000000000000007	0.1497105836868293	0.4375
lig_eg5_CHEMBL1086410	lig_eg5_CHEMBL1088740	2.0200000000000005	1.4675926160812385	0.4576271186440678
lig_eg5_CHEMBL1086410	lig_eg5_CHEMBL1084143	-0.2999999999999989	1.0693109750747691	0.4342105263157895
lig_eg5_CHEMBL1086410	lig_eg5_CHEMBL1077204	0.3000000000000007	1.7526244401931772	0.5138888888888888
lig_eg5_CHEMBL1086410	lig_eg5_CHEMBL1089393	2.2600000000000007	1.9459158277511603	0.4333333333333333
lig_eg5_CHEMBL1086410	lig_eg5_CHEMBL1085692	0.0999999999999996	1.495837068557739	0.345679012345679
lig_eg5_CHEMBL1086410	lig_eg5_CHEMBL1078691	0.9300000000000006	0.8219773101806647	0.5166666666666667
lig_eg5_CHEMBL1086410	lig_eg5_CHEMBL1083517	0.0	0.961054265499115	0.7068965517241379
lig_eg5_CHEMBL1086410	lig_eg5_CHEMBL1084677	0.0	1.7179313898086548	0.5882352941176471
lig_eg5_CHEMBL1086410	lig_eg5_CHEMBL1084935	0.6800000000000006	1.14240183711052	0.6451612903225806
lig_eg5_CHEMBL1086410	lig_eg5_CHEMBL1089056	1.4800000000000004	0.9635847616195684	0.6296296296296297
lig_eg5_CHEMBL1086409	lig_eg5_CHEMBL1084678	-0.91	0.0865382814407347	0.5555555555555556
lig_eg5_CHEMBL1086409	lig_eg5_CHEMBL1084676	-0.6099999999999994	0.0433491611480718	0.52
lig_eg5_CHEMBL1086409	lig_eg5_CHEMBL1084115	0.3200000000000003	0.803841047286987	0.391304347826087
lig_eg5_CHEMBL1086409	lig_eg5_CHEMBL1084431	0.0499999999999998	0.5897347211837767	0.5064935064935064
lig_eg5_CHEMBL1086409	lig_eg5_CHEMBL1082249	-0.9800000000000004	0.5215626466274266	0.3703703703703703
lig_eg5_CHEMBL1086409	lig_eg5_CHEMBL1082248	-1.2799999999999994	1.1509031343460077	0.5230769230769231
lig_eg5_CHEMBL1086409	lig_eg5_CHEMBL1078774	-0.5299999999999994	0.8129648256301873	0.4347826086956521
lig_eg5_CHEMBL1086409	lig_eg5_CHEMBL1093088	-0.9800000000000004	1.0028123627603058	0.5671641791044776
lig_eg5_CHEMBL1086409	lig_eg5_CHEMBL1085895	-0.7199999999999998	0.3830222201347348	0.5277777777777778
lig_eg5_CHEMBL1086409	lig_eg5_CHEMBL1083836	-0.7199999999999998	1.0548615765571592	0.6551724137931034
lig_eg5_CHEMBL1086409	lig_eg5_CHEMBL1078998	-0.3599999999999994	1.4655680513381952	0.3571428571428571
lig_eg5_CHEMBL1086409	lig_eg5_CHEMBL1088740	0.8600000000000003	0.2431692028045651	0.3692307692307692
lig_eg5_CHEMBL1086409	lig_eg5_CHEMBL1084143	-1.459999999999999	0.74564429283142	0.3658536585365853
lig_eg5_CHEMBL1086409	lig_eg5_CHEMBL1077204	-0.8599999999999994	0.1845222568511957	0.5342465753424658
lig_eg5_CHEMBL1086409	lig_eg5_CHEMBL1089393	1.1000000000000003	0.1526781082153323	0.3484848484848485
lig_eg5_CHEMBL1086409	lig_eg5_CHEMBL1085692	-1.0600000000000005	0.4097750759124761	0.3176470588235294
lig_eg5_CHEMBL1086409	lig_eg5_CHEMBL1078691	-0.2299999999999995	0.8902651476860042	0.4461538461538462
lig_eg5_CHEMBL1086409	lig_eg5_CHEMBL1083517	-1.16	0.9246450996398924	0.8545454545454545
lig_eg5_CHEMBL1086409	lig_eg5_CHEMBL1084677	-1.16	0.1527133321762084	0.6086956521739131
lig_eg5_CHEMBL1086409	lig_eg5_CHEMBL1084935	-0.4799999999999995	0.5588037776947016	0.4788732394366197
lig_eg5_CHEMBL1086409	lig_eg5_CHEMBL1089056	0.3200000000000003	0.6309342908859249	0.4444444444444444
lig_eg5_CHEMBL1084678	lig_eg5_CHEMBL1084676	0.3000000000000007	0.0162815570831291	0.5180722891566265
lig_eg5_CHEMBL1084678	lig_eg5_CHEMBL1084115	1.2300000000000004	0.6340758991241449	0.3170731707317073
lig_eg5_CHEMBL1084678	lig_eg5_CHEMBL1084431	0.96	0.8515258795022964	0.620253164556962
lig_eg5_CHEMBL1084678	lig_eg5_CHEMBL1082249	-0.0700000000000002	0.4516750049591066	0.3666666666666666
lig_eg5_CHEMBL1084678	lig_eg5_CHEMBL1082248	-0.3699999999999992	1.48240267753601	0.3875
lig_eg5_CHEMBL1084678	lig_eg5_CHEMBL1078774	0.3800000000000008	0.748265976905822	0.3373493975903614
lig_eg5_CHEMBL1084678	lig_eg5_CHEMBL1093088	-0.0700000000000002	0.8500025939941408	0.5394736842105263
lig_eg5_CHEMBL1084678	lig_eg5_CHEMBL1085895	0.1900000000000004	0.4450063681602474	0.5443037974683544
lig_eg5_CHEMBL1084678	lig_eg5_CHEMBL1083836	0.1900000000000004	0.8641738271713253	0.4794520547945205
lig_eg5_CHEMBL1084678	lig_eg5_CHEMBL1078998	0.5500000000000007	1.3032000780105584	0.2891566265060241
lig_eg5_CHEMBL1084678	lig_eg5_CHEMBL1088740	1.7700000000000005	0.3347067642211909	0.3466666666666667
lig_eg5_CHEMBL1084678	lig_eg5_CHEMBL1084143	-0.5499999999999989	0.7813809990882863	0.4418604651162791
lig_eg5_CHEMBL1084678	lig_eg5_CHEMBL1077204	0.0500000000000007	0.3139162182807914	0.5308641975308642
lig_eg5_CHEMBL1084678	lig_eg5_CHEMBL1089393	2.0100000000000007	0.0156013870239251	0.3289473684210526
lig_eg5_CHEMBL1084678	lig_eg5_CHEMBL1085692	-0.1500000000000003	0.3092451333999636	0.3478260869565217
lig_eg5_CHEMBL1084678	lig_eg5_CHEMBL1078691	0.6800000000000006	0.6741185855865475	0.3417721518987341
lig_eg5_CHEMBL1084678	lig_eg5_CHEMBL1083517	-0.25	1.003806710243225	0.5405405405405406
lig_eg5_CHEMBL1084678	lig_eg5_CHEMBL1084677	-0.25	0.1783937811851502	0.5974025974025974
lig_eg5_CHEMBL1084678	lig_eg5_CHEMBL1084935	0.4300000000000006	0.5807079744338983	0.4625
lig_eg5_CHEMBL1084678	lig_eg5_CHEMBL1089056	1.2300000000000004	0.4262429666519161	0.410958904109589
lig_eg5_CHEMBL1084676	lig_eg5_CHEMBL1084115	0.9299999999999996	0.3605224561691288	0.3253012048192771
lig_eg5_CHEMBL1084676	lig_eg5_CHEMBL1084431	0.6599999999999993	1.2850247955322258	0.5662650602409639
lig_eg5_CHEMBL1084676	lig_eg5_CHEMBL1082249	-0.370000000000001	0.1885917139053355	0.3888888888888889
lig_eg5_CHEMBL1084676	lig_eg5_CHEMBL1082248	-0.6699999999999999	1.174421830177307	0.3614457831325301
lig_eg5_CHEMBL1084676	lig_eg5_CHEMBL1078774	0.08	0.5594816637039185	0.3294117647058823
lig_eg5_CHEMBL1084676	lig_eg5_CHEMBL1093088	-0.370000000000001	0.6048790168762217	0.5256410256410257
lig_eg5_CHEMBL1084676	lig_eg5_CHEMBL1085895	-0.1100000000000003	0.1211868353560569	0.6533333333333333
lig_eg5_CHEMBL1084676	lig_eg5_CHEMBL1083836	-0.1100000000000003	0.6490177965164188	0.4473684210526316
lig_eg5_CHEMBL1084676	lig_eg5_CHEMBL1078998	0.25	1.0240293741226196	0.2823529411764706
lig_eg5_CHEMBL1084676	lig_eg5_CHEMBL1088740	1.4699999999999998	0.1486958551406862	0.3376623376623376
lig_eg5_CHEMBL1084676	lig_eg5_CHEMBL1084143	-0.8499999999999996	0.420501863956451	0.5
lig_eg5_CHEMBL1084676	lig_eg5_CHEMBL1077204	-0.25	0.0337967276573182	0.7746478873239436
lig_eg5_CHEMBL1084676	lig_eg5_CHEMBL1089393	1.71	0.1521145915985107	0.3205128205128205
lig_eg5_CHEMBL1084676	lig_eg5_CHEMBL1085692	-0.450000000000001	0.0433730602264414	0.5
lig_eg5_CHEMBL1084676	lig_eg5_CHEMBL1078691	0.3799999999999999	0.480659956932068	0.35
lig_eg5_CHEMBL1084676	lig_eg5_CHEMBL1083517	-0.5500000000000007	0.7043565988540657	0.5263157894736842
lig_eg5_CHEMBL1084676	lig_eg5_CHEMBL1084677	-0.5500000000000007	0.0857750892639153	0.5822784810126582
lig_eg5_CHEMBL1084676	lig_eg5_CHEMBL1084935	0.1299999999999999	0.3662286353111268	0.5063291139240507
lig_eg5_CHEMBL1084676	lig_eg5_CHEMBL1089056	0.9299999999999996	0.2444734048843387	0.4
lig_eg5_CHEMBL1084115	lig_eg5_CHEMBL1084431	-0.2700000000000004	1.322511653900146	0.3176470588235294
lig_eg5_CHEMBL1084115	lig_eg5_CHEMBL1082249	-1.3000000000000007	0.791155290603637	0.2022471910112359
lig_eg5_CHEMBL1084115	lig_eg5_CHEMBL1082248	-1.5999999999999996	0.2958597898483273	0.2337662337662337
lig_eg5_CHEMBL1084115	lig_eg5_CHEMBL1078774	-0.8499999999999996	0.1595850229263309	0.6379310344827587
lig_eg5_CHEMBL1084115	lig_eg5_CHEMBL1093088	-1.3000000000000007	0.3338955163955681	0.3289473684210526
lig_eg5_CHEMBL1084115	lig_eg5_CHEMBL1085895	-1.04	0.9112360095977784	0.3086419753086419
lig_eg5_CHEMBL1084115	lig_eg5_CHEMBL1083836	-1.04	0.2429987573623657	0.3333333333333333
lig_eg5_CHEMBL1084115	lig_eg5_CHEMBL1078998	-0.6799999999999997	0.5995754528045653	0.6851851851851852
lig_eg5_CHEMBL1084115	lig_eg5_CHEMBL1088740	0.54	0.4786163987219334	0.5454545454545454
lig_eg5_CHEMBL1084115	lig_eg5_CHEMBL1084143	-1.7799999999999994	0.1008303451538079	0.2705882352941176
lig_eg5_CHEMBL1084115	lig_eg5_CHEMBL1077204	-1.1799999999999995	0.6723956537246709	0.3333333333333333
lig_eg5_CHEMBL1084115	lig_eg5_CHEMBL1089393	0.7800000000000002	0.9253926563262942	0.5178571428571429
lig_eg5_CHEMBL1084115	lig_eg5_CHEMBL1085692	-1.3800000000000008	0.3771897506713859	0.2
lig_eg5_CHEMBL1084115	lig_eg5_CHEMBL1078691	-0.5499999999999998	0.117047142982483	0.7307692307692307
lig_eg5_CHEMBL1084115	lig_eg5_CHEMBL1083517	-1.4800000000000004	0.0666961860656734	0.4
lig_eg5_CHEMBL1084115	lig_eg5_CHEMBL1084677	-1.4800000000000004	0.4268022966384883	0.3375
lig_eg5_CHEMBL1084115	lig_eg5_CHEMBL1084935	-0.7999999999999998	0.6057213068008427	0.4225352112676056
lig_eg5_CHEMBL1084115	lig_eg5_CHEMBL1089056	0.0	0.2338801622390747	0.74
lig_eg5_CHEMBL1084431	lig_eg5_CHEMBL1082249	-1.0300000000000002	1.0756756316125395	0.351063829787234
lig_eg5_CHEMBL1084431	lig_eg5_CHEMBL1082248	-1.3299999999999992	2.029835896492004	0.3372093023255814
lig_eg5_CHEMBL1084431	lig_eg5_CHEMBL1078774	-0.5799999999999992	1.528940396308898	0.3372093023255814
lig_eg5_CHEMBL1084431	lig_eg5_CHEMBL1093088	-1.0300000000000002	1.518312602043152	0.5125
lig_eg5_CHEMBL1084431	lig_eg5_CHEMBL1085895	-0.7699999999999996	1.1094030332565303	0.5555555555555556
lig_eg5_CHEMBL1084431	lig_eg5_CHEMBL1083836	-0.7699999999999996	1.6451186132431026	0.4177215189873418
lig_eg5_CHEMBL1084431	lig_eg5_CHEMBL1078998	-0.4099999999999992	1.881022009849548	0.2906976744186046
lig_eg5_CHEMBL1084431	lig_eg5_CHEMBL1088740	0.8100000000000005	0.8146606111526484	0.4
lig_eg5_CHEMBL1084431	lig_eg5_CHEMBL1084143	-1.509999999999999	1.29993260860443	0.3617021276595745
lig_eg5_CHEMBL1084431	lig_eg5_CHEMBL1077204	-0.9099999999999993	0.8741090594232076	0.5609756097560976
lig_eg5_CHEMBL1084431	lig_eg5_CHEMBL1089393	1.0500000000000007	0.417672944068908	0.3291139240506329
lig_eg5_CHEMBL1084431	lig_eg5_CHEMBL1085692	-1.1100000000000003	0.9740624284744266	0.3473684210526316
lig_eg5_CHEMBL1084431	lig_eg5_CHEMBL1078691	-0.2799999999999993	1.4419588136672967	0.3580246913580246
lig_eg5_CHEMBL1084431	lig_eg5_CHEMBL1083517	-1.21	1.7150421953201294	0.5128205128205128
lig_eg5_CHEMBL1084431	lig_eg5_CHEMBL1084677	-1.21	0.80398353099823	0.5119047619047619
lig_eg5_CHEMBL1084431	lig_eg5_CHEMBL1084935	-0.5299999999999994	1.188896088600158	0.4578313253012048
lig_eg5_CHEMBL1084431	lig_eg5_CHEMBL1089056	0.2700000000000004	1.306390385627746	0.4078947368421052
lig_eg5_CHEMBL1082249	lig_eg5_CHEMBL1082248	-0.2999999999999989	0.3581095181405532	0.6923076923076923
lig_eg5_CHEMBL1082249	lig_eg5_CHEMBL1078774	0.450000000000001	0.0881081342697154	0.25
lig_eg5_CHEMBL1082249	lig_eg5_CHEMBL1093088	0.0	0.2426288723945617	0.3333333333333333
lig_eg5_CHEMBL1082249	lig_eg5_CHEMBL1085895	0.2600000000000007	0.1555424726009375	0.3908045977011494
lig_eg5_CHEMBL1082249	lig_eg5_CHEMBL1083836	0.2600000000000007	0.1068608665466301	0.4266666666666667
lig_eg5_CHEMBL1082249	lig_eg5_CHEMBL1078998	0.620000000000001	0.5403587865829458	0.1777777777777777
lig_eg5_CHEMBL1082249	lig_eg5_CHEMBL1088740	1.8400000000000007	0.6654498243331917	0.282051282051282
lig_eg5_CHEMBL1082249	lig_eg5_CHEMBL1084143	-0.4799999999999986	0.3560496759414687	0.3516483516483517
lig_eg5_CHEMBL1082249	lig_eg5_CHEMBL1077204	0.120000000000001	0.6343393874168406	0.4137931034482758
lig_eg5_CHEMBL1082249	lig_eg5_CHEMBL1089393	2.080000000000001	1.0047537851333628	0.282051282051282
lig_eg5_CHEMBL1082249	lig_eg5_CHEMBL1085692	-0.08	0.2967846822738647	0.618421052631579
lig_eg5_CHEMBL1082249	lig_eg5_CHEMBL1078691	0.7500000000000009	0.1142789125442513	0.2352941176470588
lig_eg5_CHEMBL1082249	lig_eg5_CHEMBL1083517	-0.1799999999999997	0.1533885489404199	0.3614457831325301
lig_eg5_CHEMBL1082249	lig_eg5_CHEMBL1084677	-0.1799999999999997	0.6519758176803592	0.3707865168539326
lig_eg5_CHEMBL1082249	lig_eg5_CHEMBL1084935	0.5000000000000009	0.2647231966257105	0.3647058823529411
lig_eg5_CHEMBL1082249	lig_eg5_CHEMBL1089056	1.3000000000000007	0.3432971715927131	0.275
lig_eg5_CHEMBL1082248	lig_eg5_CHEMBL1078774	0.75	0.2640994489192963	0.2727272727272727
lig_eg5_CHEMBL1082248	lig_eg5_CHEMBL1093088	0.2999999999999989	0.4857361644506442	0.3866666666666666
lig_eg5_CHEMBL1082248	lig_eg5_CHEMBL1085895	0.5599999999999996	1.0290498709678646	0.345679012345679
lig_eg5_CHEMBL1082248	lig_eg5_CHEMBL1083836	0.5599999999999996	0.0520189380645748	0.5833333333333334
lig_eg5_CHEMBL1082248	lig_eg5_CHEMBL1078998	0.92	0.2577888536453246	0.2051282051282051
lig_eg5_CHEMBL1082248	lig_eg5_CHEMBL1088740	2.14	1.0628345155715944	0.3333333333333333
lig_eg5_CHEMBL1082248	lig_eg5_CHEMBL1084143	-0.1799999999999997	0.6800876331329349	0.3703703703703703
lig_eg5_CHEMBL1082248	lig_eg5_CHEMBL1077204	0.4199999999999999	1.082962794303894	0.3703703703703703
lig_eg5_CHEMBL1082248	lig_eg5_CHEMBL1089393	2.38	1.4605299282073974	0.3333333333333333
lig_eg5_CHEMBL1082248	lig_eg5_CHEMBL1085692	0.2199999999999988	0.8565472078323353	0.6086956521739131
lig_eg5_CHEMBL1082248	lig_eg5_CHEMBL1078691	1.0499999999999998	0.2301491379737852	0.2567567567567567
lig_eg5_CHEMBL1082248	lig_eg5_CHEMBL1083517	0.1199999999999992	0.4094738912582389	0.4852941176470588
lig_eg5_CHEMBL1082248	lig_eg5_CHEMBL1084677	0.1199999999999992	1.066833670139312	0.4102564102564102
lig_eg5_CHEMBL1082248	lig_eg5_CHEMBL1084935	0.7999999999999998	1.026253658533096	0.4054054054054054
lig_eg5_CHEMBL1082248	lig_eg5_CHEMBL1089056	1.5999999999999996	0.4943861722946163	0.3235294117647059
lig_eg5_CHEMBL1078774	lig_eg5_CHEMBL1093088	-0.450000000000001	0.0467653095722209	0.3333333333333333
lig_eg5_CHEMBL1078774	lig_eg5_CHEMBL1085895	-0.1900000000000004	0.5682837343215938	0.3292682926829268
lig_eg5_CHEMBL1078774	lig_eg5_CHEMBL1083836	-0.1900000000000004	0.2968101525306705	0.3380281690140845
lig_eg5_CHEMBL1078774	lig_eg5_CHEMBL1078998	0.1699999999999999	0.8509710597991944	0.5932203389830508
lig_eg5_CHEMBL1078774	lig_eg5_CHEMBL1088740	1.3899999999999997	0.3321734809875485	0.5172413793103449
lig_eg5_CHEMBL1078774	lig_eg5_CHEMBL1084143	-0.9299999999999996	0.33808774471283	0.2613636363636363
lig_eg5_CHEMBL1078774	lig_eg5_CHEMBL1077204	-0.33	0.7856731843948364	0.3373493975903614
lig_eg5_CHEMBL1078774	lig_eg5_CHEMBL1089393	1.63	0.7302016067504882	0.5172413793103449
lig_eg5_CHEMBL1078774	lig_eg5_CHEMBL1085692	-0.5300000000000011	0.5317091655731188	0.2333333333333333
lig_eg5_CHEMBL1078774	lig_eg5_CHEMBL1078691	0.2999999999999998	0.1753677845001222	0.7547169811320755
lig_eg5_CHEMBL1078774	lig_eg5_CHEMBL1083517	-0.6300000000000008	0.191208367347718	0.4428571428571428
lig_eg5_CHEMBL1078774	lig_eg5_CHEMBL1084677	-0.6300000000000008	0.8180751752853386	0.3580246913580246
lig_eg5_CHEMBL1078774	lig_eg5_CHEMBL1084935	0.0499999999999998	0.0988080121576784	0.4054054054054054
lig_eg5_CHEMBL1078774	lig_eg5_CHEMBL1089056	0.8499999999999996	0.1067238092422487	0.6981132075471698
lig_eg5_CHEMBL1093088	lig_eg5_CHEMBL1085895	0.2600000000000007	0.6271877086162574	0.5540540540540541
lig_eg5_CHEMBL1093088	lig_eg5_CHEMBL1083836	0.2600000000000007	0.0608354902267462	0.463768115942029
lig_eg5_CHEMBL1093088	lig_eg5_CHEMBL1078998	0.620000000000001	0.4894425916671743	0.3157894736842105
lig_eg5_CHEMBL1093088	lig_eg5_CHEMBL1088740	1.8400000000000007	0.7088296079635628	0.3823529411764705
lig_eg5_CHEMBL1093088	lig_eg5_CHEMBL1084143	-0.4799999999999986	0.6892268848419203	0.3764705882352941
lig_eg5_CHEMBL1093088	lig_eg5_CHEMBL1077204	0.120000000000001	0.9235820126533518	0.5394736842105263
lig_eg5_CHEMBL1093088	lig_eg5_CHEMBL1089393	2.080000000000001	1.0665349531173716	0.3623188405797101
lig_eg5_CHEMBL1093088	lig_eg5_CHEMBL1085692	-0.08	0.6927249264717102	0.3295454545454545
lig_eg5_CHEMBL1093088	lig_eg5_CHEMBL1078691	0.7500000000000009	0.1815195083618173	0.3561643835616438
lig_eg5_CHEMBL1093088	lig_eg5_CHEMBL1083517	-0.1799999999999997	0.1201527786254886	0.5507246376811594
lig_eg5_CHEMBL1093088	lig_eg5_CHEMBL1084677	-0.1799999999999997	0.922986574172974	0.5675675675675675
lig_eg5_CHEMBL1093088	lig_eg5_CHEMBL1084935	0.5000000000000009	0.4089302122592935	0.5068493150684932
lig_eg5_CHEMBL1093088	lig_eg5_CHEMBL1089056	1.3000000000000007	0.3902465581893927	0.4328358208955223
lig_eg5_CHEMBL1085895	lig_eg5_CHEMBL1083836	0.0	0.0874356031417846	0.4324324324324324
lig_eg5_CHEMBL1085895	lig_eg5_CHEMBL1078998	0.3600000000000003	0.6853630685806271	0.2804878048780488
lig_eg5_CHEMBL1085895	lig_eg5_CHEMBL1088740	1.58	0.38653178691864	0.3378378378378378
lig_eg5_CHEMBL1085895	lig_eg5_CHEMBL1084143	-0.7399999999999993	0.1298793649673468	0.4352941176470588
lig_eg5_CHEMBL1085895	lig_eg5_CHEMBL1077204	-0.1399999999999996	0.3656772232055668	0.7941176470588235
lig_eg5_CHEMBL1085895	lig_eg5_CHEMBL1089393	1.8200000000000005	0.7361653518676763	0.3378378378378378
lig_eg5_CHEMBL1085895	lig_eg5_CHEMBL1085692	-0.3400000000000007	0.3171110486984246	0.4352941176470588
lig_eg5_CHEMBL1085895	lig_eg5_CHEMBL1078691	0.4900000000000002	0.0335911417007449	0.3506493506493506
lig_eg5_CHEMBL1085895	lig_eg5_CHEMBL1083517	-0.4400000000000004	0.1330286884307865	0.5342465753424658
lig_eg5_CHEMBL1085895	lig_eg5_CHEMBL1084677	-0.4400000000000004	0.4685858464241024	0.5921052631578947
lig_eg5_CHEMBL1085895	lig_eg5_CHEMBL1084935	0.2400000000000002	0.0977755093574526	0.5131578947368421
lig_eg5_CHEMBL1085895	lig_eg5_CHEMBL1089056	1.04	0.2171024465560913	0.4027777777777778
lig_eg5_CHEMBL1083836	lig_eg5_CHEMBL1078998	0.3600000000000003	0.4796645784378048	0.3
lig_eg5_CHEMBL1083836	lig_eg5_CHEMBL1088740	1.58	0.6753428745269777	0.4655172413793103
lig_eg5_CHEMBL1083836	lig_eg5_CHEMBL1084143	-0.7399999999999993	0.4120019769668586	0.4594594594594595
lig_eg5_CHEMBL1083836	lig_eg5_CHEMBL1077204	-0.1399999999999996	0.9788883781433108	0.4594594594594595
lig_eg5_CHEMBL1083836	lig_eg5_CHEMBL1089393	1.8200000000000005	1.0668991279602056	0.4406779661016949
lig_eg5_CHEMBL1083836	lig_eg5_CHEMBL1085692	-0.3400000000000007	0.8828230237960808	0.3670886075949367
lig_eg5_CHEMBL1083836	lig_eg5_CHEMBL1078691	0.4900000000000002	0.1947482728958132	0.3846153846153846
lig_eg5_CHEMBL1083836	lig_eg5_CHEMBL1083517	-0.4400000000000004	0.1508717513084407	0.6333333333333333
lig_eg5_CHEMBL1083836	lig_eg5_CHEMBL1084677	-0.4400000000000004	1.00669234752655	0.5070422535211268
lig_eg5_CHEMBL1083836	lig_eg5_CHEMBL1084935	0.2400000000000002	0.6192092800140383	0.4852941176470588
lig_eg5_CHEMBL1083836	lig_eg5_CHEMBL1089056	1.04	0.3353466176986694	0.45
lig_eg5_CHEMBL1078998	lig_eg5_CHEMBL1088740	1.2199999999999998	1.12602433681488	0.5
lig_eg5_CHEMBL1078998	lig_eg5_CHEMBL1084143	-1.0999999999999996	0.5633259057998659	0.2298850574712643
lig_eg5_CHEMBL1078998	lig_eg5_CHEMBL1077204	-0.5	1.3392908573150637	0.2891566265060241
lig_eg5_CHEMBL1078998	lig_eg5_CHEMBL1089393	1.46	1.576378664970398	0.4736842105263157
lig_eg5_CHEMBL1078998	lig_eg5_CHEMBL1085692	-0.7000000000000011	1.036878752708434	0.1630434782608695
lig_eg5_CHEMBL1078998	lig_eg5_CHEMBL1078691	0.1299999999999999	0.7680289793014525	0.6481481481481481
lig_eg5_CHEMBL1078998	lig_eg5_CHEMBL1083517	-0.8000000000000007	0.7078336000442498	0.3472222222222222
lig_eg5_CHEMBL1078998	lig_eg5_CHEMBL1084677	-0.8000000000000007	1.0859981298446646	0.3086419753086419
lig_eg5_CHEMBL1078998	lig_eg5_CHEMBL1084935	-0.1200000000000001	1.257758264541626	0.3698630136986301
lig_eg5_CHEMBL1078998	lig_eg5_CHEMBL1089056	0.6799999999999997	0.8821425962448117	0.6862745098039216
lig_eg5_CHEMBL1088740	lig_eg5_CHEMBL1084143	-2.3199999999999994	0.9773841571807852	0.3466666666666667
lig_eg5_CHEMBL1088740	lig_eg5_CHEMBL1077204	-1.7199999999999998	0.224276037216186	0.3466666666666667
lig_eg5_CHEMBL1088740	lig_eg5_CHEMBL1089393	0.2400000000000002	0.492066493034363	0.7333333333333333
lig_eg5_CHEMBL1088740	lig_eg5_CHEMBL1085692	-1.9200000000000008	0.3913792800903328	0.2625
lig_eg5_CHEMBL1088740	lig_eg5_CHEMBL1078691	-1.09	0.466980483531952	0.5961538461538461
lig_eg5_CHEMBL1088740	lig_eg5_CHEMBL1083517	-2.0200000000000005	0.3177749109268193	0.3582089552238806
lig_eg5_CHEMBL1088740	lig_eg5_CHEMBL1084677	-2.0200000000000005	0.4733256292343144	0.3698630136986301
lig_eg5_CHEMBL1088740	lig_eg5_CHEMBL1084935	-1.34	0.0536683464050293	0.3823529411764705
lig_eg5_CHEMBL1088740	lig_eg5_CHEMBL1089056	-0.54	0.4378910446166993	0.7391304347826086
lig_eg5_CHEMBL1084143	lig_eg5_CHEMBL1077204	0.5999999999999996	0.5745928086340425	0.5121951219512195
lig_eg5_CHEMBL1084143	lig_eg5_CHEMBL1089393	2.56	0.8642485713958741	0.3289473684210526
lig_eg5_CHEMBL1084143	lig_eg5_CHEMBL1085692	0.3999999999999986	0.3520311392843709	0.4761904761904761
lig_eg5_CHEMBL1084143	lig_eg5_CHEMBL1078691	1.2299999999999995	0.0071023893356327	0.2771084337349397
lig_eg5_CHEMBL1084143	lig_eg5_CHEMBL1083517	0.2999999999999989	0.3442271471023571	0.3571428571428571
lig_eg5_CHEMBL1084143	lig_eg5_CHEMBL1084677	0.2999999999999989	0.63540380001068	0.5769230769230769
lig_eg5_CHEMBL1084143	lig_eg5_CHEMBL1084935	0.9799999999999996	0.1380983400344845	0.4268292682926829
lig_eg5_CHEMBL1084143	lig_eg5_CHEMBL1089056	1.7799999999999994	0.2159478950500482	0.3376623376623376
lig_eg5_CHEMBL1077204	lig_eg5_CHEMBL1089393	1.96	0.5360780572891235	0.3289473684210526
lig_eg5_CHEMBL1077204	lig_eg5_CHEMBL1085692	-0.200000000000001	0.1774202466011036	0.5121951219512195
lig_eg5_CHEMBL1077204	lig_eg5_CHEMBL1078691	0.6299999999999999	0.1856543970108033	0.358974358974359
lig_eg5_CHEMBL1077204	lig_eg5_CHEMBL1083517	-0.3000000000000007	0.3759674310684211	0.5405405405405406
lig_eg5_CHEMBL1077204	lig_eg5_CHEMBL1084677	-0.3000000000000007	0.3075484752655022	0.5974025974025974
lig_eg5_CHEMBL1077204	lig_eg5_CHEMBL1084935	0.3799999999999999	0.0110970091819764	0.5194805194805194
lig_eg5_CHEMBL1077204	lig_eg5_CHEMBL1089056	1.1799999999999995	0.0622222948074335	0.410958904109589
lig_eg5_CHEMBL1089393	lig_eg5_CHEMBL1085692	-2.160000000000001	0.8376111125946055	0.2625
lig_eg5_CHEMBL1089393	lig_eg5_CHEMBL1078691	-1.33	1.0037346649169925	0.5660377358490566
lig_eg5_CHEMBL1089393	lig_eg5_CHEMBL1083517	-2.2600000000000007	0.8821477985382087	0.3382352941176471
lig_eg5_CHEMBL1089393	lig_eg5_CHEMBL1084677	-2.2600000000000007	0.9339525794982916	0.3513513513513513
lig_eg5_CHEMBL1089393	lig_eg5_CHEMBL1084935	-1.58	0.5222073364257813	0.3623188405797101
lig_eg5_CHEMBL1089393	lig_eg5_CHEMBL1089056	-0.7800000000000002	1.001368879079819	0.7021276595744681
lig_eg5_CHEMBL1085692	lig_eg5_CHEMBL1078691	0.830000000000001	0.0529126691818246	0.2183908045977011
lig_eg5_CHEMBL1085692	lig_eg5_CHEMBL1083517	-0.0999999999999996	0.2041729450225826	0.3103448275862069
lig_eg5_CHEMBL1085692	lig_eg5_CHEMBL1084677	-0.0999999999999996	0.3485175311565403	0.3666666666666666
lig_eg5_CHEMBL1085692	lig_eg5_CHEMBL1084935	0.580000000000001	0.0847464370727548	0.3764705882352941
lig_eg5_CHEMBL1085692	lig_eg5_CHEMBL1089056	1.3800000000000008	0.3779630708694466	0.2560975609756097
lig_eg5_CHEMBL1078691	lig_eg5_CHEMBL1083517	-0.9300000000000006	0.1252433586120611	0.5483870967741935
lig_eg5_CHEMBL1078691	lig_eg5_CHEMBL1084677	-0.9300000000000006	0.8293673467636102	0.3636363636363636
lig_eg5_CHEMBL1078691	lig_eg5_CHEMBL1084935	-0.25	0.3005300164222717	0.4558823529411764
lig_eg5_CHEMBL1078691	lig_eg5_CHEMBL1089056	0.5499999999999998	0.0073889017105104	0.8085106382978723
lig_eg5_CHEMBL1083517	lig_eg5_CHEMBL1084677	0.0	0.974564790725708	0.5915492957746479
lig_eg5_CHEMBL1083517	lig_eg5_CHEMBL1084935	0.6800000000000006	0.4195983934402472	0.4861111111111111
lig_eg5_CHEMBL1083517	lig_eg5_CHEMBL1089056	1.4800000000000004	0.470283846855164	0.4307692307692308
lig_eg5_CHEMBL1084677	lig_eg5_CHEMBL1084935	0.6800000000000006	0.3052807521820062	0.4683544303797468
lig_eg5_CHEMBL1084677	lig_eg5_CHEMBL1089056	1.4800000000000004	0.1257325601577756	0.4366197183098591
lig_eg5_CHEMBL1084935	lig_eg5_CHEMBL1089056	0.7999999999999998	0.1764690160751341	0.5238095238095238
