# Supplementary material for: Computing the relative binding affinity of ligands based on a pairwise binding comparison network
Source: Nat Comput Sci. 2023 Oct 19;3(10):860–72. doi: 10.1038/s43588-023-00529-9 (PMC10766524; doi:10.1038/s43588-023-00529-9)
Supplement: Supplementary file 8 — Statistical source data. [file 43588_2023_529_MOESM8_ESM.zip › source_data_figure2/source_hif2a.csv]

Ligand1	Ligand2	Lable	error	smi
lig_hif2a_336	lig_hif2a_234	-0.3899999999999997	0.7128349685668942	0.4428571428571428
lig_hif2a_336	lig_hif2a_254	0.2000000000000001	0.0071407675743103	0.5151515151515151
lig_hif2a_336	lig_hif2a_215	-0.5699999999999994	0.749369151592254	0.5074626865671642
lig_hif2a_336	lig_hif2a_61	-0.2099999999999999	0.7884202814102172	0.3424657534246575
lig_hif2a_336	lig_hif2a_227	-0.6899999999999995	1.00257551908493	0.5538461538461539
lig_hif2a_336	lig_hif2a_165	0.4300000000000006	0.3291457223892218	0.5
lig_hif2a_336	lig_hif2a_251	-0.3099999999999996	0.6953771686553951	0.3880597014925373
lig_hif2a_336	lig_hif2a_224	0.1200000000000001	0.6859374094009398	0.2727272727272727
lig_hif2a_336	lig_hif2a_206	-0.2199999999999997	0.5598275375366208	0.5151515151515151
lig_hif2a_336	lig_hif2a_50	0.0899999999999998	0.98312548160553	0.4
lig_hif2a_336	lig_hif2a_31	0.7199999999999998	0.2378167200088502	0.3478260869565217
lig_hif2a_336	lig_hif2a_15	-0.8999999999999995	1.214602375030517	0.546875
lig_hif2a_336	lig_hif2a_235	-0.2199999999999997	1.0067042422294614	0.3972602739726027
lig_hif2a_336	lig_hif2a_256	-0.6200000000000001	0.9570251655578614	0.5166666666666667
lig_hif2a_336	lig_hif2a_266	-0.5199999999999996	0.5451809917390342	0.2469135802469135
lig_hif2a_336	lig_hif2a_338	-0.6899999999999995	0.8212860250473017	0.7192982456140351
lig_hif2a_336	lig_hif2a_84	1.6500000000000004	0.8737923145294193	0.28
lig_hif2a_336	lig_hif2a_57	-0.6200000000000001	0.9676967811584474	0.5151515151515151
lig_hif2a_336	lig_hif2a_231	-0.1499999999999994	0.6771382331848139	0.5625
lig_hif2a_336	lig_hif2a_290	-0.54	0.5668362723290921	0.5074626865671642
lig_hif2a_336	lig_hif2a_25	-0.3399999999999998	0.9490342998504636	0.3026315789473684
lig_hif2a_336	lig_hif2a_43	0.8200000000000003	0.0257529687881472	0.3287671232876712
lig_hif2a_336	lig_hif2a_252	0.08	0.060947937965393	0.6610169491525424
lig_hif2a_336	lig_hif2a_1	-1.1000000000000003	1.523670291900635	0.3611111111111111
lig_hif2a_336	lig_hif2a_124	-0.2199999999999997	1.1360162210464475	0.2857142857142857
lig_hif2a_336	lig_hif2a_156	0.0600000000000005	0.5693671131134028	0.3888888888888889
lig_hif2a_336	lig_hif2a_30	-0.54	1.0351921701431277	0.46875
lig_hif2a_336	lig_hif2a_289	-0.7999999999999998	1.232889938354492	0.8148148148148148
lig_hif2a_336	lig_hif2a_42	0.6500000000000004	0.1685235738754276	0.4626865671641791
lig_hif2a_336	lig_hif2a_155	-0.5	0.8353598117828369	0.5303030303030303
lig_hif2a_336	lig_hif2a_237	0.2000000000000001	0.1713297247886656	0.546875
lig_hif2a_336	lig_hif2a_67	-0.2599999999999998	1.0254641866683958	0.3968253968253968
lig_hif2a_336	lig_hif2a_7b	1.7800000000000002	1.383564500808716	0.375
lig_hif2a_336	lig_hif2a_7a	-0.1299999999999999	0.5638491559028624	0.375
lig_hif2a_336	lig_hif2a_23	2.0200000000000005	1.6268723201751714	0.4153846153846154
lig_hif2a_336	lig_hif2a_35	1.96	1.4691404914855957	0.3611111111111111
lig_hif2a_336	lig_hif2a_163	-0.8700000000000001	1.3174505186080934	0.53125
lig_hif2a_336	lig_hif2a_167	-0.6200000000000001	0.8099623274803163	0.4305555555555556
lig_hif2a_336	lig_hif2a_54	0.3799999999999999	0.3997458171844483	0.3013698630136986
lig_hif2a_336	lig_hif2a_164	2.24	2.143722286224365	0.5
lig_hif2a_336	lig_hif2a_41	0.0300000000000002	0.653848977088928	0.3098591549295774
lig_hif2a_234	lig_hif2a_254	0.5899999999999999	0.5463552178442478	0.6885245901639344
lig_hif2a_234	lig_hif2a_215	-0.1799999999999997	0.2224234829843041	0.6774193548387096
lig_hif2a_234	lig_hif2a_61	0.1799999999999997	0.2650781345367434	0.4225352112676056
lig_hif2a_234	lig_hif2a_227	-0.2999999999999998	0.4878715753555295	0.4857142857142857
lig_hif2a_234	lig_hif2a_165	0.8200000000000003	0.8607481230795386	0.6721311475409836
lig_hif2a_234	lig_hif2a_251	0.08	0.0952992868423461	0.5483870967741935
lig_hif2a_234	lig_hif2a_224	0.5099999999999998	0.200735857486725	0.463768115942029
lig_hif2a_234	lig_hif2a_206	0.1699999999999999	0.0451965498924256	0.6885245901639344
lig_hif2a_234	lig_hif2a_50	0.4799999999999995	0.4926123809814457	0.492063492063492
lig_hif2a_234	lig_hif2a_31	1.1099999999999994	0.2595350599288935	0.3714285714285714
lig_hif2a_234	lig_hif2a_15	-0.5099999999999998	0.7010680532455442	0.6721311475409836
lig_hif2a_234	lig_hif2a_235	0.1699999999999999	0.4888230133056641	0.5909090909090909
lig_hif2a_234	lig_hif2a_256	-0.2300000000000004	0.3948311614990238	0.5409836065573771
lig_hif2a_234	lig_hif2a_266	-0.1299999999999999	0.0625235390663148	0.4246575342465753
lig_hif2a_234	lig_hif2a_338	-0.2999999999999998	0.2638671837747095	0.463768115942029
lig_hif2a_234	lig_hif2a_84	2.04	1.4215877437591553	0.3561643835616438
lig_hif2a_234	lig_hif2a_57	-0.2300000000000004	0.4583139228820804	0.4927536231884058
lig_hif2a_234	lig_hif2a_231	0.2400000000000002	0.1548760032653806	0.609375
lig_hif2a_234	lig_hif2a_290	-0.1500000000000003	0.0472427964210507	0.5522388059701493
lig_hif2a_234	lig_hif2a_25	0.0499999999999998	0.4208269834518434	0.5454545454545454
lig_hif2a_234	lig_hif2a_43	1.21	0.5239349222183227	0.3698630136986301
lig_hif2a_234	lig_hif2a_252	0.4699999999999997	0.488956426531076	0.6833333333333333
lig_hif2a_234	lig_hif2a_1	-0.7100000000000009	0.992039403915406	0.4428571428571428
lig_hif2a_234	lig_hif2a_124	0.1699999999999999	0.6625642347335816	0.3098591549295774
lig_hif2a_234	lig_hif2a_156	0.4500000000000002	0.0452590465545652	0.4305555555555556
lig_hif2a_234	lig_hif2a_30	-0.1500000000000003	0.5511709690093998	0.4477611940298507
lig_hif2a_234	lig_hif2a_289	-0.4100000000000001	0.6797988748550416	0.5538461538461539
lig_hif2a_234	lig_hif2a_42	1.04	0.6772090578079224	0.4428571428571428
lig_hif2a_234	lig_hif2a_155	-0.1100000000000003	0.3278176641464236	0.5072463768115942
lig_hif2a_234	lig_hif2a_237	0.5899999999999999	0.334638442993164	0.6721311475409836
lig_hif2a_234	lig_hif2a_67	0.1299999999999999	0.4842805814743043	0.5166666666666667
lig_hif2a_234	lig_hif2a_7b	2.17	1.962939782142639	0.4166666666666667
lig_hif2a_234	lig_hif2a_7a	0.2599999999999998	0.0206000900268552	0.4166666666666667
lig_hif2a_234	lig_hif2a_23	2.41	2.1717876529693605	0.3768115942028985
lig_hif2a_234	lig_hif2a_35	2.35	1.9696823120117188	0.4225352112676056
lig_hif2a_234	lig_hif2a_163	-0.4800000000000004	0.7612353372573857	0.8363636363636363
lig_hif2a_234	lig_hif2a_167	-0.2300000000000004	0.2806483279168609	0.7966101694915254
lig_hif2a_234	lig_hif2a_54	0.7699999999999996	0.1005302858352656	0.4
lig_hif2a_234	lig_hif2a_164	2.63	2.674666890054941	0.6721311475409836
lig_hif2a_234	lig_hif2a_41	0.4199999999999999	0.1450646686553956	0.352112676056338
lig_hif2a_254	lig_hif2a_215	-0.7699999999999996	0.8688978147506708	0.7457627118644068
lig_hif2a_254	lig_hif2a_61	-0.4100000000000001	0.9723698234558108	0.3888888888888889
lig_hif2a_254	lig_hif2a_227	-0.8899999999999997	1.0971595191955563	0.5606060606060606
lig_hif2a_254	lig_hif2a_165	0.2300000000000004	0.1592863607406621	0.6557377049180327
lig_hif2a_254	lig_hif2a_251	-0.5099999999999998	0.8265920972824095	0.8269230769230769
lig_hif2a_254	lig_hif2a_224	-0.08	0.8503657150268554	0.4705882352941176
lig_hif2a_254	lig_hif2a_206	-0.4199999999999999	0.6845854949951171	0.7894736842105263
lig_hif2a_254	lig_hif2a_50	-0.1100000000000003	1.1675321912765506	0.3880597014925373
lig_hif2a_254	lig_hif2a_31	0.5199999999999996	0.4230289268493656	0.3571428571428571
lig_hif2a_254	lig_hif2a_15	-1.0999999999999996	1.3089748382568356	0.7719298245614035
lig_hif2a_254	lig_hif2a_235	-0.4199999999999999	1.1303981971740722	0.6
lig_hif2a_254	lig_hif2a_256	-0.8200000000000003	1.1491095495224002	0.631578947368421
lig_hif2a_254	lig_hif2a_266	-0.7199999999999998	0.7292318030074235	0.410958904109589
lig_hif2a_254	lig_hif2a_338	-0.8899999999999997	0.9050017710402604	0.5384615384615384
lig_hif2a_254	lig_hif2a_84	1.4500000000000002	0.7525642633438112	0.3424657534246575
lig_hif2a_254	lig_hif2a_57	-0.8200000000000003	1.0883691978454593	0.5692307692307692
lig_hif2a_254	lig_hif2a_231	-0.3499999999999996	0.8706141471862789	0.59375
lig_hif2a_254	lig_hif2a_290	-0.7400000000000002	0.661300530433655	0.6349206349206349
lig_hif2a_254	lig_hif2a_25	-0.54	1.1166021013259888	0.463768115942029
lig_hif2a_254	lig_hif2a_43	0.6200000000000001	0.1565365839004515	0.3378378378378378
lig_hif2a_254	lig_hif2a_252	-0.1200000000000001	0.2142177772521973	0.7857142857142857
lig_hif2a_254	lig_hif2a_1	-1.3000000000000007	1.7208459854125984	0.4084507042253521
lig_hif2a_254	lig_hif2a_124	-0.4199999999999999	1.344644112586975	0.2777777777777778
lig_hif2a_254	lig_hif2a_156	-0.1399999999999996	0.7406809473037715	0.4366197183098591
lig_hif2a_254	lig_hif2a_30	-0.7400000000000002	1.2607375288009646	0.4769230769230769
lig_hif2a_254	lig_hif2a_289	-1.0	1.3820984363555908	0.5384615384615384
lig_hif2a_254	lig_hif2a_42	0.4500000000000002	0.04008572101593	0.4705882352941176
lig_hif2a_254	lig_hif2a_155	-0.7000000000000002	1.007993292808533	0.5846153846153846
lig_hif2a_254	lig_hif2a_237	0.0	0.2712879180908203	0.7719298245614035
lig_hif2a_254	lig_hif2a_67	-0.4599999999999999	1.1374464845657348	0.6071428571428571
lig_hif2a_254	lig_hif2a_7b	1.58	1.259532051086426	0.3835616438356164
lig_hif2a_254	lig_hif2a_7a	-0.33	0.6846859025955201	0.3835616438356164
lig_hif2a_254	lig_hif2a_23	1.8200000000000005	1.485926575660706	0.4461538461538462
lig_hif2a_254	lig_hif2a_35	1.7599999999999998	1.263299832344055	0.3888888888888889
lig_hif2a_254	lig_hif2a_163	-1.0700000000000005	1.4649362039566045	0.8181818181818182
lig_hif2a_254	lig_hif2a_167	-0.8200000000000003	0.9272411537170412	0.640625
lig_hif2a_254	lig_hif2a_54	0.1799999999999997	0.5931696367263797	0.3108108108108108
lig_hif2a_254	lig_hif2a_164	2.04	1.9743518018722532	0.6557377049180327
lig_hif2a_254	lig_hif2a_41	-0.1699999999999999	0.8397993278503417	0.3194444444444444
lig_hif2a_215	lig_hif2a_61	0.3599999999999994	0.233910694122315	0.463768115942029
lig_hif2a_215	lig_hif2a_227	-0.1200000000000001	0.3292326283454896	0.5757575757575758
lig_hif2a_215	lig_hif2a_165	1.0	0.9243581295013428	0.6190476190476191
lig_hif2a_215	lig_hif2a_251	0.2599999999999998	0.0509819889068605	0.6
lig_hif2a_215	lig_hif2a_224	0.6899999999999995	0.0914660072326665	0.463768115942029
lig_hif2a_215	lig_hif2a_206	0.3499999999999996	0.0906019568443294	0.8392857142857143
lig_hif2a_215	lig_hif2a_50	0.6599999999999993	0.432283487319947	0.3823529411764705
lig_hif2a_215	lig_hif2a_31	1.2899999999999991	0.3034252309799186	0.3333333333333333
lig_hif2a_215	lig_hif2a_15	-0.33	0.5388245153427125	0.7586206896551724
lig_hif2a_215	lig_hif2a_235	0.3499999999999996	0.3602289199829105	0.6153846153846154
lig_hif2a_215	lig_hif2a_256	-0.0500000000000007	0.41447560787201	0.6206896551724138
lig_hif2a_215	lig_hif2a_266	0.0499999999999998	0.0725783027708528	0.4246575342465753
lig_hif2a_215	lig_hif2a_338	-0.1200000000000001	0.1412482176721097	0.5303030303030303
lig_hif2a_215	lig_hif2a_84	2.22	1.5017023992538454	0.3378378378378378
lig_hif2a_215	lig_hif2a_57	-0.0500000000000007	0.3161401033401496	0.5846153846153846
lig_hif2a_215	lig_hif2a_231	0.4199999999999999	0.0865647363662721	0.5606060606060606
lig_hif2a_215	lig_hif2a_290	0.0299999999999993	0.1230320620536797	0.6507936507936508
lig_hif2a_215	lig_hif2a_25	0.2299999999999995	0.3346454095840458	0.4782608695652174
lig_hif2a_215	lig_hif2a_43	1.3899999999999997	0.5860097551345822	0.3698630136986301
lig_hif2a_215	lig_hif2a_252	0.6499999999999995	0.5592009067535395	0.7719298245614035
lig_hif2a_215	lig_hif2a_1	-0.5300000000000011	0.9524298000335704	0.4225352112676056
lig_hif2a_215	lig_hif2a_124	0.3499999999999996	0.6031208276748661	0.2916666666666667
lig_hif2a_215	lig_hif2a_156	0.6299999999999999	0.0453591394424437	0.4305555555555556
lig_hif2a_215	lig_hif2a_30	0.0299999999999993	0.5158477735519417	0.4923076923076923
lig_hif2a_215	lig_hif2a_289	-0.2300000000000004	0.6101579475402836	0.5074626865671642
lig_hif2a_215	lig_hif2a_42	1.2199999999999998	0.6983761501312253	0.5074626865671642
lig_hif2a_215	lig_hif2a_155	0.0699999999999994	0.2384281682968145	0.5757575757575758
lig_hif2a_215	lig_hif2a_237	0.7699999999999996	0.4966006469726559	0.7586206896551724
lig_hif2a_215	lig_hif2a_67	0.3099999999999996	0.4125610017776493	0.5964912280701754
lig_hif2a_215	lig_hif2a_7b	2.35	2.0246031045913697	0.3783783783783784
lig_hif2a_215	lig_hif2a_7a	0.4399999999999995	0.0803850317001337	0.3783783783783784
lig_hif2a_215	lig_hif2a_23	2.59	2.2672907972335814	0.4393939393939394
lig_hif2a_215	lig_hif2a_35	2.53	2.001760869026184	0.4225352112676056
lig_hif2a_215	lig_hif2a_163	-0.3000000000000007	0.6961440324783332	0.7719298245614035
lig_hif2a_215	lig_hif2a_167	-0.0500000000000007	0.1496992588043219	0.7377049180327869
lig_hif2a_215	lig_hif2a_54	0.9499999999999992	0.1424779415130607	0.3243243243243243
lig_hif2a_215	lig_hif2a_164	2.81	2.739423451423645	0.6190476190476191
lig_hif2a_215	lig_hif2a_41	0.5999999999999996	0.1062770128250125	0.352112676056338
lig_hif2a_61	lig_hif2a_227	-0.4799999999999995	0.3168040323257441	0.4027777777777778
lig_hif2a_61	lig_hif2a_165	0.6400000000000006	0.9360589528083808	0.3561643835616438
lig_hif2a_61	lig_hif2a_251	-0.0999999999999996	0.0622841440141197	0.4307692307692308
lig_hif2a_61	lig_hif2a_224	0.33	0.044740183353424	0.3243243243243243
lig_hif2a_61	lig_hif2a_206	-0.0099999999999997	0.0413546504080298	0.4492753623188406
lig_hif2a_61	lig_hif2a_50	0.2999999999999998	0.4006819248199464	0.421875
lig_hif2a_61	lig_hif2a_31	0.9299999999999996	0.4696587252616879	0.2077922077922078
lig_hif2a_61	lig_hif2a_15	-0.6899999999999995	0.5448083305358882	0.3943661971830985
lig_hif2a_61	lig_hif2a_235	-0.0099999999999997	0.4408843612670894	0.3246753246753247
lig_hif2a_61	lig_hif2a_256	-0.4100000000000001	0.2652767038345338	0.4444444444444444
lig_hif2a_61	lig_hif2a_266	-0.3099999999999996	0.2565999650955204	0.2948717948717949
lig_hif2a_61	lig_hif2a_338	-0.4799999999999995	0.218547027111053	0.3424657534246575
lig_hif2a_61	lig_hif2a_84	1.8600000000000003	1.5997954463958743	0.4328358208955223
lig_hif2a_61	lig_hif2a_57	-0.4100000000000001	0.4333817659318448	0.5873015873015873
lig_hif2a_61	lig_hif2a_231	0.0600000000000005	0.0259053720533853	0.3888888888888889
lig_hif2a_61	lig_hif2a_290	-0.33	0.2930732202529907	0.3835616438356164
lig_hif2a_61	lig_hif2a_25	-0.1299999999999999	0.3412534642219542	0.4142857142857143
lig_hif2a_61	lig_hif2a_43	1.0300000000000002	0.7532557535171511	0.2597402597402597
lig_hif2a_61	lig_hif2a_252	0.29	0.5322177791595459	0.4
lig_hif2a_61	lig_hif2a_1	-0.8900000000000006	0.8346104727685457	0.75
lig_hif2a_61	lig_hif2a_124	-0.0099999999999997	0.3798232173919674	0.4285714285714285
lig_hif2a_61	lig_hif2a_156	0.2700000000000004	0.1377816390991215	0.4492753623188406
lig_hif2a_61	lig_hif2a_30	-0.33	0.306975079625845	0.323943661971831
lig_hif2a_61	lig_hif2a_289	-0.5899999999999999	0.6209550724923608	0.3424657534246575
lig_hif2a_61	lig_hif2a_42	0.8600000000000003	0.874457109384239	0.3424657534246575
lig_hif2a_61	lig_hif2a_155	-0.29	0.2258034729957581	0.5538461538461539
lig_hif2a_61	lig_hif2a_237	0.4100000000000001	0.4967292881011963	0.3943661971830985
lig_hif2a_61	lig_hif2a_67	-0.0499999999999998	0.2120098352432249	0.3538461538461538
lig_hif2a_61	lig_hif2a_7b	1.99	2.008467430025339	0.5
lig_hif2a_61	lig_hif2a_7a	0.08	0.0604863967001439	0.5
lig_hif2a_61	lig_hif2a_23	2.2300000000000004	2.2269279200304304	0.4375
lig_hif2a_61	lig_hif2a_35	2.17	2.166715548681095	0.4202898550724637
lig_hif2a_61	lig_hif2a_163	-0.6600000000000001	0.6912886796891691	0.4
lig_hif2a_61	lig_hif2a_167	-0.4100000000000001	0.2234656548500062	0.5606060606060606
lig_hif2a_61	lig_hif2a_54	0.5899999999999999	0.3350206279754638	0.4393939393939394
lig_hif2a_61	lig_hif2a_164	2.45	2.753789019584656	0.3561643835616438
lig_hif2a_61	lig_hif2a_41	0.2400000000000002	0.1551905775070193	0.453125
lig_hif2a_227	lig_hif2a_165	1.12	1.0990854491293431	0.5223880597014925
lig_hif2a_227	lig_hif2a_251	0.3799999999999999	0.1027447032928465	0.4328358208955223
lig_hif2a_227	lig_hif2a_224	0.8099999999999996	0.1923364973068233	0.4225352112676056
lig_hif2a_227	lig_hif2a_206	0.4699999999999997	0.2882786703109739	0.5846153846153846
lig_hif2a_227	lig_hif2a_50	0.7799999999999994	0.2764991235733038	0.3623188405797101
lig_hif2a_227	lig_hif2a_31	1.4099999999999993	0.5259701347351067	0.3150684931506849
lig_hif2a_227	lig_hif2a_15	-0.2099999999999999	0.2643720684945582	0.5692307692307692
lig_hif2a_227	lig_hif2a_235	0.4699999999999997	0.0298451471328737	0.5671641791044776
lig_hif2a_227	lig_hif2a_256	0.0699999999999994	0.2782832908630377	0.4461538461538462
lig_hif2a_227	lig_hif2a_266	0.1699999999999999	0.2967854571342467	0.3866666666666666
lig_hif2a_227	lig_hif2a_338	0.0	0.0851544141769409	0.5303030303030303
lig_hif2a_227	lig_hif2a_84	2.34	1.7162450218200682	0.3026315789473684
lig_hif2a_227	lig_hif2a_57	0.0699999999999994	0.0784470367431646	0.7166666666666667
lig_hif2a_227	lig_hif2a_231	0.54	0.0222781085968017	0.8070175438596491
lig_hif2a_227	lig_hif2a_290	0.1499999999999994	0.3743219614028924	0.6774193548387096
lig_hif2a_227	lig_hif2a_25	0.3499999999999996	0.0870197057724003	0.3246753246753247
lig_hif2a_227	lig_hif2a_43	1.5099999999999998	0.7481147146224973	0.3157894736842105
lig_hif2a_227	lig_hif2a_252	0.7699999999999996	0.7230930556356903	0.578125
lig_hif2a_227	lig_hif2a_1	-0.410000000000001	0.8469320869445811	0.3835616438356164
lig_hif2a_227	lig_hif2a_124	0.4699999999999997	0.4294365930557254	0.3478260869565217
lig_hif2a_227	lig_hif2a_156	0.75	0.1986497640609741	0.410958904109589
lig_hif2a_227	lig_hif2a_30	0.1499999999999994	0.3687412500381475	0.4477611940298507
lig_hif2a_227	lig_hif2a_289	-0.1100000000000003	0.421298489570618	0.5538461538461539
lig_hif2a_227	lig_hif2a_42	1.34	0.8366124296188355	0.4428571428571428
lig_hif2a_227	lig_hif2a_155	0.1899999999999995	0.0214524841308597	0.5522388059701493
lig_hif2a_227	lig_hif2a_237	0.8899999999999997	0.7753186368942258	0.5692307692307692
lig_hif2a_227	lig_hif2a_67	0.4299999999999997	0.2677458000183108	0.4444444444444444
lig_hif2a_227	lig_hif2a_7b	2.47	2.2150172901153566	0.3421052631578947
lig_hif2a_227	lig_hif2a_7a	0.5599999999999996	0.2707982635498043	0.3421052631578947
lig_hif2a_227	lig_hif2a_23	2.71	2.457521996498108	0.5079365079365079
lig_hif2a_227	lig_hif2a_35	2.6499999999999995	2.140234732627868	0.3466666666666667
lig_hif2a_227	lig_hif2a_163	-0.1800000000000006	0.50979965209961	0.578125
lig_hif2a_227	lig_hif2a_167	0.0699999999999994	0.0528465022146695	0.4929577464788732
lig_hif2a_227	lig_hif2a_54	1.0699999999999994	0.2917054367065423	0.2894736842105263
lig_hif2a_227	lig_hif2a_164	2.93	2.9129175509512426	0.5223880597014925
lig_hif2a_227	lig_hif2a_41	0.7199999999999998	0.0641237211227414	0.2972972972972973
lig_hif2a_165	lig_hif2a_251	-0.7400000000000002	1.125076701641083	0.5161290322580645
lig_hif2a_165	lig_hif2a_224	-0.3100000000000005	1.235951719284058	0.375
lig_hif2a_165	lig_hif2a_206	-0.6500000000000004	1.0453764438629154	0.6557377049180327
lig_hif2a_165	lig_hif2a_50	-0.3400000000000007	1.4183246755599983	0.4603174603174603
lig_hif2a_165	lig_hif2a_31	0.2899999999999991	0.7132570362091073	0.3823529411764705
lig_hif2a_165	lig_hif2a_15	-1.33	1.6955360341072083	0.639344262295082
lig_hif2a_165	lig_hif2a_235	-0.6500000000000004	1.5145634651184086	0.4927536231884058
lig_hif2a_165	lig_hif2a_256	-1.0500000000000007	1.3796873569488532	0.5333333333333333
lig_hif2a_165	lig_hif2a_266	-0.9500000000000002	0.9304494939744474	0.3246753246753247
lig_hif2a_165	lig_hif2a_338	-1.12	1.2957652163505555	0.5230769230769231
lig_hif2a_165	lig_hif2a_84	1.2199999999999998	0.4011544299125669	0.3287671232876712
lig_hif2a_165	lig_hif2a_57	-1.0500000000000007	1.453303802013398	0.5303030303030303
lig_hif2a_165	lig_hif2a_231	-0.5800000000000001	1.1375093030929566	0.6557377049180327
lig_hif2a_165	lig_hif2a_290	-0.9700000000000006	0.9637224355526276	0.7894736842105263
lig_hif2a_165	lig_hif2a_25	-0.7700000000000005	1.4235090208053591	0.3698630136986301
lig_hif2a_165	lig_hif2a_43	0.3899999999999997	0.4192654943466189	0.3243243243243243
lig_hif2a_165	lig_hif2a_252	-0.3500000000000005	0.5248815178871159	0.6779661016949152
lig_hif2a_165	lig_hif2a_1	-1.5300000000000011	1.9480532693862929	0.375
lig_hif2a_165	lig_hif2a_124	-0.6500000000000004	1.624213242530823	0.2638888888888889
lig_hif2a_165	lig_hif2a_156	-0.3700000000000001	1.0196282815933229	0.4027777777777778
lig_hif2a_165	lig_hif2a_30	-0.9700000000000006	1.514262886047364	0.484375
lig_hif2a_165	lig_hif2a_289	-1.2300000000000004	1.6811219263076786	0.5967741935483871
lig_hif2a_165	lig_hif2a_42	0.2199999999999997	0.2914635229110721	0.4558823529411764
lig_hif2a_165	lig_hif2a_155	-0.9300000000000006	1.3109252381324774	0.5454545454545454
lig_hif2a_165	lig_hif2a_237	-0.2300000000000004	0.6590846586227421	0.639344262295082
lig_hif2a_165	lig_hif2a_67	-0.6900000000000004	1.424978556632996	0.5084745762711864
lig_hif2a_165	lig_hif2a_7b	1.3499999999999996	0.9458191156387326	0.3513513513513513
lig_hif2a_165	lig_hif2a_7a	-0.5600000000000005	1.00622015953064	0.3513513513513513
lig_hif2a_165	lig_hif2a_23	1.59	1.1649561786651612	0.4090909090909091
lig_hif2a_165	lig_hif2a_35	1.5299999999999994	1.000614075660705	0.3561643835616438
lig_hif2a_165	lig_hif2a_163	-1.3000000000000007	1.7603325128555305	0.8
lig_hif2a_165	lig_hif2a_167	-1.0500000000000007	1.2836933016777046	0.5294117647058824
lig_hif2a_165	lig_hif2a_54	-0.0500000000000007	0.839785027503968	0.352112676056338
lig_hif2a_165	lig_hif2a_164	1.81	1.7086870050430298	1.0
lig_hif2a_165	lig_hif2a_41	-0.4000000000000003	1.0749969720840458	0.3055555555555556
lig_hif2a_251	lig_hif2a_224	0.4299999999999997	0.0445082712173459	0.5245901639344263
lig_hif2a_251	lig_hif2a_206	0.0899999999999998	0.1189695896208284	0.6379310344827587
lig_hif2a_251	lig_hif2a_50	0.3999999999999994	0.3729915380477911	0.34375
lig_hif2a_251	lig_hif2a_31	1.0299999999999994	0.4092862892150872	0.2571428571428571
lig_hif2a_251	lig_hif2a_15	-0.5899999999999999	0.5473311768472193	0.6206896551724138
lig_hif2a_251	lig_hif2a_235	0.0899999999999998	0.36307594537735	0.4923076923076923
lig_hif2a_251	lig_hif2a_256	-0.3100000000000005	0.2529579935967928	0.7551020408163265
lig_hif2a_251	lig_hif2a_266	-0.2099999999999999	0.1605489635467529	0.4328358208955223
lig_hif2a_251	lig_hif2a_338	-0.3799999999999999	0.1499695229530334	0.4090909090909091
lig_hif2a_251	lig_hif2a_84	1.96	1.5672603464126589	0.3787878787878788
lig_hif2a_251	lig_hif2a_57	-0.3100000000000005	0.280053549855948	0.4393939393939394
lig_hif2a_251	lig_hif2a_231	0.1600000000000001	0.0089643335342408	0.4615384615384615
lig_hif2a_251	lig_hif2a_290	-0.2300000000000004	0.1007121992111202	0.5
lig_hif2a_251	lig_hif2a_25	-0.0300000000000002	0.2168731975555421	0.5161290322580645
lig_hif2a_251	lig_hif2a_43	1.13	0.65781343460083	0.2432432432432432
lig_hif2a_251	lig_hif2a_252	0.3899999999999997	0.6002937698364254	0.631578947368421
lig_hif2a_251	lig_hif2a_1	-0.7900000000000009	0.8317586527764806	0.453125
lig_hif2a_251	lig_hif2a_124	0.0899999999999998	0.4839914178848268	0.3076923076923077
lig_hif2a_251	lig_hif2a_156	0.3700000000000001	0.1302744102478029	0.3380281690140845
lig_hif2a_251	lig_hif2a_30	-0.2300000000000004	0.3419581460952762	0.3484848484848485
lig_hif2a_251	lig_hif2a_289	-0.4900000000000002	0.5266265736520293	0.4090909090909091
lig_hif2a_251	lig_hif2a_42	0.96	0.8668163633346557	0.3478260869565217
lig_hif2a_251	lig_hif2a_155	-0.1900000000000004	0.1612948761880402	0.4545454545454545
lig_hif2a_251	lig_hif2a_237	0.5099999999999998	0.500235331468284	0.6206896551724138
lig_hif2a_251	lig_hif2a_67	0.0499999999999998	0.3734111309051515	0.5961538461538461
lig_hif2a_251	lig_hif2a_7b	2.09	2.0777263335511087	0.4242424242424242
lig_hif2a_251	lig_hif2a_7a	0.1799999999999997	0.1378421749174592	0.4242424242424242
lig_hif2a_251	lig_hif2a_23	2.33	2.3184209660813213	0.5263157894736842
lig_hif2a_251	lig_hif2a_35	2.27	2.1772670936584477	0.3478260869565217
lig_hif2a_251	lig_hif2a_163	-0.5600000000000005	0.5869663296639924	0.6607142857142857
lig_hif2a_251	lig_hif2a_167	-0.3100000000000005	0.1482974863052374	0.5076923076923077
lig_hif2a_251	lig_hif2a_54	0.6899999999999995	0.2142567062377925	0.3432835820895522
lig_hif2a_251	lig_hif2a_164	2.55	2.7917974472045897	0.5161290322580645
lig_hif2a_251	lig_hif2a_41	0.3399999999999998	0.0028614139556886	0.3538461538461538
lig_hif2a_224	lig_hif2a_206	-0.3399999999999998	0.0141320562362672	0.4925373134328358
lig_hif2a_224	lig_hif2a_50	-0.0300000000000002	0.6105753469467166	0.2297297297297297
lig_hif2a_224	lig_hif2a_31	0.5999999999999996	0.3499676942825314	0.24
lig_hif2a_224	lig_hif2a_15	-1.0199999999999996	0.6196701121330257	0.4776119402985074
lig_hif2a_224	lig_hif2a_235	-0.3399999999999998	0.3759603725373742	0.6190476190476191
lig_hif2a_224	lig_hif2a_256	-0.7400000000000002	0.3147144222259524	0.5166666666666667
lig_hif2a_224	lig_hif2a_266	-0.6399999999999997	0.0969415760040286	0.578125
lig_hif2a_224	lig_hif2a_338	-0.8099999999999996	0.2496869540214534	0.2894736842105263
lig_hif2a_224	lig_hif2a_84	1.5300000000000002	1.5951541948318484	0.2631578947368421
lig_hif2a_224	lig_hif2a_57	-0.7400000000000002	0.3709503912925722	0.4285714285714285
lig_hif2a_224	lig_hif2a_231	-0.2699999999999996	0.0623337221145625	0.3333333333333333
lig_hif2a_224	lig_hif2a_290	-0.6600000000000001	0.0399236941337584	0.4852941176470588
lig_hif2a_224	lig_hif2a_25	-0.4599999999999999	0.2753663873672485	0.5230769230769231
lig_hif2a_224	lig_hif2a_43	0.7000000000000002	0.6425407685339453	0.2278481012658227
lig_hif2a_224	lig_hif2a_252	-0.04	0.5066472506523132	0.4626865671641791
lig_hif2a_224	lig_hif2a_1	-1.2200000000000006	0.90153727054596	0.3424657534246575
lig_hif2a_224	lig_hif2a_124	-0.3399999999999998	0.4340320491790769	0.2676056338028169
lig_hif2a_224	lig_hif2a_156	-0.0599999999999996	0.0712199234962467	0.3157894736842105
lig_hif2a_224	lig_hif2a_30	-0.6600000000000001	0.3823629951477052	0.2533333333333333
lig_hif2a_224	lig_hif2a_289	-0.92	0.6419023108482361	0.2894736842105263
lig_hif2a_224	lig_hif2a_42	0.5300000000000002	0.7994784402847293	0.2564102564102564
lig_hif2a_224	lig_hif2a_155	-0.6200000000000001	0.2515469145774843	0.3466666666666667
lig_hif2a_224	lig_hif2a_237	0.08	0.4286064672470093	0.4776119402985074
lig_hif2a_224	lig_hif2a_67	-0.3799999999999999	0.4695837545394896	0.3968253968253968
lig_hif2a_224	lig_hif2a_7b	1.66	1.9340635871887208	0.3561643835616438
lig_hif2a_224	lig_hif2a_7a	-0.25	0.0007525682449341	0.3561643835616438
lig_hif2a_224	lig_hif2a_23	1.9000000000000004	2.234074437618256	0.373134328358209
lig_hif2a_224	lig_hif2a_35	1.84	2.0989160203933714	0.2564102564102564
lig_hif2a_224	lig_hif2a_163	-0.9900000000000002	0.6997365260124209	0.4848484848484848
lig_hif2a_224	lig_hif2a_167	-0.7400000000000002	0.2649340534210207	0.4507042253521127
lig_hif2a_224	lig_hif2a_54	0.2599999999999998	0.2196078433096406	0.2337662337662337
lig_hif2a_224	lig_hif2a_164	2.12	2.65472775220871	0.375
lig_hif2a_224	lig_hif2a_41	-0.0899999999999998	0.0082084274291994	0.2567567567567567
lig_hif2a_206	lig_hif2a_50	0.3099999999999996	0.7149745845794682	0.3880597014925373
lig_hif2a_206	lig_hif2a_31	0.9399999999999996	0.0853522443771358	0.3571428571428571
lig_hif2a_206	lig_hif2a_15	-0.6799999999999997	0.7008755694329735	0.7719298245614035
lig_hif2a_206	lig_hif2a_235	0.0	0.5016077160835266	0.625
lig_hif2a_206	lig_hif2a_256	-0.4000000000000003	0.64162232875824	0.631578947368421
lig_hif2a_206	lig_hif2a_266	-0.2999999999999998	0.0979278564453123	0.4305555555555556
lig_hif2a_206	lig_hif2a_338	-0.4699999999999997	0.3110589694976804	0.5384615384615384
lig_hif2a_206	lig_hif2a_84	1.87	1.3197789144515992	0.3243243243243243
lig_hif2a_206	lig_hif2a_57	-0.4000000000000003	0.4777728557586672	0.59375
lig_hif2a_206	lig_hif2a_231	0.0700000000000002	0.3065989542007443	0.59375
lig_hif2a_206	lig_hif2a_290	-0.3200000000000003	0.0568569374084476	0.6612903225806451
lig_hif2a_206	lig_hif2a_25	-0.1200000000000001	0.5047740888595582	0.463768115942029
lig_hif2a_206	lig_hif2a_43	1.04	0.3426968240737915	0.3561643835616438
lig_hif2a_206	lig_hif2a_252	0.2999999999999998	0.3669028759002683	0.7857142857142857
lig_hif2a_206	lig_hif2a_1	-0.8800000000000008	1.1668134975433355	0.4084507042253521
lig_hif2a_206	lig_hif2a_124	0.0	0.8220154047012329	0.2777777777777778
lig_hif2a_206	lig_hif2a_156	0.2800000000000002	0.1564838600158689	0.4366197183098591
lig_hif2a_206	lig_hif2a_30	-0.3200000000000003	0.7505301904678348	0.4769230769230769
lig_hif2a_206	lig_hif2a_289	-0.5800000000000001	0.7789830732345582	0.5384615384615384
lig_hif2a_206	lig_hif2a_42	0.8700000000000001	0.4550619077682496	0.4925373134328358
lig_hif2a_206	lig_hif2a_155	-0.2800000000000002	0.3869110631942751	0.5846153846153846
lig_hif2a_206	lig_hif2a_237	0.4199999999999999	0.3339013290405273	0.7719298245614035
lig_hif2a_206	lig_hif2a_67	-0.04	0.6889799022674561	0.6071428571428571
lig_hif2a_206	lig_hif2a_7b	2.0	1.8598607778549197	0.3835616438356164
lig_hif2a_206	lig_hif2a_7a	0.0899999999999998	0.0843602752685548	0.3835616438356164
lig_hif2a_206	lig_hif2a_23	2.24	2.089573969841004	0.4461538461538462
lig_hif2a_206	lig_hif2a_35	2.18	1.7584471035003664	0.4084507042253521
lig_hif2a_206	lig_hif2a_163	-0.6500000000000004	0.8635404348373417	0.8181818181818182
lig_hif2a_206	lig_hif2a_167	-0.4000000000000003	0.3535096846520904	0.7213114754098361
lig_hif2a_206	lig_hif2a_54	0.5999999999999996	0.1012227773666385	0.3287671232876712
lig_hif2a_206	lig_hif2a_164	2.46	2.5711278533935547	0.6557377049180327
lig_hif2a_206	lig_hif2a_41	0.25	0.3474284410476684	0.3380281690140845
lig_hif2a_50	lig_hif2a_31	0.6299999999999999	0.4461602616310118	0.4827586206896552
lig_hif2a_50	lig_hif2a_15	-0.9899999999999992	0.2917554283142082	0.373134328358209
lig_hif2a_50	lig_hif2a_235	-0.3099999999999996	0.3298248885571952	0.2837837837837837
lig_hif2a_50	lig_hif2a_256	-0.71	0.2298626518249512	0.3548387096774194
lig_hif2a_50	lig_hif2a_266	-0.6099999999999994	0.4719159746170049	0.189873417721519
lig_hif2a_50	lig_hif2a_338	-0.7799999999999994	0.0796059679985052	0.4
lig_hif2a_50	lig_hif2a_84	1.5600000000000005	1.5479300622269516	0.4354838709677419
lig_hif2a_50	lig_hif2a_57	-0.71	0.2600890612602233	0.3676470588235294
lig_hif2a_50	lig_hif2a_231	-0.2399999999999993	0.0636626577377325	0.453125
lig_hif2a_50	lig_hif2a_290	-0.6299999999999999	0.4399110031127931	0.3623188405797101
lig_hif2a_50	lig_hif2a_25	-0.4299999999999997	0.2492886710166929	0.2957746478873239
lig_hif2a_50	lig_hif2a_43	0.7300000000000004	0.7569666947424415	0.3432835820895522
lig_hif2a_50	lig_hif2a_252	-0.0099999999999997	0.6920591497421268	0.4
lig_hif2a_50	lig_hif2a_1	-1.1900000000000004	0.7283850336074833	0.421875
lig_hif2a_50	lig_hif2a_124	-0.3099999999999996	0.4413846111297603	0.4310344827586206
lig_hif2a_50	lig_hif2a_156	-0.0299999999999993	0.1549115788936622	0.273972602739726
lig_hif2a_50	lig_hif2a_30	-0.6299999999999999	0.3517915058135986	0.5263157894736842
lig_hif2a_50	lig_hif2a_289	-0.8899999999999997	0.3724353456497189	0.4677419354838709
lig_hif2a_50	lig_hif2a_42	0.5600000000000005	0.8548504686355596	0.4444444444444444
lig_hif2a_50	lig_hif2a_155	-0.5899999999999999	0.0914573931694029	0.3623188405797101
lig_hif2a_50	lig_hif2a_237	0.1100000000000003	0.750405356884003	0.373134328358209
lig_hif2a_50	lig_hif2a_67	-0.3499999999999996	0.0006836891174319	0.3278688524590163
lig_hif2a_50	lig_hif2a_7b	1.6900000000000004	2.383216919898987	0.4375
lig_hif2a_50	lig_hif2a_7a	-0.2199999999999997	0.4419462966918948	0.4375
lig_hif2a_50	lig_hif2a_23	1.9300000000000008	2.469107441902161	0.328125
lig_hif2a_50	lig_hif2a_35	1.87	2.134805018901825	0.625
lig_hif2a_50	lig_hif2a_163	-0.96	0.613074711561203	0.4677419354838709
lig_hif2a_50	lig_hif2a_167	-0.71	0.024541118144989	0.391304347826087
lig_hif2a_50	lig_hif2a_54	0.29	0.3489540638029574	0.5714285714285714
lig_hif2a_50	lig_hif2a_164	2.1500000000000004	2.99825611114502	0.4603174603174603
lig_hif2a_50	lig_hif2a_41	-0.0599999999999996	0.1739525818824772	0.4827586206896552
lig_hif2a_31	lig_hif2a_15	-1.6199999999999992	1.0576629590988151	0.4461538461538462
lig_hif2a_31	lig_hif2a_235	-0.9399999999999996	1.0032589459419246	0.3287671232876712
lig_hif2a_31	lig_hif2a_256	-1.34	0.8107500934600831	0.2647058823529412
lig_hif2a_31	lig_hif2a_266	-1.239999999999999	0.3532356524467459	0.1851851851851851
lig_hif2a_31	lig_hif2a_338	-1.4099999999999993	0.7548813557624809	0.3478260869565217
lig_hif2a_31	lig_hif2a_84	0.9300000000000006	1.0202760028839115	0.3382352941176471
lig_hif2a_31	lig_hif2a_57	-1.34	0.9667128586769104	0.3194444444444444
lig_hif2a_31	lig_hif2a_231	-0.8699999999999992	0.5929311466217033	0.3571428571428571
lig_hif2a_31	lig_hif2a_290	-1.2599999999999998	0.3028628325462338	0.3333333333333333
lig_hif2a_31	lig_hif2a_25	-1.0599999999999996	0.8901960229873654	0.3055555555555556
lig_hif2a_31	lig_hif2a_43	0.1000000000000005	0.182699298858643	0.6140350877192983
lig_hif2a_31	lig_hif2a_252	-0.6399999999999997	0.0293607258796688	0.3676470588235294
lig_hif2a_31	lig_hif2a_1	-1.8200000000000005	1.4183403325080877	0.3098591549295774
lig_hif2a_31	lig_hif2a_124	-0.9399999999999996	0.948903381414711	0.2318840579710145
lig_hif2a_31	lig_hif2a_156	-0.6599999999999993	0.4740075206756584	0.5833333333333334
lig_hif2a_31	lig_hif2a_30	-1.2599999999999998	0.9032509422302244	0.5614035087719298
lig_hif2a_31	lig_hif2a_289	-1.5199999999999996	1.192282218933105	0.3676470588235294
lig_hif2a_31	lig_hif2a_42	-0.0699999999999994	0.28720443725586	0.453125
lig_hif2a_31	lig_hif2a_155	-1.2199999999999998	0.7994587135314939	0.4328358208955223
lig_hif2a_31	lig_hif2a_237	-0.5199999999999996	0.0185418319702144	0.4461538461538462
lig_hif2a_31	lig_hif2a_67	-0.9799999999999996	0.7249243068695066	0.2388059701492537
lig_hif2a_31	lig_hif2a_7b	1.0600000000000005	1.4627616381645208	0.323943661971831
lig_hif2a_31	lig_hif2a_7a	-0.8499999999999996	0.4864080905914303	0.323943661971831
lig_hif2a_31	lig_hif2a_23	1.3000000000000007	1.684810626506806	0.3384615384615385
lig_hif2a_31	lig_hif2a_35	1.2400000000000002	1.5818188691139223	0.453125
lig_hif2a_31	lig_hif2a_163	-1.59	1.2643369698524476	0.3880597014925373
lig_hif2a_31	lig_hif2a_167	-1.34	0.7606375479698182	0.3243243243243243
lig_hif2a_31	lig_hif2a_54	-0.3399999999999998	0.2185302639007567	0.3043478260869565
lig_hif2a_31	lig_hif2a_164	1.5200000000000005	2.179212708473206	0.3823529411764705
lig_hif2a_31	lig_hif2a_41	-0.6899999999999995	0.3930009031295772	0.3333333333333333
lig_hif2a_15	lig_hif2a_235	0.6799999999999997	0.2142552661895749	0.609375
lig_hif2a_15	lig_hif2a_256	0.2799999999999993	0.0543362808227546	0.6428571428571429
lig_hif2a_15	lig_hif2a_266	0.3799999999999999	0.5274618911743163	0.4166666666666667
lig_hif2a_15	lig_hif2a_338	0.2099999999999999	0.316567621231079	0.546875
lig_hif2a_15	lig_hif2a_84	2.55	1.9423841714859007	0.4264705882352941
lig_hif2a_15	lig_hif2a_57	0.2799999999999993	0.1515162277221673	0.578125
lig_hif2a_15	lig_hif2a_231	0.75	0.24726402759552	0.578125
lig_hif2a_15	lig_hif2a_290	0.3599999999999994	0.6074446296691888	0.6451612903225806
lig_hif2a_15	lig_hif2a_25	0.5599999999999996	0.154443321228027	0.6129032258064516
lig_hif2a_15	lig_hif2a_43	1.7199999999999998	0.9676810216903684	0.4411764705882353
lig_hif2a_15	lig_hif2a_252	0.9799999999999996	0.9655544595047828	0.8
lig_hif2a_15	lig_hif2a_1	-0.200000000000001	0.6245176315307628	0.546875
lig_hif2a_15	lig_hif2a_124	0.6799999999999997	0.2019178342819216	0.3188405797101449
lig_hif2a_15	lig_hif2a_156	0.96	0.4218710279464721	0.578125
lig_hif2a_15	lig_hif2a_30	0.3599999999999994	0.1459612989425665	0.6101694915254238
lig_hif2a_15	lig_hif2a_289	0.0999999999999996	0.1877851724624638	0.546875
lig_hif2a_15	lig_hif2a_42	1.5499999999999998	1.0585896253585814	0.5967741935483871
lig_hif2a_15	lig_hif2a_155	0.3999999999999994	0.2091722726821894	0.7586206896551724
lig_hif2a_15	lig_hif2a_237	1.0999999999999996	1.0100216627120968	1.0
lig_hif2a_15	lig_hif2a_67	0.6399999999999997	0.0339543676376346	0.6181818181818182
lig_hif2a_15	lig_hif2a_7b	2.68	2.4469762372970583	0.4925373134328358
lig_hif2a_15	lig_hif2a_7a	0.7699999999999996	0.502757449150085	0.4925373134328358
lig_hif2a_15	lig_hif2a_23	2.92	2.699984951019287	0.603448275862069
lig_hif2a_15	lig_hif2a_35	2.8599999999999994	2.362349495887756	0.5
lig_hif2a_15	lig_hif2a_163	0.0299999999999993	0.276870341300965	0.8
lig_hif2a_15	lig_hif2a_167	0.2799999999999993	0.2862556299380951	0.6507936507936508
lig_hif2a_15	lig_hif2a_54	1.2799999999999994	0.5124725389480584	0.3333333333333333
lig_hif2a_15	lig_hif2a_164	3.14	3.146070855539292	0.639344262295082
lig_hif2a_15	lig_hif2a_41	0.9299999999999996	0.2847505140304561	0.4242424242424242
lig_hif2a_235	lig_hif2a_256	-0.4000000000000003	0.3555653296411041	0.5079365079365079
lig_hif2a_235	lig_hif2a_266	-0.2999999999999998	0.1836660027503968	0.5671641791044776
lig_hif2a_235	lig_hif2a_338	-0.4699999999999997	0.0327145767211911	0.4166666666666667
lig_hif2a_235	lig_hif2a_84	1.87	1.5575851154327394	0.25
lig_hif2a_235	lig_hif2a_57	-0.4000000000000003	0.1909833192825321	0.5757575757575758
lig_hif2a_235	lig_hif2a_231	0.0700000000000002	0.0363487529754636	0.4444444444444444
lig_hif2a_235	lig_hif2a_290	-0.3200000000000003	0.2406518983840939	0.640625
lig_hif2a_235	lig_hif2a_25	-0.1200000000000001	0.0987024222314359	0.5846153846153846
lig_hif2a_235	lig_hif2a_43	1.04	0.5141431474685669	0.3289473684210526
lig_hif2a_235	lig_hif2a_252	0.2999999999999998	0.6507008552551268	0.6190476190476191
lig_hif2a_235	lig_hif2a_1	-0.8800000000000008	0.8851331487484284	0.3246753246753247
lig_hif2a_235	lig_hif2a_124	0.0	0.5926058292388916	0.2702702702702703
lig_hif2a_235	lig_hif2a_156	0.2800000000000002	0.1206200408935548	0.4246575342465753
lig_hif2a_235	lig_hif2a_30	-0.3200000000000003	0.4735128355026248	0.3611111111111111
lig_hif2a_235	lig_hif2a_289	-0.5800000000000001	0.5020269918441773	0.3972602739726027
lig_hif2a_235	lig_hif2a_42	0.8700000000000001	0.7476774406433107	0.36
lig_hif2a_235	lig_hif2a_155	-0.2800000000000002	0.1057528543472292	0.4583333333333333
lig_hif2a_235	lig_hif2a_237	0.4199999999999999	0.6748835277557372	0.609375
lig_hif2a_235	lig_hif2a_67	-0.04	0.532899775505066	0.4838709677419355
lig_hif2a_235	lig_hif2a_7b	2.0	2.1218074560165405	0.2875
lig_hif2a_235	lig_hif2a_7a	0.0899999999999998	0.18590208530426	0.2875
lig_hif2a_235	lig_hif2a_23	2.24	2.3821903371810915	0.352112676056338
lig_hif2a_235	lig_hif2a_35	2.18	2.067911438941956	0.3076923076923077
lig_hif2a_235	lig_hif2a_163	-0.6500000000000004	0.5691602468490604	0.6190476190476191
lig_hif2a_235	lig_hif2a_167	-0.4000000000000003	0.0733480691909793	0.5970149253731343
lig_hif2a_235	lig_hif2a_54	0.5999999999999996	0.0643174409866329	0.2222222222222222
lig_hif2a_235	lig_hif2a_164	2.46	2.8263442134857177	0.4927536231884058
lig_hif2a_235	lig_hif2a_41	0.25	0.151434063911438	0.2435897435897435
lig_hif2a_256	lig_hif2a_266	0.1000000000000005	0.4640731871128087	0.4461538461538462
lig_hif2a_256	lig_hif2a_338	-0.0699999999999994	0.0444200563430792	0.5423728813559322
lig_hif2a_256	lig_hif2a_84	2.2700000000000005	1.863530118465424	0.3692307692307692
lig_hif2a_256	lig_hif2a_57	0.0	0.1502498984336853	0.453125
lig_hif2a_256	lig_hif2a_231	0.4700000000000006	0.3067966413497931	0.453125
lig_hif2a_256	lig_hif2a_290	0.08	0.4731593298912048	0.5409836065573771
lig_hif2a_256	lig_hif2a_25	0.2800000000000002	0.0371839118003843	0.5333333333333333
lig_hif2a_256	lig_hif2a_43	1.4400000000000004	1.0091052675247196	0.25
lig_hif2a_256	lig_hif2a_252	0.7000000000000002	0.8107249259948732	0.82
lig_hif2a_256	lig_hif2a_1	-0.4800000000000004	0.5506545710563663	0.4677419354838709
lig_hif2a_256	lig_hif2a_124	0.4000000000000003	0.1581254959106442	0.3174603174603174
lig_hif2a_256	lig_hif2a_156	0.6800000000000006	0.4292616772651679	0.3478260869565217
lig_hif2a_256	lig_hif2a_30	0.08	0.0268820953369139	0.359375
lig_hif2a_256	lig_hif2a_289	-0.1799999999999997	0.3307677435874936	0.4
lig_hif2a_256	lig_hif2a_42	1.2700000000000005	1.163719077110291	0.3582089552238806
lig_hif2a_256	lig_hif2a_155	0.1200000000000001	0.0614320625364782	0.46875
lig_hif2a_256	lig_hif2a_237	0.8200000000000003	0.7313129973411563	0.6428571428571429
lig_hif2a_256	lig_hif2a_67	0.3600000000000003	0.0191644287109378	0.62
lig_hif2a_256	lig_hif2a_7b	2.4000000000000004	2.285366022586823	0.4153846153846154
lig_hif2a_256	lig_hif2a_7a	0.4900000000000002	0.3382994437217715	0.4153846153846154
lig_hif2a_256	lig_hif2a_23	2.640000000000001	2.5082128190994277	0.5454545454545454
lig_hif2a_256	lig_hif2a_35	2.58	2.45486743927002	0.3582089552238806
lig_hif2a_256	lig_hif2a_163	-0.25	0.3969929814338684	0.6545454545454545
lig_hif2a_256	lig_hif2a_167	0.0	0.0348271764814853	0.5238095238095238
lig_hif2a_256	lig_hif2a_54	1.0	0.5811667442321777	0.3333333333333333
lig_hif2a_256	lig_hif2a_164	2.8600000000000003	3.035445377826691	0.5333333333333333
lig_hif2a_256	lig_hif2a_41	0.6500000000000004	0.3998075962066654	0.365079365079365
lig_hif2a_266	lig_hif2a_338	-0.1699999999999999	0.6333189439773558	0.2625
lig_hif2a_266	lig_hif2a_84	2.17	1.2716550064086911	0.2531645569620253
lig_hif2a_266	lig_hif2a_57	-0.1000000000000005	0.7328873634338384	0.3918918918918919
lig_hif2a_266	lig_hif2a_231	0.3700000000000001	0.5085982131958007	0.2875
lig_hif2a_266	lig_hif2a_290	-0.0200000000000004	0.0789476786553863	0.4444444444444444
lig_hif2a_266	lig_hif2a_25	0.1799999999999997	0.6433815431594851	0.4571428571428571
lig_hif2a_266	lig_hif2a_43	1.34	0.3671586179733277	0.1904761904761904
lig_hif2a_266	lig_hif2a_252	0.5999999999999996	0.0824497699737545	0.4225352112676056
lig_hif2a_266	lig_hif2a_1	-0.580000000000001	1.3668865728378303	0.2948717948717949
lig_hif2a_266	lig_hif2a_124	0.2999999999999998	0.7834960937500002	0.24
lig_hif2a_266	lig_hif2a_156	0.5800000000000001	0.3098810148239135	0.2716049382716049
lig_hif2a_266	lig_hif2a_30	-0.0200000000000004	0.7770515871047977	0.2125
lig_hif2a_266	lig_hif2a_289	-0.2800000000000002	1.1016997385025027	0.2469135802469135
lig_hif2a_266	lig_hif2a_42	1.17	0.4069005680084228	0.216867469879518
lig_hif2a_266	lig_hif2a_155	0.0199999999999995	0.6667092847824102	0.3
lig_hif2a_266	lig_hif2a_237	0.7199999999999998	0.2262807798385617	0.4166666666666667
lig_hif2a_266	lig_hif2a_67	0.2599999999999998	0.7437410259246828	0.3382352941176471
lig_hif2a_266	lig_hif2a_7b	2.3	1.501977729797363	0.275
lig_hif2a_266	lig_hif2a_7a	0.3899999999999997	0.4370772695541385	0.275
lig_hif2a_266	lig_hif2a_23	2.54	1.779312767982483	0.3013698630136986
lig_hif2a_266	lig_hif2a_35	2.4799999999999995	1.7016632366180415	0.216867469879518
lig_hif2a_266	lig_hif2a_163	-0.3500000000000005	1.1682271718978887	0.4225352112676056
lig_hif2a_266	lig_hif2a_167	-0.1000000000000005	0.6204275846481329	0.4324324324324324
lig_hif2a_266	lig_hif2a_54	0.8999999999999995	0.1092947483062749	0.1951219512195122
lig_hif2a_266	lig_hif2a_164	2.76	2.2418112850189207	0.3246753246753247
lig_hif2a_266	lig_hif2a_41	0.5499999999999998	0.3759910583496095	0.2151898734177215
lig_hif2a_338	lig_hif2a_84	2.34	1.573006477355957	0.28
lig_hif2a_338	lig_hif2a_57	0.0699999999999994	0.2415171194076544	0.5151515151515151
lig_hif2a_338	lig_hif2a_231	0.54	0.0146637773513793	0.5384615384615384
lig_hif2a_338	lig_hif2a_290	0.1499999999999994	0.1913865484297269	0.5303030303030303
lig_hif2a_338	lig_hif2a_25	0.3499999999999996	0.2287814855575565	0.3026315789473684
lig_hif2a_338	lig_hif2a_43	1.5099999999999998	0.6616156196594236	0.3287671232876712
lig_hif2a_338	lig_hif2a_252	0.7699999999999996	0.6164015722274777	0.6896551724137931
lig_hif2a_338	lig_hif2a_1	-0.410000000000001	0.8487205839157114	0.3424657534246575
lig_hif2a_338	lig_hif2a_124	0.4699999999999997	0.5322162199020388	0.2857142857142857
lig_hif2a_338	lig_hif2a_156	0.75	0.1075395345687866	0.3698630136986301
lig_hif2a_338	lig_hif2a_30	0.1499999999999994	0.3994869947433477	0.492063492063492
lig_hif2a_338	lig_hif2a_289	-0.1100000000000003	0.5328557348251346	0.5806451612903226
lig_hif2a_338	lig_hif2a_42	1.34	0.7933494710922242	0.4626865671641791
lig_hif2a_338	lig_hif2a_155	0.1899999999999995	0.1512954807281499	0.5074626865671642
lig_hif2a_338	lig_hif2a_237	0.8899999999999997	0.5725018525123593	0.546875
lig_hif2a_338	lig_hif2a_67	0.4299999999999997	0.3157197904586795	0.4193548387096774
lig_hif2a_338	lig_hif2a_7b	2.47	2.0947732639312746	0.3561643835616438
lig_hif2a_338	lig_hif2a_7a	0.5599999999999996	0.1480801677703854	0.3561643835616438
lig_hif2a_338	lig_hif2a_23	2.71	2.33691068649292	0.373134328358209
lig_hif2a_338	lig_hif2a_35	2.6499999999999995	2.1070065736770625	0.3611111111111111
lig_hif2a_338	lig_hif2a_163	-0.1800000000000006	0.6228036212921149	0.5555555555555556
lig_hif2a_338	lig_hif2a_167	0.0699999999999994	0.075041704177857	0.4507042253521127
lig_hif2a_338	lig_hif2a_54	1.0699999999999994	0.2245692682266229	0.3013698630136986
lig_hif2a_338	lig_hif2a_164	2.93	2.81387405872345	0.5230769230769231
lig_hif2a_338	lig_hif2a_41	0.7199999999999998	0.0267890977859499	0.3098591549295774
lig_hif2a_84	lig_hif2a_57	-2.2700000000000005	2.0725351166725163	0.3066666666666666
lig_hif2a_84	lig_hif2a_231	-1.7999999999999998	1.7116103053092957	0.3066666666666666
lig_hif2a_84	lig_hif2a_290	-2.1900000000000004	1.4455320858955387	0.32
lig_hif2a_84	lig_hif2a_25	-1.99	1.990769850506913	0.4264705882352941
lig_hif2a_84	lig_hif2a_43	-0.8300000000000001	0.9534146356582642	0.3571428571428571
lig_hif2a_84	lig_hif2a_252	-1.5700000000000005	1.1709914278984077	0.3333333333333333
lig_hif2a_84	lig_hif2a_1	-2.750000000000001	2.554162859916688	0.5737704918032787
lig_hif2a_84	lig_hif2a_124	-1.87	2.055083270072937	0.4426229508196721
lig_hif2a_84	lig_hif2a_156	-1.59	1.5830506316013635	0.3424657534246575
lig_hif2a_84	lig_hif2a_30	-2.1900000000000004	1.995838346481324	0.4603174603174603
lig_hif2a_84	lig_hif2a_289	-2.45	2.3074987649917604	0.28
lig_hif2a_84	lig_hif2a_42	-1.0	0.8157439231872559	0.4328358208955223
lig_hif2a_84	lig_hif2a_155	-2.1500000000000004	1.9333102941513065	0.4142857142857143
lig_hif2a_84	lig_hif2a_237	-1.4500000000000002	1.2158838629722597	0.4264705882352941
lig_hif2a_84	lig_hif2a_67	-1.91	1.9523071347177028	0.2835820895522388
lig_hif2a_84	lig_hif2a_7b	0.1299999999999999	0.2947185087203978	0.5396825396825397
lig_hif2a_84	lig_hif2a_7a	-1.7800000000000002	1.6404212999343877	0.5396825396825397
lig_hif2a_84	lig_hif2a_23	0.3700000000000001	0.5564528059959413	0.4754098360655737
lig_hif2a_84	lig_hif2a_35	0.3099999999999996	0.4797993278503414	0.5238095238095238
lig_hif2a_84	lig_hif2a_163	-2.5200000000000005	2.367890436649323	0.3333333333333333
lig_hif2a_84	lig_hif2a_167	-2.2700000000000005	1.919162352085114	0.3466666666666667
lig_hif2a_84	lig_hif2a_54	-1.2700000000000005	1.3780783605575566	0.453125
lig_hif2a_84	lig_hif2a_164	0.5899999999999999	1.0177192950248717	0.3287671232876712
lig_hif2a_84	lig_hif2a_41	-1.62	1.5318515253067018	0.5689655172413793
lig_hif2a_57	lig_hif2a_231	0.4700000000000006	0.1886373472213751	0.5692307692307692
lig_hif2a_57	lig_hif2a_290	0.08	0.3895536828041076	0.6885245901639344
lig_hif2a_57	lig_hif2a_25	0.2800000000000002	0.0458197879791262	0.3466666666666667
lig_hif2a_57	lig_hif2a_43	1.4400000000000004	0.7604439878463749	0.32
lig_hif2a_57	lig_hif2a_252	0.7000000000000002	0.8471022367477419	0.5873015873015873
lig_hif2a_57	lig_hif2a_1	-0.4800000000000004	0.6635976839065555	0.5625
lig_hif2a_57	lig_hif2a_124	0.4000000000000003	0.4008961677551266	0.373134328358209
lig_hif2a_57	lig_hif2a_156	0.6800000000000006	0.3236864137649542	0.59375
lig_hif2a_57	lig_hif2a_30	0.08	0.2916498613357544	0.4545454545454545
lig_hif2a_57	lig_hif2a_289	-0.1799999999999997	0.3176793384551999	0.5151515151515151
lig_hif2a_57	lig_hif2a_42	1.2700000000000005	0.9307557535171512	0.4492753623188406
lig_hif2a_57	lig_hif2a_155	0.1200000000000001	0.0637047280371191	0.7758620689655172
lig_hif2a_57	lig_hif2a_237	0.8200000000000003	0.7810613621771338	0.578125
lig_hif2a_57	lig_hif2a_67	0.3600000000000003	0.2408793115615841	0.4516129032258064
lig_hif2a_57	lig_hif2a_7b	2.4000000000000004	2.313208842277527	0.3648648648648648
lig_hif2a_57	lig_hif2a_7a	0.4900000000000002	0.3734229707717898	0.3648648648648648
lig_hif2a_57	lig_hif2a_23	2.640000000000001	2.559737696647645	0.4242424242424242
lig_hif2a_57	lig_hif2a_35	2.58	2.253956036567688	0.3513513513513513
lig_hif2a_57	lig_hif2a_163	-0.25	0.4041769504547119	0.5873015873015873
lig_hif2a_57	lig_hif2a_167	0.0	0.1088194847106933	0.5
lig_hif2a_57	lig_hif2a_54	1.0	0.3204250335693359	0.2933333333333333
lig_hif2a_57	lig_hif2a_164	2.8600000000000003	3.0159047698974613	0.5303030303030303
lig_hif2a_57	lig_hif2a_41	0.6500000000000004	0.0737834215164188	0.3013698630136986
lig_hif2a_231	lig_hif2a_290	-0.3900000000000005	0.0083604311943049	0.5373134328358209
lig_hif2a_231	lig_hif2a_25	-0.1900000000000004	0.463924291133881	0.3289473684210526
lig_hif2a_231	lig_hif2a_43	0.9699999999999998	0.5160968017578123	0.32
lig_hif2a_231	lig_hif2a_252	0.2299999999999995	0.4201584863662714	0.5873015873015873
lig_hif2a_231	lig_hif2a_1	-0.9500000000000012	0.9704789601266396	0.3888888888888889
lig_hif2a_231	lig_hif2a_124	-0.0700000000000002	0.6594980430603029	0.2777777777777778
lig_hif2a_231	lig_hif2a_156	0.2099999999999999	0.0266840839385986	0.4166666666666667
lig_hif2a_231	lig_hif2a_30	-0.3900000000000005	0.4627560520172124	0.4545454545454545
lig_hif2a_231	lig_hif2a_289	-0.6500000000000004	0.7399286270141605	0.6949152542372882
lig_hif2a_231	lig_hif2a_42	0.7999999999999998	0.7423815049231052	0.4492753623188406
lig_hif2a_231	lig_hif2a_155	-0.3500000000000005	0.3609770270064478	0.5606060606060606
lig_hif2a_231	lig_hif2a_237	0.3499999999999996	0.2821252107620235	0.578125
lig_hif2a_231	lig_hif2a_67	-0.1100000000000003	0.5610511159896853	0.4516129032258064
lig_hif2a_231	lig_hif2a_7b	1.93	1.8794895376265048	0.3648648648648648
lig_hif2a_231	lig_hif2a_7a	0.0199999999999995	0.065353255271912	0.3648648648648648
lig_hif2a_231	lig_hif2a_23	2.17	2.1172960270941257	0.5161290322580645
lig_hif2a_231	lig_hif2a_35	2.1099999999999994	2.0422698116302485	0.3513513513513513
lig_hif2a_231	lig_hif2a_163	-0.7200000000000006	0.8044535827636724	0.7241379310344828
lig_hif2a_231	lig_hif2a_167	-0.4700000000000006	0.365125567913056	0.4788732394366197
lig_hif2a_231	lig_hif2a_54	0.5299999999999994	0.0770628738403314	0.3661971830985915
lig_hif2a_231	lig_hif2a_164	2.39	2.6169625663757325	0.6557377049180327
lig_hif2a_231	lig_hif2a_41	0.1799999999999997	0.1432580423355105	0.3013698630136986
lig_hif2a_290	lig_hif2a_25	0.2000000000000001	0.55777268409729	0.3783783783783784
lig_hif2a_290	lig_hif2a_43	1.3600000000000003	0.4125550842285159	0.3333333333333333
lig_hif2a_290	lig_hif2a_252	0.6200000000000001	0.213204140663147	0.6833333333333333
lig_hif2a_290	lig_hif2a_1	-0.5600000000000005	1.2608637189865115	0.3835616438356164
lig_hif2a_290	lig_hif2a_124	0.3200000000000003	0.8313882875442502	0.3478260869565217
lig_hif2a_290	lig_hif2a_156	0.6000000000000005	0.2333733081817621	0.410958904109589
lig_hif2a_290	lig_hif2a_30	0.0	0.7714487314224243	0.4696969696969697
lig_hif2a_290	lig_hif2a_289	-0.2599999999999998	0.9132812118530272	0.4852941176470588
lig_hif2a_290	lig_hif2a_42	1.1900000000000004	0.4356821203231815	0.463768115942029
lig_hif2a_290	lig_hif2a_155	0.04	0.5346508836746215	0.5522388059701493
lig_hif2a_290	lig_hif2a_237	0.7400000000000002	0.304079284667969	0.6451612903225806
lig_hif2a_290	lig_hif2a_67	0.2800000000000002	0.6184287977218625	0.5166666666666667
lig_hif2a_290	lig_hif2a_7b	2.3200000000000003	1.7333632183074954	0.3421052631578947
lig_hif2a_290	lig_hif2a_7a	0.4100000000000001	0.2071427965164183	0.3421052631578947
lig_hif2a_290	lig_hif2a_23	2.5600000000000005	1.929381189346314	0.417910447761194
lig_hif2a_290	lig_hif2a_35	2.5	1.7395317554473877	0.3648648648648648
lig_hif2a_290	lig_hif2a_163	-0.33	1.0013619232177735	0.6557377049180327
lig_hif2a_290	lig_hif2a_167	-0.08	0.4348835515975952	0.5588235294117647
lig_hif2a_290	lig_hif2a_54	0.92	0.0573672819137571	0.2894736842105263
lig_hif2a_290	lig_hif2a_164	2.78	2.3967860031127928	0.7894736842105263
lig_hif2a_290	lig_hif2a_41	0.5700000000000003	0.2876099872589108	0.3150684931506849
lig_hif2a_25	lig_hif2a_43	1.16	0.8904844856262206	0.3424657534246575
lig_hif2a_25	lig_hif2a_252	0.4199999999999999	0.830483956336975	0.4776119402985074
lig_hif2a_25	lig_hif2a_1	-0.7600000000000007	0.5823913908004767	0.5714285714285714
lig_hif2a_25	lig_hif2a_124	0.1200000000000001	0.2300945568084715	0.3188405797101449
lig_hif2a_25	lig_hif2a_156	0.4000000000000003	0.3725160636007789	0.4428571428571428
lig_hif2a_25	lig_hif2a_30	-0.2000000000000001	0.0913661241531374	0.3768115942028985
lig_hif2a_25	lig_hif2a_289	-0.4599999999999999	0.3007583832740783	0.3026315789473684
lig_hif2a_25	lig_hif2a_42	0.9900000000000002	1.1111864948272707	0.375
lig_hif2a_25	lig_hif2a_155	-0.1600000000000001	0.0772954487800597	0.4782608695652174
lig_hif2a_25	lig_hif2a_237	0.54	0.7427330994606018	0.6129032258064516
lig_hif2a_25	lig_hif2a_67	0.08	0.1831864547729492	0.4126984126984127
lig_hif2a_25	lig_hif2a_7b	2.12	2.311632688045502	0.4925373134328358
lig_hif2a_25	lig_hif2a_7a	0.2099999999999999	0.3724740958213804	0.4925373134328358
lig_hif2a_25	lig_hif2a_23	2.3600000000000003	2.5706495499610904	0.5
lig_hif2a_25	lig_hif2a_35	2.3	2.4213181018829344	0.4142857142857143
lig_hif2a_25	lig_hif2a_163	-0.5300000000000002	0.3725135612487795	0.4776119402985074
lig_hif2a_25	lig_hif2a_167	-0.2800000000000002	0.1057810497283933	0.5294117647058824
lig_hif2a_25	lig_hif2a_54	0.7199999999999998	0.4335244607925412	0.3333333333333333
lig_hif2a_25	lig_hif2a_164	2.58	3.026843445301056	0.3698630136986301
lig_hif2a_25	lig_hif2a_41	0.3700000000000001	0.2075262022018434	0.4242424242424242
lig_hif2a_43	lig_hif2a_252	-0.7400000000000002	0.2666562104225161	0.3472222222222222
lig_hif2a_43	lig_hif2a_1	-1.9200000000000008	1.6250585150718695	0.3472222222222222
lig_hif2a_43	lig_hif2a_124	-1.04	1.1913586044311524	0.2714285714285714
lig_hif2a_43	lig_hif2a_156	-0.7599999999999998	0.661368737220764	0.5714285714285714
lig_hif2a_43	lig_hif2a_30	-1.3600000000000003	1.1177610611915592	0.5245901639344263
lig_hif2a_43	lig_hif2a_289	-1.62	1.4149100136756898	0.3287671232876712
lig_hif2a_43	lig_hif2a_42	-0.1699999999999999	0.0691405105590821	0.7636363636363637
lig_hif2a_43	lig_hif2a_155	-1.3200000000000005	1.0515982580184942	0.4285714285714285
lig_hif2a_43	lig_hif2a_237	-0.6200000000000001	0.2857105684280397	0.4411764705882353
lig_hif2a_43	lig_hif2a_67	-1.08	0.9209571647644044	0.2428571428571428
lig_hif2a_43	lig_hif2a_7b	0.96	1.271811774969101	0.3424657534246575
lig_hif2a_43	lig_hif2a_7a	-0.9500000000000002	0.6764186143875124	0.3424657534246575
lig_hif2a_43	lig_hif2a_23	1.2000000000000002	1.4512612938880922	0.3382352941176471
lig_hif2a_43	lig_hif2a_35	1.1399999999999997	1.3592931771278378	0.5645161290322581
lig_hif2a_43	lig_hif2a_163	-1.6900000000000004	1.535963060855866	0.3472222222222222
lig_hif2a_43	lig_hif2a_167	-1.4400000000000004	1.0152141773700718	0.3783783783783784
lig_hif2a_43	lig_hif2a_54	-0.4400000000000004	0.4259566660597925	0.4029850746268656
lig_hif2a_43	lig_hif2a_164	1.42	1.974202675819397	0.3243243243243243
lig_hif2a_43	lig_hif2a_41	-0.79	0.6281091356277466	0.6140350877192983
lig_hif2a_252	lig_hif2a_1	-1.1800000000000006	1.517184548377991	0.4202898550724637
lig_hif2a_252	lig_hif2a_124	-0.2999999999999998	1.2419482946395872	0.2857142857142857
lig_hif2a_252	lig_hif2a_156	-0.0199999999999995	0.563180108070373	0.4492753623188406
lig_hif2a_252	lig_hif2a_30	-0.6200000000000001	1.0368996810913087	0.492063492063492
lig_hif2a_252	lig_hif2a_289	-0.8799999999999999	1.241854314804077	0.53125
lig_hif2a_252	lig_hif2a_42	0.5700000000000003	0.1655297946929935	0.4848484848484848
lig_hif2a_252	lig_hif2a_155	-0.5800000000000001	0.8412440586090089	0.6031746031746031
lig_hif2a_252	lig_hif2a_237	0.1200000000000001	0.2061352777481078	0.8
lig_hif2a_252	lig_hif2a_67	-0.3399999999999998	1.0843623542785643	0.6296296296296297
lig_hif2a_252	lig_hif2a_7b	1.7000000000000002	1.3784818172454836	0.375
lig_hif2a_252	lig_hif2a_7a	-0.2099999999999999	0.5681907153129576	0.375
lig_hif2a_252	lig_hif2a_23	1.9400000000000004	1.6236534142494206	0.4603174603174603
lig_hif2a_252	lig_hif2a_35	1.88	1.464056258201599	0.4
lig_hif2a_252	lig_hif2a_163	-0.9500000000000002	1.322701406478882	0.8148148148148148
lig_hif2a_252	lig_hif2a_167	-0.7000000000000002	0.85146541595459	0.6612903225806451
lig_hif2a_252	lig_hif2a_54	0.2999999999999998	0.457746458053589	0.3013698630136986
lig_hif2a_252	lig_hif2a_164	2.16	2.128337181955576	0.6779661016949152
lig_hif2a_252	lig_hif2a_41	-0.0499999999999998	0.7251158237457274	0.3285714285714285
lig_hif2a_1	lig_hif2a_124	0.8800000000000008	0.3491195487976082	0.4754098360655737
lig_hif2a_1	lig_hif2a_156	1.160000000000001	0.9443462228775036	0.6129032258064516
lig_hif2a_1	lig_hif2a_30	0.5600000000000005	0.5102062834799295	0.4461538461538462
lig_hif2a_1	lig_hif2a_289	0.3000000000000007	0.241575828939677	0.3611111111111111
lig_hif2a_1	lig_hif2a_42	1.7500000000000009	1.6807986497879035	0.4411764705882353
lig_hif2a_1	lig_hif2a_155	0.6000000000000005	0.6306420363485818	0.7413793103448276
lig_hif2a_1	lig_hif2a_237	1.3000000000000007	1.2143276810646064	0.546875
lig_hif2a_1	lig_hif2a_67	0.8400000000000007	0.4662575387954719	0.375
lig_hif2a_1	lig_hif2a_7b	2.880000000000001	2.8479393805563458	0.6779661016949152
lig_hif2a_1	lig_hif2a_7a	0.9700000000000006	0.9018711161613472	0.6779661016949152
lig_hif2a_1	lig_hif2a_23	3.120000000000001	3.0813037146627917	0.6140350877192983
lig_hif2a_1	lig_hif2a_35	3.0600000000000005	2.9868655776977544	0.53125
lig_hif2a_1	lig_hif2a_163	0.2300000000000004	0.1765280808508401	0.4202898550724637
lig_hif2a_1	lig_hif2a_167	0.4800000000000004	0.5950513291358951	0.4305555555555556
lig_hif2a_1	lig_hif2a_54	1.4800000000000004	1.0584109830856328	0.4615384615384615
lig_hif2a_1	lig_hif2a_164	3.3400000000000007	3.5803371930122383	0.375
lig_hif2a_1	lig_hif2a_41	1.1300000000000008	0.8288469362258919	0.576271186440678
lig_hif2a_124	lig_hif2a_156	0.2800000000000002	0.5578859138488771	0.2432432432432432
lig_hif2a_124	lig_hif2a_30	-0.3200000000000003	0.1526952910423276	0.365079365079365
lig_hif2a_124	lig_hif2a_289	-0.5800000000000001	0.1751882302761078	0.2857142857142857
lig_hif2a_124	lig_hif2a_42	0.8700000000000001	1.3216346454620362	0.3636363636363636
lig_hif2a_124	lig_hif2a_155	-0.2800000000000002	0.1587323856353757	0.3285714285714285
lig_hif2a_124	lig_hif2a_237	0.4199999999999999	0.946018738746643	0.3188405797101449
lig_hif2a_124	lig_hif2a_67	-0.04	0.3944600439071655	0.2698412698412698
lig_hif2a_124	lig_hif2a_7b	2.0	2.481201022863388	0.4444444444444444
lig_hif2a_124	lig_hif2a_7a	0.0899999999999998	0.5425746107101438	0.4444444444444444
lig_hif2a_124	lig_hif2a_23	2.24	2.6652386391162874	0.3548387096774194
lig_hif2a_124	lig_hif2a_35	2.18	2.618454389572144	0.4516129032258064
lig_hif2a_124	lig_hif2a_163	-0.6500000000000004	0.2893741071224217	0.2857142857142857
lig_hif2a_124	lig_hif2a_167	-0.4000000000000003	0.2017982959747311	0.3013698630136986
lig_hif2a_124	lig_hif2a_54	0.5999999999999996	0.8117953300476071	0.5263157894736842
lig_hif2a_124	lig_hif2a_164	2.46	3.132482252120972	0.2638888888888889
lig_hif2a_124	lig_hif2a_41	0.25	0.6312247514724731	0.4912280701754385
lig_hif2a_156	lig_hif2a_30	-0.6000000000000005	0.4855117559432989	0.4328358208955223
lig_hif2a_156	lig_hif2a_289	-0.8600000000000003	0.7207335686683658	0.3888888888888889
lig_hif2a_156	lig_hif2a_42	0.5899999999999999	0.7260142230987546	0.4285714285714285
lig_hif2a_156	lig_hif2a_155	-0.5600000000000005	0.3482775068283086	0.7758620689655172
lig_hif2a_156	lig_hif2a_237	0.1399999999999996	0.3046702289581294	0.578125
lig_hif2a_156	lig_hif2a_67	-0.3200000000000003	0.6080007028579715	0.3432835820895522
lig_hif2a_156	lig_hif2a_7b	1.7199999999999998	1.890697331428528	0.4027777777777778
lig_hif2a_156	lig_hif2a_7a	-0.1900000000000004	0.0504747056961064	0.4027777777777778
lig_hif2a_156	lig_hif2a_23	1.96	2.144699833393097	0.46875
lig_hif2a_156	lig_hif2a_35	1.9	2.024878406524658	0.3698630136986301
lig_hif2a_156	lig_hif2a_163	-0.9300000000000006	0.7871685552597052	0.4492753623188406
lig_hif2a_156	lig_hif2a_167	-0.6800000000000006	0.3460847663879401	0.4189189189189189
lig_hif2a_156	lig_hif2a_54	0.3199999999999994	0.037370986938476	0.2597402597402597
lig_hif2a_156	lig_hif2a_164	2.18	2.610508017539978	0.4027777777777778
lig_hif2a_156	lig_hif2a_41	-0.0300000000000002	0.178372530937195	0.3194444444444444
lig_hif2a_30	lig_hif2a_289	-0.2599999999999998	0.4496597743034359	0.46875
lig_hif2a_30	lig_hif2a_42	1.1900000000000004	1.0542410039901735	0.7090909090909091
lig_hif2a_30	lig_hif2a_155	0.04	0.0518923020362854	0.5901639344262295
lig_hif2a_30	lig_hif2a_237	0.7400000000000002	0.6411718034744265	0.6101694915254238
lig_hif2a_30	lig_hif2a_67	0.2800000000000002	0.0501291465759274	0.3548387096774194
lig_hif2a_30	lig_hif2a_7b	2.3200000000000003	2.204916245937348	0.4393939393939394
lig_hif2a_30	lig_hif2a_7a	0.4100000000000001	0.2561336493492128	0.4393939393939394
lig_hif2a_30	lig_hif2a_23	2.5600000000000005	2.4132797694206243	0.4426229508196721
lig_hif2a_30	lig_hif2a_35	2.5	2.3317281007766724	0.6206896551724138
lig_hif2a_30	lig_hif2a_163	-0.33	0.5147223043441772	0.492063492063492
lig_hif2a_30	lig_hif2a_167	-0.08	0.0343742500245572	0.4347826086956521
lig_hif2a_30	lig_hif2a_54	0.92	0.5176833105087281	0.3787878787878788
lig_hif2a_30	lig_hif2a_164	2.78	2.961594431400299	0.484375
lig_hif2a_30	lig_hif2a_41	0.5700000000000003	0.3570024442672733	0.5084745762711864
lig_hif2a_289	lig_hif2a_42	1.4500000000000002	1.2520132780075075	0.4626865671641791
lig_hif2a_289	lig_hif2a_155	0.2999999999999998	0.2485788382589816	0.5303030303030303
lig_hif2a_289	lig_hif2a_237	1.0	0.9170259237289428	0.546875
lig_hif2a_289	lig_hif2a_67	0.54	0.0344297075271606	0.3968253968253968
lig_hif2a_289	lig_hif2a_7b	2.58	2.51258798122406	0.3943661971830985
lig_hif2a_289	lig_hif2a_7a	0.6699999999999999	0.5720559787750245	0.3943661971830985
lig_hif2a_289	lig_hif2a_23	2.8200000000000003	2.747257895469666	0.4153846153846154
lig_hif2a_289	lig_hif2a_35	2.76	2.5661600923538206	0.3611111111111111
lig_hif2a_289	lig_hif2a_163	-0.0700000000000002	0.181650824546814	0.6610169491525424
lig_hif2a_289	lig_hif2a_167	0.1799999999999997	0.2740258502960201	0.4305555555555556
lig_hif2a_289	lig_hif2a_54	1.1799999999999995	0.6176025199890132	0.3768115942028985
lig_hif2a_289	lig_hif2a_164	3.04	3.2190107488632203	0.5967741935483871
lig_hif2a_289	lig_hif2a_41	0.8300000000000001	0.3799650239944458	0.3098591549295774
lig_hif2a_42	lig_hif2a_155	-1.1500000000000004	1.1611801000311974	0.578125
lig_hif2a_42	lig_hif2a_237	-0.4500000000000002	0.4955698929727078	0.5967741935483871
lig_hif2a_42	lig_hif2a_67	-0.91	1.2124094104766845	0.3538461538461538
lig_hif2a_42	lig_hif2a_7b	1.13	1.0678610290586947	0.4347826086956521
lig_hif2a_42	lig_hif2a_7a	-0.7800000000000002	0.8813121008872987	0.4347826086956521
lig_hif2a_42	lig_hif2a_23	1.37	1.2996953678131105	0.4375
lig_hif2a_42	lig_hif2a_35	1.3099999999999996	1.225080904960632	0.6896551724137931
lig_hif2a_42	lig_hif2a_163	-1.5200000000000005	1.618286867141724	0.4848484848484848
lig_hif2a_42	lig_hif2a_167	-1.2700000000000005	1.1951196980476384	0.4507042253521127
lig_hif2a_42	lig_hif2a_54	-0.2700000000000004	0.620082397460938	0.484375
lig_hif2a_42	lig_hif2a_164	1.59	1.8214566373825076	0.4558823529411764
lig_hif2a_42	lig_hif2a_41	-0.6200000000000001	0.7964049530029298	0.7547169811320755
lig_hif2a_155	lig_hif2a_237	0.7000000000000002	0.5993863463401796	0.7586206896551724
lig_hif2a_155	lig_hif2a_67	0.2400000000000002	0.3535562849044797	0.4677419354838709
lig_hif2a_155	lig_hif2a_7b	2.28	2.1927442836761477	0.5
lig_hif2a_155	lig_hif2a_7a	0.3700000000000001	0.2537296962738039	0.5
lig_hif2a_155	lig_hif2a_23	2.5200000000000005	2.4429803085327157	0.5833333333333334
lig_hif2a_155	lig_hif2a_35	2.46	2.2420788621902465	0.463768115942029
lig_hif2a_155	lig_hif2a_163	-0.3700000000000001	0.5085009288787842	0.6031746031746031
lig_hif2a_155	lig_hif2a_167	-0.1200000000000001	0.0314636182785036	0.4929577464788732
lig_hif2a_155	lig_hif2a_54	0.8799999999999999	0.2536805915832518	0.3243243243243243
lig_hif2a_155	lig_hif2a_164	2.74	2.904095044136048	0.5454545454545454
lig_hif2a_155	lig_hif2a_41	0.5300000000000002	0.0087107706069948	0.4117647058823529
lig_hif2a_237	lig_hif2a_67	-0.4599999999999999	1.0949185705184936	0.6181818181818182
lig_hif2a_237	lig_hif2a_7b	1.58	1.4110940265655518	0.4925373134328358
lig_hif2a_237	lig_hif2a_7a	-0.33	0.5331241655349731	0.4925373134328358
lig_hif2a_237	lig_hif2a_23	1.8200000000000005	1.6685888242721565	0.603448275862069
lig_hif2a_237	lig_hif2a_35	1.7599999999999998	1.3054784631729124	0.5
lig_hif2a_237	lig_hif2a_163	-1.0700000000000005	1.3088273477554326	0.8
lig_hif2a_237	lig_hif2a_167	-0.8200000000000003	0.7577285204827788	0.6507936507936508
lig_hif2a_237	lig_hif2a_54	0.1799999999999997	0.5488223505020144	0.3333333333333333
lig_hif2a_237	lig_hif2a_164	2.04	2.113890209197998	0.639344262295082
lig_hif2a_237	lig_hif2a_41	-0.1699999999999999	0.7764933538436889	0.4242424242424242
lig_hif2a_67	lig_hif2a_7b	2.04	2.5817888164520264	0.3283582089552239
lig_hif2a_67	lig_hif2a_7a	0.1299999999999999	0.6388177919387816	0.3283582089552239
lig_hif2a_67	lig_hif2a_23	2.28	2.6601018595695494	0.4385964912280701
lig_hif2a_67	lig_hif2a_35	2.22	2.3073773694038398	0.3333333333333333
lig_hif2a_67	lig_hif2a_163	-0.6100000000000003	0.4078416085243228	0.6296296296296297
lig_hif2a_67	lig_hif2a_167	-0.3600000000000003	0.2907220268249508	0.5
lig_hif2a_67	lig_hif2a_54	0.6399999999999997	0.5167642378807065	0.25
lig_hif2a_67	lig_hif2a_164	2.5	3.238239049911499	0.5084745762711864
lig_hif2a_67	lig_hif2a_41	0.29	0.3278408469259737	0.2769230769230769
lig_hif2a_7b	lig_hif2a_7a	-1.91	2.012369666099548	1.0
lig_hif2a_7b	lig_hif2a_23	0.2400000000000002	0.1604350709915164	0.55
lig_hif2a_7b	lig_hif2a_35	0.1799999999999997	0.0805284452438357	0.5230769230769231
lig_hif2a_7b	lig_hif2a_163	-2.6500000000000004	2.780863189697266	0.3943661971830985
lig_hif2a_7b	lig_hif2a_167	-2.4000000000000004	2.2839445114135746	0.3866666666666666
lig_hif2a_7b	lig_hif2a_54	-1.4000000000000004	1.9218049287796024	0.4769230769230769
lig_hif2a_7b	lig_hif2a_164	0.4599999999999999	0.6454300498962401	0.3513513513513513
lig_hif2a_7b	lig_hif2a_41	-1.75	2.1597249507904053	0.5666666666666667
lig_hif2a_7a	lig_hif2a_23	2.1500000000000004	2.117476610094309	0.55
lig_hif2a_7a	lig_hif2a_35	2.09	1.8798228168487547	0.5230769230769231
lig_hif2a_7a	lig_hif2a_163	-0.7400000000000002	0.8195508623123171	0.3943661971830985
lig_hif2a_7a	lig_hif2a_167	-0.4900000000000002	0.3317702913284304	0.3866666666666666
lig_hif2a_7a	lig_hif2a_54	0.5099999999999998	0.018777856826782	0.4769230769230769
lig_hif2a_7a	lig_hif2a_164	2.37	2.594237084388733	0.3513513513513513
lig_hif2a_7a	lig_hif2a_41	0.1600000000000001	0.2191435956954955	0.5666666666666667
lig_hif2a_23	lig_hif2a_35	-0.0600000000000005	0.1868838644027715	0.4375
lig_hif2a_23	lig_hif2a_163	-2.890000000000001	2.9488540993630896	0.4603174603174603
lig_hif2a_23	lig_hif2a_167	-2.640000000000001	2.473981215953828	0.3661971830985915
lig_hif2a_23	lig_hif2a_54	-1.6400000000000006	2.1478326463699347	0.3692307692307692
lig_hif2a_23	lig_hif2a_164	0.2199999999999997	0.4520044040679928	0.4090909090909091
lig_hif2a_23	lig_hif2a_41	-1.99	2.372555603981018	0.4745762711864407
lig_hif2a_35	lig_hif2a_163	-2.83	2.927027659416199	0.4
lig_hif2a_35	lig_hif2a_167	-2.58	2.4928493666648865	0.4305555555555556
lig_hif2a_35	lig_hif2a_54	-1.58	1.9325979518890384	0.5833333333333334
lig_hif2a_35	lig_hif2a_164	0.2800000000000002	0.5166854548454286	0.3561643835616438
lig_hif2a_35	lig_hif2a_41	-1.93	2.1081935691833493	0.7547169811320755
lig_hif2a_163	lig_hif2a_167	0.25	0.3514858484268188	0.6612903225806451
lig_hif2a_163	lig_hif2a_54	1.25	0.6763161420822144	0.3768115942028985
lig_hif2a_163	lig_hif2a_164	3.1100000000000003	3.3080723142623905	0.8
lig_hif2a_163	lig_hif2a_41	0.9000000000000004	0.434414887428284	0.3285714285714285
lig_hif2a_167	lig_hif2a_54	1.0	0.1976238489151001	0.3333333333333333
lig_hif2a_167	lig_hif2a_164	2.8600000000000003	2.8049254311621192	0.5294117647058824
lig_hif2a_167	lig_hif2a_41	0.6500000000000004	0.0509712457656856	0.3611111111111111
lig_hif2a_54	lig_hif2a_164	1.8600000000000003	2.3820479965209964	0.352112676056338
lig_hif2a_54	lig_hif2a_41	-0.3499999999999996	0.1887769460678096	0.6363636363636364
lig_hif2a_164	lig_hif2a_41	-2.21	2.889213643074036	0.3055555555555556
