# Supplementary material for: Computing the relative binding affinity of ligands based on a pairwise binding comparison network
Source: Nat Comput Sci. 2023 Oct 19;3(10):860–72. doi: 10.1038/s43588-023-00529-9 (PMC10766524; doi:10.1038/s43588-023-00529-9)
Supplement: Supplementary file 8 — Statistical source data. [file 43588_2023_529_MOESM8_ESM.zip › source_data_figure2/source_p38.csv]

Ligand1	Ligand2	Lable	error	smi
p38a_3fmk	p38a_2f	2.4650804108853785	1.7840690917249171	0.4320987654320987
p38a_3fmk	p38a_2s	0.5298083271156635	0.6849680687557544	0.4761904761904761
p38a_3fmk	p38a_2m	0.640185061931426	0.904589060783202	0.45
p38a_3fmk	p38a_2z	1.0816920011944795	0.6112128704495454	0.6142857142857143
p38a_3fmk	p38a_2k	0.9418814704278456	0.8222910687783705	0.3658536585365853
p38a_3fmk	p38a_2gg	0.8609385315629536	0.9138200145515496	0.56
p38a_3fmk	p38a_3flw	0.8462216335875192	0.8535692206179001	0.6428571428571429
p38a_3fmk	p38a_2ff	0.2869795105209842	0.7327081105461613	0.5675675675675675
p38a_3fmk	p38a_3flz	1.7218770631259064	0.5928610213702299	0.4
p38a_3fmk	p38a_2x	1.1773518380348076	0.9841523226920952	0.56
p38a_3fmk	p38a_2aa	1.8837629408556928	1.932354081513356	0.6617647058823529
p38a_3fmk	p38a_2v	2.1045164104872187	1.2552429672651728	0.6307692307692307
p38a_3fmk	p38a_2u	-0.316413306471853	0.6442191965608315	0.4157303370786517
p38a_3fmk	p38a_2e	0.8315047356120839	0.1528573366634145	0.4487179487179487
p38a_3fmk	p38a_3fmh	0.735844898771755	0.6700812464470784	1.0
p38a_3fmk	p38a_2y	1.5084820424820975	0.98157817476054	0.6231884057971014
p38a_3fmk	p38a_3fln	0.6990526538331672	0.3941951613862677	0.5753424657534246
p38a_3fmk	p38a_3fly	0.3016964084964204	0.4202954881329131	0.703125
p38a_3fmk	p38a_2j	1.287728572850572	0.9474569807103744	0.4074074074074074
p38a_3fmk	p38a_2g	0.8609385315629536	0.1824544493409687	0.4935064935064935
p38a_3fmk	p38a_2r	0.7652786947226264	0.6865593172049262	0.4642857142857143
p38a_3fmk	p38a_2i	1.3098039198137237	0.6002799439645721	0.3571428571428571
p38a_3fmk	p38a_2q	-0.316413306471853	0.4431673057107642	0.4186046511627907
p38a_3fmk	p38a_2n	-0.0147168979754344	0.04020568646885	0.4523809523809524
p38a_3fmk	p38a_3flq	1.3981053076663352	1.229998870936904	0.6956521739130435
p38a_3fmk	p38a_2p	0.463582286226206	0.985249230253153	0.4482758620689655
p38a_3fmk	p38a_2ee	-0.316413306471853	0.5456348888845727	0.5454545454545454
p38a_3fmk	p38a_2l	-0.316413306471853	0.2995485261352346	0.475
p38a_3fmk	p38a_2h	1.7292355121136245	1.159543019628578	0.3529411764705882
p38a_3fmk	p38a_2bb	2.038290369597761	1.9691095233834668	0.5833333333333334
p38a_3fmk	p38a_2c	1.008107511317303	0.1839468162413142	0.3023255813953488
p38a_3fmk	p38a_2t	-0.0147168979754344	0.1279188051114186	0.4404761904761904
p38a_3fmk	p38a_2o	0.9860321643541514	1.320679462213343	0.4588235294117647
p38a_2f	p38a_2s	-1.935272083769715	0.8162715296849372	0.5324675324675324
p38a_2f	p38a_2m	-1.8248953489539528	0.8316362766501808	0.5942028985507246
p38a_2f	p38a_2z	-1.383388409690899	1.0373650885391656	0.4657534246575342
p38a_2f	p38a_2k	-1.523198940457533	0.8999151369945508	0.4929577464788732
p38a_2f	p38a_2gg	-1.604141879322425	0.7167122843288336	0.6086956521739131
p38a_2f	p38a_3flw	-1.618858777297859	1.0697221386565017	0.4533333333333333
p38a_2f	p38a_2ff	-2.1781009003643943	1.0651516482357932	0.6176470588235294
p38a_2f	p38a_3flz	-0.7432033477594722	1.0260890184213984	0.8275862068965517
p38a_2f	p38a_2x	-1.287728572850571	0.720950270657883	0.6818181818181818
p38a_2f	p38a_2aa	-0.5813174700296857	0.3169675612889788	0.4657534246575342
p38a_2f	p38a_2v	-0.3605640003981598	0.4863182375731475	0.5151515151515151
p38a_2f	p38a_2u	-2.781493717357232	1.047536426707818	0.5384615384615384
p38a_2f	p38a_2e	-1.6335756752732946	1.492299911761637	0.8135593220338984
p38a_2f	p38a_3fmh	-1.7292355121136236	1.2591292084217596	0.4320987654320987
p38a_2f	p38a_2y	-0.9565983684032808	0.679982748743857	0.4722222222222222
p38a_2f	p38a_3fln	-1.7660277570522114	1.352354654196529	0.7580645161290323
p38a_2f	p38a_3fly	-2.163384002388958	2.114226975233797	0.4927536231884058
p38a_2f	p38a_2j	-1.1773518380348067	0.6886261161987166	0.6119402985074627
p38a_2f	p38a_2g	-1.604141879322425	1.4620243790172491	0.7580645161290323
p38a_2f	p38a_2r	-1.699801716162752	0.8772530883093586	0.56
p38a_2f	p38a_2i	-1.155276491071655	1.0069548625010984	0.6119402985074627
p38a_2f	p38a_2q	-2.781493717357232	1.239926391765191	0.5466666666666666
p38a_2f	p38a_2n	-2.479797308860813	1.6229956797943457	0.5675675675675675
p38a_2f	p38a_3flq	-1.066975103219043	0.625599668820392	0.4415584415584415
p38a_2f	p38a_2p	-2.0014981246591725	0.6649725652338185	0.5789473684210527
p38a_2f	p38a_2ee	-2.781493717357232	2.289101356193139	0.5915492957746479
p38a_2f	p38a_2l	-2.781493717357232	2.219455474540307	0.6
p38a_2f	p38a_2h	-0.7358448987717541	0.4437577610726269	0.6029411764705882
p38a_2f	p38a_2bb	-0.4267900412876173	0.0063787525493666	0.4794520547945205
p38a_2f	p38a_2c	-1.4569728995680755	1.4157462704002803	0.582089552238806
p38a_2f	p38a_2t	-2.479797308860813	1.6642988376007422	0.5540540540540541
p38a_2f	p38a_2o	-1.4790482465312271	0.2728663627192762	0.5733333333333334
p38a_2s	p38a_2m	0.1103767348157624	0.2756313277112702	0.6857142857142857
p38a_2s	p38a_2z	0.551883674078816	0.180349254197246	0.4935064935064935
p38a_2s	p38a_2k	0.412073143312182	0.0282882372649054	0.5833333333333334
p38a_2s	p38a_2gg	0.3311302044472901	0.3181256658441631	0.5866666666666667
p38a_2s	p38a_3flw	0.3164133064718557	0.0063297979803396	0.5194805194805194
p38a_2s	p38a_2ff	-0.2428288165946792	0.0365851823707412	0.6164383561643836
p38a_2s	p38a_3flz	1.1920687360102429	0.1346155005162463	0.5
p38a_2s	p38a_2x	0.6475435109191441	0.1491729826980137	0.6301369863013698
p38a_2s	p38a_2aa	1.3539546137400291	1.1163493996210716	0.5540540540540541
p38a_2s	p38a_2v	1.5747080833715552	0.5129837782186621	0.4794520547945205
p38a_2s	p38a_2u	-0.8462216335875166	0.2290262061697614	0.6
p38a_2s	p38a_2e	0.3016964084964204	0.6644846313137605	0.5540540540540541
p38a_2s	p38a_3fmh	0.2060365716560914	0.0653015414818361	0.4761904761904761
p38a_2s	p38a_2y	0.9786737153664342	0.1907345245018712	0.4805194805194805
p38a_2s	p38a_3fln	0.1692443267175036	0.4584418162039441	0.6956521739130435
p38a_2s	p38a_3fly	-0.228111918619243	1.1648040372639574	0.48
p38a_2s	p38a_2j	0.7579202457349083	0.16356740435765	0.5263157894736842
p38a_2s	p38a_2g	0.3311302044472901	0.6345403811850341	0.6027397260273972
p38a_2s	p38a_2r	0.2354703676069629	0.0584267247354138	0.7361111111111112
p38a_2s	p38a_2i	0.77999559269806	0.1644720710668936	0.4683544303797468
p38a_2s	p38a_2q	-0.8462216335875166	0.5280168730360639	0.631578947368421
p38a_2s	p38a_2n	-0.5445252250910979	0.5923667702854853	0.7971014492753623
p38a_2s	p38a_3flq	0.8682969805506717	0.3911768194941532	0.4512195121951219
p38a_2s	p38a_2p	-0.0662260408894575	0.0300309378103769	0.6842105263157895
p38a_2s	p38a_2ee	-0.8462216335875166	1.2064386087996135	0.5714285714285714
p38a_2s	p38a_2l	-0.8462216335875166	1.090643711720146	0.7647058823529411
p38a_2s	p38a_2h	1.199427184997961	0.3605461692203731	0.4625
p38a_2s	p38a_2bb	1.5084820424820975	1.0960733329560357	0.4683544303797468
p38a_2s	p38a_2c	0.4782991842016395	0.5589038892999474	0.4074074074074074
p38a_2s	p38a_2t	-0.5445252250910979	0.5365466637567861	0.7571428571428571
p38a_2s	p38a_2o	0.4562238372384879	0.3534755028306815	0.7027027027027027
p38a_2m	p38a_2z	0.4415069392630535	0.2121249863198322	0.5070422535211268
p38a_2m	p38a_2k	0.3016964084964195	0.0086915605206093	0.65625
p38a_2m	p38a_2gg	0.2207534696315276	0.1251597787593353	0.6567164179104478
p38a_2m	p38a_3flw	0.2060365716560932	0.0325402061089131	0.4729729729729729
p38a_2m	p38a_2ff	-0.3532055514104417	0.0138406651265671	0.6417910447761194
p38a_2m	p38a_3flz	1.0816920011944804	0.1440199405245747	0.5588235294117647
p38a_2m	p38a_2x	0.5371667761033816	0.1529575008577151	0.7076923076923077
p38a_2m	p38a_2aa	1.2435778789242669	1.1047275476178091	0.4861111111111111
p38a_2m	p38a_2v	1.4643313485557927	0.5206859904701603	0.5384615384615384
p38a_2m	p38a_2u	-0.956598368403279	0.2386883170574538	0.8181818181818182
p38a_2m	p38a_2e	0.1913196736806579	0.6291519707208924	0.6212121212121212
p38a_2m	p38a_3fmh	0.0956598368403289	0.2207340153935578	0.45
p38a_2m	p38a_2y	0.8682969805506717	0.1564538475779544	0.4929577464788732
p38a_2m	p38a_3fln	0.0588675919017411	0.4267822322407149	0.7868852459016393
p38a_2m	p38a_3fly	-0.3384886534350055	1.156270221008553	0.5147058823529411
p38a_2m	p38a_2j	0.6475435109191459	0.2290057749801199	0.5652173913043478
p38a_2m	p38a_2g	0.2207534696315276	0.5980859611774934	0.676923076923077
p38a_2m	p38a_2r	0.1250936327912004	0.1712351502440779	0.6956521739130435
p38a_2m	p38a_2i	0.6696188578822975	0.1232877840778465	0.5
p38a_2m	p38a_2q	-0.956598368403279	0.4419930250614516	0.9016393442622952
p38a_2m	p38a_2n	-0.6549019599068604	0.7798108840096436	0.7058823529411765
p38a_2m	p38a_3flq	0.7579202457349092	0.4075487657468111	0.4605263157894737
p38a_2m	p38a_2p	-0.1766027757052199	0.079886083948253	0.6666666666666666
p38a_2m	p38a_2ee	-0.956598368403279	1.4603373677700393	0.6142857142857143
p38a_2m	p38a_2l	-0.956598368403279	1.0777227551906936	0.75
p38a_2m	p38a_2h	1.0890504501821985	0.4058308981420984	0.4931506849315068
p38a_2m	p38a_2bb	1.3981053076663352	1.069303914157424	0.5
p38a_2m	p38a_2c	0.367922449385877	0.5515385625007199	0.4520547945205479
p38a_2m	p38a_2t	-0.6549019599068604	0.6869189487505398	0.7164179104477612
p38a_2m	p38a_2o	0.3458471024227254	0.4212788665485493	0.6857142857142857
p38a_2z	p38a_2k	-0.1398105307666339	0.3290106371792279	0.3918918918918919
p38a_2z	p38a_2gg	-0.2207534696315258	0.614370963409093	0.6119402985074627
p38a_2z	p38a_3flw	-0.2354703676069602	0.1665950287019387	0.7096774193548387
p38a_2z	p38a_2ff	-0.7947124906734953	0.1708720854564179	0.6461538461538462
p38a_2z	p38a_3flz	0.6401850619314269	0.2837027945516662	0.4305555555555556
p38a_2z	p38a_2x	0.095659836840328	0.51752899558514	0.6119402985074627
p38a_2z	p38a_2aa	0.8020709396612133	1.5813298465024914	0.7333333333333333
p38a_2z	p38a_2v	1.0228244092927392	0.8076539066300805	0.7321428571428571
p38a_2z	p38a_2u	-1.3981053076663326	0.2644739903530766	0.4625
p38a_2z	p38a_2e	-0.2501872655823955	0.1994390328303108	0.4857142857142857
p38a_2z	p38a_3fmh	-0.3458471024227245	0.0881224548625843	0.6142857142857143
p38a_2z	p38a_2y	0.4267900412876182	0.6081690018970543	0.7758620689655172
p38a_2z	p38a_3fln	-0.3826393473613123	0.1295405018794397	0.6307692307692307
p38a_2z	p38a_3fly	-0.7799955926980591	0.7673994595329977	0.6949152542372882
p38a_2z	p38a_2j	0.2060365716560923	0.548361066971644	0.4383561643835616
p38a_2z	p38a_2g	-0.2207534696315258	0.1688213098202675	0.5362318840579711
p38a_2z	p38a_2r	-0.316413306471853	0.3702777392892554	0.5405405405405406
p38a_2z	p38a_2i	0.2281119186192439	0.2870851751178191	0.3815789473684211
p38a_2z	p38a_2q	-1.3981053076663326	0.0835527934155153	0.4675324675324675
p38a_2z	p38a_2n	-1.096408899169914	0.3840216353950421	0.527027027027027
p38a_2z	p38a_3flq	0.3164133064718557	0.6514814727278067	0.6615384615384615
p38a_2z	p38a_2p	-0.6181097149682735	0.5792018056082036	0.4810126582278481
p38a_2z	p38a_2ee	-1.3981053076663326	0.9867144070544552	0.6176470588235294
p38a_2z	p38a_2l	-1.3981053076663326	0.9328241787829707	0.5138888888888888
p38a_2z	p38a_2h	0.647543510919145	0.8176200003676923	0.358974358974359
p38a_2z	p38a_2bb	0.9565983684032816	1.2577413589924231	0.6935483870967742
p38a_2z	p38a_2c	-0.0735844898771764	0.1059562455665589	0.3205128205128205
p38a_2z	p38a_2t	-1.096408899169914	0.3883904770431439	0.4736842105263157
p38a_2z	p38a_2o	-0.095659836840328	0.9596045169118084	0.4935064935064935
p38a_2k	p38a_2gg	-0.0809429388648919	0.2591432232254096	0.5507246376811594
p38a_2k	p38a_3flw	-0.0956598368403263	0.0289388147112675	0.3815789473684211
p38a_2k	p38a_2ff	-0.6549019599068613	0.0290459179985971	0.5588235294117647
p38a_2k	p38a_3flz	0.7799955926980608	0.03229657040497	0.4571428571428571
p38a_2k	p38a_2x	0.235470367606962	0.2643171120549085	0.5970149253731343
p38a_2k	p38a_2aa	0.9418814704278472	1.312239937529898	0.3918918918918919
p38a_2k	p38a_2v	1.1626349400593732	0.6015282582356427	0.4328358208955223
p38a_2k	p38a_2u	-1.2582947768996986	0.0002910337616173	0.5675675675675675
p38a_2k	p38a_2e	-0.1103767348157616	0.473993022524044	0.5373134328358209
p38a_2k	p38a_3fmh	-0.2060365716560905	0.2691848913773124	0.3658536585365853
p38a_2k	p38a_2y	0.5666005720542522	0.2513334860251995	0.3972602739726027
p38a_2k	p38a_3fln	-0.2428288165946783	0.3277429048438848	0.6666666666666666
p38a_2k	p38a_3fly	-0.6401850619314251	1.062490765094572	0.4142857142857143
p38a_2k	p38a_2j	0.3458471024227263	0.3537295214650155	0.4857142857142857
p38a_2k	p38a_2g	-0.0809429388648919	0.4438436728126458	0.5671641791044776
p38a_2k	p38a_2r	-0.1766027757052191	0.0881171575661889	0.5915492957746479
p38a_2k	p38a_2i	0.3679224493858779	0.0098171475288833	0.4246575342465753
p38a_2k	p38a_2q	-1.2582947768996986	0.2764532723258766	0.6231884057971014
p38a_2k	p38a_2n	-0.95659836840328	0.6149237127273921	0.6
p38a_2k	p38a_3flq	0.4562238372384897	0.3580070055543772	0.3717948717948718
p38a_2k	p38a_2p	-0.4782991842016395	0.3102318807855431	0.5675675675675675
p38a_2k	p38a_2ee	-1.2582947768996986	1.3361335255931648	0.5138888888888888
p38a_2k	p38a_2l	-1.2582947768996986	1.169409409983042	0.6363636363636364
p38a_2k	p38a_2h	0.7873540416857789	0.57043348704787	0.4189189189189189
p38a_2k	p38a_2bb	1.0964088991699157	1.0182659581718383	0.4054054054054054
p38a_2k	p38a_2c	0.0662260408894575	0.3895628098948442	0.3783783783783784
p38a_2k	p38a_2t	-0.95659836840328	0.6377689809769038	0.6086956521739131
p38a_2k	p38a_2o	0.0441506939263058	0.7041992383331966	0.5833333333333334
p38a_2gg	p38a_3flw	-0.0147168979754344	0.1596302137484446	0.5942028985507246
p38a_2gg	p38a_2ff	-0.5739590210419694	0.280848411987404	0.7903225806451613
p38a_2gg	p38a_3flz	0.8609385315629527	0.4216545995024161	0.5735294117647058
p38a_2gg	p38a_2x	0.3164133064718539	0.1295006043939298	0.75
p38a_2gg	p38a_2aa	1.0228244092927392	0.8311564949021752	0.6119402985074627
p38a_2gg	p38a_2v	1.243577878924265	0.1337688379010106	0.6833333333333333
p38a_2gg	p38a_2u	-1.1773518380348067	0.7113027331058364	0.5714285714285714
p38a_2gg	p38a_2e	-0.0294337959508697	0.9377184601049224	0.6363636363636364
p38a_2gg	p38a_3fmh	-0.1250936327911986	0.3983564911820066	0.56
p38a_2gg	p38a_2y	0.6475435109191441	0.1299426941818691	0.6212121212121212
p38a_2gg	p38a_3fln	-0.1618858777297864	0.6470395528091322	0.8032786885245902
p38a_2gg	p38a_3fly	-0.5592421230665332	1.416883223950017	0.6507936507936508
p38a_2gg	p38a_2j	0.4267900412876182	0.0082735592525428	0.5571428571428572
p38a_2gg	p38a_2g	0.0	0.9071897268295288	0.6923076923076923
p38a_2gg	p38a_2r	-0.0956598368403272	0.4177794304606275	0.5945945945945946
p38a_2gg	p38a_2i	0.4488653882507698	0.4269283071990593	0.4931506849315068
p38a_2gg	p38a_2q	-1.1773518380348067	0.8849636968795638	0.7205882352941176
p38a_2gg	p38a_2n	-0.875655429538388	0.9839259554707	0.6027397260273972
p38a_2gg	p38a_3flq	0.5371667761033816	0.2089461702531618	0.5774647887323944
p38a_2gg	p38a_2p	-0.3973562453367476	0.2720571492292647	0.5921052631578947
p38a_2gg	p38a_2ee	-1.1773518380348067	1.6079266127769332	0.7538461538461538
p38a_2gg	p38a_2l	-1.1773518380348067	1.291844135207353	0.6376811594202898
p38a_2gg	p38a_2h	0.8682969805506708	0.1109774109629633	0.4864864864864865
p38a_2gg	p38a_2bb	1.1773518380348076	0.8697525319282402	0.6268656716417911
p38a_2gg	p38a_2c	0.1471689797543494	0.869569673428634	0.4459459459459459
p38a_2gg	p38a_2t	-0.875655429538388	0.8560671937726926	0.589041095890411
p38a_2gg	p38a_2o	0.1250936327911977	0.0865840292014246	0.6081081081081081
p38a_3flw	p38a_2ff	-0.559242123066535	0.0183363619455194	0.6268656716417911
p38a_3flw	p38a_3flz	0.8756554295383872	0.0483115742839396	0.4189189189189189
p38a_3flw	p38a_2x	0.3311302044472883	0.2959952966354082	0.5942028985507246
p38a_3flw	p38a_2aa	1.0375413072681736	1.29790762787822	0.8596491228070176
p38a_3flw	p38a_2v	1.2582947768996997	0.5924707212280078	0.7068965517241379
p38a_3flw	p38a_2u	-1.1626349400593723	0.0640254925801242	0.4337349397590361
p38a_3flw	p38a_2e	-0.0147168979754352	0.4962451801409624	0.4722222222222222
p38a_3flw	p38a_3fmh	-0.1103767348157642	0.3148254943715808	0.6428571428571429
p38a_3flw	p38a_2y	0.6622604088945785	0.2826567845507065	0.6935483870967742
p38a_3flw	p38a_3fln	-0.147168979754352	0.3034143305920594	0.6119402985074627
p38a_3flw	p38a_3fly	-0.5445252250910988	1.1163341593028298	0.7586206896551724
p38a_3flw	p38a_2j	0.4415069392630526	0.3429104855963656	0.4266666666666667
p38a_3flw	p38a_2g	0.0147168979754344	0.4656837835202321	0.5211267605633803
p38a_3flw	p38a_2r	-0.0809429388648927	0.0023133855468691	0.4871794871794871
p38a_3flw	p38a_2i	0.4635822862262042	0.0166955083483965	0.3717948717948718
p38a_3flw	p38a_2q	-1.1626349400593723	0.2830609988285983	0.4375
p38a_3flw	p38a_2n	-0.8609385315629536	0.7385185782167012	0.5333333333333333
p38a_3flw	p38a_3flq	0.551883674078816	0.4085234765347181	0.6923076923076923
p38a_3flw	p38a_2p	-0.3826393473613132	0.2427834283840786	0.4691358024691358
p38a_3flw	p38a_2ee	-1.1626349400593723	1.421020955951401	0.6
p38a_3flw	p38a_2l	-1.1626349400593723	1.0943604420735324	0.5
p38a_3flw	p38a_2h	0.8830138785261052	0.5522283656019109	0.3670886075949367
p38a_3flw	p38a_2bb	1.192068736010242	1.1244590682322269	0.6461538461538462
p38a_3flw	p38a_2c	0.1618858777297838	0.4496596850143568	0.3125
p38a_3flw	p38a_2t	-0.8609385315629536	0.710128528282314	0.4615384615384615
p38a_3flw	p38a_2o	0.1398105307666322	0.657652763947632	0.4810126582278481
p38a_2ff	p38a_3flz	1.434897552604922	0.1569388018801294	0.582089552238806
p38a_2ff	p38a_2x	0.8903723275138233	0.4215138470603321	0.7619047619047619
p38a_2ff	p38a_2aa	1.5967834303347086	1.36766770577111	0.6461538461538462
p38a_2ff	p38a_2v	1.8175368999662345	0.8551666235151236	0.6949152542372882
p38a_2ff	p38a_2u	-0.6033928169928373	0.1083626820765318	0.5789473684210527
p38a_2ff	p38a_2e	0.5445252250910997	0.3736050534962415	0.6461538461538462
p38a_2ff	p38a_3fmh	0.4488653882507707	0.1818216101165388	0.5675675675675675
p38a_2ff	p38a_2y	1.2215025319611137	0.3978339328323905	0.65625
p38a_2ff	p38a_3fln	0.4120731433121829	0.1738756815703244	0.8166666666666667
p38a_2ff	p38a_3fly	0.0147168979754361	0.9174636258969396	0.6612903225806451
p38a_2ff	p38a_2j	1.0007490623295876	0.4839559305012795	0.5652173913043478
p38a_2ff	p38a_2g	0.5739590210419694	0.3428677039641342	0.703125
p38a_2ff	p38a_2r	0.4782991842016422	0.0463866428121769	0.647887323943662
p38a_2ff	p38a_2i	1.0228244092927392	0.1458966758714135	0.5
p38a_2ff	p38a_2q	-0.6033928169928373	0.3155441953860105	0.589041095890411
p38a_2ff	p38a_2n	-0.3016964084964186	0.6095017082553297	0.6571428571428571
p38a_2ff	p38a_3flq	1.111125797145351	0.5190514029192768	0.5857142857142857
p38a_2ff	p38a_2p	0.1766027757052217	0.2581539102915559	0.6216216216216216
p38a_2ff	p38a_2ee	-0.6033928169928373	1.4028734936438385	0.7936507936507936
p38a_2ff	p38a_2l	-0.6033928169928373	0.9429905190192044	0.6716417910447762
p38a_2ff	p38a_2h	1.4422560015926402	0.676210192800526	0.4931506849315068
p38a_2ff	p38a_2bb	1.751310859076777	1.2853795627282052	0.6363636363636364
p38a_2ff	p38a_2c	0.7211280007963188	0.2593833069200508	0.4520547945205479
p38a_2ff	p38a_2t	-0.3016964084964186	0.5651226527552993	0.6197183098591549
p38a_2ff	p38a_2o	0.6990526538331672	0.6140464168031379	0.6388888888888888
p38a_3flz	p38a_2x	-0.5445252250910988	0.303551416468502	0.6461538461538462
p38a_3flz	p38a_2aa	0.1618858777297864	1.386272450567616	0.4305555555555556
p38a_3flz	p38a_2v	0.3826393473613123	0.5739997017848352	0.4769230769230769
p38a_3flz	p38a_2u	-2.0382903695977594	0.1205844760812191	0.5064935064935064
p38a_3flz	p38a_2e	-0.8903723275138224	0.4087472474051798	0.8392857142857143
p38a_3flz	p38a_3fmh	-0.9860321643541514	0.0522246720979868	0.4
p38a_3flz	p38a_2y	-0.2133950206438086	0.409455039819143	0.4366197183098591
p38a_3flz	p38a_3fln	-1.0228244092927392	0.352486493872207	0.7213114754098361
p38a_3flz	p38a_3fly	-1.420180654629486	0.9708709479415588	0.4558823529411764
p38a_3flz	p38a_2j	-0.4341484902753345	0.3352079989061841	0.5757575757575758
p38a_3flz	p38a_2g	-0.8609385315629527	0.3780068580361888	0.7796610169491526
p38a_3flz	p38a_2r	-0.95659836840328	0.3724929420978186	0.527027027027027
p38a_3flz	p38a_2i	-0.4120731433121829	0.0626898328574032	0.625
p38a_3flz	p38a_2q	-2.0382903695977594	0.1908373714364435	0.5135135135135135
p38a_3flz	p38a_2n	-1.7365939611013408	0.3936133378561015	0.5342465753424658
p38a_3flz	p38a_3flq	-0.3237717554595711	0.5554854466888663	0.4078947368421052
p38a_3flz	p38a_2p	-1.2582947768997004	0.4741740665603826	0.5263157894736842
p38a_3flz	p38a_2ee	-2.0382903695977594	1.0771021724618342	0.5571428571428572
p38a_3flz	p38a_2l	-2.0382903695977594	1.020427334395733	0.5652173913043478
p38a_3flz	p38a_2h	0.007358448987718	0.5961095862443403	0.6153846153846154
p38a_3flz	p38a_2bb	0.3164133064718548	1.0989738337965314	0.4444444444444444
p38a_3flz	p38a_2c	-0.7137695518086034	0.308032330567606	0.6451612903225806
p38a_3flz	p38a_2t	-1.7365939611013408	0.4396044009740825	0.5205479452054794
p38a_3flz	p38a_2o	-0.735844898771755	0.961498569894322	0.5405405405405406
p38a_2x	p38a_2aa	0.7064111028208853	1.2119113598361135	0.6119402985074627
p38a_2x	p38a_2v	0.9271645724524112	0.4864086091269107	0.6833333333333333
p38a_2x	p38a_2u	-1.4937651445066606	0.1171911050474323	0.6351351351351351
p38a_2x	p38a_2e	-0.3458471024227236	0.572807046194086	0.7142857142857143
p38a_2x	p38a_3fmh	-0.4415069392630526	0.355938749642081	0.56
p38a_2x	p38a_2y	0.3311302044472901	0.1824011185250488	0.6212121212121212
p38a_2x	p38a_3fln	-0.4782991842016404	0.4670125054776495	0.896551724137931
p38a_2x	p38a_3fly	-0.8756554295383872	1.1437013317905844	0.6507936507936508
p38a_2x	p38a_2j	0.1103767348157642	0.206088621698546	0.6268656716417911
p38a_2x	p38a_2g	-0.3164133064718539	0.5433984630079562	0.7741935483870968
p38a_2x	p38a_2r	-0.4120731433121811	0.021270491668428	0.6619718309859155
p38a_2x	p38a_2i	0.1324520817789158	0.0856776722875514	0.5571428571428572
p38a_2x	p38a_2q	-1.4937651445066606	0.3832168866789018	0.647887323943662
p38a_2x	p38a_2n	-1.192068736010242	0.7449691993529086	0.6714285714285714
p38a_2x	p38a_3flq	0.2207534696315276	0.2544240179811465	0.5774647887323944
p38a_2x	p38a_2p	-0.7137695518086016	0.1906716856410444	0.6575342465753424
p38a_2x	p38a_2ee	-1.4937651445066606	1.4178935875093617	0.7272727272727273
p38a_2x	p38a_2l	-1.4937651445066606	1.2982430745756304	0.7121212121212122
p38a_2x	p38a_2h	0.5518836740788169	0.4713711504276939	0.5492957746478874
p38a_2x	p38a_2bb	0.8609385315629536	0.8890998225959832	0.6268656716417911
p38a_2x	p38a_2c	-0.1692443267175045	0.4946781770058956	0.5070422535211268
p38a_2x	p38a_2t	-1.192068736010242	0.7540807527834659	0.6571428571428571
p38a_2x	p38a_2o	-0.1913196736806561	0.5741785472399066	0.676056338028169
p38a_2aa	p38a_2v	0.2207534696315258	0.5116506431843311	0.7321428571428571
p38a_2aa	p38a_2u	-2.200176247327546	1.0344317042519844	0.4625
p38a_2aa	p38a_2e	-1.052258205243609	1.6991027115073418	0.4857142857142857
p38a_2aa	p38a_3fmh	-1.147918042083938	1.4023172224962306	0.6617647058823529
p38a_2aa	p38a_2y	-0.3752808983735951	0.9882930334024342	0.7166666666666667
p38a_2aa	p38a_3fln	-1.1847102870225257	1.5695892204522437	0.6307692307692307
p38a_2aa	p38a_3fly	-1.5820665323592724	2.171259280429036	0.7857142857142857
p38a_2aa	p38a_2j	-0.596034368005121	0.8476714095738771	0.4383561643835616
p38a_2aa	p38a_2g	-1.0228244092927392	1.6712719228730617	0.5362318840579711
p38a_2aa	p38a_2r	-1.1184842461330664	1.027108120320536	0.5
p38a_2aa	p38a_2i	-0.5739590210419694	1.1448836607438126	0.3815789473684211
p38a_2aa	p38a_2q	-2.200176247327546	1.3880016886880195	0.4487179487179487
p38a_2aa	p38a_2n	-1.898479838831128	1.785986294014157	0.527027027027027
p38a_2aa	p38a_3flq	-0.4856576331893576	0.780920148734249	0.7142857142857143
p38a_2aa	p38a_2p	-1.4201806546294868	0.8468586565101326	0.4810126582278481
p38a_2aa	p38a_2ee	-2.200176247327546	2.502810546128968	0.6176470588235294
p38a_2aa	p38a_2l	-2.200176247327546	2.298061975209931	0.5138888888888888
p38a_2aa	p38a_2h	-0.1545274287420683	0.5985382229048185	0.3766233766233766
p38a_2aa	p38a_2bb	0.1545274287420683	0.1949846714776582	0.6666666666666666
p38a_2aa	p38a_2c	-0.8756554295383898	1.5495345761143176	0.3205128205128205
p38a_2aa	p38a_2t	-1.898479838831128	1.746201355917157	0.4933333333333333
p38a_2aa	p38a_2o	-0.8977307765015414	0.4440274326332858	0.4935064935064935
p38a_2v	p38a_2u	-2.420929716959072	1.2349073161030542	0.4864864864864865
p38a_2v	p38a_2e	-1.2730116748751348	0.9811149144114202	0.5396825396825397
p38a_2v	p38a_3fmh	-1.3686715117154638	0.4576689949689427	0.6307692307692307
p38a_2v	p38a_2y	-0.596034368005121	0.2245793840554598	0.7454545454545455
p38a_2v	p38a_3fln	-1.4054637566540515	0.7101985827420032	0.7068965517241379
p38a_2v	p38a_3fly	-1.8028200019907985	1.609975700528625	0.7884615384615384
p38a_2v	p38a_2j	-0.8167878376366469	0.0136733664153245	0.4848484848484848
p38a_2v	p38a_2g	-1.243577878924265	0.9528245143612768	0.5967741935483871
p38a_2v	p38a_2r	-1.3392377157645925	0.1046684722465769	0.5070422535211268
p38a_2v	p38a_2i	-0.7947124906734953	0.3958743878559598	0.4202898550724637
p38a_2v	p38a_2q	-2.420929716959072	1.2146488894367944	0.4929577464788732
p38a_2v	p38a_2n	-2.119233308462653	0.7300179583115911	0.5142857142857142
p38a_2v	p38a_3flq	-0.7064111028208835	0.2288620676503079	0.6833333333333333
p38a_2v	p38a_2p	-1.6409341242610127	0.3806171562968403	0.5068493150684932
p38a_2v	p38a_2ee	-2.420929716959072	1.455970333948208	0.6612903225806451
p38a_2v	p38a_2l	-2.420929716959072	1.3501755465412866	0.5454545454545454
p38a_2v	p38a_2h	-0.3752808983735942	0.1614411656446553	0.3943661971830985
p38a_2v	p38a_2bb	-0.0662260408894575	0.7566460613711321	0.7192982456140351
p38a_2v	p38a_2c	-1.0964088991699157	0.8357435420570312	0.352112676056338
p38a_2v	p38a_2t	-2.119233308462653	0.7681252342744207	0.5
p38a_2v	p38a_2o	-1.1184842461330673	0.2982529526965836	0.5211267605633803
p38a_2u	p38a_2e	1.147918042083937	0.4598386918104109	0.56
p38a_2u	p38a_3fmh	1.052258205243608	0.4288705108847823	0.4157303370786517
p38a_2u	p38a_2y	1.8248953489539508	0.3250506786582356	0.45
p38a_2u	p38a_3fln	1.0154659603050202	0.2782186414787322	0.7
p38a_2u	p38a_3fly	0.6181097149682735	0.9208110451864504	0.4675324675324675
p38a_2u	p38a_2j	1.604141879322425	0.3283098223232186	0.5128205128205128
p38a_2u	p38a_2g	1.1773518380348067	0.4296719971473832	0.6081081081081081
p38a_2u	p38a_2r	1.0816920011944795	0.1484151094861054	0.6282051282051282
p38a_2u	p38a_2i	1.6262172262855763	0.0196008484550709	0.4567901234567901
p38a_2u	p38a_2q	0.0	0.0320939980447292	0.7746478873239436
p38a_2u	p38a_2n	0.3016964084964186	0.4945955388683885	0.6153846153846154
p38a_2u	p38a_3flq	1.7145186141381883	0.5595488026986741	0.4756097560975609
p38a_2u	p38a_2p	0.7799955926980591	0.537435802086792	0.6666666666666666
p38a_2u	p38a_2ee	0.0	1.1136051416397097	0.5769230769230769
p38a_2u	p38a_2l	0.0	0.8784962892532349	0.6712328767123288
p38a_2u	p38a_2h	2.045648818585477	0.5020817571612217	0.4512195121951219
p38a_2u	p38a_2bb	2.3547036760696143	1.2673517578490945	0.5128205128205128
p38a_2u	p38a_2c	1.324520817789156	0.3750079955729655	0.4146341463414634
p38a_2u	p38a_2t	0.3016964084964186	0.2976763360638231	0.6233766233766234
p38a_2u	p38a_2o	1.3024454708260045	0.7878318424385533	0.6842105263157895
p38a_2e	p38a_3fmh	-0.0956598368403289	0.3730263265851166	0.4487179487179487
p38a_2e	p38a_2y	0.6769773068700138	0.9508097472462956	0.4927536231884058
p38a_2e	p38a_3fln	-0.1324520817789167	0.2790464648214251	0.7966101694915254
p38a_2e	p38a_3fly	-0.5298083271156635	0.4822653937410202	0.5151515151515151
p38a_2e	p38a_2j	0.4562238372384879	0.9421409286081168	0.640625
p38a_2e	p38a_2g	0.0294337959508697	0.1682913990239898	0.7966101694915254
p38a_2e	p38a_2r	-0.0662260408894575	0.7548012976153338	0.5833333333333334
p38a_2e	p38a_2i	0.4782991842016395	0.6233621076330359	0.6153846153846154
p38a_2e	p38a_2q	-1.147918042083937	0.39271623239879	0.5694444444444444
p38a_2e	p38a_2n	-0.8462216335875183	0.0096202414887756	0.5915492957746479
p38a_2e	p38a_3flq	0.5666005720542513	1.0066365708755098	0.4594594594594595
p38a_2e	p38a_2p	-0.3679224493858779	0.967529391968492	0.581081081081081
p38a_2e	p38a_2ee	-1.147918042083937	0.6566135252916396	0.6176470588235294
p38a_2e	p38a_2l	-1.147918042083937	0.5874801243745864	0.6268656716417911
p38a_2e	p38a_2h	0.8977307765015405	1.1865581957825464	0.6060606060606061
p38a_2e	p38a_2bb	1.2067856339856773	1.6252585796758323	0.5
p38a_2e	p38a_2c	0.1766027757052191	0.2145715341988809	0.5846153846153846
p38a_2e	p38a_2t	-0.8462216335875183	0.0316990095717102	0.5774647887323944
p38a_2e	p38a_2o	0.1545274287420674	1.360024455185549	0.5972222222222222
p38a_3fmh	p38a_2y	0.7726371437103428	0.2759430557281651	0.6231884057971014
p38a_3fmh	p38a_3fln	-0.0367922449385877	0.2987535858428234	0.5753424657534246
p38a_3fmh	p38a_3fly	-0.4341484902753345	1.118447482432317	0.703125
p38a_3fmh	p38a_2j	0.5518836740788169	0.2660691503819175	0.4074074074074074
p38a_3fmh	p38a_2g	0.1250936327911986	0.5233313502333986	0.4935064935064935
p38a_3fmh	p38a_2r	0.0294337959508714	0.0095082691390695	0.4642857142857143
p38a_3fmh	p38a_2i	0.5739590210419685	0.0923773961562126	0.3571428571428571
p38a_3fmh	p38a_2q	-1.052258205243608	0.2940908787932601	0.4186046511627907
p38a_3fmh	p38a_2n	-0.7505617967471894	0.6757886043414888	0.4523809523809524
p38a_3fmh	p38a_3flq	0.6622604088945803	0.5573451476259645	0.6956521739130435
p38a_3fmh	p38a_2p	-0.2722626125455489	0.2692853415369401	0.4482758620689655
p38a_3fmh	p38a_2ee	-1.052258205243608	1.240112495252153	0.5454545454545454
p38a_3fmh	p38a_2l	-1.052258205243608	0.9874014375891892	0.475
p38a_3fmh	p38a_2h	0.9933906133418696	0.4556545551067011	0.3529411764705882
p38a_3fmh	p38a_2bb	1.3024454708260065	1.279606882022	0.5833333333333334
p38a_3fmh	p38a_2c	0.272262612545548	0.5151296460985559	0.3023255813953488
p38a_3fmh	p38a_2t	-0.7505617967471894	0.5630154243335541	0.4404761904761904
p38a_3fmh	p38a_2o	0.2501872655823964	0.6045944568589467	0.4588235294117647
p38a_2y	p38a_3fln	-0.8094293886489305	0.5334358030623827	0.640625
p38a_2y	p38a_3fly	-1.2067856339856773	1.160430978809276	0.7068965517241379
p38a_2y	p38a_2j	-0.2207534696315258	0.1471504781986743	0.4444444444444444
p38a_2y	p38a_2g	-0.6475435109191441	0.5737031312041783	0.5441176470588235
p38a_2y	p38a_2r	-0.7432033477594713	0.0650795756151536	0.5915492957746479
p38a_2y	p38a_2i	-0.1986781226683742	0.1188853847075588	0.3866666666666666
p38a_2y	p38a_2q	-1.8248953489539508	0.3634467987296466	0.4545454545454545
p38a_2y	p38a_2n	-1.523198940457532	0.8211840173618288	0.5135135135135135
p38a_2y	p38a_3flq	-0.1103767348157624	0.2199169205797454	0.671875
p38a_2y	p38a_2p	-1.0448997562558917	0.1372528726427289	0.4871794871794871
p38a_2y	p38a_2ee	-1.8248953489539508	1.4100420443293933	0.6268656716417911
p38a_2y	p38a_2l	-1.8248953489539508	1.365795460152376	0.5211267605633803
p38a_2y	p38a_2h	0.2207534696315267	0.4120458747600057	0.3815789473684211
p38a_2y	p38a_2bb	0.5298083271156635	0.8529398287903156	0.7333333333333333
p38a_2y	p38a_2c	-0.5003745311647947	0.4988381588142659	0.3246753246753247
p38a_2y	p38a_2t	-1.523198940457532	0.8227544805423708	0.48
p38a_2y	p38a_2o	-0.5224498781279463	0.5208216634675127	0.5
p38a_3fln	p38a_3fly	-0.3973562453367467	0.6637140248396153	0.6721311475409836
p38a_3fln	p38a_2j	0.5886759190174047	0.7891569165798131	0.6984126984126984
p38a_3fln	p38a_2g	0.1618858777297864	0.0342821873413194	0.8620689655172413
p38a_3fln	p38a_2r	0.0662260408894592	0.4919075127141052	0.7313432835820896
p38a_3fln	p38a_2i	0.6107512659805563	0.4193805403488425	0.6212121212121212
p38a_3fln	p38a_2q	-1.0154659603050202	0.158764853675082	0.7164179104477612
p38a_3fln	p38a_2n	-0.7137695518086016	0.2392034199783861	0.7424242424242424
p38a_3fln	p38a_3flq	0.6990526538331681	0.8437109809358292	0.5942028985507246
p38a_3fln	p38a_2p	-0.2354703676069611	0.7149461973344451	0.7246376811594203
p38a_3fln	p38a_2ee	-1.0154659603050202	0.9172624800613374	0.7777777777777778
p38a_3fln	p38a_2l	-1.0154659603050202	0.706279978554532	0.7903225806451613
p38a_3fln	p38a_2h	1.0301828582804573	0.9799958703141582	0.6119402985074627
p38a_3fln	p38a_2bb	1.339237715764594	1.5018754263358831	0.6461538461538462
p38a_3fln	p38a_2c	0.3090548574841358	0.0233500063336231	0.5671641791044776
p38a_3fln	p38a_2t	-0.7137695518086016	0.2651891079495013	0.7272727272727273
p38a_3fln	p38a_2o	0.2869795105209842	1.1153111002197758	0.746268656716418
p38a_3fly	p38a_2j	0.9860321643541514	1.4567418458650767	0.4428571428571428
p38a_3fly	p38a_2g	0.5592421230665332	0.6072387371948844	0.5692307692307692
p38a_3fly	p38a_2r	0.463582286226206	1.4514185875529575	0.4864864864864865
p38a_3fly	p38a_2i	1.008107511317303	1.1135897319670225	0.3835616438356164
p38a_3fly	p38a_2q	-0.6181097149682735	0.8672615170645026	0.4729729729729729
p38a_3fly	p38a_2n	-0.3164133064718548	0.6540177829293905	0.4931506849315068
p38a_3fly	p38a_3flq	1.0964088991699148	1.7461017325935293	0.7627118644067796
p38a_3fly	p38a_2p	0.1618858777297855	1.682363887907398	0.4868421052631579
p38a_3fly	p38a_2ee	-0.6181097149682735	0.0174161910844539	0.6307692307692307
p38a_3fly	p38a_2l	-0.6181097149682735	0.1331297636198307	0.5217391304347826
p38a_3fly	p38a_2h	1.427539103617204	1.6505708926816114	0.3972602739726027
p38a_3fly	p38a_2bb	1.7365939611013408	2.295354782920646	0.6833333333333333
p38a_3fly	p38a_2c	0.7064111028208826	0.8183114324107263	0.3378378378378378
p38a_3fly	p38a_2t	-0.3164133064718548	0.6510603792695697	0.4794520547945205
p38a_3fly	p38a_2o	0.684335755857731	2.081394123586918	0.5
p38a_2j	p38a_2g	-0.4267900412876182	0.651198310216146	0.6461538461538462
p38a_2j	p38a_2r	-0.5224498781279454	0.1274639638975987	0.5540540540540541
p38a_2j	p38a_2i	0.0220753469631516	0.1724984130695022	0.8275862068965517
p38a_2j	p38a_2q	-1.604141879322425	0.4289625170253668	0.52
p38a_2j	p38a_2n	-1.3024454708260065	0.8517732615631586	0.5616438356164384
p38a_2j	p38a_3flq	0.1103767348157633	0.176179070554899	0.4155844155844156
p38a_2j	p38a_2p	-0.8241462866243658	0.0764961083951654	0.5526315789473685
p38a_2j	p38a_2ee	-1.604141879322425	1.564296707006589	0.5416666666666666
p38a_2j	p38a_2l	-1.604141879322425	1.3592421295665655	0.5942028985507246
p38a_2j	p38a_2h	0.4415069392630526	0.3546120694586703	0.6212121212121212
p38a_2j	p38a_2bb	0.7505617967471894	0.8337142101154145	0.4520547945205479
p38a_2j	p38a_2c	-0.2796210615332688	0.5737728445227708	0.5757575757575758
p38a_2j	p38a_2t	-1.3024454708260065	0.9063132400673396	0.547945205479452
p38a_2j	p38a_2o	-0.3016964084964204	0.4961104505199981	0.5675675675675675
p38a_2g	p38a_2r	-0.0956598368403272	0.726749316144292	0.6338028169014085
p38a_2g	p38a_2i	0.4488653882507698	0.5942932113174813	0.6984126984126984
p38a_2g	p38a_2q	-1.1773518380348067	0.3653483334358354	0.6197183098591549
p38a_2g	p38a_2n	-0.875655429538388	0.0188904573284576	0.6428571428571429
p38a_2g	p38a_3flq	0.5371667761033816	0.9781690854257388	0.5068493150684932
p38a_2g	p38a_2p	-0.3973562453367476	0.939125325860762	0.6301369863013698
p38a_2g	p38a_2ee	-1.1773518380348067	0.6831660029117446	0.6716417910447762
p38a_2g	p38a_2l	-1.1773518380348067	0.6163969096366744	0.6818181818181818
p38a_2g	p38a_2h	0.8682969805506708	1.157490551164532	0.6875
p38a_2g	p38a_2bb	1.1773518380348076	1.597239619177996	0.5507246376811594
p38a_2g	p38a_2c	0.1471689797543494	0.1855022802554575	0.6153846153846154
p38a_2g	p38a_2t	-0.875655429538388	0.0596932341419647	0.6285714285714286
p38a_2g	p38a_2o	0.1250936327911977	1.3312703906036978	0.647887323943662
p38a_2r	p38a_2i	0.544525225091097	0.1168505359410074	0.4935064935064935
p38a_2r	p38a_2q	-1.0816920011944795	0.4822024911351228	0.64
p38a_2r	p38a_2n	-0.7799955926980608	0.5038863741006487	0.7571428571428571
p38a_2r	p38a_3flq	0.6328266129437088	0.4940090641918778	0.475
p38a_2r	p38a_2p	-0.3016964084964204	0.003417421088736	0.7162162162162162
p38a_2r	p38a_2ee	-1.0816920011944795	1.0683460415981436	0.6
p38a_2r	p38a_2l	-1.0816920011944795	1.0083120077557588	0.803030303030303
p38a_2r	p38a_2h	0.963956817390998	0.4121419036413032	0.4871794871794871
p38a_2r	p38a_2bb	1.2730116748751348	1.1491464281023689	0.5131578947368421
p38a_2r	p38a_2c	0.2428288165946766	0.4891335065941051	0.430379746835443
p38a_2r	p38a_2t	-0.7799955926980608	0.414759310349428	0.7428571428571429
p38a_2r	p38a_2o	0.2207534696315249	0.3867251660083254	0.7361111111111112
p38a_2i	p38a_2q	-1.6262172262855763	0.135603169698357	0.4615384615384615
p38a_2i	p38a_2n	-1.324520817789158	0.4669293079701273	0.5
p38a_2i	p38a_3flq	0.0883013878526117	0.4950852070512201	0.3625
p38a_2i	p38a_2p	-0.8462216335875175	0.4986798089402535	0.4936708860759494
p38a_2i	p38a_2ee	-1.6262172262855763	1.1823954384514088	0.5
p38a_2i	p38a_2l	-1.6262172262855763	1.0803039472290272	0.5277777777777778
p38a_2i	p38a_2h	0.419431592299901	0.6962015283846483	0.6984126984126984
p38a_2i	p38a_2bb	0.7284864497840378	1.0941143942534897	0.3947368421052631
p38a_2i	p38a_2c	-0.3016964084964204	0.2747503369610716	0.625
p38a_2i	p38a_2t	-1.324520817789158	0.5364637289372294	0.4868421052631579
p38a_2i	p38a_2o	-0.323771755459572	0.8717841699096907	0.5064935064935064
p38a_2q	p38a_2n	0.3016964084964186	0.31498194862791	0.6486486486486487
p38a_2q	p38a_3flq	1.7145186141381883	0.7420329526315355	0.4268292682926829
p38a_2q	p38a_2p	0.7799955926980591	0.7312738061096287	0.6153846153846154
p38a_2q	p38a_2ee	0.0	0.9209693670272828	0.5657894736842105
p38a_2q	p38a_2l	0.0	0.7590881586074829	0.6857142857142857
p38a_2q	p38a_2h	2.045648818585477	0.6965233140917637	0.4556962025316455
p38a_2q	p38a_2bb	2.3547036760696143	1.5379828327544898	0.4615384615384615
p38a_2q	p38a_2c	1.324520817789156	0.2672062005671671	0.4177215189873418
p38a_2q	p38a_2t	0.3016964084964186	0.2102823369640916	0.6575342465753424
p38a_2q	p38a_2o	1.3024454708260045	1.0967726106804356	0.631578947368421
p38a_2n	p38a_3flq	1.4128222056417696	1.1807597466497652	0.4625
p38a_2n	p38a_2p	0.4782991842016404	0.819172425626201	0.8
p38a_2n	p38a_2ee	-0.3016964084964186	0.596655357585469	0.6081081081081081
p38a_2n	p38a_2l	-0.3016964084964186	0.3032916641823887	0.7878787878787878
p38a_2n	p38a_2h	1.7439524100890589	1.112639205323739	0.4743589743589743
p38a_2n	p38a_2bb	2.053007267573196	1.8594901786831204	0.5
p38a_2n	p38a_2c	1.0228244092927374	0.1637363460526861	0.4358974358974359
p38a_2n	p38a_2t	0.0	0.131050705909729	0.7536231884057971
p38a_2n	p38a_2o	1.0007490623295858	1.1533467877209738	0.7714285714285715
p38a_3flq	p38a_2p	-0.9345230214401292	0.4427938513561296	0.5316455696202531
p38a_3flq	p38a_2ee	-1.7145186141381883	1.908666737402501	0.5616438356164384
p38a_3flq	p38a_2l	-1.7145186141381883	1.6003243401895189	0.4868421052631579
p38a_3flq	p38a_2h	0.3311302044472892	0.0012256524481575	0.3580246913580246
p38a_3flq	p38a_2bb	0.640185061931426	0.6741665081081933	0.7301587301587301
p38a_3flq	p38a_2c	-0.3899977963490322	1.0515468876881435	0.3048780487804878
p38a_3flq	p38a_2t	-1.4128222056417696	1.1727559157400362	0.45
p38a_3flq	p38a_2o	-0.4120731433121838	0.027172394582478	0.5454545454545454
p38a_2p	p38a_2ee	-0.7799955926980591	1.422428401574097	0.5769230769230769
p38a_2p	p38a_2l	-0.7799955926980591	1.3930912338342285	0.7681159420289855
p38a_2p	p38a_2h	1.2656532258874185	0.1649082631951577	0.4691358024691358
p38a_2p	p38a_2bb	1.5747080833715552	0.8690199644369239	0.6164383561643836
p38a_2p	p38a_2c	0.544525225091097	0.8420981574772624	0.4320987654320987
p38a_2p	p38a_2t	-0.4782991842016404	0.7771383956655686	0.7123287671232876
p38a_2p	p38a_2o	0.5224498781279454	0.4654124091283212	0.9104477611940298
p38a_2ee	p38a_2l	0.0	0.3570936918258667	0.6197183098591549
p38a_2ee	p38a_2h	2.045648818585477	1.7679348045321324	0.4736842105263157
p38a_2ee	p38a_2bb	2.3547036760696143	2.533362399900791	0.6086956521739131
p38a_2ee	p38a_2c	1.324520817789156	0.8254862938252279	0.4342105263157895
p38a_2ee	p38a_2t	0.3016964084964186	0.8810644037585647	0.5945945945945946
p38a_2ee	p38a_2o	1.3024454708260045	1.844040631787156	0.5921052631578947
p38a_2l	p38a_2h	2.045648818585477	1.7567818218203404	0.5
p38a_2l	p38a_2bb	2.3547036760696143	2.3567292833444595	0.5277777777777778
p38a_2l	p38a_2c	1.324520817789156	0.737630120309908	0.4594594594594595
p38a_2l	p38a_2t	0.3016964084964186	0.481261718974629	0.8
p38a_2l	p38a_2o	1.3024454708260045	1.817577242390488	0.7910447761194029
p38a_2h	p38a_2bb	0.3090548574841367	0.5107195436871396	0.3896103896103896
p38a_2h	p38a_2c	-0.7211280007963214	0.8907205005292926	0.6153846153846154
p38a_2h	p38a_2t	-1.7439524100890589	1.1906368898024988	0.4615384615384615
p38a_2h	p38a_2o	-0.743203347759473	0.1743014396855953	0.4810126582278481
p38a_2bb	p38a_2c	-1.0301828582804582	1.5667865474741838	0.3333333333333333
p38a_2bb	p38a_2t	-2.053007267573196	1.9175513611820525	0.4868421052631579
p38a_2bb	p38a_2o	-1.0522582052436098	0.6351167677130922	0.6338028169014085
p38a_2c	p38a_2t	-1.0228244092927374	0.1122405555711186	0.4230769230769231
p38a_2c	p38a_2o	-0.0220753469631516	1.2685234031512893	0.4430379746835443
p38a_2t	p38a_2o	1.0007490623295858	1.0755192447007254	0.7323943661971831
