# Supplementary material for: Computing the relative binding affinity of ligands based on a pairwise binding comparison network
Source: Nat Comput Sci. 2023 Oct 19;3(10):860–72. doi: 10.1038/s43588-023-00529-9 (PMC10766524; doi:10.1038/s43588-023-00529-9)
Supplement: Supplementary file 8 — Statistical source data. [file 43588_2023_529_MOESM8_ESM.zip › source_data_figure2/source_pfkfb3.csv]

Ligand1	Ligand2	Lable	error	smi
lig_pfkfb3_52	lig_pfkfb3_43	1.7599999999999998	1.0655922985076902	0.6268656716417911
lig_pfkfb3_52	lig_pfkfb3_58	0.9299999999999996	0.2597083377838131	0.5972222222222222
lig_pfkfb3_52	lig_pfkfb3_20	1.38	0.2422161149978636	0.6176470588235294
lig_pfkfb3_52	lig_pfkfb3_23	1.8200000000000005	1.0431488227844243	0.5285714285714286
lig_pfkfb3_52	lig_pfkfb3_31	0.8200000000000003	0.2214204740524294	0.5774647887323944
lig_pfkfb3_52	lig_pfkfb3_69	-0.2299999999999995	0.9265088844299312	0.5972222222222222
lig_pfkfb3_52	lig_pfkfb3_39	2.34	1.7121672296524046	0.6268656716417911
lig_pfkfb3_52	lig_pfkfb3_64	0.71	0.0608079814910889	0.6323529411764706
lig_pfkfb3_52	lig_pfkfb3_67	0.1100000000000003	0.3979245567321774	0.6142857142857143
lig_pfkfb3_52	lig_pfkfb3_49	1.7999999999999998	1.1716949224472044	0.65625
lig_pfkfb3_52	lig_pfkfb3_54	1.62	1.346296901702881	0.7575757575757576
lig_pfkfb3_52	lig_pfkfb3_34	0.3100000000000005	0.2954785231873399	0.5753424657534246
lig_pfkfb3_52	lig_pfkfb3_60	1.6500000000000004	0.7448061943054204	0.589041095890411
lig_pfkfb3_52	lig_pfkfb3_57	-0.0599999999999996	0.1482634520530696	0.7575757575757576
lig_pfkfb3_52	lig_pfkfb3_59	1.67	0.8555201721191406	0.6231884057971014
lig_pfkfb3_52	lig_pfkfb3_48	1.75	0.6229870319366455	0.6461538461538462
lig_pfkfb3_52	lig_pfkfb3_29	0.5499999999999998	0.2795618057250975	0.6470588235294118
lig_pfkfb3_52	lig_pfkfb3_47	1.5099999999999998	0.5859323835372922	0.6875
lig_pfkfb3_52	lig_pfkfb3_36	2.17	1.7909725141525268	0.5333333333333333
lig_pfkfb3_52	lig_pfkfb3_33	1.3100000000000005	1.0912784910202031	0.5915492957746479
lig_pfkfb3_52	lig_pfkfb3_35	0.1900000000000004	0.1001014089584346	0.7936507936507936
lig_pfkfb3_52	lig_pfkfb3_41	2.2	1.2552942156791689	0.6142857142857143
lig_pfkfb3_52	lig_pfkfb3_30	0.8799999999999999	0.1877027797698973	0.48
lig_pfkfb3_52	lig_pfkfb3_24	1.12	0.7194806289672853	0.5
lig_pfkfb3_52	lig_pfkfb3_46	1.8600000000000003	1.0364570474624637	0.6515151515151515
lig_pfkfb3_52	lig_pfkfb3_55	-0.1799999999999997	0.2564837265014645	0.625
lig_pfkfb3_52	lig_pfkfb3_19	2.09	1.0287060403823851	0.4927536231884058
lig_pfkfb3_52	lig_pfkfb3_37	0.29	0.7319747292995453	0.5
lig_pfkfb3_52	lig_pfkfb3_56	-0.1200000000000001	0.246254677772522	0.6338028169014085
lig_pfkfb3_52	lig_pfkfb3_26	0.9000000000000004	0.804890060424805	0.4868421052631579
lig_pfkfb3_52	lig_pfkfb3_68	0.4500000000000002	0.0683330774307249	0.6231884057971014
lig_pfkfb3_52	lig_pfkfb3_70	0.0700000000000002	0.5279591608047484	0.5972222222222222
lig_pfkfb3_52	lig_pfkfb3_63	1.34	0.5600160026550294	0.6417910447761194
lig_pfkfb3_52	lig_pfkfb3_38	1.2000000000000002	0.3192196607589723	0.6086956521739131
lig_pfkfb3_52	lig_pfkfb3_65	0.6699999999999999	0.1002715396881104	0.6323529411764706
lig_pfkfb3_52	lig_pfkfb3_53	2.49	2.3104814195632937	0.873015873015873
lig_pfkfb3_52	lig_pfkfb3_42	1.41	0.3177302217483519	0.6086956521739131
lig_pfkfb3_52	lig_pfkfb3_62	1.9800000000000004	1.218577246665955	0.6417910447761194
lig_pfkfb3_52	lig_pfkfb3_44	0.33	0.3366184663772583	0.65625
lig_pfkfb3_43	lig_pfkfb3_58	-0.8300000000000001	1.0441075134277344	0.6363636363636364
lig_pfkfb3_43	lig_pfkfb3_20	-0.3799999999999999	1.0950878310203551	0.7758620689655172
lig_pfkfb3_43	lig_pfkfb3_23	0.0600000000000005	0.1734899902343745	0.4285714285714285
lig_pfkfb3_43	lig_pfkfb3_31	-0.9399999999999996	1.098570528030395	0.4583333333333333
lig_pfkfb3_43	lig_pfkfb3_69	-1.9899999999999995	2.016231106370687	0.6363636363636364
lig_pfkfb3_43	lig_pfkfb3_39	0.5800000000000001	0.3876012134552002	0.7894736842105263
lig_pfkfb3_43	lig_pfkfb3_64	-1.0499999999999998	1.431795525550842	0.7049180327868853
lig_pfkfb3_43	lig_pfkfb3_67	-1.6499999999999997	1.6548617389984426	0.65625
lig_pfkfb3_43	lig_pfkfb3_49	0.04	0.1503733015060424	0.7068965517241379
lig_pfkfb3_43	lig_pfkfb3_54	-0.1399999999999996	0.6090824460983281	0.6268656716417911
lig_pfkfb3_43	lig_pfkfb3_34	-1.4499999999999993	1.0828787207603447	0.4594594594594595
lig_pfkfb3_43	lig_pfkfb3_60	-0.1099999999999994	0.2902007406949991	0.6268656716417911
lig_pfkfb3_43	lig_pfkfb3_57	-1.82	1.023463077545166	0.6268656716417911
lig_pfkfb3_43	lig_pfkfb3_59	-0.0899999999999998	0.4427328968048093	0.6666666666666666
lig_pfkfb3_43	lig_pfkfb3_48	-0.0099999999999997	0.7167133188247677	0.6949152542372882
lig_pfkfb3_43	lig_pfkfb3_29	-1.21	0.8042241549491882	0.5441176470588235
lig_pfkfb3_43	lig_pfkfb3_47	-0.25	0.7530539035797119	0.6833333333333333
lig_pfkfb3_43	lig_pfkfb3_36	0.4100000000000001	0.8778089618682862	0.4210526315789473
lig_pfkfb3_43	lig_pfkfb3_33	-0.4499999999999993	0.1187508225440971	0.4722222222222222
lig_pfkfb3_43	lig_pfkfb3_35	-1.5699999999999994	1.229180045127868	0.65625
lig_pfkfb3_43	lig_pfkfb3_41	0.4400000000000004	0.0100445723533625	0.7377049180327869
lig_pfkfb3_43	lig_pfkfb3_30	-0.8799999999999999	1.1424127864837643	0.3866666666666666
lig_pfkfb3_43	lig_pfkfb3_24	-0.6399999999999997	0.3942449235916134	0.4054054054054054
lig_pfkfb3_43	lig_pfkfb3_46	0.1000000000000005	0.2249759078025812	0.6721311475409836
lig_pfkfb3_43	lig_pfkfb3_55	-1.9399999999999995	1.2961805486679072	0.5942028985507246
lig_pfkfb3_43	lig_pfkfb3_19	0.33	0.0946712923049926	0.391304347826087
lig_pfkfb3_43	lig_pfkfb3_37	-1.4699999999999998	0.1876122665405268	0.4
lig_pfkfb3_43	lig_pfkfb3_56	-1.88	1.2057699608802794	0.6029411764705882
lig_pfkfb3_43	lig_pfkfb3_26	-0.8599999999999994	0.4525201475620264	0.3947368421052631
lig_pfkfb3_43	lig_pfkfb3_68	-1.3099999999999996	1.2107758200168606	0.6666666666666666
lig_pfkfb3_43	lig_pfkfb3_70	-1.6899999999999995	1.694292633850127	0.6363636363636364
lig_pfkfb3_43	lig_pfkfb3_63	-0.4199999999999999	0.8905700278282164	0.6885245901639344
lig_pfkfb3_43	lig_pfkfb3_38	-0.5599999999999996	0.9916628873348232	0.7627118644067796
lig_pfkfb3_43	lig_pfkfb3_65	-1.09	1.4777597451210025	0.7049180327868853
lig_pfkfb3_43	lig_pfkfb3_53	0.7300000000000004	1.4811668801307682	0.6086956521739131
lig_pfkfb3_43	lig_pfkfb3_42	-0.3499999999999996	0.982826209068298	0.7627118644067796
lig_pfkfb3_43	lig_pfkfb3_62	0.2200000000000006	0.2343040990829461	0.6885245901639344
lig_pfkfb3_43	lig_pfkfb3_44	-1.4299999999999995	1.6041994619369502	0.8
lig_pfkfb3_58	lig_pfkfb3_20	0.4500000000000002	0.1936876058578489	0.6268656716417911
lig_pfkfb3_58	lig_pfkfb3_23	0.8900000000000006	0.5723379993438726	0.3947368421052631
lig_pfkfb3_58	lig_pfkfb3_31	-0.1099999999999994	0.2322065687179559	0.4415584415584415
lig_pfkfb3_58	lig_pfkfb3_69	-1.1599999999999993	1.39691701889038	0.6285714285714286
lig_pfkfb3_58	lig_pfkfb3_39	1.41	1.2761178350448608	0.6363636363636364
lig_pfkfb3_58	lig_pfkfb3_64	-0.2199999999999997	0.5630153131484982	0.6417910447761194
lig_pfkfb3_58	lig_pfkfb3_67	-0.8199999999999994	0.9233168435096734	0.6231884057971014
lig_pfkfb3_58	lig_pfkfb3_49	0.8700000000000001	0.7329921674728395	0.6666666666666666
lig_pfkfb3_58	lig_pfkfb3_54	0.6900000000000004	1.0278708958625795	0.6197183098591549
lig_pfkfb3_58	lig_pfkfb3_34	-0.6199999999999992	0.2886886548995964	0.4615384615384615
lig_pfkfb3_58	lig_pfkfb3_60	0.7200000000000006	0.3470297765731818	0.7164179104477612
lig_pfkfb3_58	lig_pfkfb3_57	-0.9899999999999992	0.6033635044097894	0.5972222222222222
lig_pfkfb3_58	lig_pfkfb3_59	0.7400000000000002	0.4042704010009768	0.819672131147541
lig_pfkfb3_58	lig_pfkfb3_48	0.8200000000000003	0.1850325536727908	0.65625
lig_pfkfb3_58	lig_pfkfb3_29	-0.3799999999999999	0.2486558604240417	0.5
lig_pfkfb3_58	lig_pfkfb3_47	0.5800000000000001	0.1412454414367676	0.6461538461538462
lig_pfkfb3_58	lig_pfkfb3_36	1.2400000000000002	1.2627236784994604	0.4430379746835443
lig_pfkfb3_58	lig_pfkfb3_33	0.3800000000000008	0.5857658433914192	0.4545454545454545
lig_pfkfb3_58	lig_pfkfb3_35	-0.7399999999999993	0.6371551656723016	0.6231884057971014
lig_pfkfb3_58	lig_pfkfb3_41	1.2700000000000005	0.8191196513175969	0.6
lig_pfkfb3_58	lig_pfkfb3_30	-0.0499999999999998	0.2660564661025999	0.3580246913580246
lig_pfkfb3_58	lig_pfkfb3_24	0.1900000000000004	0.2811818742752079	0.375
lig_pfkfb3_58	lig_pfkfb3_46	0.9300000000000006	0.5620632100105292	0.6363636363636364
lig_pfkfb3_58	lig_pfkfb3_55	-1.1099999999999994	0.820708081722259	0.5466666666666666
lig_pfkfb3_58	lig_pfkfb3_19	1.16	0.5771693325042724	0.36
lig_pfkfb3_58	lig_pfkfb3_37	-0.6399999999999997	0.5724727964401246	0.4367816091954023
lig_pfkfb3_58	lig_pfkfb3_56	-1.0499999999999998	0.7818338751792906	0.5540540540540541
lig_pfkfb3_58	lig_pfkfb3_26	-0.0299999999999993	0.244079859256745	0.382716049382716
lig_pfkfb3_58	lig_pfkfb3_68	-0.4799999999999995	0.5505900192260736	0.6323529411764706
lig_pfkfb3_58	lig_pfkfb3_70	-0.8599999999999994	0.9955665922164912	0.6521739130434783
lig_pfkfb3_58	lig_pfkfb3_63	0.4100000000000001	0.0677100753784181	0.6515151515151515
lig_pfkfb3_58	lig_pfkfb3_38	0.2700000000000004	0.1137990760803218	0.6417910447761194
lig_pfkfb3_58	lig_pfkfb3_65	-0.2599999999999998	0.6075968241691587	0.6417910447761194
lig_pfkfb3_58	lig_pfkfb3_53	1.5600000000000005	1.9645899212360387	0.581081081081081
lig_pfkfb3_58	lig_pfkfb3_42	0.4800000000000004	0.0952048492431636	0.6417910447761194
lig_pfkfb3_58	lig_pfkfb3_62	1.0500000000000007	0.757540690898896	0.676923076923077
lig_pfkfb3_58	lig_pfkfb3_44	-0.5999999999999996	0.7825250387191769	0.6666666666666666
lig_pfkfb3_20	lig_pfkfb3_23	0.4400000000000004	0.6469247961044315	0.4225352112676056
lig_pfkfb3_20	lig_pfkfb3_31	-0.5599999999999996	0.1751742339134213	0.5142857142857142
lig_pfkfb3_20	lig_pfkfb3_69	-1.6099999999999994	1.2772766804695124	0.6268656716417911
lig_pfkfb3_20	lig_pfkfb3_39	0.96	1.3459226703643798	0.7758620689655172
lig_pfkfb3_20	lig_pfkfb3_64	-0.6699999999999999	0.4548659753799438	0.6666666666666666
lig_pfkfb3_20	lig_pfkfb3_67	-1.2699999999999996	0.8163733673095699	0.6461538461538462
lig_pfkfb3_20	lig_pfkfb3_49	0.4199999999999999	0.7976991367340087	0.6949152542372882
lig_pfkfb3_20	lig_pfkfb3_54	0.2400000000000002	1.2737923765182495	0.6176470588235294
lig_pfkfb3_20	lig_pfkfb3_34	-1.0699999999999994	0.2592281174659723	0.4533333333333333
lig_pfkfb3_20	lig_pfkfb3_60	0.2700000000000004	0.5478550386428838	0.6176470588235294
lig_pfkfb3_20	lig_pfkfb3_57	-1.4399999999999995	0.3659161949157712	0.6176470588235294
lig_pfkfb3_20	lig_pfkfb3_59	0.29	0.5344235682487487	0.65625
lig_pfkfb3_20	lig_pfkfb3_48	0.3700000000000001	0.2857681465148927	0.8363636363636363
lig_pfkfb3_20	lig_pfkfb3_29	-0.8300000000000001	0.1610515880584717	0.5362318840579711
lig_pfkfb3_20	lig_pfkfb3_47	0.1299999999999999	0.2701262283325194	0.6721311475409836
lig_pfkfb3_20	lig_pfkfb3_36	0.79	1.479132571220398	0.4342105263157895
lig_pfkfb3_20	lig_pfkfb3_33	-0.0699999999999994	0.607673220634461	0.4657534246575342
lig_pfkfb3_20	lig_pfkfb3_35	-1.1899999999999995	0.5569897913932795	0.6461538461538462
lig_pfkfb3_20	lig_pfkfb3_41	0.8200000000000003	0.9593179297447209	0.8135593220338984
lig_pfkfb3_20	lig_pfkfb3_30	-0.5	0.1916279196739196	0.4383561643835616
lig_pfkfb3_20	lig_pfkfb3_24	-0.2599999999999998	0.2984490299224855	0.4
lig_pfkfb3_20	lig_pfkfb3_46	0.4800000000000004	0.7006311821937565	0.6612903225806451
lig_pfkfb3_20	lig_pfkfb3_55	-1.5599999999999996	0.649891672134399	0.5857142857142857
lig_pfkfb3_20	lig_pfkfb3_19	0.71	0.7213428859040141	0.3857142857142857
lig_pfkfb3_20	lig_pfkfb3_37	-1.09	0.6027093267440795	0.3953488372093023
lig_pfkfb3_20	lig_pfkfb3_56	-1.5	0.5763003826141356	0.5942028985507246
lig_pfkfb3_20	lig_pfkfb3_26	-0.4799999999999995	0.2534041595458989	0.3896103896103896
lig_pfkfb3_20	lig_pfkfb3_68	-0.9299999999999996	0.4176887798309322	0.65625
lig_pfkfb3_20	lig_pfkfb3_70	-1.3099999999999996	0.9159294342994686	0.6268656716417911
lig_pfkfb3_20	lig_pfkfb3_63	-0.04	0.2202551579475402	0.6774193548387096
lig_pfkfb3_20	lig_pfkfb3_38	-0.1799999999999997	0.0118231844902041	0.75
lig_pfkfb3_20	lig_pfkfb3_65	-0.71	0.4992119884490966	0.6666666666666666
lig_pfkfb3_20	lig_pfkfb3_53	1.1100000000000003	2.2024319028854373	0.6
lig_pfkfb3_20	lig_pfkfb3_42	0.0300000000000002	0.0434447840973736	0.75
lig_pfkfb3_20	lig_pfkfb3_62	0.6000000000000005	0.8992640733718877	0.6774193548387096
lig_pfkfb3_20	lig_pfkfb3_44	-1.0499999999999998	0.6589788675308226	0.6949152542372882
lig_pfkfb3_23	lig_pfkfb3_31	-1.0	1.1835176944732666	0.6885245901639344
lig_pfkfb3_23	lig_pfkfb3_69	-2.05	2.21311939060688	0.3947368421052631
lig_pfkfb3_23	lig_pfkfb3_39	0.5199999999999996	0.1836880636215205	0.4285714285714285
lig_pfkfb3_23	lig_pfkfb3_64	-1.1100000000000003	1.5787675237655645	0.4166666666666667
lig_pfkfb3_23	lig_pfkfb3_67	-1.71	1.8401279664039607	0.4054054054054054
lig_pfkfb3_23	lig_pfkfb3_49	-0.0200000000000004	0.3543531489372257	0.4264705882352941
lig_pfkfb3_23	lig_pfkfb3_54	-0.2000000000000001	0.4953086853027343	0.5507246376811594
lig_pfkfb3_23	lig_pfkfb3_34	-1.5099999999999998	1.0360571539402006	0.65625
lig_pfkfb3_23	lig_pfkfb3_60	-0.1699999999999999	0.5275311303138732	0.3896103896103896
lig_pfkfb3_23	lig_pfkfb3_57	-1.88	1.1232183027267455	0.5507246376811594
lig_pfkfb3_23	lig_pfkfb3_59	-0.1500000000000003	0.6933586239814762	0.410958904109589
lig_pfkfb3_23	lig_pfkfb3_48	-0.0700000000000002	0.959179825782776	0.4202898550724637
lig_pfkfb3_23	lig_pfkfb3_29	-1.2700000000000005	0.7127604675292973	0.6349206349206349
lig_pfkfb3_23	lig_pfkfb3_47	-0.3100000000000005	0.909650084972382	0.4142857142857143
lig_pfkfb3_23	lig_pfkfb3_36	0.3499999999999996	0.7689538061618801	0.5142857142857142
lig_pfkfb3_23	lig_pfkfb3_33	-0.5099999999999998	0.2089327669143674	0.6774193548387096
lig_pfkfb3_23	lig_pfkfb3_35	-1.63	1.1827365207672118	0.6774193548387096
lig_pfkfb3_23	lig_pfkfb3_41	0.3799999999999999	0.2483173561096192	0.4246575342465753
lig_pfkfb3_23	lig_pfkfb3_30	-0.9400000000000004	1.2240207219123844	0.6721311475409836
lig_pfkfb3_23	lig_pfkfb3_24	-0.7000000000000002	0.4046675086021425	0.6451612903225806
lig_pfkfb3_23	lig_pfkfb3_46	0.04	0.3758746600151062	0.4084507042253521
lig_pfkfb3_23	lig_pfkfb3_55	-2.0	1.3223782777786257	0.5
lig_pfkfb3_23	lig_pfkfb3_19	0.2699999999999996	0.0721714305877689	0.8076923076923077
lig_pfkfb3_23	lig_pfkfb3_37	-1.5300000000000002	0.3000232267379763	0.56
lig_pfkfb3_23	lig_pfkfb3_56	-1.9400000000000004	1.2426216030120854	0.5070422535211268
lig_pfkfb3_23	lig_pfkfb3_26	-0.92	0.4178176355361939	0.625
lig_pfkfb3_23	lig_pfkfb3_68	-1.37	1.3713354688417168	0.410958904109589
lig_pfkfb3_23	lig_pfkfb3_70	-1.75	1.8482896387577057	0.3947368421052631
lig_pfkfb3_23	lig_pfkfb3_63	-0.4800000000000004	1.132922868728638	0.4225352112676056
lig_pfkfb3_23	lig_pfkfb3_38	-0.6200000000000001	1.038855369091034	0.4166666666666667
lig_pfkfb3_23	lig_pfkfb3_65	-1.1500000000000004	1.626743042469025	0.4166666666666667
lig_pfkfb3_23	lig_pfkfb3_53	0.6699999999999999	1.3481147718429565	0.5571428571428572
lig_pfkfb3_23	lig_pfkfb3_42	-0.4100000000000001	1.1822344398498537	0.4166666666666667
lig_pfkfb3_23	lig_pfkfb3_62	0.1600000000000001	0.5334031844139098	0.4225352112676056
lig_pfkfb3_23	lig_pfkfb3_44	-1.4900000000000002	1.7653756046295168	0.4264705882352941
lig_pfkfb3_31	lig_pfkfb3_69	-1.0499999999999998	1.292986738681793	0.4415584415584415
lig_pfkfb3_31	lig_pfkfb3_39	1.5199999999999996	1.3896151971817012	0.4788732394366197
lig_pfkfb3_31	lig_pfkfb3_64	-0.1100000000000003	0.5747237062454226	0.4657534246575342
lig_pfkfb3_31	lig_pfkfb3_67	-0.71	0.8882019734382629	0.4533333333333333
lig_pfkfb3_31	lig_pfkfb3_49	0.9799999999999996	0.8489073324203489	0.4782608695652174
lig_pfkfb3_31	lig_pfkfb3_54	0.7999999999999998	1.3917848348617552	0.5774647887323944
lig_pfkfb3_31	lig_pfkfb3_34	-0.5099999999999998	0.1529762840270994	0.7076923076923077
lig_pfkfb3_31	lig_pfkfb3_60	0.8300000000000001	0.4505559968948365	0.4545454545454545
lig_pfkfb3_31	lig_pfkfb3_57	-0.8799999999999999	0.2599427151679991	0.5774647887323944
lig_pfkfb3_31	lig_pfkfb3_59	0.8499999999999996	0.3311725616455074	0.4594594594594595
lig_pfkfb3_31	lig_pfkfb3_48	0.9299999999999996	0.2203795242309566	0.5373134328358209
lig_pfkfb3_31	lig_pfkfb3_29	-0.2700000000000004	0.1142909419536595	0.6119402985074627
lig_pfkfb3_31	lig_pfkfb3_47	0.6899999999999995	0.2014342570304866	0.4647887323943662
lig_pfkfb3_31	lig_pfkfb3_36	1.3499999999999996	1.5346088171005243	0.5205479452054794
lig_pfkfb3_31	lig_pfkfb3_33	0.4900000000000002	0.7399111890792849	0.7301587301587301
lig_pfkfb3_31	lig_pfkfb3_35	-0.6299999999999999	0.5451162505149841	0.7301587301587301
lig_pfkfb3_31	lig_pfkfb3_41	1.38	0.7767497348785399	0.4729729729729729
lig_pfkfb3_31	lig_pfkfb3_30	0.0599999999999996	0.1631144309043888	0.6984126984126984
lig_pfkfb3_31	lig_pfkfb3_24	0.2999999999999998	0.4510218381881712	0.6212121212121212
lig_pfkfb3_31	lig_pfkfb3_46	1.04	0.5647779488563538	0.4583333333333333
lig_pfkfb3_31	lig_pfkfb3_55	-1.0	0.5843259990215302	0.547945205479452
lig_pfkfb3_31	lig_pfkfb3_19	1.2699999999999996	0.8484350633621212	0.65
lig_pfkfb3_31	lig_pfkfb3_37	-0.5300000000000002	0.7660401773452759	0.6052631578947368
lig_pfkfb3_31	lig_pfkfb3_56	-0.9400000000000004	0.4892296516895298	0.5555555555555556
lig_pfkfb3_31	lig_pfkfb3_26	0.08	0.4033219385147095	0.6029411764705882
lig_pfkfb3_31	lig_pfkfb3_68	-0.3700000000000001	0.4630387973785401	0.4594594594594595
lig_pfkfb3_31	lig_pfkfb3_70	-0.75	0.9390722513198853	0.4415584415584415
lig_pfkfb3_31	lig_pfkfb3_63	0.5199999999999996	0.030032325983047	0.4722222222222222
lig_pfkfb3_31	lig_pfkfb3_38	0.3799999999999999	0.069209749698639	0.4459459459459459
lig_pfkfb3_31	lig_pfkfb3_65	-0.1500000000000003	0.6172397971153263	0.4657534246575342
lig_pfkfb3_31	lig_pfkfb3_53	1.67	2.3028781843185424	0.5833333333333334
lig_pfkfb3_31	lig_pfkfb3_42	0.5899999999999999	0.0630444622039796	0.4459459459459459
lig_pfkfb3_31	lig_pfkfb3_62	1.16	0.7258739805221557	0.4722222222222222
lig_pfkfb3_31	lig_pfkfb3_44	-0.4900000000000002	0.610649814605713	0.4782608695652174
lig_pfkfb3_69	lig_pfkfb3_39	2.5699999999999994	2.3750372600555414	0.6363636363636364
lig_pfkfb3_69	lig_pfkfb3_64	0.9399999999999996	0.6441856050491329	0.71875
lig_pfkfb3_69	lig_pfkfb3_67	0.3399999999999998	0.3203295172750948	0.696969696969697
lig_pfkfb3_69	lig_pfkfb3_49	2.03	1.8336314249038692	0.6666666666666666
lig_pfkfb3_69	lig_pfkfb3_54	1.85	1.9022109903395177	0.6197183098591549
lig_pfkfb3_69	lig_pfkfb3_34	0.54	0.8397170686721802	0.4430379746835443
lig_pfkfb3_69	lig_pfkfb3_60	1.88	1.4272266674041747	0.5972222222222222
lig_pfkfb3_69	lig_pfkfb3_57	0.1699999999999999	0.3679296803474425	0.5972222222222222
lig_pfkfb3_69	lig_pfkfb3_59	1.9	1.586792254447937	0.6323529411764706
lig_pfkfb3_69	lig_pfkfb3_48	1.9799999999999995	1.33400116443634	0.65625
lig_pfkfb3_69	lig_pfkfb3_29	0.7799999999999994	0.7836330253351472	0.5
lig_pfkfb3_69	lig_pfkfb3_47	1.739999999999999	1.2775490188598624	0.6461538461538462
lig_pfkfb3_69	lig_pfkfb3_36	2.3999999999999995	2.366710928827524	0.4074074074074074
lig_pfkfb3_69	lig_pfkfb3_33	1.54	1.5791426123678685	0.4545454545454545
lig_pfkfb3_69	lig_pfkfb3_35	0.4199999999999999	0.501456422805786	0.6231884057971014
lig_pfkfb3_69	lig_pfkfb3_41	2.43	1.968456559181213	0.6
lig_pfkfb3_69	lig_pfkfb3_30	1.1099999999999994	0.840124950408935	0.3580246913580246
lig_pfkfb3_69	lig_pfkfb3_24	1.3499999999999996	1.2006112098693844	0.375
lig_pfkfb3_69	lig_pfkfb3_46	2.09	1.7601568365097044	0.6363636363636364
lig_pfkfb3_69	lig_pfkfb3_55	0.0499999999999998	0.2894734621047971	0.5675675675675675
lig_pfkfb3_69	lig_pfkfb3_19	2.3199999999999994	1.499502606391906	0.36
lig_pfkfb3_69	lig_pfkfb3_37	0.5199999999999996	1.4048925232887264	0.3888888888888889
lig_pfkfb3_69	lig_pfkfb3_56	0.1099999999999994	0.2902521944046013	0.6197183098591549
lig_pfkfb3_69	lig_pfkfb3_26	1.13	1.3079066324234008	0.3658536585365853
lig_pfkfb3_69	lig_pfkfb3_68	0.6799999999999997	0.6483473147451875	0.7076923076923077
lig_pfkfb3_69	lig_pfkfb3_70	0.2999999999999998	0.1578222990036009	0.7014925373134329
lig_pfkfb3_69	lig_pfkfb3_63	1.5699999999999994	1.300159521102905	0.676923076923077
lig_pfkfb3_69	lig_pfkfb3_38	1.4299999999999995	1.0485543537139888	0.6176470588235294
lig_pfkfb3_69	lig_pfkfb3_65	0.8999999999999995	0.6024492025375361	0.746031746031746
lig_pfkfb3_69	lig_pfkfb3_53	2.72	2.8566425156593325	0.581081081081081
lig_pfkfb3_69	lig_pfkfb3_42	1.6399999999999997	1.0236086988449091	0.6176470588235294
lig_pfkfb3_69	lig_pfkfb3_62	2.21	1.9899872159957883	0.6515151515151515
lig_pfkfb3_69	lig_pfkfb3_44	0.5599999999999996	0.2844088649749752	0.6666666666666666
lig_pfkfb3_39	lig_pfkfb3_64	-1.63	1.9039560604095456	0.6774193548387096
lig_pfkfb3_39	lig_pfkfb3_67	-2.2299999999999995	2.1306623625755305	0.7096774193548387
lig_pfkfb3_39	lig_pfkfb3_49	-0.54	0.6870308899879456	0.8
lig_pfkfb3_39	lig_pfkfb3_54	-0.7199999999999998	0.1298303890228274	0.6268656716417911
lig_pfkfb3_39	lig_pfkfb3_34	-2.03	1.5822766709327696	0.4794520547945205
lig_pfkfb3_39	lig_pfkfb3_60	-0.6899999999999995	0.7531742477416987	0.6268656716417911
lig_pfkfb3_39	lig_pfkfb3_57	-2.3999999999999995	1.5363157033920285	0.6268656716417911
lig_pfkfb3_39	lig_pfkfb3_59	-0.6699999999999999	0.9218483996391296	0.6666666666666666
lig_pfkfb3_39	lig_pfkfb3_48	-0.5899999999999999	1.210739698410034	0.6949152542372882
lig_pfkfb3_39	lig_pfkfb3_29	-1.79	1.3115898156166077	0.5441176470588235
lig_pfkfb3_39	lig_pfkfb3_47	-0.8300000000000001	1.2313646245002747	0.6833333333333333
lig_pfkfb3_39	lig_pfkfb3_36	-0.1699999999999999	0.366405086517334	0.4210526315789473
lig_pfkfb3_39	lig_pfkfb3_33	-1.0299999999999994	0.6523185062408441	0.4722222222222222
lig_pfkfb3_39	lig_pfkfb3_35	-2.1499999999999995	1.727244639396667	0.65625
lig_pfkfb3_39	lig_pfkfb3_41	-0.1399999999999996	0.5005928421020504	0.7377049180327869
lig_pfkfb3_39	lig_pfkfb3_30	-1.46	1.6816049432754516	0.3866666666666666
lig_pfkfb3_39	lig_pfkfb3_24	-1.2199999999999998	0.9446957421302792	0.4054054054054054
lig_pfkfb3_39	lig_pfkfb3_46	-0.4799999999999995	0.7331611025333399	0.6721311475409836
lig_pfkfb3_39	lig_pfkfb3_55	-2.52	1.808582503795624	0.5942028985507246
lig_pfkfb3_39	lig_pfkfb3_19	-0.25	0.6398189067840576	0.391304347826087
lig_pfkfb3_39	lig_pfkfb3_37	-2.05	0.6910529613494871	0.4
lig_pfkfb3_39	lig_pfkfb3_56	-2.46	1.721108636856079	0.6029411764705882
lig_pfkfb3_39	lig_pfkfb3_26	-1.4399999999999995	0.9784270846843716	0.4133333333333333
lig_pfkfb3_39	lig_pfkfb3_68	-1.89	1.718261226415634	0.7213114754098361
lig_pfkfb3_39	lig_pfkfb3_70	-2.27	2.190829951763153	0.6363636363636364
lig_pfkfb3_39	lig_pfkfb3_63	-1.0	1.3612353205680847	0.6885245901639344
lig_pfkfb3_39	lig_pfkfb3_38	-1.1399999999999997	1.485461845397949	0.7627118644067796
lig_pfkfb3_39	lig_pfkfb3_65	-1.67	1.9513902497291564	0.6774193548387096
lig_pfkfb3_39	lig_pfkfb3_53	0.1500000000000003	1.002575540542603	0.6086956521739131
lig_pfkfb3_39	lig_pfkfb3_42	-0.9299999999999996	1.4629417586326596	0.7627118644067796
lig_pfkfb3_39	lig_pfkfb3_62	-0.3599999999999994	0.7217614805698389	0.6885245901639344
lig_pfkfb3_39	lig_pfkfb3_44	-2.01	2.1334307289123533	0.7068965517241379
lig_pfkfb3_64	lig_pfkfb3_67	-0.5999999999999996	0.5513300023972986	0.7142857142857143
lig_pfkfb3_64	lig_pfkfb3_49	1.09	0.995124068260193	0.711864406779661
lig_pfkfb3_64	lig_pfkfb3_54	0.91	1.1853320634365083	0.6323529411764706
lig_pfkfb3_64	lig_pfkfb3_34	-0.3999999999999994	0.0510105133056635	0.4666666666666667
lig_pfkfb3_64	lig_pfkfb3_60	0.9400000000000004	0.6784452819824223	0.6567164179104478
lig_pfkfb3_64	lig_pfkfb3_57	-0.7699999999999996	0.4264800143241878	0.6323529411764706
lig_pfkfb3_64	lig_pfkfb3_59	0.96	0.7928722715377807	0.671875
lig_pfkfb3_64	lig_pfkfb3_48	1.04	0.4935706043243408	0.7
lig_pfkfb3_64	lig_pfkfb3_29	-0.1600000000000001	0.0306148266792298	0.5285714285714286
lig_pfkfb3_64	lig_pfkfb3_47	0.7999999999999998	0.4289072036743162	0.6885245901639344
lig_pfkfb3_64	lig_pfkfb3_36	1.46	1.555319092273712	0.4285714285714285
lig_pfkfb3_64	lig_pfkfb3_33	0.6000000000000005	0.7932390928268438	0.4794520547945205
lig_pfkfb3_64	lig_pfkfb3_35	-0.5199999999999996	0.3513387036323543	0.6615384615384615
lig_pfkfb3_64	lig_pfkfb3_41	1.4900000000000002	1.2107946181297304	0.6363636363636364
lig_pfkfb3_64	lig_pfkfb3_30	0.1699999999999999	0.0220772790908813	0.3766233766233766
lig_pfkfb3_64	lig_pfkfb3_24	0.4100000000000001	0.4465679301321507	0.4133333333333333
lig_pfkfb3_64	lig_pfkfb3_46	1.1500000000000004	0.9240206718444828	0.6774193548387096
lig_pfkfb3_64	lig_pfkfb3_55	-0.8899999999999997	0.5327455544471738	0.5774647887323944
lig_pfkfb3_64	lig_pfkfb3_19	1.38	0.6882787990570067	0.380281690140845
lig_pfkfb3_64	lig_pfkfb3_37	-0.4199999999999999	0.6894388961791993	0.4069767441860465
lig_pfkfb3_64	lig_pfkfb3_56	-0.8300000000000001	0.5068616437911988	0.5857142857142857
lig_pfkfb3_64	lig_pfkfb3_26	0.1900000000000004	0.4493027949333195	0.3846153846153846
lig_pfkfb3_64	lig_pfkfb3_68	-0.2599999999999998	0.2166441737115381	0.7258064516129032
lig_pfkfb3_64	lig_pfkfb3_70	-0.6399999999999997	0.6704512344300743	0.6417910447761194
lig_pfkfb3_64	lig_pfkfb3_63	0.6299999999999999	0.4253441739082336	0.75
lig_pfkfb3_64	lig_pfkfb3_38	0.4900000000000002	0.1878291273117068	0.65625
lig_pfkfb3_64	lig_pfkfb3_65	-0.04	0.2705271625518798	0.8596491228070176
lig_pfkfb3_64	lig_pfkfb3_53	1.7800000000000002	2.1302724766731265	0.6142857142857143
lig_pfkfb3_64	lig_pfkfb3_42	0.7000000000000002	0.1974163770675661	0.65625
lig_pfkfb3_64	lig_pfkfb3_62	1.2700000000000005	1.1102178287506108	0.7213114754098361
lig_pfkfb3_64	lig_pfkfb3_44	-0.3799999999999999	0.5392434644699096	0.7413793103448276
lig_pfkfb3_67	lig_pfkfb3_49	1.6899999999999995	1.2364646816253655	0.7457627118644068
lig_pfkfb3_67	lig_pfkfb3_54	1.5099999999999998	1.4368206954002378	0.6376811594202898
lig_pfkfb3_67	lig_pfkfb3_34	0.2000000000000001	0.222156123071909	0.4736842105263157
lig_pfkfb3_67	lig_pfkfb3_60	1.54	0.900573410987854	0.6376811594202898
lig_pfkfb3_67	lig_pfkfb3_57	-0.1699999999999999	0.1105581913888454	0.6142857142857143
lig_pfkfb3_67	lig_pfkfb3_59	1.5599999999999996	1.0389820909500118	0.6515151515151515
lig_pfkfb3_67	lig_pfkfb3_48	1.6399999999999997	0.7019584321975705	0.6774193548387096
lig_pfkfb3_67	lig_pfkfb3_29	0.4399999999999995	0.1817877912521358	0.5138888888888888
lig_pfkfb3_67	lig_pfkfb3_47	1.3999999999999997	0.6964867353439328	0.6666666666666666
lig_pfkfb3_67	lig_pfkfb3_36	2.06	1.7638198113441468	0.4177215189873418
lig_pfkfb3_67	lig_pfkfb3_33	1.2000000000000002	0.9561734914779664	0.4666666666666667
lig_pfkfb3_67	lig_pfkfb3_35	0.08	0.1222193074226379	0.6417910447761194
lig_pfkfb3_67	lig_pfkfb3_41	2.09	1.4288211727142333	0.6176470588235294
lig_pfkfb3_67	lig_pfkfb3_30	0.7699999999999996	0.2623837184906001	0.3670886075949367
lig_pfkfb3_67	lig_pfkfb3_24	1.0099999999999998	0.6290127134323118	0.3846153846153846
lig_pfkfb3_67	lig_pfkfb3_46	1.75	1.1851578950881958	0.65625
lig_pfkfb3_67	lig_pfkfb3_55	-0.29	0.2762992139533163	0.5616438356164384
lig_pfkfb3_67	lig_pfkfb3_19	1.9799999999999995	0.9009386110305782	0.3698630136986301
lig_pfkfb3_67	lig_pfkfb3_37	0.1799999999999997	0.9101383614540096	0.3977272727272727
lig_pfkfb3_67	lig_pfkfb3_56	-0.2300000000000004	0.2698228727281097	0.5694444444444444
lig_pfkfb3_67	lig_pfkfb3_26	0.79	0.7023114347457886	0.3924050632911392
lig_pfkfb3_67	lig_pfkfb3_68	0.3399999999999998	0.1014918351173398	0.8166666666666667
lig_pfkfb3_67	lig_pfkfb3_70	-0.04	0.397909321784973	0.6231884057971014
lig_pfkfb3_67	lig_pfkfb3_63	1.2299999999999995	0.7297638463973994	0.7258064516129032
lig_pfkfb3_67	lig_pfkfb3_38	1.09	0.5119491481781007	0.6363636363636364
lig_pfkfb3_67	lig_pfkfb3_65	0.5599999999999996	0.0333965992927547	0.7704918032786885
lig_pfkfb3_67	lig_pfkfb3_53	2.38	2.4023665870726107	0.5972222222222222
lig_pfkfb3_67	lig_pfkfb3_42	1.2999999999999998	0.4592640876770018	0.6363636363636364
lig_pfkfb3_67	lig_pfkfb3_62	1.87	1.4087697219848634	0.6984126984126984
lig_pfkfb3_67	lig_pfkfb3_44	0.2199999999999997	0.3331519651412967	0.6885245901639344
lig_pfkfb3_49	lig_pfkfb3_54	-0.1799999999999997	0.6804505658149722	0.65625
lig_pfkfb3_49	lig_pfkfb3_34	-1.489999999999999	1.0254605317115777	0.5
lig_pfkfb3_49	lig_pfkfb3_60	-0.1499999999999994	0.2013308607041829	0.65625
lig_pfkfb3_49	lig_pfkfb3_57	-1.86	0.9855011558532716	0.65625
lig_pfkfb3_49	lig_pfkfb3_59	-0.1299999999999999	0.3726184415817258	0.7
lig_pfkfb3_49	lig_pfkfb3_48	-0.0499999999999998	0.6591284751892088	0.7962962962962963
lig_pfkfb3_49	lig_pfkfb3_29	-1.25	0.7548028230667114	0.5454545454545454
lig_pfkfb3_49	lig_pfkfb3_47	-0.29	0.6788654708862304	0.7818181818181819
lig_pfkfb3_49	lig_pfkfb3_36	0.3700000000000001	0.9171671223640444	0.4383561643835616
lig_pfkfb3_49	lig_pfkfb3_33	-0.4899999999999993	0.0990786457061761	0.4927536231884058
lig_pfkfb3_49	lig_pfkfb3_35	-1.6099999999999994	1.1688837265968317	0.6885245901639344
lig_pfkfb3_49	lig_pfkfb3_41	0.4000000000000003	0.0519053578376773	0.6612903225806451
lig_pfkfb3_49	lig_pfkfb3_30	-0.92	1.129040343761444	0.3835616438356164
lig_pfkfb3_49	lig_pfkfb3_24	-0.6799999999999997	0.3944346237182614	0.4027777777777778
lig_pfkfb3_49	lig_pfkfb3_46	0.0600000000000005	0.1798062944412226	0.7678571428571429
lig_pfkfb3_49	lig_pfkfb3_55	-1.9799999999999995	1.2582806158065791	0.6212121212121212
lig_pfkfb3_49	lig_pfkfb3_19	0.29	0.0872727251052856	0.3880597014925373
lig_pfkfb3_49	lig_pfkfb3_37	-1.5099999999999998	0.1456331110000608	0.4146341463414634
lig_pfkfb3_49	lig_pfkfb3_56	-1.92	1.1708096694946288	0.6307692307692307
lig_pfkfb3_49	lig_pfkfb3_26	-0.8999999999999995	0.423776918649673	0.410958904109589
lig_pfkfb3_49	lig_pfkfb3_68	-1.3499999999999996	1.1672065615653988	0.7586206896551724
lig_pfkfb3_49	lig_pfkfb3_70	-1.7299999999999995	1.6404610979557033	0.6666666666666666
lig_pfkfb3_49	lig_pfkfb3_63	-0.4599999999999999	0.8120050048828125	0.7241379310344828
lig_pfkfb3_49	lig_pfkfb3_38	-0.5999999999999996	0.9336245417594906	0.6833333333333333
lig_pfkfb3_49	lig_pfkfb3_65	-1.13	1.4021602916717528	0.711864406779661
lig_pfkfb3_49	lig_pfkfb3_53	0.6900000000000004	1.5528732562065128	0.6363636363636364
lig_pfkfb3_49	lig_pfkfb3_42	-0.3899999999999997	0.9111023092269894	0.6833333333333333
lig_pfkfb3_49	lig_pfkfb3_62	0.1800000000000006	0.1757898998260492	0.7241379310344828
lig_pfkfb3_49	lig_pfkfb3_44	-1.4699999999999998	1.5796268892288206	0.8113207547169812
lig_pfkfb3_54	lig_pfkfb3_34	-1.3099999999999996	1.3473769961297508	0.5753424657534246
lig_pfkfb3_54	lig_pfkfb3_60	0.0300000000000002	0.8505082440376279	0.6111111111111112
lig_pfkfb3_54	lig_pfkfb3_57	-1.6799999999999995	1.7513460445404048	0.8709677419354839
lig_pfkfb3_54	lig_pfkfb3_59	0.0499999999999998	0.727619242668152	0.6470588235294118
lig_pfkfb3_54	lig_pfkfb3_48	0.1299999999999999	0.9721040678024292	0.6461538461538462
lig_pfkfb3_54	lig_pfkfb3_29	-1.0700000000000005	1.3600608777999883	0.6470588235294118
lig_pfkfb3_54	lig_pfkfb3_47	-0.1100000000000003	1.0046306705474857	0.6363636363636364
lig_pfkfb3_54	lig_pfkfb3_36	0.5499999999999998	0.1574713468551634	0.5333333333333333
lig_pfkfb3_54	lig_pfkfb3_33	-0.3099999999999996	0.5822414731979366	0.5915492957746479
lig_pfkfb3_54	lig_pfkfb3_35	-1.4299999999999995	1.7269981431961057	0.7936507936507936
lig_pfkfb3_54	lig_pfkfb3_41	0.5800000000000001	0.3157737684249877	0.5915492957746479
lig_pfkfb3_54	lig_pfkfb3_30	-0.7400000000000002	1.4054933691024782	0.48
lig_pfkfb3_54	lig_pfkfb3_24	-0.5	0.9501909017562866	0.5
lig_pfkfb3_54	lig_pfkfb3_46	0.2400000000000002	0.5847019052505491	0.6268656716417911
lig_pfkfb3_54	lig_pfkfb3_55	-1.7999999999999998	1.8980949401855467	0.625
lig_pfkfb3_54	lig_pfkfb3_19	0.4699999999999997	0.656278162002564	0.4927536231884058
lig_pfkfb3_54	lig_pfkfb3_37	-1.33	1.126763688325882	0.5180722891566265
lig_pfkfb3_54	lig_pfkfb3_56	-1.7400000000000002	1.8701382780075075	0.6338028169014085
lig_pfkfb3_54	lig_pfkfb3_26	-0.7199999999999998	0.8684603881835935	0.4868421052631579
lig_pfkfb3_54	lig_pfkfb3_68	-1.17	1.613055510520935	0.6470588235294118
lig_pfkfb3_54	lig_pfkfb3_70	-1.5499999999999998	2.151311087608337	0.6197183098591549
lig_pfkfb3_54	lig_pfkfb3_63	-0.2800000000000002	1.069875626564026	0.6417910447761194
lig_pfkfb3_54	lig_pfkfb3_38	-0.4199999999999999	1.2675960493087768	0.6086956521739131
lig_pfkfb3_54	lig_pfkfb3_65	-0.9500000000000002	1.737694573402405	0.6567164179104478
lig_pfkfb3_54	lig_pfkfb3_53	0.8700000000000001	0.7599337053298952	0.7352941176470589
lig_pfkfb3_54	lig_pfkfb3_42	-0.2099999999999999	1.267881236076355	0.6086956521739131
lig_pfkfb3_54	lig_pfkfb3_62	0.3600000000000003	0.392626538276672	0.6666666666666666
lig_pfkfb3_54	lig_pfkfb3_44	-1.29	1.9801851892471316	0.65625
lig_pfkfb3_34	lig_pfkfb3_60	1.34	0.3456155920028688	0.4375
lig_pfkfb3_34	lig_pfkfb3_57	-0.3700000000000001	0.4168021892011166	0.5753424657534246
lig_pfkfb3_34	lig_pfkfb3_59	1.3599999999999994	0.3637177801132196	0.4605263157894737
lig_pfkfb3_34	lig_pfkfb3_48	1.4399999999999995	0.2140660905838007	0.4722222222222222
lig_pfkfb3_34	lig_pfkfb3_29	0.2399999999999993	0.1336901283264167	0.6086956521739131
lig_pfkfb3_34	lig_pfkfb3_47	1.1999999999999993	0.2082682371139519	0.4657534246575342
lig_pfkfb3_34	lig_pfkfb3_36	1.86	1.4226722276210786	0.5
lig_pfkfb3_34	lig_pfkfb3_33	1.0	0.8361175060272217	0.696969696969697
lig_pfkfb3_34	lig_pfkfb3_35	-0.1200000000000001	0.4756378483772279	0.7230769230769231
lig_pfkfb3_34	lig_pfkfb3_41	1.89	0.7626511001586913	0.4545454545454545
lig_pfkfb3_34	lig_pfkfb3_30	0.5699999999999994	0.1392134952545172	0.5942028985507246
lig_pfkfb3_34	lig_pfkfb3_24	0.8099999999999996	0.5153157091140743	0.5942028985507246
lig_pfkfb3_34	lig_pfkfb3_46	1.5499999999999998	0.5651203870773315	0.4594594594594595
lig_pfkfb3_34	lig_pfkfb3_55	-0.4900000000000002	0.6733539605140688	0.5466666666666666
lig_pfkfb3_34	lig_pfkfb3_19	1.7799999999999994	0.9196212577819818	0.6190476190476191
lig_pfkfb3_34	lig_pfkfb3_37	-0.0200000000000004	0.7547031450271603	0.7123287671232876
lig_pfkfb3_34	lig_pfkfb3_56	-0.4300000000000006	0.662155859470368	0.5540540540540541
lig_pfkfb3_34	lig_pfkfb3_26	0.5899999999999999	0.4607551956176756	0.8064516129032258
lig_pfkfb3_34	lig_pfkfb3_68	0.1399999999999996	0.4399055695533757	0.48
lig_pfkfb3_34	lig_pfkfb3_70	-0.2400000000000002	0.930424740314484	0.4430379746835443
lig_pfkfb3_34	lig_pfkfb3_63	1.0299999999999994	0.0264890480041497	0.4729729729729729
lig_pfkfb3_34	lig_pfkfb3_38	0.8899999999999997	0.0642373418807987	0.4473684210526316
lig_pfkfb3_34	lig_pfkfb3_65	0.3599999999999994	0.6166148924827581	0.4666666666666667
lig_pfkfb3_34	lig_pfkfb3_53	2.18	2.1588699187338354	0.581081081081081
lig_pfkfb3_34	lig_pfkfb3_42	1.0999999999999996	0.0687954664230352	0.4473684210526316
lig_pfkfb3_34	lig_pfkfb3_62	1.67	0.7226539087295532	0.4729729729729729
lig_pfkfb3_34	lig_pfkfb3_44	0.0199999999999995	0.6784449625015264	0.4788732394366197
lig_pfkfb3_60	lig_pfkfb3_57	-1.71	1.268685004711151	0.589041095890411
lig_pfkfb3_60	lig_pfkfb3_59	0.0199999999999995	0.0554203796386723	0.75
lig_pfkfb3_60	lig_pfkfb3_48	0.0999999999999996	0.4644406080245976	0.6461538461538462
lig_pfkfb3_60	lig_pfkfb3_29	-1.1000000000000003	0.889916276931763	0.4933333333333333
lig_pfkfb3_60	lig_pfkfb3_47	-0.1400000000000005	0.4951839590072637	0.6363636363636364
lig_pfkfb3_60	lig_pfkfb3_36	0.5199999999999996	0.7197240781784053	0.419753086419753
lig_pfkfb3_60	lig_pfkfb3_33	-0.3399999999999998	0.0963521862030028	0.4487179487179487
lig_pfkfb3_60	lig_pfkfb3_35	-1.46	1.1322501516342165	0.6142857142857143
lig_pfkfb3_60	lig_pfkfb3_41	0.5499999999999998	0.3354232788085936	0.5915492957746479
lig_pfkfb3_60	lig_pfkfb3_30	-0.7700000000000005	0.8902899217605594	0.3536585365853658
lig_pfkfb3_60	lig_pfkfb3_24	-0.5300000000000002	0.5327307241689415	0.3703703703703703
lig_pfkfb3_60	lig_pfkfb3_46	0.2099999999999999	0.1015988206863403	0.6268656716417911
lig_pfkfb3_60	lig_pfkfb3_55	-1.83	1.3778802919387818	0.5394736842105263
lig_pfkfb3_60	lig_pfkfb3_19	0.4399999999999995	0.2879602289199834	0.3552631578947368
lig_pfkfb3_60	lig_pfkfb3_37	-1.3600000000000003	0.4170521354675295	0.4157303370786517
lig_pfkfb3_60	lig_pfkfb3_56	-1.7700000000000005	1.38092221736908	0.5466666666666666
lig_pfkfb3_60	lig_pfkfb3_26	-0.75	0.419745683670044	0.3614457831325301
lig_pfkfb3_60	lig_pfkfb3_68	-1.2000000000000002	0.9846837043762208	0.6231884057971014
lig_pfkfb3_60	lig_pfkfb3_70	-1.58	1.512824730873108	0.6197183098591549
lig_pfkfb3_60	lig_pfkfb3_63	-0.3100000000000005	0.3753225183486943	0.6417910447761194
lig_pfkfb3_60	lig_pfkfb3_38	-0.4500000000000002	0.6406267404556276	0.6323529411764706
lig_pfkfb3_60	lig_pfkfb3_65	-0.9800000000000004	1.0448224353790287	0.6567164179104478
lig_pfkfb3_60	lig_pfkfb3_53	0.8399999999999999	1.2080294156074525	0.5733333333333334
lig_pfkfb3_60	lig_pfkfb3_42	-0.2400000000000002	0.7414829635620119	0.6086956521739131
lig_pfkfb3_60	lig_pfkfb3_62	0.33	0.2564062643051148	0.6666666666666666
lig_pfkfb3_60	lig_pfkfb3_44	-1.3200000000000005	1.524942107200623	0.65625
lig_pfkfb3_57	lig_pfkfb3_59	1.7299999999999995	0.867508630752563	0.6231884057971014
lig_pfkfb3_57	lig_pfkfb3_48	1.81	0.6606875038146973	0.6461538461538462
lig_pfkfb3_57	lig_pfkfb3_29	0.6099999999999994	0.2395213699340815	0.6470588235294118
lig_pfkfb3_57	lig_pfkfb3_47	1.5699999999999994	0.624784178733825	0.6363636363636364
lig_pfkfb3_57	lig_pfkfb3_36	2.2299999999999995	1.786738972663879	0.5333333333333333
lig_pfkfb3_57	lig_pfkfb3_33	1.37	1.060490484237671	0.5915492957746479
lig_pfkfb3_57	lig_pfkfb3_35	0.25	0.0960563421249389	0.7936507936507936
lig_pfkfb3_57	lig_pfkfb3_41	2.26	1.2728488540649412	0.6142857142857143
lig_pfkfb3_57	lig_pfkfb3_30	0.9399999999999996	0.2259836816787716	0.48
lig_pfkfb3_57	lig_pfkfb3_24	1.1799999999999995	0.6913441944122309	0.5
lig_pfkfb3_57	lig_pfkfb3_46	1.92	1.0386925172805783	0.6515151515151515
lig_pfkfb3_57	lig_pfkfb3_55	-0.1200000000000001	0.2661424827575684	0.647887323943662
lig_pfkfb3_57	lig_pfkfb3_19	2.1499999999999995	1.0833621263504023	0.4927536231884058
lig_pfkfb3_57	lig_pfkfb3_37	0.3499999999999996	0.657115256786346	0.5
lig_pfkfb3_57	lig_pfkfb3_56	-0.0600000000000005	0.2588911628723149	0.6338028169014085
lig_pfkfb3_57	lig_pfkfb3_26	0.96	0.7520891046524047	0.4868421052631579
lig_pfkfb3_57	lig_pfkfb3_68	0.5099999999999998	0.0617248916625978	0.6231884057971014
lig_pfkfb3_57	lig_pfkfb3_70	0.1299999999999999	0.5342950773239137	0.5972222222222222
lig_pfkfb3_57	lig_pfkfb3_63	1.3999999999999997	0.5991201639175412	0.6417910447761194
lig_pfkfb3_57	lig_pfkfb3_38	1.2599999999999998	0.3628889417648313	0.6086956521739131
lig_pfkfb3_57	lig_pfkfb3_65	0.7299999999999995	0.1026156139373783	0.6323529411764706
lig_pfkfb3_57	lig_pfkfb3_53	2.55	2.3118422508239744	0.7352941176470589
lig_pfkfb3_57	lig_pfkfb3_42	1.4699999999999998	0.3614142847061152	0.6086956521739131
lig_pfkfb3_57	lig_pfkfb3_62	2.04	1.2679130220413208	0.6417910447761194
lig_pfkfb3_57	lig_pfkfb3_44	0.3899999999999997	0.3206310129165652	0.65625
lig_pfkfb3_59	lig_pfkfb3_48	0.08	0.4683872890472412	0.6885245901639344
lig_pfkfb3_59	lig_pfkfb3_29	-1.12	0.9621603441238404	0.5211267605633803
lig_pfkfb3_59	lig_pfkfb3_47	-0.1600000000000001	0.5354994869232179	0.6774193548387096
lig_pfkfb3_59	lig_pfkfb3_36	0.5	0.5978057980537415	0.4605263157894737
lig_pfkfb3_59	lig_pfkfb3_33	-0.3599999999999994	0.1565215444564813	0.4729729729729729
lig_pfkfb3_59	lig_pfkfb3_35	-1.4799999999999995	1.294786314964294	0.6515151515151515
lig_pfkfb3_59	lig_pfkfb3_41	0.5300000000000002	0.2509515571594241	0.6268656716417911
lig_pfkfb3_59	lig_pfkfb3_30	-0.79	0.9528472805023194	0.3717948717948718
lig_pfkfb3_59	lig_pfkfb3_24	-0.5499999999999998	0.5156417332589626	0.3896103896103896
lig_pfkfb3_59	lig_pfkfb3_46	0.1900000000000004	0.0555972433090206	0.6666666666666666
lig_pfkfb3_59	lig_pfkfb3_55	-1.85	1.4704520463943482	0.5694444444444444
lig_pfkfb3_59	lig_pfkfb3_19	0.4199999999999999	0.2484443950653077	0.375
lig_pfkfb3_59	lig_pfkfb3_37	-1.38	0.1970801401138304	0.4523809523809524
lig_pfkfb3_59	lig_pfkfb3_56	-1.79	1.457464792728424	0.5774647887323944
lig_pfkfb3_59	lig_pfkfb3_26	-0.7699999999999996	0.4942548465728755	0.379746835443038
lig_pfkfb3_59	lig_pfkfb3_68	-1.2199999999999998	1.126572341918945	0.6615384615384615
lig_pfkfb3_59	lig_pfkfb3_70	-1.5999999999999996	1.6029247968923297	0.6567164179104478
lig_pfkfb3_59	lig_pfkfb3_63	-0.33	0.5011847782135009	0.6825396825396826
lig_pfkfb3_59	lig_pfkfb3_38	-0.4699999999999997	0.7517548513412472	0.671875
lig_pfkfb3_59	lig_pfkfb3_65	-1.0	1.2076857089996338	0.671875
lig_pfkfb3_59	lig_pfkfb3_53	0.8200000000000003	1.1630175781250005	0.6056338028169014
lig_pfkfb3_59	lig_pfkfb3_42	-0.2599999999999998	0.7639606094360349	0.6461538461538462
lig_pfkfb3_59	lig_pfkfb3_62	0.3100000000000005	0.1839693164825445	0.7096774193548387
lig_pfkfb3_59	lig_pfkfb3_44	-1.34	1.523954954147339	0.7
lig_pfkfb3_48	lig_pfkfb3_29	-1.2000000000000002	0.540472996234894	0.5373134328358209
lig_pfkfb3_48	lig_pfkfb3_47	-0.2400000000000002	0.1071512603759768	0.7678571428571429
lig_pfkfb3_48	lig_pfkfb3_36	0.4199999999999999	1.1012505722045898	0.4520547945205479
lig_pfkfb3_48	lig_pfkfb3_33	-0.4399999999999995	0.2294230437278752	0.4857142857142857
lig_pfkfb3_48	lig_pfkfb3_35	-1.5599999999999996	0.9357665157318112	0.6774193548387096
lig_pfkfb3_48	lig_pfkfb3_41	0.4500000000000002	0.5783681392669678	0.7049180327868853
lig_pfkfb3_48	lig_pfkfb3_30	-0.8700000000000001	0.5691724371910096	0.4366197183098591
lig_pfkfb3_48	lig_pfkfb3_24	-0.6299999999999999	0.078999524116516	0.3972602739726027
lig_pfkfb3_48	lig_pfkfb3_46	0.1100000000000003	0.320892975330353	0.7543859649122807
lig_pfkfb3_48	lig_pfkfb3_55	-1.93	1.0290047454833984	0.6119402985074627
lig_pfkfb3_48	lig_pfkfb3_19	0.3399999999999998	0.3463170227222142	0.3823529411764705
lig_pfkfb3_48	lig_pfkfb3_37	-1.46	0.2226739311218262	0.4096385542168674
lig_pfkfb3_48	lig_pfkfb3_56	-1.87	0.9553850841522216	0.6212121212121212
lig_pfkfb3_48	lig_pfkfb3_26	-0.8499999999999996	0.1248479247093197	0.3866666666666666
lig_pfkfb3_48	lig_pfkfb3_68	-1.2999999999999998	0.7949132204055784	0.6885245901639344
lig_pfkfb3_48	lig_pfkfb3_70	-1.6799999999999995	1.2947045195102689	0.65625
lig_pfkfb3_48	lig_pfkfb3_63	-0.4100000000000001	0.1611285543441774	0.711864406779661
lig_pfkfb3_48	lig_pfkfb3_38	-0.5499999999999998	0.3671406984329222	0.6721311475409836
lig_pfkfb3_48	lig_pfkfb3_65	-1.08	0.878794448375702	0.7
lig_pfkfb3_48	lig_pfkfb3_53	0.7400000000000002	1.823336114883423	0.6268656716417911
lig_pfkfb3_48	lig_pfkfb3_42	-0.3399999999999998	0.3338317504711448	0.6721311475409836
lig_pfkfb3_48	lig_pfkfb3_62	0.2300000000000004	0.5164871621131901	0.711864406779661
lig_pfkfb3_48	lig_pfkfb3_44	-1.42	1.0376024675369262	0.7962962962962963
lig_pfkfb3_29	lig_pfkfb3_47	0.96	0.0475287055969237	0.5294117647058824
lig_pfkfb3_29	lig_pfkfb3_36	1.62	1.176285858154297	0.5633802816901409
lig_pfkfb3_29	lig_pfkfb3_33	0.7600000000000007	0.6167390441894539	0.6029411764705882
lig_pfkfb3_29	lig_pfkfb3_35	-0.3599999999999994	0.6911297893524164	0.8166666666666667
lig_pfkfb3_29	lig_pfkfb3_41	1.6500000000000004	0.569185042381287	0.5352112676056338
lig_pfkfb3_29	lig_pfkfb3_30	0.33	0.3025708627700805	0.671875
lig_pfkfb3_29	lig_pfkfb3_24	0.5700000000000003	0.3336439800262455	0.6984126984126984
lig_pfkfb3_29	lig_pfkfb3_46	1.3100000000000005	0.3848805403709416	0.5217391304347826
lig_pfkfb3_29	lig_pfkfb3_55	-0.7299999999999995	0.8790006446838374	0.6142857142857143
lig_pfkfb3_29	lig_pfkfb3_19	1.54	0.6503941202163697	0.7068965517241379
lig_pfkfb3_29	lig_pfkfb3_37	-0.2599999999999998	0.3640630745887758	0.525
lig_pfkfb3_29	lig_pfkfb3_56	-0.6699999999999999	0.8650073838233946	0.6231884057971014
lig_pfkfb3_29	lig_pfkfb3_26	0.3500000000000005	0.3143847979605202	0.703125
lig_pfkfb3_29	lig_pfkfb3_68	-0.0999999999999996	0.7064829826354977	0.5211267605633803
lig_pfkfb3_29	lig_pfkfb3_70	-0.4799999999999995	1.155633072853088	0.5
lig_pfkfb3_29	lig_pfkfb3_63	0.79	0.0971344327926635	0.5362318840579711
lig_pfkfb3_29	lig_pfkfb3_38	0.6500000000000004	0.2417132616043087	0.5285714285714286
lig_pfkfb3_29	lig_pfkfb3_65	0.1200000000000001	0.7948045778274535	0.5285714285714286
lig_pfkfb3_29	lig_pfkfb3_53	1.9400000000000004	1.7482144856452946	0.6521739130434783
lig_pfkfb3_29	lig_pfkfb3_42	0.8600000000000003	0.2171983861923214	0.5285714285714286
lig_pfkfb3_29	lig_pfkfb3_62	1.4300000000000006	0.5835556912422186	0.5362318840579711
lig_pfkfb3_29	lig_pfkfb3_44	-0.2199999999999997	0.8261719655990598	0.5454545454545454
lig_pfkfb3_47	lig_pfkfb3_36	0.6600000000000001	1.088386151790619	0.4266666666666667
lig_pfkfb3_47	lig_pfkfb3_33	-0.1999999999999993	0.3366715788841254	0.5
lig_pfkfb3_47	lig_pfkfb3_35	-1.3199999999999994	0.942695326805114	0.6666666666666666
lig_pfkfb3_47	lig_pfkfb3_41	0.6900000000000004	0.5078740739822392	0.6666666666666666
lig_pfkfb3_47	lig_pfkfb3_30	-0.6299999999999999	0.5662099170684813	0.3733333333333333
lig_pfkfb3_47	lig_pfkfb3_24	-0.3899999999999997	0.0504488801956179	0.3918918918918919
lig_pfkfb3_47	lig_pfkfb3_46	0.3500000000000005	0.2720494031906132	0.7413793103448276
lig_pfkfb3_47	lig_pfkfb3_55	-1.6899999999999995	1.017502131462097	0.6029411764705882
lig_pfkfb3_47	lig_pfkfb3_19	0.5800000000000001	0.3916000890731813	0.3768115942028985
lig_pfkfb3_47	lig_pfkfb3_37	-1.2199999999999998	0.2719128417968752	0.4047619047619047
lig_pfkfb3_47	lig_pfkfb3_56	-1.63	0.9486245560646056	0.6119402985074627
lig_pfkfb3_47	lig_pfkfb3_26	-0.6099999999999994	0.0075284695625299	0.3815789473684211
lig_pfkfb3_47	lig_pfkfb3_68	-1.0599999999999996	0.8361887907981869	0.6774193548387096
lig_pfkfb3_47	lig_pfkfb3_70	-1.4399999999999995	1.3149532699584956	0.6461538461538462
lig_pfkfb3_47	lig_pfkfb3_63	-0.1699999999999999	0.2585705351829527	0.7
lig_pfkfb3_47	lig_pfkfb3_38	-0.3099999999999996	0.42887115240097	0.6612903225806451
lig_pfkfb3_47	lig_pfkfb3_65	-0.8399999999999999	0.9512762689590452	0.6885245901639344
lig_pfkfb3_47	lig_pfkfb3_53	0.9800000000000004	1.8507411289215088	0.6666666666666666
lig_pfkfb3_47	lig_pfkfb3_42	-0.0999999999999996	0.4001118302345272	0.6612903225806451
lig_pfkfb3_47	lig_pfkfb3_62	0.4700000000000006	0.4151094903051859	0.7
lig_pfkfb3_47	lig_pfkfb3_44	-1.1799999999999995	1.0128915834426877	0.7818181818181819
lig_pfkfb3_36	lig_pfkfb3_33	-0.8599999999999994	0.907129269689321	0.5342465753424658
lig_pfkfb3_36	lig_pfkfb3_35	-1.9799999999999995	2.0419015656411643	0.6716417910447762
lig_pfkfb3_36	lig_pfkfb3_41	0.0300000000000002	0.674814016819	0.4358974358974359
lig_pfkfb3_36	lig_pfkfb3_30	-1.29	1.788998522758484	0.4473684210526316
lig_pfkfb3_36	lig_pfkfb3_24	-1.0499999999999998	1.2958038330078123	0.4666666666666667
lig_pfkfb3_36	lig_pfkfb3_46	-0.3099999999999996	0.9124700403213496	0.4210526315789473
lig_pfkfb3_36	lig_pfkfb3_55	-2.35	2.202578639984131	0.5064935064935064
lig_pfkfb3_36	lig_pfkfb3_19	-0.08	1.049117283821106	0.4782608695652174
lig_pfkfb3_36	lig_pfkfb3_37	-1.88	1.2818715023994445	0.4534883720930232
lig_pfkfb3_36	lig_pfkfb3_56	-2.29	2.210094609260559	0.5131578947368421
lig_pfkfb3_36	lig_pfkfb3_26	-1.2699999999999996	1.206282634735107	0.4358974358974359
lig_pfkfb3_36	lig_pfkfb3_68	-1.7199999999999998	1.9838707160949705	0.4415584415584415
lig_pfkfb3_36	lig_pfkfb3_70	-2.1	2.48134765625	0.4074074074074074
lig_pfkfb3_36	lig_pfkfb3_63	-0.8300000000000001	1.386955933570862	0.4342105263157895
lig_pfkfb3_36	lig_pfkfb3_38	-0.9699999999999998	1.6295141887664792	0.4666666666666667
lig_pfkfb3_36	lig_pfkfb3_65	-1.5	2.051121711730957	0.4285714285714285
lig_pfkfb3_36	lig_pfkfb3_53	0.3200000000000003	0.3380273689329627	0.5394736842105263
lig_pfkfb3_36	lig_pfkfb3_42	-0.7599999999999998	1.6678234434127803	0.4102564102564102
lig_pfkfb3_36	lig_pfkfb3_62	-0.1899999999999995	0.7181410217285151	0.4342105263157895
lig_pfkfb3_36	lig_pfkfb3_44	-1.84	2.3220538759231566	0.4383561643835616
lig_pfkfb3_33	lig_pfkfb3_35	-1.12	1.6355508518218995	0.746031746031746
lig_pfkfb3_33	lig_pfkfb3_41	0.8899999999999997	0.5412155246734622	0.4666666666666667
lig_pfkfb3_33	lig_pfkfb3_30	-0.4300000000000006	1.3474839258193976	0.6119402985074627
lig_pfkfb3_33	lig_pfkfb3_24	-0.1900000000000004	0.4378330135345463	0.8
lig_pfkfb3_33	lig_pfkfb3_46	0.5499999999999998	0.7287176370620729	0.4722222222222222
lig_pfkfb3_33	lig_pfkfb3_55	-1.4900000000000002	1.7342806363105776	0.5616438356164384
lig_pfkfb3_33	lig_pfkfb3_19	0.7799999999999994	0.1599826526641852	0.639344262295082
lig_pfkfb3_33	lig_pfkfb3_37	-1.0200000000000005	0.4534187507629399	0.5974025974025974
lig_pfkfb3_33	lig_pfkfb3_56	-1.4300000000000006	1.6507060456275946	0.5694444444444444
lig_pfkfb3_33	lig_pfkfb3_26	-0.4100000000000001	0.5838100051879883	0.5942028985507246
lig_pfkfb3_33	lig_pfkfb3_68	-0.8600000000000003	1.6725437498092657	0.4729729729729729
lig_pfkfb3_33	lig_pfkfb3_70	-1.2400000000000002	2.180143704414368	0.4545454545454545
lig_pfkfb3_33	lig_pfkfb3_63	0.0299999999999993	1.3218832921981818	0.4861111111111111
lig_pfkfb3_33	lig_pfkfb3_38	-0.1100000000000003	1.344511137008667	0.4594594594594595
lig_pfkfb3_33	lig_pfkfb3_65	-0.6400000000000006	1.9055103206634525	0.4794520547945205
lig_pfkfb3_33	lig_pfkfb3_53	1.1799999999999995	1.0383026528358454	0.5972222222222222
lig_pfkfb3_33	lig_pfkfb3_42	0.0999999999999996	1.39472987651825	0.4594594594594595
lig_pfkfb3_33	lig_pfkfb3_62	0.6699999999999999	0.647878007888794	0.4861111111111111
lig_pfkfb3_33	lig_pfkfb3_44	-0.9800000000000004	1.9694857406616213	0.4927536231884058
lig_pfkfb3_35	lig_pfkfb3_41	2.01	1.1218477582931516	0.6417910447761194
lig_pfkfb3_35	lig_pfkfb3_30	0.6899999999999995	0.1640242958068842	0.6119402985074627
lig_pfkfb3_35	lig_pfkfb3_24	0.9299999999999996	0.659039669036865	0.6363636363636364
lig_pfkfb3_35	lig_pfkfb3_46	1.67	0.9218708109855652	0.65625
lig_pfkfb3_35	lig_pfkfb3_55	-0.3700000000000001	0.3835039659217001	0.7538461538461538
lig_pfkfb3_35	lig_pfkfb3_19	1.9	0.997740054130554	0.639344262295082
lig_pfkfb3_35	lig_pfkfb3_37	0.0999999999999996	0.82188127040863	0.618421052631579
lig_pfkfb3_35	lig_pfkfb3_56	-0.3100000000000005	0.3932056999206548	0.765625
lig_pfkfb3_35	lig_pfkfb3_26	0.71	0.732008780390024	0.6176470588235294
lig_pfkfb3_35	lig_pfkfb3_68	0.2599999999999998	0.169957151412964	0.6515151515151515
lig_pfkfb3_35	lig_pfkfb3_70	-0.1200000000000001	0.624093110561371	0.6231884057971014
lig_pfkfb3_35	lig_pfkfb3_63	1.1499999999999997	0.4466536283493039	0.671875
lig_pfkfb3_35	lig_pfkfb3_38	1.0099999999999998	0.267082939147949	0.6363636363636364
lig_pfkfb3_35	lig_pfkfb3_65	0.4799999999999995	0.2320621204376226	0.6615384615384615
lig_pfkfb3_35	lig_pfkfb3_53	2.3	2.1519127368927	0.796875
lig_pfkfb3_35	lig_pfkfb3_42	1.2199999999999998	0.2409847688674925	0.6363636363636364
lig_pfkfb3_35	lig_pfkfb3_62	1.79	1.1375011587142945	0.671875
lig_pfkfb3_35	lig_pfkfb3_44	0.1399999999999996	0.3623714303970341	0.6885245901639344
lig_pfkfb3_41	lig_pfkfb3_30	-1.3200000000000005	1.3132502475567167	0.4210526315789473
lig_pfkfb3_41	lig_pfkfb3_24	-1.08	0.7846732902526856	0.4025974025974026
lig_pfkfb3_41	lig_pfkfb3_46	-0.3399999999999998	0.3062213288247584	0.7096774193548387
lig_pfkfb3_41	lig_pfkfb3_55	-2.38	1.7552275109291076	0.6056338028169014
lig_pfkfb3_41	lig_pfkfb3_19	-0.1100000000000003	0.6064050054550174	0.3888888888888889
lig_pfkfb3_41	lig_pfkfb3_37	-1.91	0.658523712158203	0.3977272727272727
lig_pfkfb3_41	lig_pfkfb3_56	-2.3200000000000003	1.7530784082412725	0.5915492957746479
lig_pfkfb3_41	lig_pfkfb3_26	-1.2999999999999998	0.7861944913864134	0.3924050632911392
lig_pfkfb3_41	lig_pfkfb3_68	-1.75	1.3931342363357544	0.6268656716417911
lig_pfkfb3_41	lig_pfkfb3_70	-2.13	1.8868963170051571	0.6
lig_pfkfb3_41	lig_pfkfb3_63	-0.8600000000000003	0.7861157512664798	0.6461538461538462
lig_pfkfb3_41	lig_pfkfb3_38	-1.0	1.100151538848877	0.7142857142857143
lig_pfkfb3_41	lig_pfkfb3_65	-1.5300000000000002	1.5126805554330351	0.6363636363636364
lig_pfkfb3_41	lig_pfkfb3_53	0.29	0.8509244704246521	0.5753424657534246
lig_pfkfb3_41	lig_pfkfb3_42	-0.79	1.1402765893936158	0.7142857142857143
lig_pfkfb3_41	lig_pfkfb3_62	-0.2199999999999997	0.1286028337478635	0.6461538461538462
lig_pfkfb3_41	lig_pfkfb3_44	-1.87	1.8702412765170449	0.6612903225806451
lig_pfkfb3_30	lig_pfkfb3_24	0.2400000000000002	0.4915998482704164	0.6825396825396826
lig_pfkfb3_30	lig_pfkfb3_46	0.9800000000000004	0.6354515361785893	0.3866666666666666
lig_pfkfb3_30	lig_pfkfb3_55	-1.0599999999999996	0.5319666242599483	0.4545454545454545
lig_pfkfb3_30	lig_pfkfb3_19	1.21	0.852743706703186	0.6896551724137931
lig_pfkfb3_30	lig_pfkfb3_37	-0.5899999999999999	0.7830947971343996	0.5125
lig_pfkfb3_30	lig_pfkfb3_56	-1.0	0.4450945854187011	0.4605263157894737
lig_pfkfb3_30	lig_pfkfb3_26	0.0200000000000004	0.439125854969025	0.6615384615384615
lig_pfkfb3_30	lig_pfkfb3_68	-0.4299999999999997	0.4437523384764787	0.3717948717948718
lig_pfkfb3_30	lig_pfkfb3_70	-0.8099999999999996	0.9018378233909604	0.3580246913580246
lig_pfkfb3_30	lig_pfkfb3_63	0.4599999999999999	0.1074687755107879	0.3815789473684211
lig_pfkfb3_30	lig_pfkfb3_38	0.3200000000000003	0.0009750056266781	0.3766233766233766
lig_pfkfb3_30	lig_pfkfb3_65	-0.2099999999999999	0.5391497826576233	0.3766233766233766
lig_pfkfb3_30	lig_pfkfb3_53	1.6100000000000003	2.3182388997077945	0.4868421052631579
lig_pfkfb3_30	lig_pfkfb3_42	0.5300000000000002	0.0048829007148745	0.3766233766233766
lig_pfkfb3_30	lig_pfkfb3_62	1.1000000000000003	0.8046129107475284	0.3815789473684211
lig_pfkfb3_30	lig_pfkfb3_44	-0.5499999999999998	0.5213484011590479	0.3835616438356164
lig_pfkfb3_24	lig_pfkfb3_46	0.7400000000000002	0.7337615585327146	0.3866666666666666
lig_pfkfb3_24	lig_pfkfb3_55	-1.2999999999999998	1.7264129996299742	0.4736842105263157
lig_pfkfb3_24	lig_pfkfb3_19	0.9699999999999998	0.0617643880844118	0.7192982456140351
lig_pfkfb3_24	lig_pfkfb3_37	-0.8300000000000001	0.5151746141910554	0.5125
lig_pfkfb3_24	lig_pfkfb3_56	-1.2400000000000002	1.659665575027466	0.48
lig_pfkfb3_24	lig_pfkfb3_26	-0.2199999999999997	0.5210792732238766	0.6875
lig_pfkfb3_24	lig_pfkfb3_68	-0.6699999999999999	1.5687699151039125	0.3896103896103896
lig_pfkfb3_24	lig_pfkfb3_70	-1.0499999999999998	2.161400723457336	0.375
lig_pfkfb3_24	lig_pfkfb3_63	0.2199999999999997	1.2463549661636355	0.4
lig_pfkfb3_24	lig_pfkfb3_38	0.08	1.3482573461532592	0.3947368421052631
lig_pfkfb3_24	lig_pfkfb3_65	-0.4500000000000002	1.8487020254135131	0.3947368421052631
lig_pfkfb3_24	lig_pfkfb3_53	1.37	1.023371423482895	0.5066666666666667
lig_pfkfb3_24	lig_pfkfb3_42	0.29	1.415209255218506	0.3947368421052631
lig_pfkfb3_24	lig_pfkfb3_62	0.8600000000000003	0.5746024990081784	0.4
lig_pfkfb3_24	lig_pfkfb3_44	-0.79	1.9757551336288453	0.4027777777777778
lig_pfkfb3_46	lig_pfkfb3_55	-2.04	1.4607709431648257	0.6176470588235294
lig_pfkfb3_46	lig_pfkfb3_19	0.2299999999999995	0.133114714622498	0.3714285714285714
lig_pfkfb3_46	lig_pfkfb3_37	-1.5700000000000005	0.2712649774551396	0.4
lig_pfkfb3_46	lig_pfkfb3_56	-1.9800000000000004	1.427391510009766	0.6029411764705882
lig_pfkfb3_46	lig_pfkfb3_26	-0.96	0.4030866837501525	0.3766233766233766
lig_pfkfb3_46	lig_pfkfb3_68	-1.41	1.140247139930725	0.6666666666666666
lig_pfkfb3_46	lig_pfkfb3_70	-1.79	1.5622958326339722	0.6363636363636364
lig_pfkfb3_46	lig_pfkfb3_63	-0.5200000000000005	0.5365862999856477	0.6885245901639344
lig_pfkfb3_46	lig_pfkfb3_38	-0.6600000000000001	0.7787679767608644	0.6507936507936508
lig_pfkfb3_46	lig_pfkfb3_65	-1.1900000000000004	1.244287906736136	0.6774193548387096
lig_pfkfb3_46	lig_pfkfb3_53	0.6299999999999999	1.247264986038208	0.6086956521739131
lig_pfkfb3_46	lig_pfkfb3_42	-0.4500000000000002	0.7726532936096193	0.6507936507936508
lig_pfkfb3_46	lig_pfkfb3_62	0.1200000000000001	0.1186577064264567	0.6885245901639344
lig_pfkfb3_46	lig_pfkfb3_44	-1.5300000000000002	1.465287117958069	0.7678571428571429
lig_pfkfb3_55	lig_pfkfb3_19	2.27	1.154487509727478	0.4647887323943662
lig_pfkfb3_55	lig_pfkfb3_37	0.4699999999999997	0.9140019130706784	0.4767441860465116
lig_pfkfb3_55	lig_pfkfb3_56	0.0599999999999996	0.1225504302978519	0.828125
lig_pfkfb3_55	lig_pfkfb3_26	1.08	0.9568838644027712	0.4615384615384615
lig_pfkfb3_55	lig_pfkfb3_68	0.6299999999999999	0.065285449028015	0.5694444444444444
lig_pfkfb3_55	lig_pfkfb3_70	0.25	0.3892830610275268	0.5675675675675675
lig_pfkfb3_55	lig_pfkfb3_63	1.5199999999999996	0.6985303950309749	0.5857142857142857
lig_pfkfb3_55	lig_pfkfb3_38	1.38	0.4740183401107787	0.5774647887323944
lig_pfkfb3_55	lig_pfkfb3_65	0.8499999999999996	0.0054148793220516	0.5774647887323944
lig_pfkfb3_55	lig_pfkfb3_53	2.67	2.418908758163452	0.6301369863013698
lig_pfkfb3_55	lig_pfkfb3_42	1.59	0.4810025358200072	0.6
lig_pfkfb3_55	lig_pfkfb3_62	2.16	1.394736204147339	0.5857142857142857
lig_pfkfb3_55	lig_pfkfb3_44	0.5099999999999998	0.1608989143371584	0.6461538461538462
lig_pfkfb3_19	lig_pfkfb3_37	-1.7999999999999998	0.6416924476623533	0.527027027027027
lig_pfkfb3_19	lig_pfkfb3_56	-2.21	1.728975555896759	0.4714285714285714
lig_pfkfb3_19	lig_pfkfb3_26	-1.1899999999999995	0.7447769069671626	0.6949152542372882
lig_pfkfb3_19	lig_pfkfb3_68	-1.6399999999999997	1.816067978143692	0.375
lig_pfkfb3_19	lig_pfkfb3_70	-2.02	2.345689136981964	0.36
lig_pfkfb3_19	lig_pfkfb3_63	-0.75	1.545020043849945	0.3857142857142857
lig_pfkfb3_19	lig_pfkfb3_38	-0.8899999999999997	1.458767726421356	0.380281690140845
lig_pfkfb3_19	lig_pfkfb3_65	-1.42	2.0377931427955627	0.380281690140845
lig_pfkfb3_19	lig_pfkfb3_53	0.4000000000000003	0.8864796698093417	0.5217391304347826
lig_pfkfb3_19	lig_pfkfb3_42	-0.6799999999999997	1.595766656398773	0.380281690140845
lig_pfkfb3_19	lig_pfkfb3_62	-0.1099999999999994	0.9350115513801568	0.3857142857142857
lig_pfkfb3_19	lig_pfkfb3_44	-1.7599999999999998	2.1878562068939207	0.3880597014925373
lig_pfkfb3_37	lig_pfkfb3_56	-0.4100000000000001	1.129107747077942	0.4823529411764706
lig_pfkfb3_37	lig_pfkfb3_26	0.6100000000000003	0.0327406072616573	0.5769230769230769
lig_pfkfb3_37	lig_pfkfb3_68	0.1600000000000001	0.8327445650100707	0.4022988505747126
lig_pfkfb3_37	lig_pfkfb3_70	-0.2199999999999997	1.349957318305969	0.4044943820224719
lig_pfkfb3_37	lig_pfkfb3_63	1.0499999999999998	0.2154055356979372	0.4117647058823529
lig_pfkfb3_37	lig_pfkfb3_38	0.91	0.4831721448898315	0.3908045977011494
lig_pfkfb3_37	lig_pfkfb3_65	0.3799999999999999	0.9204988431930544	0.4069767441860465
lig_pfkfb3_37	lig_pfkfb3_53	2.2	1.492033076286316	0.5058823529411764
lig_pfkfb3_37	lig_pfkfb3_42	1.12	0.526168231964111	0.3908045977011494
lig_pfkfb3_37	lig_pfkfb3_62	1.6900000000000004	0.4758215570449833	0.4285714285714285
lig_pfkfb3_37	lig_pfkfb3_44	0.04	1.2810002183914184	0.4146341463414634
lig_pfkfb3_56	lig_pfkfb3_26	1.0200000000000005	0.8909841966629033	0.4675324675324675
lig_pfkfb3_56	lig_pfkfb3_68	0.5700000000000003	0.0072907876968386	0.5774647887323944
lig_pfkfb3_56	lig_pfkfb3_70	0.1900000000000004	0.4646331644058223	0.6197183098591549
lig_pfkfb3_56	lig_pfkfb3_63	1.46	0.6016022777557373	0.5942028985507246
lig_pfkfb3_56	lig_pfkfb3_38	1.3200000000000005	0.3976877403259281	0.5857142857142857
lig_pfkfb3_56	lig_pfkfb3_65	0.79	0.0641918992996215	0.5857142857142857
lig_pfkfb3_56	lig_pfkfb3_53	2.6100000000000003	2.388233945369721	0.6388888888888888
lig_pfkfb3_56	lig_pfkfb3_42	1.5300000000000002	0.3807469892501833	0.5857142857142857
lig_pfkfb3_56	lig_pfkfb3_62	2.1000000000000005	1.2733242273330694	0.5942028985507246
lig_pfkfb3_56	lig_pfkfb3_44	0.4500000000000002	0.2565912485122679	0.6307692307692307
lig_pfkfb3_26	lig_pfkfb3_68	-0.4500000000000002	1.1885771274566652	0.3974358974358974
lig_pfkfb3_26	lig_pfkfb3_70	-0.8300000000000001	1.681369857788086	0.3658536585365853
lig_pfkfb3_26	lig_pfkfb3_63	0.4399999999999995	0.7274324274063115	0.3896103896103896
lig_pfkfb3_26	lig_pfkfb3_38	0.2999999999999998	0.841639828681946	0.3846153846153846
lig_pfkfb3_26	lig_pfkfb3_65	-0.2300000000000004	1.370534639358521	0.3846153846153846
lig_pfkfb3_26	lig_pfkfb3_53	1.59	1.4623447918891908	0.4935064935064935
lig_pfkfb3_26	lig_pfkfb3_42	0.5099999999999998	0.823003878593445	0.3846153846153846
lig_pfkfb3_26	lig_pfkfb3_62	1.08	0.0392586421966552	0.3896103896103896
lig_pfkfb3_26	lig_pfkfb3_44	-0.5700000000000003	1.347633428573609	0.3918918918918919
lig_pfkfb3_68	lig_pfkfb3_70	-0.3799999999999999	0.6834133911132811	0.6323529411764706
lig_pfkfb3_68	lig_pfkfb3_63	0.8899999999999997	0.4187804603576657	0.7096774193548387
lig_pfkfb3_68	lig_pfkfb3_38	0.75	0.2059482336044311	0.6461538461538462
lig_pfkfb3_68	lig_pfkfb3_65	0.2199999999999997	0.2871762800216678	0.7540983606557377
lig_pfkfb3_68	lig_pfkfb3_53	2.04	2.087628883272409	0.6056338028169014
lig_pfkfb3_68	lig_pfkfb3_42	0.96	0.1418524599075317	0.6461538461538462
lig_pfkfb3_68	lig_pfkfb3_62	1.5300000000000002	1.1044737386703494	0.6825396825396826
lig_pfkfb3_68	lig_pfkfb3_44	-0.1200000000000001	0.5700721693038941	0.7
lig_pfkfb3_70	lig_pfkfb3_63	1.2699999999999996	0.9572617006301876	0.6515151515151515
lig_pfkfb3_70	lig_pfkfb3_38	1.13	0.7130894708633422	0.6176470588235294
lig_pfkfb3_70	lig_pfkfb3_65	0.5999999999999996	0.2595481634140011	0.6417910447761194
lig_pfkfb3_70	lig_pfkfb3_53	2.42	2.5253695678710937	0.6027397260273972
lig_pfkfb3_70	lig_pfkfb3_42	1.34	0.7101943159103394	0.6417910447761194
lig_pfkfb3_70	lig_pfkfb3_62	1.91	1.647086772918701	0.676923076923077
lig_pfkfb3_70	lig_pfkfb3_44	0.2599999999999998	0.0255011224746706	0.6666666666666666
lig_pfkfb3_63	lig_pfkfb3_38	-0.1399999999999996	0.5821424269676204	0.6666666666666666
lig_pfkfb3_63	lig_pfkfb3_65	-0.6699999999999999	0.946739716529846	0.75
lig_pfkfb3_63	lig_pfkfb3_53	1.1500000000000004	1.437623465061188	0.6231884057971014
lig_pfkfb3_63	lig_pfkfb3_42	0.0700000000000002	0.5457598495483397	0.6666666666666666
lig_pfkfb3_63	lig_pfkfb3_62	0.6400000000000006	0.4027784013748174	0.7627118644067796
lig_pfkfb3_63	lig_pfkfb3_44	-1.0099999999999998	1.378507385253906	0.7241379310344828
lig_pfkfb3_38	lig_pfkfb3_65	-0.5300000000000002	0.6556201863288882	0.65625
lig_pfkfb3_38	lig_pfkfb3_53	1.29	1.9539069318771365	0.5915492957746479
lig_pfkfb3_38	lig_pfkfb3_42	0.2099999999999999	0.1191785717010499	0.7377049180327869
lig_pfkfb3_38	lig_pfkfb3_62	0.7800000000000002	0.7347040499746802	0.6666666666666666
lig_pfkfb3_38	lig_pfkfb3_44	-0.8700000000000001	0.7619062614440919	0.6833333333333333
lig_pfkfb3_65	lig_pfkfb3_53	1.8200000000000005	2.169901854991913	0.6142857142857143
lig_pfkfb3_65	lig_pfkfb3_42	0.7400000000000002	0.2325823211669924	0.65625
lig_pfkfb3_65	lig_pfkfb3_62	1.3100000000000005	1.1445073461532598	0.7213114754098361
lig_pfkfb3_65	lig_pfkfb3_44	-0.3399999999999998	0.5085422658920287	0.7413793103448276
lig_pfkfb3_53	lig_pfkfb3_42	-1.08	2.2285596895217896	0.5915492957746479
lig_pfkfb3_53	lig_pfkfb3_62	-0.5099999999999998	1.3394347524642942	0.6231884057971014
lig_pfkfb3_53	lig_pfkfb3_44	-2.16	2.941818509101868	0.6363636363636364
lig_pfkfb3_42	lig_pfkfb3_62	0.5700000000000003	0.5961928476393225	0.6666666666666666
lig_pfkfb3_42	lig_pfkfb3_44	-1.08	0.9124689865112304	0.6833333333333333
lig_pfkfb3_62	lig_pfkfb3_44	-1.6500000000000004	1.9197997093200687	0.7241379310344828
