# Supplementary material for: Computing the relative binding affinity of ligands based on a pairwise binding comparison network
Source: Nat Comput Sci. 2023 Oct 19;3(10):860–72. doi: 10.1038/s43588-023-00529-9 (PMC10766524; doi:10.1038/s43588-023-00529-9)
Supplement: Supplementary file 8 — Statistical source data. [file 43588_2023_529_MOESM8_ESM.zip › source_data_figure2/source_shp2.csv]

Ligand1	Ligand2	Lable	error	smi
lig_shp2_Example1	lig_shp2_Example29	1.0	0.3915532827377319	0.359375
lig_shp2_Example1	lig_shp2_Example26	0.0199999999999995	0.7592161488533015	0.5409836065573771
lig_shp2_Example1	lig_shp2_Example25	0.0899999999999998	0.5687039160728452	0.55
lig_shp2_Example1	lig_shp2_Example30	-0.1200000000000001	0.2408215951919556	0.6923076923076923
lig_shp2_Example1	lig_shp2_SHP099-1_Example7	-0.5600000000000005	0.6890336251258855	0.6481481481481481
lig_shp2_Example1	lig_shp2_Example9	0.1399999999999996	0.1795519770681854	0.4285714285714285
lig_shp2_Example1	lig_shp2_SHP836-2	1.67	1.4432475399971008	0.6111111111111112
lig_shp2_Example1	lig_shp2_6	0.7000000000000002	0.6956759246997538	0.6862745098039216
lig_shp2_Example1	lig_shp2_10	1.3499999999999996	0.697921252250671	0.5740740740740741
lig_shp2_Example1	lig_shp2_Example6	-0.0600000000000005	0.0552640581130976	0.6981132075471698
lig_shp2_Example1	lig_shp2_4	2.3200000000000003	2.1055440974235538	0.3870967741935484
lig_shp2_Example1	lig_shp2_Example4	0.5800000000000001	0.4674282503128051	0.5925925925925926
lig_shp2_Example1	lig_shp2_11	1.93	1.5944220650196077	0.5423728813559322
lig_shp2_Example1	lig_shp2_Example22	-0.1799999999999997	0.3176047575473788	0.5789473684210527
lig_shp2_Example1	lig_shp2_Example27	0.3499999999999996	0.1140836238861079	0.3968253968253968
lig_shp2_Example1	lig_shp2_Example3	0.5700000000000003	0.303199105262756	0.6296296296296297
lig_shp2_Example1	lig_shp2_Example28	0.3899999999999997	0.4870300734043118	0.4444444444444444
lig_shp2_Example1	lig_shp2_7	1.3999999999999997	1.228967452049255	0.6792452830188679
lig_shp2_Example1	lig_shp2_3	2.59	1.9887004756927489	0.3968253968253968
lig_shp2_Example1	lig_shp2_Example23	0.1799999999999997	0.5869482088088986	0.6111111111111112
lig_shp2_Example1	lig_shp2_Example5	1.0499999999999998	1.1209471106529234	0.6851851851851852
lig_shp2_Example1	lig_shp2_Example14	-0.5800000000000001	0.5539138446748257	0.4153846153846154
lig_shp2_Example1	lig_shp2_Example8	-0.5300000000000002	0.5456251154839995	0.559322033898305
lig_shp2_Example1	lig_shp2_Example24	-0.0600000000000005	0.1228975677490229	0.5892857142857143
lig_shp2_Example1	lig_shp2_Example2	0.5199999999999996	0.216446299552917	0.8163265306122449
lig_shp2_Example29	lig_shp2_Example26	-0.9800000000000004	1.08829023361206	0.3285714285714285
lig_shp2_Example29	lig_shp2_Example25	-0.91	1.1036468410491942	0.3333333333333333
lig_shp2_Example29	lig_shp2_Example30	-1.12	0.4803441810607909	0.3809523809523809
lig_shp2_Example29	lig_shp2_SHP099-1_Example7	-1.5600000000000005	0.0989490175247187	0.543859649122807
lig_shp2_Example29	lig_shp2_Example9	-0.8600000000000003	0.9498906278610226	0.3283582089552239
lig_shp2_Example29	lig_shp2_SHP836-2	0.6699999999999999	2.363045139312744	0.1780821917808219
lig_shp2_Example29	lig_shp2_6	-0.2999999999999998	1.380381774902344	0.1971830985915492
lig_shp2_Example29	lig_shp2_10	0.3499999999999996	1.2755906939506527	0.3548387096774194
lig_shp2_Example29	lig_shp2_Example6	-1.0600000000000005	0.7626840496063227	0.3692307692307692
lig_shp2_Example29	lig_shp2_4	1.3200000000000005	3.015550084114075	0.1971830985915492
lig_shp2_Example29	lig_shp2_Example4	-0.4199999999999999	0.0648887324333192	0.3709677419354839
lig_shp2_Example29	lig_shp2_11	0.9299999999999996	2.560146741867065	0.40625
lig_shp2_Example29	lig_shp2_Example22	-1.1799999999999995	0.8852668476104741	0.3484848484848485
lig_shp2_Example29	lig_shp2_Example27	-0.6500000000000004	1.0263169765472409	0.2985074626865671
lig_shp2_Example29	lig_shp2_Example3	-0.4299999999999997	0.2742070627212527	0.3809523809523809
lig_shp2_Example29	lig_shp2_Example28	-0.6100000000000003	1.093349709510803	0.5254237288135594
lig_shp2_Example29	lig_shp2_7	0.3999999999999994	2.247166895866393	0.2054794520547945
lig_shp2_Example29	lig_shp2_3	1.59	2.71263023853302	0.1917808219178082
lig_shp2_Example29	lig_shp2_Example23	-0.8200000000000003	1.2167426872253415	0.365079365079365
lig_shp2_Example29	lig_shp2_Example5	0.0499999999999998	1.833533453941345	0.3636363636363636
lig_shp2_Example29	lig_shp2_Example14	-1.58	0.0772616100311278	0.3
lig_shp2_Example29	lig_shp2_Example8	-1.5300000000000002	0.2670306873321528	0.421875
lig_shp2_Example29	lig_shp2_Example24	-1.0600000000000005	0.8440694236755366	0.3538461538461538
lig_shp2_Example29	lig_shp2_Example2	-0.4800000000000004	1.0451361131668089	0.3538461538461538
lig_shp2_Example26	lig_shp2_Example25	0.0700000000000002	0.2780351567268369	0.6779661016949152
lig_shp2_Example26	lig_shp2_Example30	-0.1399999999999996	1.0463750505447384	0.6491228070175439
lig_shp2_Example26	lig_shp2_SHP099-1_Example7	-0.5800000000000001	1.4366561937332154	0.6101694915254238
lig_shp2_Example26	lig_shp2_Example9	0.1200000000000001	0.6079962301254271	0.391304347826087
lig_shp2_Example26	lig_shp2_SHP836-2	1.6500000000000004	0.6906281352043155	0.3285714285714285
lig_shp2_Example26	lig_shp2_6	0.6800000000000006	0.136242337226867	0.3529411764705882
lig_shp2_Example26	lig_shp2_10	1.33	0.1008031797409056	0.4918032786885246
lig_shp2_Example26	lig_shp2_Example6	-0.08	0.7540114092826843	0.4117647058823529
lig_shp2_Example26	lig_shp2_4	2.3000000000000007	1.348970818519593	0.2266666666666666
lig_shp2_Example26	lig_shp2_Example4	0.5600000000000005	1.2486776733398437	0.3333333333333333
lig_shp2_Example26	lig_shp2_11	1.91	0.8787057733535768	0.4923076923076923
lig_shp2_Example26	lig_shp2_Example22	-0.1999999999999993	0.5991260528564446	0.7142857142857143
lig_shp2_Example26	lig_shp2_Example27	0.33	0.6360583138465881	0.3823529411764705
lig_shp2_Example26	lig_shp2_Example3	0.5500000000000007	1.1139498472213736	0.3623188405797101
lig_shp2_Example26	lig_shp2_Example28	0.3700000000000001	0.2983155894279479	0.4057971014492754
lig_shp2_Example26	lig_shp2_7	1.38	0.4380084323883054	0.3571428571428571
lig_shp2_Example26	lig_shp2_3	2.5700000000000003	1.2318552207946778	0.2368421052631578
lig_shp2_Example26	lig_shp2_Example23	0.1600000000000001	0.3406080865859984	0.7547169811320755
lig_shp2_Example26	lig_shp2_Example5	1.0300000000000002	0.2843748617172243	0.3857142857142857
lig_shp2_Example26	lig_shp2_Example14	-0.5999999999999996	1.3815374135971066	0.380281690140845
lig_shp2_Example26	lig_shp2_Example8	-0.5499999999999998	1.3355962514877318	0.4848484848484848
lig_shp2_Example26	lig_shp2_Example24	-0.08	0.7111814785003662	0.7272727272727273
lig_shp2_Example26	lig_shp2_Example2	0.5	0.4839409589767456	0.4393939393939394
lig_shp2_Example25	lig_shp2_Example30	-0.2099999999999999	0.93859787940979	0.631578947368421
lig_shp2_Example25	lig_shp2_SHP099-1_Example7	-0.6500000000000004	1.3596272706985475	0.6206896551724138
lig_shp2_Example25	lig_shp2_Example9	0.0499999999999998	0.5181232213974001	0.3970588235294117
lig_shp2_Example25	lig_shp2_SHP836-2	1.58	0.7535177040100098	0.3333333333333333
lig_shp2_Example25	lig_shp2_6	0.6100000000000003	0.0108040714263912	0.3582089552238806
lig_shp2_Example25	lig_shp2_10	1.2599999999999998	0.0129424428939817	0.5
lig_shp2_Example25	lig_shp2_Example6	-0.1500000000000003	0.6055680751800541	0.3970588235294117
lig_shp2_Example25	lig_shp2_4	2.2300000000000004	1.4111374425888066	0.2297297297297297
lig_shp2_Example25	lig_shp2_Example4	0.4900000000000002	1.131191620826721	0.3382352941176471
lig_shp2_Example25	lig_shp2_11	1.84	0.9733697438240052	0.5
lig_shp2_Example25	lig_shp2_Example22	-0.2699999999999996	0.390239377021789	0.7272727272727273
lig_shp2_Example25	lig_shp2_Example27	0.2599999999999998	0.5730712318420412	0.3880597014925373
lig_shp2_Example25	lig_shp2_Example3	0.4800000000000004	0.989789624214172	0.3676470588235294
lig_shp2_Example25	lig_shp2_Example28	0.2999999999999998	0.1647774696350099	0.4117647058823529
lig_shp2_Example25	lig_shp2_7	1.3099999999999996	0.5428639030456539	0.3623188405797101
lig_shp2_Example25	lig_shp2_3	2.5	1.322022557258606	0.24
lig_shp2_Example25	lig_shp2_Example23	0.0899999999999998	0.1372287607192995	0.7692307692307693
lig_shp2_Example25	lig_shp2_Example5	0.96	0.4104936933517455	0.391304347826087
lig_shp2_Example25	lig_shp2_Example14	-0.6699999999999999	1.258945150375366	0.3857142857142857
lig_shp2_Example25	lig_shp2_Example8	-0.6200000000000001	1.204411382675171	0.4923076923076923
lig_shp2_Example25	lig_shp2_Example24	-0.1500000000000003	0.558401727676392	0.7407407407407407
lig_shp2_Example25	lig_shp2_Example2	0.4299999999999997	0.4140924286842349	0.4461538461538462
lig_shp2_Example30	lig_shp2_SHP099-1_Example7	-0.4400000000000004	0.490044056028128	0.6792452830188679
lig_shp2_Example30	lig_shp2_Example9	0.2599999999999998	0.3939673995971677	0.4285714285714285
lig_shp2_Example30	lig_shp2_SHP836-2	1.79	1.6767507576942444	0.4032258064516129
lig_shp2_Example30	lig_shp2_6	0.8200000000000003	0.8994116854667666	0.4576271186440678
lig_shp2_Example30	lig_shp2_10	1.4699999999999998	0.8084090662002561	0.5178571428571429
lig_shp2_Example30	lig_shp2_Example6	0.0599999999999996	0.2767090773582454	0.5
lig_shp2_Example30	lig_shp2_4	2.4400000000000004	2.3379269266128544	0.2835820895522388
lig_shp2_Example30	lig_shp2_Example4	0.7000000000000002	0.2658541083335874	0.4333333333333333
lig_shp2_Example30	lig_shp2_11	2.05	1.813913333415985	0.5423728813559322
lig_shp2_Example30	lig_shp2_Example22	-0.0599999999999996	0.4584231996536259	0.6666666666666666
lig_shp2_Example30	lig_shp2_Example27	0.4699999999999997	0.3471806955337522	0.4193548387096774
lig_shp2_Example30	lig_shp2_Example3	0.6900000000000004	0.0999847626686092	0.4666666666666667
lig_shp2_Example30	lig_shp2_Example28	0.5099999999999998	0.7021547055244443	0.4444444444444444
lig_shp2_Example30	lig_shp2_7	1.5199999999999996	1.432194728851318	0.4590163934426229
lig_shp2_Example30	lig_shp2_3	2.71	2.150638840198517	0.2941176470588235
lig_shp2_Example30	lig_shp2_Example23	0.2999999999999998	0.7297671616077421	0.7058823529411765
lig_shp2_Example30	lig_shp2_Example5	1.17	1.3550149035453796	0.4918032786885246
lig_shp2_Example30	lig_shp2_Example14	-0.4599999999999999	0.3479516124725341	0.4153846153846154
lig_shp2_Example30	lig_shp2_Example8	-0.4100000000000001	0.3419722652435304	0.559322033898305
lig_shp2_Example30	lig_shp2_Example24	0.0599999999999996	0.3146352744102474	0.6792452830188679
lig_shp2_Example30	lig_shp2_Example2	0.6399999999999997	0.3897310042381284	0.5614035087719298
lig_shp2_SHP099-1_Example7	lig_shp2_Example9	0.7000000000000002	0.7854876041412355	0.6545454545454545
lig_shp2_SHP099-1_Example7	lig_shp2_SHP836-2	2.2300000000000004	2.045467178821564	0.3968253968253968
lig_shp2_SHP099-1_Example7	lig_shp2_6	1.260000000000001	1.302958442121745	0.4262295081967213
lig_shp2_SHP099-1_Example7	lig_shp2_10	1.91	1.2944200372695922	0.6538461538461539
lig_shp2_SHP099-1_Example7	lig_shp2_Example6	0.5	0.653588056564331	0.4918032786885246
lig_shp2_SHP099-1_Example7	lig_shp2_4	2.880000000000001	2.7077658224105843	0.2794117647058823
lig_shp2_SHP099-1_Example7	lig_shp2_Example4	1.1400000000000006	0.135198845863343	0.4032258064516129
lig_shp2_SHP099-1_Example7	lig_shp2_11	2.49	2.1964821720123293	0.7358490566037735
lig_shp2_SHP099-1_Example7	lig_shp2_Example22	0.3800000000000008	0.9210815477371224	0.6545454545454545
lig_shp2_SHP099-1_Example7	lig_shp2_Example27	0.91	0.7163070178031923	0.6181818181818182
lig_shp2_SHP099-1_Example7	lig_shp2_Example3	1.1300000000000008	0.2988075661659248	0.4590163934426229
lig_shp2_SHP099-1_Example7	lig_shp2_Example28	0.9500000000000002	1.0890917897224428	0.6727272727272727
lig_shp2_SHP099-1_Example7	lig_shp2_7	1.96	1.8324594116210935	0.4285714285714285
lig_shp2_SHP099-1_Example7	lig_shp2_3	3.1500000000000004	2.593002343177796	0.2898550724637681
lig_shp2_SHP099-1_Example7	lig_shp2_Example23	0.7400000000000002	1.186662276983261	0.6923076923076923
lig_shp2_SHP099-1_Example7	lig_shp2_Example5	1.6100000000000003	1.7273816323280338	0.4838709677419355
lig_shp2_SHP099-1_Example7	lig_shp2_Example14	-0.0199999999999995	0.0556618380546573	0.603448275862069
lig_shp2_SHP099-1_Example7	lig_shp2_Example8	0.0300000000000002	0.0564355577528477	0.7884615384615384
lig_shp2_SHP099-1_Example7	lig_shp2_Example24	0.5	0.7249577641487122	0.6666666666666666
lig_shp2_SHP099-1_Example7	lig_shp2_Example2	1.08	0.8118406105041505	0.5254237288135594
lig_shp2_Example9	lig_shp2_SHP836-2	1.5300000000000002	1.1501809048652651	0.4126984126984127
lig_shp2_Example9	lig_shp2_6	0.5600000000000005	0.4390136575698858	0.5172413793103449
lig_shp2_Example9	lig_shp2_10	1.21	0.4552336549758911	0.4032258064516129
lig_shp2_Example9	lig_shp2_Example6	-0.2000000000000001	0.2319731198251248	0.3142857142857143
lig_shp2_Example9	lig_shp2_4	2.1800000000000006	1.8123629617691048	0.2941176470588235
lig_shp2_Example9	lig_shp2_Example4	0.4400000000000004	0.6810972070693966	0.2571428571428571
lig_shp2_Example9	lig_shp2_11	1.79	1.2945358538627625	0.4761904761904761
lig_shp2_Example9	lig_shp2_Example22	-0.3199999999999994	0.029995911121369	0.4375
lig_shp2_Example9	lig_shp2_Example27	0.2099999999999999	0.174553074836731	0.6071428571428571
lig_shp2_Example9	lig_shp2_Example3	0.4300000000000006	0.5375989151000969	0.2857142857142857
lig_shp2_Example9	lig_shp2_Example28	0.25	0.1729967892169953	0.4307692307692308
lig_shp2_Example9	lig_shp2_7	1.2599999999999998	0.9219318723678588	0.4677419354838709
lig_shp2_Example9	lig_shp2_3	2.45	1.7269035100936891	0.3043478260869565
lig_shp2_Example9	lig_shp2_Example23	0.04	0.2935903453826903	0.4354838709677419
lig_shp2_Example9	lig_shp2_Example5	0.91	0.8167547917366028	0.3098591549295774
lig_shp2_Example9	lig_shp2_Example14	-0.7199999999999998	0.8087560248374936	0.88
lig_shp2_Example9	lig_shp2_Example8	-0.6699999999999999	0.851755781173706	0.6785714285714286
lig_shp2_Example9	lig_shp2_Example24	-0.2000000000000001	0.1820486865937711	0.421875
lig_shp2_Example9	lig_shp2_Example2	0.3799999999999999	0.0638441395759583	0.3382352941176471
lig_shp2_SHP836-2	lig_shp2_6	-0.9699999999999998	0.9011138391494748	0.6346153846153846
lig_shp2_SHP836-2	lig_shp2_10	-0.3200000000000003	0.9222264361381534	0.3333333333333333
lig_shp2_SHP836-2	lig_shp2_Example6	-1.7300000000000004	1.5538341212272648	0.4126984126984127
lig_shp2_SHP836-2	lig_shp2_4	0.6500000000000004	0.5421740651130681	0.6666666666666666
lig_shp2_SHP836-2	lig_shp2_Example4	-1.09	2.0785218739509586	0.328125
lig_shp2_SHP836-2	lig_shp2_11	0.2599999999999998	0.0380114412307737	0.3235294117647059
lig_shp2_SHP836-2	lig_shp2_Example22	-1.85	1.2625205278396607	0.3692307692307692
lig_shp2_SHP836-2	lig_shp2_Example27	-1.3200000000000005	1.447587676048279	0.6415094339622641
lig_shp2_SHP836-2	lig_shp2_Example3	-1.0999999999999996	1.915994918346405	0.359375
lig_shp2_SHP836-2	lig_shp2_Example28	-1.2800000000000002	1.1087207782268529	0.25
lig_shp2_SHP836-2	lig_shp2_7	-0.2700000000000004	0.3550450396537784	0.6296296296296297
lig_shp2_SHP836-2	lig_shp2_3	0.92	0.4279349279403687	0.6730769230769231
lig_shp2_SHP836-2	lig_shp2_Example23	-1.4900000000000002	0.992847731113434	0.365079365079365
lig_shp2_SHP836-2	lig_shp2_Example5	-0.6200000000000001	0.5552965652942659	0.40625
lig_shp2_SHP836-2	lig_shp2_Example14	-2.25	2.137591302394867	0.421875
lig_shp2_SHP836-2	lig_shp2_Example8	-2.2	2.1214030504226686	0.421875
lig_shp2_SHP836-2	lig_shp2_Example24	-1.7300000000000004	1.4565273928642275	0.3538461538461538
lig_shp2_SHP836-2	lig_shp2_Example2	-1.1500000000000004	1.355427706241608	0.4915254237288136
lig_shp2_6	lig_shp2_10	0.6499999999999995	0.2056392788887029	0.360655737704918
lig_shp2_6	lig_shp2_Example6	-0.7600000000000007	0.761091000391171	0.4666666666666667
lig_shp2_6	lig_shp2_4	1.62	1.2859248471260072	0.4
lig_shp2_6	lig_shp2_Example4	-0.1200000000000001	1.2505397748947145	0.3770491803278688
lig_shp2_6	lig_shp2_11	1.2299999999999995	0.7948710131645198	0.3484848484848485
lig_shp2_6	lig_shp2_Example22	-0.8799999999999999	0.4475383210182189	0.3968253968253968
lig_shp2_6	lig_shp2_Example27	-0.3500000000000005	0.7067301332950597	0.4098360655737705
lig_shp2_6	lig_shp2_Example3	-0.1299999999999999	1.079868261814117	0.4098360655737705
lig_shp2_6	lig_shp2_Example28	-0.3100000000000005	0.2094551897048956	0.2714285714285714
lig_shp2_6	lig_shp2_7	0.6999999999999993	0.5085988163948052	0.74
lig_shp2_6	lig_shp2_3	1.89	1.0710566186904906	0.4098360655737705
lig_shp2_6	lig_shp2_Example23	-0.5200000000000005	0.1944508445262913	0.3934426229508196
lig_shp2_6	lig_shp2_Example5	0.3499999999999996	0.3598923174664374	0.4590163934426229
lig_shp2_6	lig_shp2_Example14	-1.2800000000000002	1.340777958482504	0.5
lig_shp2_6	lig_shp2_Example8	-1.2300000000000004	1.3034942555427556	0.4516129032258064
lig_shp2_6	lig_shp2_Example24	-0.7600000000000007	0.6236436164379127	0.3809523809523809
lig_shp2_6	lig_shp2_Example2	-0.1800000000000006	0.6776637363433844	0.5535714285714286
lig_shp2_10	lig_shp2_Example6	-1.41	0.5695171689987182	0.4262295081967213
lig_shp2_10	lig_shp2_4	0.9700000000000006	1.532041342258454	0.2028985507246377
lig_shp2_10	lig_shp2_Example4	-0.7699999999999996	1.2020427775382991	0.3387096774193548
lig_shp2_10	lig_shp2_11	0.5800000000000001	1.0809887218475345	0.6296296296296297
lig_shp2_10	lig_shp2_Example22	-1.5299999999999994	0.260554819107055	0.5
lig_shp2_10	lig_shp2_Example27	-1.0	0.458528995513916	0.3709677419354839
lig_shp2_10	lig_shp2_Example3	-0.7799999999999994	1.016367225646972	0.3934426229508196
lig_shp2_10	lig_shp2_Example28	-0.96	0.0092153167724607	0.4426229508196721
lig_shp2_10	lig_shp2_7	0.0499999999999998	0.7347189664840696	0.365079365079365
lig_shp2_10	lig_shp2_3	1.2400000000000002	1.3288695716857912	0.2142857142857142
lig_shp2_10	lig_shp2_Example23	-1.17	0.0041639375686646	0.5272727272727272
lig_shp2_10	lig_shp2_Example5	-0.2999999999999998	0.5564207553863527	0.4193548387096774
lig_shp2_10	lig_shp2_Example14	-1.93	1.0965316820144653	0.3692307692307692
lig_shp2_10	lig_shp2_Example8	-1.88	1.0848184871673583	0.5084745762711864
lig_shp2_10	lig_shp2_Example24	-1.41	0.4416450595855711	0.5087719298245614
lig_shp2_10	lig_shp2_Example2	-0.8300000000000001	0.3799655008316041	0.4576271186440678
lig_shp2_Example6	lig_shp2_4	2.380000000000001	1.9289051342010504	0.375
lig_shp2_Example6	lig_shp2_Example4	0.6400000000000006	0.6433455801010126	0.543859649122807
lig_shp2_Example6	lig_shp2_11	1.99	1.3989443683624267	0.4307692307692308
lig_shp2_Example6	lig_shp2_Example22	-0.1199999999999992	0.0773714828491218	0.4153846153846154
lig_shp2_Example6	lig_shp2_Example27	0.4100000000000001	0.0568368101119994	0.2676056338028169
lig_shp2_Example6	lig_shp2_Example3	0.6300000000000008	0.4787814569473261	0.5789473684210527
lig_shp2_Example6	lig_shp2_Example28	0.4500000000000002	0.246487867832184	0.3676470588235294
lig_shp2_Example6	lig_shp2_7	1.46	0.9696690058708192	0.4677419354838709
lig_shp2_Example6	lig_shp2_3	2.6500000000000004	1.822206819057465	0.3432835820895522
lig_shp2_Example6	lig_shp2_Example23	0.2400000000000002	0.3404599928855898	0.4354838709677419
lig_shp2_Example6	lig_shp2_Example5	1.1100000000000003	0.8656300759315494	0.7547169811320755
lig_shp2_Example6	lig_shp2_Example14	-0.5199999999999996	0.777423877716064	0.2876712328767123
lig_shp2_Example6	lig_shp2_Example8	-0.4699999999999997	0.7822511506080624	0.4242424242424242
lig_shp2_Example6	lig_shp2_Example24	0.0	0.1361430287361145	0.421875
lig_shp2_Example6	lig_shp2_Example2	0.5800000000000001	0.0625729131698609	0.625
lig_shp2_4	lig_shp2_Example4	-1.7400000000000002	2.732533624172211	0.3333333333333333
lig_shp2_4	lig_shp2_11	-0.3900000000000005	0.6217909002304082	0.2191780821917808
lig_shp2_4	lig_shp2_Example22	-2.5	1.920823097229004	0.2571428571428571
lig_shp2_4	lig_shp2_Example27	-1.9700000000000009	2.1073906731605536	0.4827586206896552
lig_shp2_4	lig_shp2_Example3	-1.75	2.570079982280731	0.365079365079365
lig_shp2_4	lig_shp2_Example28	-1.9300000000000008	1.7682785618305217	0.2191780821917808
lig_shp2_4	lig_shp2_7	-0.9200000000000008	1.0145925712585455	0.4032258064516129
lig_shp2_4	lig_shp2_3	0.2699999999999996	0.2263152408599857	0.7551020408163265
lig_shp2_4	lig_shp2_Example23	-2.140000000000001	1.6502879405021678	0.25
lig_shp2_4	lig_shp2_Example5	-1.2700000000000005	1.216336325258017	0.3692307692307692
lig_shp2_4	lig_shp2_Example14	-2.9000000000000004	2.790370130538941	0.3043478260869565
lig_shp2_4	lig_shp2_Example8	-2.8500000000000005	2.7809509396553045	0.3043478260869565
lig_shp2_4	lig_shp2_Example24	-2.380000000000001	2.1165869879722603	0.2428571428571428
lig_shp2_4	lig_shp2_Example2	-1.8000000000000007	2.014583337306977	0.359375
lig_shp2_Example4	lig_shp2_11	1.3499999999999996	2.3173550128936764	0.3283582089552239
lig_shp2_Example4	lig_shp2_Example22	-0.7599999999999998	0.8704460763931277	0.3538461538461538
lig_shp2_Example4	lig_shp2_Example27	-0.2300000000000004	0.7015664172172542	0.2112676056338028
lig_shp2_Example4	lig_shp2_Example3	-0.0099999999999997	0.2074952626228335	0.7916666666666666
lig_shp2_Example4	lig_shp2_Example28	-0.1900000000000004	1.201164898872375	0.390625
lig_shp2_Example4	lig_shp2_7	0.8199999999999994	1.9514952373504637	0.3809523809523809
lig_shp2_Example4	lig_shp2_3	2.01	2.464098165035248	0.3230769230769231
lig_shp2_Example4	lig_shp2_Example23	-0.4000000000000003	1.1307158231735226	0.3709677419354839
lig_shp2_Example4	lig_shp2_Example5	0.4699999999999997	1.8418609809875488	0.5344827586206896
lig_shp2_Example4	lig_shp2_Example14	-1.16	0.1115205621719359	0.25
lig_shp2_Example4	lig_shp2_Example8	-1.1100000000000003	0.1121188545227047	0.3432835820895522
lig_shp2_Example4	lig_shp2_Example24	-0.6400000000000006	0.7590346193313595	0.3809523809523809
lig_shp2_Example4	lig_shp2_Example2	-0.0600000000000005	0.7705761814117427	0.6111111111111112
lig_shp2_11	lig_shp2_Example22	-2.1099999999999994	1.3526914572715754	0.5245901639344263
lig_shp2_11	lig_shp2_Example27	-1.58	1.512311534881592	0.4444444444444444
lig_shp2_11	lig_shp2_Example3	-1.3599999999999994	1.970444545745849	0.3787878787878788
lig_shp2_11	lig_shp2_Example28	-1.54	1.198734142780304	0.492063492063492
lig_shp2_11	lig_shp2_7	-0.5300000000000002	0.4541384863853457	0.3529411764705882
lig_shp2_11	lig_shp2_3	0.6600000000000001	0.3221235609054567	0.2297297297297297
lig_shp2_11	lig_shp2_Example23	-1.75	1.095774233341217	0.5517241379310345
lig_shp2_11	lig_shp2_Example5	-0.8799999999999999	0.5779534029960631	0.4029850746268656
lig_shp2_11	lig_shp2_Example14	-2.51	2.268211016654968	0.4393939393939394
lig_shp2_11	lig_shp2_Example8	-2.46	2.2043851828575134	0.5833333333333334
lig_shp2_11	lig_shp2_Example24	-1.99	1.546493580341339	0.5333333333333333
lig_shp2_11	lig_shp2_Example2	-1.41	1.3835418520867824	0.4375
lig_shp2_Example22	lig_shp2_Example27	0.5299999999999994	0.2487878513336188	0.4285714285714285
lig_shp2_Example22	lig_shp2_Example3	0.75	0.652934193611145	0.3846153846153846
lig_shp2_Example22	lig_shp2_Example28	0.5699999999999994	0.0643006038665765	0.4307692307692308
lig_shp2_Example22	lig_shp2_7	1.5799999999999992	0.794842200279235	0.4
lig_shp2_Example22	lig_shp2_3	2.77	1.6766789150238035	0.2676056338028169
lig_shp2_Example22	lig_shp2_Example23	0.3599999999999994	0.1473020172119134	0.8163265306122449
lig_shp2_Example22	lig_shp2_Example5	1.2299999999999995	0.6388102579116817	0.4090909090909091
lig_shp2_Example22	lig_shp2_Example14	-0.4000000000000003	0.9001769661903385	0.4242424242424242
lig_shp2_Example22	lig_shp2_Example8	-0.3500000000000005	0.953186428546906	0.5161290322580645
lig_shp2_Example22	lig_shp2_Example24	0.1199999999999992	0.2965576100349434	0.7843137254901961
lig_shp2_Example22	lig_shp2_Example2	0.6999999999999993	0.1262443542480475	0.4677419354838709
lig_shp2_Example27	lig_shp2_Example3	0.2200000000000006	0.584117321968078	0.2571428571428571
lig_shp2_Example27	lig_shp2_Example28	0.04	0.2216086173057556	0.4
lig_shp2_Example27	lig_shp2_7	1.0499999999999998	0.9753485202789304	0.4126984126984127
lig_shp2_Example27	lig_shp2_3	2.24	1.7587408924102783	0.4915254237288136
lig_shp2_Example27	lig_shp2_Example23	-0.1699999999999999	0.3392601776123047	0.4262295081967213
lig_shp2_Example27	lig_shp2_Example5	0.7000000000000002	0.7713181793689728	0.2638888888888889
lig_shp2_Example27	lig_shp2_Example14	-0.9299999999999996	0.8044769096374508	0.6140350877192983
lig_shp2_Example27	lig_shp2_Example8	-0.8799999999999999	0.791012291908264	0.5862068965517241
lig_shp2_Example27	lig_shp2_Example24	-0.4100000000000001	0.1288766598701478	0.4126984126984127
lig_shp2_Example27	lig_shp2_Example2	0.1699999999999999	0.0265110301971435	0.3088235294117647
lig_shp2_Example3	lig_shp2_Example28	-0.1800000000000006	1.045764393806457	0.4
lig_shp2_Example3	lig_shp2_7	0.8299999999999992	1.8115173745155329	0.4126984126984127
lig_shp2_Example3	lig_shp2_3	2.02	2.2509552133083344	0.3538461538461538
lig_shp2_Example3	lig_shp2_Example23	-0.3900000000000005	0.985826239585876	0.4032258064516129
lig_shp2_Example3	lig_shp2_Example5	0.4799999999999995	1.6598936128616328	0.5689655172413793
lig_shp2_Example3	lig_shp2_Example14	-1.1500000000000004	0.3007101058959964	0.2777777777777778
lig_shp2_Example3	lig_shp2_Example8	-1.1000000000000003	0.0405472278594973	0.3939393939393939
lig_shp2_Example3	lig_shp2_Example24	-0.6300000000000008	0.5878412675857536	0.390625
lig_shp2_Example3	lig_shp2_Example2	-0.0500000000000007	0.5763742446899407	0.6181818181818182
lig_shp2_Example28	lig_shp2_7	1.0099999999999998	0.6514909362792967	0.2777777777777778
lig_shp2_Example28	lig_shp2_3	2.2	1.536880922317505	0.2465753424657534
lig_shp2_Example28	lig_shp2_Example23	-0.2099999999999999	0.0223211860656738	0.4516129032258064
lig_shp2_Example28	lig_shp2_Example5	0.6600000000000001	0.5084745621681215	0.3623188405797101
lig_shp2_Example28	lig_shp2_Example14	-0.9699999999999998	1.0540573310852048	0.3970588235294117
lig_shp2_Example28	lig_shp2_Example8	-0.92	1.0945896339416503	0.532258064516129
lig_shp2_Example28	lig_shp2_Example24	-0.4500000000000002	0.4627737494185567	0.4375
lig_shp2_Example28	lig_shp2_Example2	0.1299999999999999	0.221983666419983	0.4375
lig_shp2_7	lig_shp2_3	1.1900000000000004	0.6909153485298161	0.4126984126984127
lig_shp2_7	lig_shp2_Example23	-1.2199999999999998	0.723260552883148	0.3968253968253968
lig_shp2_7	lig_shp2_Example5	-0.3499999999999996	0.2340609788894649	0.4603174603174603
lig_shp2_7	lig_shp2_Example14	-1.9799999999999995	1.8966790246963496	0.453125
lig_shp2_7	lig_shp2_Example8	-1.93	1.8244362998008727	0.453125
lig_shp2_7	lig_shp2_Example24	-1.46	1.1913437461853027	0.3846153846153846
lig_shp2_7	lig_shp2_Example2	-0.8799999999999999	1.033309166431427	0.5517241379310345
lig_shp2_3	lig_shp2_Example23	-2.41	1.4915274119377138	0.2608695652173913
lig_shp2_3	lig_shp2_Example5	-1.54	0.953873314857483	0.3382352941176471
lig_shp2_3	lig_shp2_Example14	-3.17	2.5080395770072936	0.3142857142857143
lig_shp2_3	lig_shp2_Example8	-3.12	2.5846106958389283	0.3142857142857143
lig_shp2_3	lig_shp2_Example24	-2.6500000000000004	1.9571662187576295	0.2535211267605634
lig_shp2_3	lig_shp2_Example2	-2.0700000000000003	1.7944195342063909	0.390625
lig_shp2_Example23	lig_shp2_Example5	0.8700000000000001	0.4206600737571718	0.4285714285714285
lig_shp2_Example23	lig_shp2_Example14	-0.7599999999999998	1.155425260066986	0.421875
lig_shp2_Example23	lig_shp2_Example8	-0.71	1.1896451330184936	0.5423728813559322
lig_shp2_Example23	lig_shp2_Example24	-0.2400000000000002	0.5307024621963503	0.8333333333333334
lig_shp2_Example23	lig_shp2_Example2	0.3399999999999998	0.3526823854446413	0.4915254237288136
lig_shp2_Example5	lig_shp2_Example14	-1.63	1.810561661720276	0.2837837837837837
lig_shp2_Example5	lig_shp2_Example8	-1.58	1.6559735107421876	0.417910447761194
lig_shp2_Example5	lig_shp2_Example24	-1.1100000000000003	1.0367859458923343	0.4153846153846154
lig_shp2_Example5	lig_shp2_Example2	-0.5300000000000002	0.9077068853378298	0.6140350877192983
lig_shp2_Example14	lig_shp2_Example8	0.0499999999999998	0.059200954437256	0.6271186440677966
lig_shp2_Example14	lig_shp2_Example24	0.5199999999999996	0.6092972648143764	0.4090909090909091
lig_shp2_Example14	lig_shp2_Example2	1.0999999999999996	0.5625917673110958	0.3285714285714285
lig_shp2_Example8	lig_shp2_Example24	0.4699999999999997	0.5661214303970333	0.5245901639344263
lig_shp2_Example8	lig_shp2_Example2	1.0499999999999998	0.7866589307785032	0.453125
lig_shp2_Example24	lig_shp2_Example2	0.5800000000000001	0.1062815952301026	0.5
