# Supplementary material for: Computing the relative binding affinity of ligands based on a pairwise binding comparison network
Source: Nat Comput Sci. 2023 Oct 19;3(10):860–72. doi: 10.1038/s43588-023-00529-9 (PMC10766524; doi:10.1038/s43588-023-00529-9)
Supplement: Supplementary file 8 — Statistical source data. [file 43588_2023_529_MOESM8_ESM.zip › source_data_figure2/source_syk.csv]

Ligand1	Ligand2	Lable	error	smi
lig_syk_CHEMBL3265030_n	lig_syk_CHEMBL3264995	-0.6699999999999999	0.967322005033493	0.375
lig_syk_CHEMBL3265030_n	lig_syk_CHEMBL3265016	-0.1600000000000001	0.5973861551284791	0.5205479452054794
lig_syk_CHEMBL3265030_n	lig_syk_CHEMBL3265037	-0.9499999999999992	0.8914555393159381	0.6233766233766234
lig_syk_CHEMBL3265030_n	lig_syk_CHEMBL3265009	0.8600000000000003	0.594587907791138	0.419753086419753
lig_syk_CHEMBL3265030_n	lig_syk_CHEMBL3265013	1.2199999999999998	1.1163425159454343	0.425
lig_syk_CHEMBL3265030_n	lig_syk_CHEMBL3265035	0.2900000000000009	0.2552391709387312	0.6619718309859155
lig_syk_CHEMBL3265030_n	lig_syk_CHEMBL3265027	0.8399999999999999	0.0489008760452271	0.6984126984126984
lig_syk_CHEMBL3265030_n	lig_syk_CHEMBL3265020	0.3399999999999998	0.1785914039611818	0.4605263157894737
lig_syk_CHEMBL3265030_n	lig_syk_CHEMBL3265015	1.46	1.3576895809173584	0.369047619047619
lig_syk_CHEMBL3265030_n	lig_syk_CHEMBL3264998	-0.1799999999999997	0.482368879318237	0.3666666666666666
lig_syk_CHEMBL3265030_n	lig_syk_CHEMBL3265003	0.4800000000000004	0.5799684333801274	0.4204545454545454
lig_syk_CHEMBL3265030_n	lig_syk_CHEMBL3265036	0.7700000000000005	0.8286294569075112	0.7142857142857143
lig_syk_CHEMBL3265030_n	lig_syk_CHEMBL3265000	-0.25	0.3882253170013428	0.3548387096774194
lig_syk_CHEMBL3265030_n	lig_syk_CHEMBL3259820	0.6600000000000001	0.3976948595046998	0.4230769230769231
lig_syk_CHEMBL3265030_n	lig_syk_CHEMBL3265023	0.7300000000000004	0.4837459135055546	0.425
lig_syk_CHEMBL3265030_n	lig_syk_CHEMBL3265011	2.08	1.8104823398590089	0.3529411764705882
lig_syk_CHEMBL3265030_n	lig_syk_CHEMBL3265005	0.8399999999999999	0.3112352752685545	0.4125
lig_syk_CHEMBL3265030_n	lig_syk_CHEMBL3265008	1.2400000000000002	1.1138839626312258	0.4146341463414634
lig_syk_CHEMBL3265030_n	lig_syk_CHEMBL3265033	-0.2699999999999996	0.1536098229885105	0.7246376811594203
lig_syk_CHEMBL3265030_n	lig_syk_CHEMBL3265014	0.79	0.6758054876327515	0.430379746835443
lig_syk_CHEMBL3265030_n	lig_syk_CHEMBL3265022	0.5	0.2744264602661133	0.4430379746835443
lig_syk_CHEMBL3265030_n	lig_syk_CHEMBL3265024	-0.2300000000000004	0.4361223983764651	0.4457831325301205
lig_syk_CHEMBL3265030_n	lig_syk_CHEMBL3265031	-0.4399999999999995	0.2094275379180904	0.875
lig_syk_CHEMBL3265030_n	lig_syk_CHEMBL3265017	-0.0099999999999997	0.2741190290451046	0.6521739130434783
lig_syk_CHEMBL3265030_n	lig_syk_CHEMBL3264999	0.0400000000000009	0.1089501595497122	0.3793103448275862
lig_syk_CHEMBL3265030_n	lig_syk_CHEMBL3265025	0.9299999999999996	0.8166370916366574	0.4634146341463415
lig_syk_CHEMBL3265030_n	lig_syk_CHEMBL3264996	0.5899999999999999	0.3906269335746763	0.3793103448275862
lig_syk_CHEMBL3265030_n	lig_syk_CHEMBL3265001	-0.4100000000000001	0.0609487628936769	0.3655913978494624
lig_syk_CHEMBL3265030_n	lig_syk_CHEMBL3264997	0.3599999999999994	1.6321689939498891	0.3707865168539326
lig_syk_CHEMBL3265030_n	lig_syk_CHEMBL3265018	0.2100000000000008	0.1120847082138069	0.4675324675324675
lig_syk_CHEMBL3265030_n	lig_syk_CHEMBL3265012	0.6799999999999997	0.7670865583419796	0.4146341463414634
lig_syk_CHEMBL3265030_n	lig_syk_CHEMBL3265032	0.3000000000000007	0.3953003168106086	0.7575757575757576
lig_syk_CHEMBL3265030_n	lig_syk_CHEMBL3265002	0.6299999999999999	0.6775252158939837	0.3888888888888889
lig_syk_CHEMBL3265030_n	lig_syk_CHEMBL3265010	0.9800000000000004	0.6453591394424443	0.4358974358974359
lig_syk_CHEMBL3265030_n	lig_syk_CHEMBL3265026	0.08	0.0639439058303833	0.4268292682926829
lig_syk_CHEMBL3265030_n	lig_syk_CHEMBL3265019	0.5099999999999998	0.5267593993246553	0.4805194805194805
lig_syk_CHEMBL3265030_n	lig_syk_CHEMBL3265029	0.2599999999999998	0.2904809617996218	0.7076923076923077
lig_syk_CHEMBL3265030_n	lig_syk_CHEMBL3265004	0.4500000000000002	0.5734769970178606	0.4204545454545454
lig_syk_CHEMBL3265030_n	lig_syk_CHEMBL3265028	0.3399999999999998	0.2162314987182619	0.6197183098591549
lig_syk_CHEMBL3265030_n	lig_syk_CHEMBL3265034	-0.0099999999999997	0.2358580136299136	0.6619718309859155
lig_syk_CHEMBL3265030_n	lig_syk_CHEMBL3264994	1.2199999999999998	0.5032121229171755	0.4047619047619047
lig_syk_CHEMBL3265030_n	lig_syk_CHEMBL3265021	0.4299999999999997	0.1731446313858029	0.5616438356164384
lig_syk_CHEMBL3265030_n	lig_syk_CHEMBL3265006	1.1100000000000003	0.6533063507080081	0.4024390243902439
lig_syk_CHEMBL3264995	lig_syk_CHEMBL3265016	0.5099999999999998	0.1717389917373655	0.5833333333333334
lig_syk_CHEMBL3264995	lig_syk_CHEMBL3265037	-0.2799999999999993	0.1733497095108039	0.4382022471910112
lig_syk_CHEMBL3264995	lig_syk_CHEMBL3265009	1.5300000000000002	1.5115024174749854	0.6164383561643836
lig_syk_CHEMBL3264995	lig_syk_CHEMBL3265013	1.89	2.048661007881164	0.647887323943662
lig_syk_CHEMBL3264995	lig_syk_CHEMBL3265035	0.9600000000000009	0.9562343007791796	0.375
lig_syk_CHEMBL3264995	lig_syk_CHEMBL3265027	1.5099999999999998	0.7868596410751341	0.3924050632911392
lig_syk_CHEMBL3264995	lig_syk_CHEMBL3265020	1.0099999999999998	0.6084965562820432	0.5833333333333334
lig_syk_CHEMBL3264995	lig_syk_CHEMBL3265015	2.13	2.2834613370895385	0.5945945945945946
lig_syk_CHEMBL3264995	lig_syk_CHEMBL3264998	0.4900000000000002	0.7994469904899599	0.8529411764705882
lig_syk_CHEMBL3264995	lig_syk_CHEMBL3265003	1.1500000000000004	1.290974938869477	0.7777777777777778
lig_syk_CHEMBL3264995	lig_syk_CHEMBL3265036	1.4400000000000004	1.573066296577454	0.3369565217391304
lig_syk_CHEMBL3264995	lig_syk_CHEMBL3265000	0.4199999999999999	0.8841543328762053	0.7916666666666666
lig_syk_CHEMBL3264995	lig_syk_CHEMBL3259820	1.33	1.2325787115097049	0.6764705882352942
lig_syk_CHEMBL3264995	lig_syk_CHEMBL3265023	1.4000000000000004	1.440483120828867	0.56
lig_syk_CHEMBL3264995	lig_syk_CHEMBL3265011	2.75	2.7327431477606297	0.5945945945945946
lig_syk_CHEMBL3264995	lig_syk_CHEMBL3265005	1.5099999999999998	1.2212799882888792	0.7575757575757576
lig_syk_CHEMBL3264995	lig_syk_CHEMBL3265008	1.91	2.039818558692932	0.6081081081081081
lig_syk_CHEMBL3264995	lig_syk_CHEMBL3265033	0.4000000000000003	1.2677108287811285	0.3555555555555555
lig_syk_CHEMBL3264995	lig_syk_CHEMBL3265014	1.46	1.613441071510315	0.6338028169014085
lig_syk_CHEMBL3264995	lig_syk_CHEMBL3265022	1.17	1.2152305115759372	0.56
lig_syk_CHEMBL3264995	lig_syk_CHEMBL3265024	0.4399999999999995	0.5257509374618525	0.5375
lig_syk_CHEMBL3264995	lig_syk_CHEMBL3265031	0.2300000000000004	0.7046923446655277	0.3666666666666666
lig_syk_CHEMBL3264995	lig_syk_CHEMBL3265017	0.6600000000000001	0.5813048219680789	0.56
lig_syk_CHEMBL3264995	lig_syk_CHEMBL3264999	0.7100000000000009	1.1290088510513314	0.8636363636363636
lig_syk_CHEMBL3264995	lig_syk_CHEMBL3265025	1.5999999999999996	1.7752401590347286	0.5375
lig_syk_CHEMBL3264995	lig_syk_CHEMBL3264996	1.2599999999999998	1.5444775319099424	0.8636363636363636
lig_syk_CHEMBL3264995	lig_syk_CHEMBL3265001	0.2599999999999998	0.689357588291168	0.7567567567567568
lig_syk_CHEMBL3264995	lig_syk_CHEMBL3264997	1.0299999999999994	2.294442086219787	0.8939393939393939
lig_syk_CHEMBL3264995	lig_syk_CHEMBL3265018	0.8800000000000008	0.9055359448492536	0.6111111111111112
lig_syk_CHEMBL3264995	lig_syk_CHEMBL3265012	1.3499999999999996	1.6621346235275265	0.6081081081081081
lig_syk_CHEMBL3264995	lig_syk_CHEMBL3265032	0.9700000000000006	1.1395123910903937	0.3522727272727273
lig_syk_CHEMBL3264995	lig_syk_CHEMBL3265002	1.2999999999999998	1.4227622032165526	0.7777777777777778
lig_syk_CHEMBL3264995	lig_syk_CHEMBL3265010	1.6500000000000004	1.6378045348450545	0.6428571428571429
lig_syk_CHEMBL3264995	lig_syk_CHEMBL3265026	0.75	0.7904936112463474	0.5384615384615384
lig_syk_CHEMBL3264995	lig_syk_CHEMBL3265019	1.1799999999999995	1.4026597070693965	0.581081081081081
lig_syk_CHEMBL3264995	lig_syk_CHEMBL3265029	0.9299999999999996	0.5416544008255001	0.4430379746835443
lig_syk_CHEMBL3264995	lig_syk_CHEMBL3265004	1.12	1.2662972164154054	0.7777777777777778
lig_syk_CHEMBL3264995	lig_syk_CHEMBL3265028	1.0099999999999998	0.6079679822921751	0.4567901234567901
lig_syk_CHEMBL3264995	lig_syk_CHEMBL3265034	0.6600000000000001	0.9397690629959108	0.3444444444444444
lig_syk_CHEMBL3264995	lig_syk_CHEMBL3264994	1.89	1.0805456781387328	0.6805555555555556
lig_syk_CHEMBL3264995	lig_syk_CHEMBL3265021	1.0999999999999996	1.0405909813940522	0.56
lig_syk_CHEMBL3264995	lig_syk_CHEMBL3265006	1.7800000000000002	1.49251118183136	0.7878787878787878
lig_syk_CHEMBL3265016	lig_syk_CHEMBL3265037	-0.7899999999999991	0.2808016920089713	0.6164383561643836
lig_syk_CHEMBL3265016	lig_syk_CHEMBL3265009	1.0200000000000005	1.2864179801940925	0.6615384615384615
lig_syk_CHEMBL3265016	lig_syk_CHEMBL3265013	1.38	1.7972881245613097	0.671875
lig_syk_CHEMBL3265016	lig_syk_CHEMBL3265035	0.450000000000001	0.8608477830886851	0.5
lig_syk_CHEMBL3265016	lig_syk_CHEMBL3265027	1.0	0.6836589574813843	0.5384615384615384
lig_syk_CHEMBL3265016	lig_syk_CHEMBL3265020	0.5	0.4856153754517437	0.8571428571428571
lig_syk_CHEMBL3265016	lig_syk_CHEMBL3265015	1.62	2.060000891685486	0.5652173913043478
lig_syk_CHEMBL3265016	lig_syk_CHEMBL3264998	-0.0199999999999995	0.4690413582324986	0.5675675675675675
lig_syk_CHEMBL3265016	lig_syk_CHEMBL3265003	0.6400000000000006	1.3330990219116217	0.5945945945945946
lig_syk_CHEMBL3265016	lig_syk_CHEMBL3265036	0.9300000000000006	1.281803898811341	0.4868421052631579
lig_syk_CHEMBL3265016	lig_syk_CHEMBL3265000	-0.0899999999999998	0.9240353441238404	0.5454545454545454
lig_syk_CHEMBL3265016	lig_syk_CHEMBL3259820	0.8200000000000003	1.123234696388245	0.6774193548387096
lig_syk_CHEMBL3265016	lig_syk_CHEMBL3265023	0.8900000000000006	1.177124633789063	0.671875
lig_syk_CHEMBL3265016	lig_syk_CHEMBL3265011	2.24	2.496460011005402	0.5652173913043478
lig_syk_CHEMBL3265016	lig_syk_CHEMBL3265005	1.0	1.092490553855896	0.65625
lig_syk_CHEMBL3265016	lig_syk_CHEMBL3265008	1.4000000000000004	1.7813531398773197	0.6515151515151515
lig_syk_CHEMBL3265016	lig_syk_CHEMBL3265033	-0.1099999999999994	0.7712379837036138	0.4933333333333333
lig_syk_CHEMBL3265016	lig_syk_CHEMBL3265014	0.9500000000000002	1.2607736706733703	0.6825396825396826
lig_syk_CHEMBL3265016	lig_syk_CHEMBL3265022	0.6600000000000001	0.95894095659256	0.6984126984126984
lig_syk_CHEMBL3265016	lig_syk_CHEMBL3265024	-0.0700000000000002	0.1476446914672849	0.6617647058823529
lig_syk_CHEMBL3265016	lig_syk_CHEMBL3265031	-0.2799999999999993	0.4041735243797309	0.5066666666666667
lig_syk_CHEMBL3265016	lig_syk_CHEMBL3265017	0.1500000000000003	0.4355870723724368	0.7833333333333333
lig_syk_CHEMBL3265016	lig_syk_CHEMBL3264999	0.200000000000001	0.5463979065418253	0.5915492957746479
lig_syk_CHEMBL3265016	lig_syk_CHEMBL3265025	1.09	1.3804110848903657	0.6617647058823529
lig_syk_CHEMBL3265016	lig_syk_CHEMBL3264996	0.75	1.2170614898204803	0.5915492957746479
lig_syk_CHEMBL3265016	lig_syk_CHEMBL3265001	-0.25	0.7352161407470704	0.5584415584415584
lig_syk_CHEMBL3265016	lig_syk_CHEMBL3264997	0.5199999999999996	1.3271332573890682	0.5753424657534246
lig_syk_CHEMBL3265016	lig_syk_CHEMBL3265018	0.370000000000001	0.784546787738801	0.7666666666666667
lig_syk_CHEMBL3265016	lig_syk_CHEMBL3265012	0.8399999999999999	1.4571004772186278	0.6515151515151515
lig_syk_CHEMBL3265016	lig_syk_CHEMBL3265032	0.4600000000000008	0.8474383568763741	0.5138888888888888
lig_syk_CHEMBL3265016	lig_syk_CHEMBL3265002	0.79	1.4571475172042847	0.6164383561643836
lig_syk_CHEMBL3265016	lig_syk_CHEMBL3265010	1.1400000000000006	1.2512373471260076	0.6935483870967742
lig_syk_CHEMBL3265016	lig_syk_CHEMBL3265026	0.2400000000000002	0.6493804955482485	0.6923076923076923
lig_syk_CHEMBL3265016	lig_syk_CHEMBL3265019	0.6699999999999999	1.235907418727875	0.7540983606557377
lig_syk_CHEMBL3265016	lig_syk_CHEMBL3265029	0.4199999999999999	0.5065145921707151	0.625
lig_syk_CHEMBL3265016	lig_syk_CHEMBL3265004	0.6100000000000003	1.3203857398033143	0.5945945945945946
lig_syk_CHEMBL3265016	lig_syk_CHEMBL3265028	0.5	0.5773985385894775	0.5882352941176471
lig_syk_CHEMBL3265016	lig_syk_CHEMBL3265034	0.1500000000000003	0.6844445705413822	0.5
lig_syk_CHEMBL3265016	lig_syk_CHEMBL3264994	1.38	0.4539545822143555	0.4050632911392405
lig_syk_CHEMBL3265016	lig_syk_CHEMBL3265021	0.5899999999999999	0.8781563901901244	0.7258064516129032
lig_syk_CHEMBL3265016	lig_syk_CHEMBL3265006	1.2700000000000005	1.3849142980575566	0.6363636363636364
lig_syk_CHEMBL3265037	lig_syk_CHEMBL3265009	1.81	1.4870671606063843	0.4878048780487805
lig_syk_CHEMBL3265037	lig_syk_CHEMBL3265013	2.169999999999999	2.012555284500121	0.4938271604938271
lig_syk_CHEMBL3265037	lig_syk_CHEMBL3265035	1.2400000000000002	1.1712758445739748	0.5625
lig_syk_CHEMBL3265037	lig_syk_CHEMBL3265027	1.7899999999999991	0.7627042913436881	0.6056338028169014
lig_syk_CHEMBL3265037	lig_syk_CHEMBL3265020	1.2899999999999991	0.6565410280227653	0.5526315789473685
lig_syk_CHEMBL3265037	lig_syk_CHEMBL3265015	2.41	2.2686149215698244	0.4352941176470588
lig_syk_CHEMBL3265037	lig_syk_CHEMBL3264998	0.7699999999999996	0.387597788572311	0.4285714285714285
lig_syk_CHEMBL3265037	lig_syk_CHEMBL3265003	1.4299999999999995	1.2134238409996028	0.4831460674157303
lig_syk_CHEMBL3265037	lig_syk_CHEMBL3265036	1.7199999999999998	1.64507266998291	0.7162162162162162
lig_syk_CHEMBL3265037	lig_syk_CHEMBL3265000	0.6999999999999993	0.933909517526626	0.4148936170212766
lig_syk_CHEMBL3265037	lig_syk_CHEMBL3259820	1.6099999999999994	1.2820981597900385	0.4936708860759494
lig_syk_CHEMBL3265037	lig_syk_CHEMBL3265023	1.6799999999999995	1.425075941085815	0.5125
lig_syk_CHEMBL3265037	lig_syk_CHEMBL3265011	3.03	2.701954154968261	0.4352941176470588
lig_syk_CHEMBL3265037	lig_syk_CHEMBL3265005	1.7899999999999991	1.203406014442443	0.4814814814814814
lig_syk_CHEMBL3265037	lig_syk_CHEMBL3265008	2.1899999999999995	2.0061062002182	0.4819277108433735
lig_syk_CHEMBL3265037	lig_syk_CHEMBL3265033	0.6799999999999997	1.0084545540809629	0.6153846153846154
lig_syk_CHEMBL3265037	lig_syk_CHEMBL3265014	1.739999999999999	1.6535303497314444	0.5
lig_syk_CHEMBL3265037	lig_syk_CHEMBL3265022	1.4499999999999993	1.2004011392593377	0.5316455696202531
lig_syk_CHEMBL3265037	lig_syk_CHEMBL3265024	0.7199999999999989	0.579876513481139	0.5487804878048781
lig_syk_CHEMBL3265037	lig_syk_CHEMBL3265031	0.5099999999999998	0.7291144824028013	0.6282051282051282
lig_syk_CHEMBL3265037	lig_syk_CHEMBL3265017	0.9399999999999996	0.6085501337051389	0.7536231884057971
lig_syk_CHEMBL3265037	lig_syk_CHEMBL3264999	0.9900000000000002	0.7674985730648043	0.4431818181818182
lig_syk_CHEMBL3265037	lig_syk_CHEMBL3265025	1.879999999999999	1.8266937817633144	0.5679012345679012
lig_syk_CHEMBL3265037	lig_syk_CHEMBL3264996	1.5399999999999991	1.1647355937957755	0.4431818181818182
lig_syk_CHEMBL3265037	lig_syk_CHEMBL3265001	0.5399999999999991	0.7269216859340658	0.425531914893617
lig_syk_CHEMBL3265037	lig_syk_CHEMBL3264997	1.3099999999999987	2.637851653099059	0.4333333333333333
lig_syk_CHEMBL3265037	lig_syk_CHEMBL3265018	1.16	0.9820740556716918	0.5584415584415584
lig_syk_CHEMBL3265037	lig_syk_CHEMBL3265012	1.629999999999999	1.66149927034974	0.4819277108433735
lig_syk_CHEMBL3265037	lig_syk_CHEMBL3265032	1.25	1.2631509331986308	0.7571428571428571
lig_syk_CHEMBL3265037	lig_syk_CHEMBL3265002	1.5799999999999992	1.289222733974456	0.4505494505494505
lig_syk_CHEMBL3265037	lig_syk_CHEMBL3265010	1.93	1.661269598007202	0.5063291139240507
lig_syk_CHEMBL3265037	lig_syk_CHEMBL3265026	1.0299999999999994	0.8207301187515252	0.569620253164557
lig_syk_CHEMBL3265037	lig_syk_CHEMBL3265019	1.459999999999999	1.437072361856698	0.5714285714285714
lig_syk_CHEMBL3265037	lig_syk_CHEMBL3265029	1.209999999999999	0.5352998590469351	0.6857142857142857
lig_syk_CHEMBL3265037	lig_syk_CHEMBL3265004	1.3999999999999997	1.1962691485881802	0.4831460674157303
lig_syk_CHEMBL3265037	lig_syk_CHEMBL3265028	1.2899999999999991	0.6072513246536246	0.6486486486486487
lig_syk_CHEMBL3265037	lig_syk_CHEMBL3265034	0.9399999999999996	1.0227995538711545	0.6447368421052632
lig_syk_CHEMBL3265037	lig_syk_CHEMBL3264994	2.169999999999999	0.4195996952056875	0.3440860215053763
lig_syk_CHEMBL3265037	lig_syk_CHEMBL3265021	1.379999999999999	1.060306315422057	0.6575342465753424
lig_syk_CHEMBL3265037	lig_syk_CHEMBL3265006	2.06	1.5116979455947877	0.4698795180722891
lig_syk_CHEMBL3265009	lig_syk_CHEMBL3265013	0.3599999999999994	0.7169465279579156	0.8813559322033898
lig_syk_CHEMBL3265009	lig_syk_CHEMBL3265035	-0.5699999999999994	0.1937912178039544	0.4375
lig_syk_CHEMBL3265009	lig_syk_CHEMBL3265027	-0.0200000000000004	0.5394141864776615	0.4246575342465753
lig_syk_CHEMBL3265009	lig_syk_CHEMBL3265020	-0.5200000000000005	0.6482989978790288	0.6615384615384615
lig_syk_CHEMBL3265009	lig_syk_CHEMBL3265015	0.5999999999999996	0.962717807292938	0.696969696969697
lig_syk_CHEMBL3265009	lig_syk_CHEMBL3264998	-1.04	0.6598396682739258	0.6
lig_syk_CHEMBL3265009	lig_syk_CHEMBL3265003	-0.3799999999999999	0.2575269293785096	0.6052631578947368
lig_syk_CHEMBL3265009	lig_syk_CHEMBL3265036	-0.0899999999999998	0.2133996820449831	0.3764705882352941
lig_syk_CHEMBL3265009	lig_syk_CHEMBL3265000	-1.1100000000000003	0.1344668722152713	0.5769230769230769
lig_syk_CHEMBL3265009	lig_syk_CHEMBL3259820	-0.2000000000000001	0.0175324201583864	0.7704918032786885
lig_syk_CHEMBL3265009	lig_syk_CHEMBL3265023	-0.1299999999999999	0.0823566269874573	0.6323529411764706
lig_syk_CHEMBL3265009	lig_syk_CHEMBL3265011	1.2199999999999998	1.4431113910675046	0.7230769230769231
lig_syk_CHEMBL3265009	lig_syk_CHEMBL3265005	-0.0200000000000004	0.0377525244653228	0.746031746031746
lig_syk_CHEMBL3265009	lig_syk_CHEMBL3265008	0.3799999999999999	0.7525317120552062	0.8225806451612904
lig_syk_CHEMBL3265009	lig_syk_CHEMBL3265033	-1.13	0.3324792432785033	0.3975903614457831
lig_syk_CHEMBL3265009	lig_syk_CHEMBL3265014	-0.0700000000000002	0.2727270650863644	0.8333333333333334
lig_syk_CHEMBL3265009	lig_syk_CHEMBL3265022	-0.3600000000000003	0.1206185674667362	0.6323529411764706
lig_syk_CHEMBL3265009	lig_syk_CHEMBL3265024	-1.0900000000000007	0.8368718290328987	0.6027397260273972
lig_syk_CHEMBL3265009	lig_syk_CHEMBL3265031	-1.2999999999999998	0.6805465102195738	0.4096385542168674
lig_syk_CHEMBL3265009	lig_syk_CHEMBL3265017	-0.8700000000000001	0.6908441734313966	0.6323529411764706
lig_syk_CHEMBL3265009	lig_syk_CHEMBL3264999	-0.8199999999999994	0.5680534315109247	0.6714285714285714
lig_syk_CHEMBL3265009	lig_syk_CHEMBL3265025	0.0699999999999994	0.4019378495216363	0.6027397260273972
lig_syk_CHEMBL3265009	lig_syk_CHEMBL3264996	-0.2700000000000004	0.0619451510906214	0.625
lig_syk_CHEMBL3265009	lig_syk_CHEMBL3265001	-1.2700000000000005	0.3364397478103642	0.5897435897435898
lig_syk_CHEMBL3265009	lig_syk_CHEMBL3264997	-0.5000000000000009	0.317355513572692	0.6081081081081081
lig_syk_CHEMBL3265009	lig_syk_CHEMBL3265018	-0.6499999999999995	0.3611668586730951	0.6417910447761194
lig_syk_CHEMBL3265009	lig_syk_CHEMBL3265012	-0.1800000000000006	0.3728576374053949	0.7936507936507936
lig_syk_CHEMBL3265009	lig_syk_CHEMBL3265032	-0.5599999999999996	0.1826623654365536	0.3950617283950617
lig_syk_CHEMBL3265009	lig_syk_CHEMBL3265002	-0.2300000000000004	0.3835026216506954	0.6266666666666667
lig_syk_CHEMBL3265009	lig_syk_CHEMBL3265010	0.1200000000000001	0.2565588903427125	0.8793103448275862
lig_syk_CHEMBL3265009	lig_syk_CHEMBL3265026	-0.7800000000000002	0.3939665842056277	0.6056338028169014
lig_syk_CHEMBL3265009	lig_syk_CHEMBL3265019	-0.3500000000000005	0.1146089076995844	0.6323529411764706
lig_syk_CHEMBL3265009	lig_syk_CHEMBL3265029	-0.6000000000000005	0.6523930750787263	0.5
lig_syk_CHEMBL3265009	lig_syk_CHEMBL3265004	-0.4100000000000001	0.2489485406875609	0.6052631578947368
lig_syk_CHEMBL3265009	lig_syk_CHEMBL3265028	-0.5200000000000005	0.58390392780304	0.4736842105263157
lig_syk_CHEMBL3265009	lig_syk_CHEMBL3265034	-0.8700000000000001	0.3661491823196412	0.3855421686746988
lig_syk_CHEMBL3265009	lig_syk_CHEMBL3264994	0.3599999999999994	0.6970058822631842	0.4375
lig_syk_CHEMBL3265009	lig_syk_CHEMBL3265021	-0.4300000000000006	0.2511430311203009	0.6323529411764706
lig_syk_CHEMBL3265009	lig_syk_CHEMBL3265006	0.25	0.2877363599836826	0.6716417910447762
lig_syk_CHEMBL3265013	lig_syk_CHEMBL3265035	-0.9299999999999988	0.7542058753967275	0.425
lig_syk_CHEMBL3265013	lig_syk_CHEMBL3265027	-0.3799999999999999	1.0808434534072875	0.4305555555555556
lig_syk_CHEMBL3265013	lig_syk_CHEMBL3265020	-0.8799999999999999	1.2076339769363402	0.671875
lig_syk_CHEMBL3265013	lig_syk_CHEMBL3265015	0.2400000000000002	0.3650034570693971	0.734375
lig_syk_CHEMBL3265013	lig_syk_CHEMBL3264998	-1.3999999999999997	1.175992691516876	0.6081081081081081
lig_syk_CHEMBL3265013	lig_syk_CHEMBL3265003	-0.7399999999999993	0.2498557174205773	0.6133333333333333
lig_syk_CHEMBL3265013	lig_syk_CHEMBL3265036	-0.4499999999999993	0.3469475924968713	0.3809523809523809
lig_syk_CHEMBL3265013	lig_syk_CHEMBL3265000	-1.4699999999999998	0.67165479183197	0.6052631578947368
lig_syk_CHEMBL3265013	lig_syk_CHEMBL3259820	-0.5599999999999996	0.5461876936629411	0.8135593220338984
lig_syk_CHEMBL3265013	lig_syk_CHEMBL3265023	-0.4899999999999993	0.5305696593224996	0.6417910447761194
lig_syk_CHEMBL3265013	lig_syk_CHEMBL3265011	0.8600000000000003	0.8306516899168496	0.734375
lig_syk_CHEMBL3265013	lig_syk_CHEMBL3265005	-0.3799999999999999	0.6134452867507934	0.7580645161290323
lig_syk_CHEMBL3265013	lig_syk_CHEMBL3265008	0.0200000000000004	0.1142561030387881	0.8064516129032258
lig_syk_CHEMBL3265013	lig_syk_CHEMBL3265033	-1.489999999999999	0.8806568288803092	0.4024390243902439
lig_syk_CHEMBL3265013	lig_syk_CHEMBL3265014	-0.4299999999999997	0.3644812631607053	0.8793103448275862
lig_syk_CHEMBL3265013	lig_syk_CHEMBL3265022	-0.7199999999999998	0.7310815139487382	0.6417910447761194
lig_syk_CHEMBL3265013	lig_syk_CHEMBL3265024	-1.4500000000000002	1.4686410509049894	0.6111111111111112
lig_syk_CHEMBL3265013	lig_syk_CHEMBL3265031	-1.6599999999999993	1.221958581209182	0.4146341463414634
lig_syk_CHEMBL3265013	lig_syk_CHEMBL3265017	-1.2299999999999995	1.2942474889755244	0.6417910447761194
lig_syk_CHEMBL3265013	lig_syk_CHEMBL3264999	-1.1799999999999988	1.082568884193896	0.7058823529411765
lig_syk_CHEMBL3265013	lig_syk_CHEMBL3265025	-0.29	0.2308448301255702	0.6111111111111112
lig_syk_CHEMBL3265013	lig_syk_CHEMBL3264996	-0.6299999999999999	0.4475890296697616	0.6571428571428571
lig_syk_CHEMBL3265013	lig_syk_CHEMBL3265001	-1.63	0.8527842807769774	0.5974025974025974
lig_syk_CHEMBL3265013	lig_syk_CHEMBL3264997	-0.8600000000000003	0.1307402706146243	0.6164383561643836
lig_syk_CHEMBL3265013	lig_syk_CHEMBL3265018	-1.009999999999999	0.9011772966384876	0.6515151515151515
lig_syk_CHEMBL3265013	lig_syk_CHEMBL3265012	-0.54	0.2400673413276673	0.8360655737704918
lig_syk_CHEMBL3265013	lig_syk_CHEMBL3265032	-0.919999999999999	0.7568651866912832	0.4
lig_syk_CHEMBL3265013	lig_syk_CHEMBL3265002	-0.5899999999999999	0.1258083844184874	0.6133333333333333
lig_syk_CHEMBL3265013	lig_syk_CHEMBL3265010	-0.2399999999999993	0.3901020789146416	0.8620689655172413
lig_syk_CHEMBL3265013	lig_syk_CHEMBL3265026	-1.1399999999999997	0.973451986312866	0.6142857142857143
lig_syk_CHEMBL3265013	lig_syk_CHEMBL3265019	-0.71	0.4643140649795533	0.6417910447761194
lig_syk_CHEMBL3265013	lig_syk_CHEMBL3265029	-0.96	1.1781804180145263	0.5070422535211268
lig_syk_CHEMBL3265013	lig_syk_CHEMBL3265004	-0.7699999999999996	0.2625703406333919	0.6133333333333333
lig_syk_CHEMBL3265013	lig_syk_CHEMBL3265028	-0.8799999999999999	1.1097078371047973	0.48
lig_syk_CHEMBL3265013	lig_syk_CHEMBL3265034	-1.2299999999999995	0.9263920891284938	0.3902439024390244
lig_syk_CHEMBL3265013	lig_syk_CHEMBL3264994	0.0	1.2253848314285278	0.4615384615384615
lig_syk_CHEMBL3265013	lig_syk_CHEMBL3265021	-0.79	0.8489445792138577	0.6417910447761194
lig_syk_CHEMBL3265013	lig_syk_CHEMBL3265006	-0.1099999999999994	0.3004457211494439	0.6818181818181818
lig_syk_CHEMBL3265035	lig_syk_CHEMBL3265027	0.5499999999999989	0.1704371690750132	0.6984126984126984
lig_syk_CHEMBL3265035	lig_syk_CHEMBL3265020	0.0499999999999989	0.4361552119255077	0.4605263157894737
lig_syk_CHEMBL3265035	lig_syk_CHEMBL3265015	1.169999999999999	1.1097449530661097	0.369047619047619
lig_syk_CHEMBL3265035	lig_syk_CHEMBL3264998	-0.4700000000000006	0.5514272165298467	0.3820224719101123
lig_syk_CHEMBL3265035	lig_syk_CHEMBL3265003	0.1899999999999995	0.5710949325561518	0.4204545454545454
lig_syk_CHEMBL3265035	lig_syk_CHEMBL3265036	0.4799999999999995	0.5311284805834288	0.6
lig_syk_CHEMBL3265035	lig_syk_CHEMBL3265000	-0.5400000000000009	0.1192307090759268	0.3548387096774194
lig_syk_CHEMBL3265035	lig_syk_CHEMBL3259820	0.3699999999999992	0.1930218887329094	0.4230769230769231
lig_syk_CHEMBL3265035	lig_syk_CHEMBL3265023	0.4399999999999995	0.2828198695182796	0.425
lig_syk_CHEMBL3265035	lig_syk_CHEMBL3265011	1.7899999999999991	1.547866144180297	0.3529411764705882
lig_syk_CHEMBL3265035	lig_syk_CHEMBL3265005	0.5499999999999989	0.1403737545013417	0.4125
lig_syk_CHEMBL3265035	lig_syk_CHEMBL3265008	0.9499999999999992	0.803083372116088	0.4146341463414634
lig_syk_CHEMBL3265035	lig_syk_CHEMBL3265033	-0.5600000000000005	0.0315877223014826	0.6081081081081081
lig_syk_CHEMBL3265035	lig_syk_CHEMBL3265014	0.4999999999999991	0.4315105676650992	0.430379746835443
lig_syk_CHEMBL3265035	lig_syk_CHEMBL3265022	0.209999999999999	0.0742968535423269	0.4615384615384615
lig_syk_CHEMBL3265035	lig_syk_CHEMBL3265024	-0.5200000000000014	0.6867838096618666	0.4285714285714285
lig_syk_CHEMBL3265035	lig_syk_CHEMBL3265031	-0.7300000000000004	0.3247784781455998	0.6438356164383562
lig_syk_CHEMBL3265035	lig_syk_CHEMBL3265017	-0.3000000000000007	0.5117274999618537	0.6521739130434783
lig_syk_CHEMBL3265035	lig_syk_CHEMBL3264999	-0.25	0.4086923003196716	0.3793103448275862
lig_syk_CHEMBL3265035	lig_syk_CHEMBL3265025	0.6399999999999988	0.56648547887802	0.4457831325301205
lig_syk_CHEMBL3265035	lig_syk_CHEMBL3264996	0.2999999999999989	0.2473088420927514	0.3793103448275862
lig_syk_CHEMBL3265035	lig_syk_CHEMBL3265001	-0.7000000000000011	0.0322240114212046	0.3655913978494624
lig_syk_CHEMBL3265035	lig_syk_CHEMBL3264997	0.0699999999999985	1.0314219665527329	0.3707865168539326
lig_syk_CHEMBL3265035	lig_syk_CHEMBL3265018	-0.08	0.1522346305847168	0.4675324675324675
lig_syk_CHEMBL3265035	lig_syk_CHEMBL3265012	0.3899999999999988	0.5050743961334216	0.4146341463414634
lig_syk_CHEMBL3265035	lig_syk_CHEMBL3265032	0.0099999999999997	0.0972195959091183	0.6338028169014085
lig_syk_CHEMBL3265035	lig_syk_CHEMBL3265002	0.3399999999999989	0.6758631730079641	0.4044943820224719
lig_syk_CHEMBL3265035	lig_syk_CHEMBL3265010	0.6899999999999995	0.3984003090858455	0.4358974358974359
lig_syk_CHEMBL3265035	lig_syk_CHEMBL3265026	-0.2100000000000008	0.2506446419656284	0.4268292682926829
lig_syk_CHEMBL3265035	lig_syk_CHEMBL3265019	0.2199999999999988	0.2783280362188804	0.4805194805194805
lig_syk_CHEMBL3265035	lig_syk_CHEMBL3265029	-0.0300000000000011	0.4277966308593761	0.7076923076923077
lig_syk_CHEMBL3265035	lig_syk_CHEMBL3265004	0.1599999999999992	0.5631048417091361	0.4204545454545454
lig_syk_CHEMBL3265035	lig_syk_CHEMBL3265028	0.0499999999999989	0.3569294929504405	0.6197183098591549
lig_syk_CHEMBL3265035	lig_syk_CHEMBL3265034	-0.3000000000000007	0.0844810485839851	0.6164383561643836
lig_syk_CHEMBL3265035	lig_syk_CHEMBL3264994	0.9299999999999988	0.5769512128829968	0.4047619047619047
lig_syk_CHEMBL3265035	lig_syk_CHEMBL3265021	0.1399999999999988	0.0741711711883557	0.5616438356164384
lig_syk_CHEMBL3265035	lig_syk_CHEMBL3265006	0.8199999999999994	0.4278103780746454	0.4024390243902439
lig_syk_CHEMBL3265027	lig_syk_CHEMBL3265020	-0.5	0.4445000626146794	0.4925373134328358
lig_syk_CHEMBL3265027	lig_syk_CHEMBL3265015	0.6200000000000001	1.2015314054489137	0.3866666666666666
lig_syk_CHEMBL3265027	lig_syk_CHEMBL3264998	-1.0199999999999996	0.1867716503143306	0.382716049382716
lig_syk_CHEMBL3265027	lig_syk_CHEMBL3265003	-0.3599999999999994	0.6529573345184332	0.4430379746835443
lig_syk_CHEMBL3265027	lig_syk_CHEMBL3265036	-0.0699999999999994	0.6401516723632819	0.676923076923077
lig_syk_CHEMBL3265027	lig_syk_CHEMBL3265000	-1.09	0.1092574930191039	0.369047619047619
lig_syk_CHEMBL3265027	lig_syk_CHEMBL3259820	-0.1799999999999997	0.1757708561420443	0.4492753623188406
lig_syk_CHEMBL3265027	lig_syk_CHEMBL3265023	-0.1099999999999994	0.2902220630645757	0.4507042253521127
lig_syk_CHEMBL3265027	lig_syk_CHEMBL3265011	1.2400000000000002	1.5280000174045565	0.3684210526315789
lig_syk_CHEMBL3265027	lig_syk_CHEMBL3265005	0.0	0.0359576009213924	0.4571428571428571
lig_syk_CHEMBL3265027	lig_syk_CHEMBL3265008	0.4000000000000003	0.7618884980678561	0.4189189189189189
lig_syk_CHEMBL3265027	lig_syk_CHEMBL3265033	-1.1099999999999994	0.0125188970565801	0.6875
lig_syk_CHEMBL3265027	lig_syk_CHEMBL3265014	-0.0499999999999998	0.4930405735969545	0.4366197183098591
lig_syk_CHEMBL3265027	lig_syk_CHEMBL3265022	-0.3399999999999998	0.0641112363338471	0.4714285714285714
lig_syk_CHEMBL3265027	lig_syk_CHEMBL3265024	-1.0700000000000005	0.6738815081119542	0.4342105263157895
lig_syk_CHEMBL3265027	lig_syk_CHEMBL3265031	-1.2799999999999994	0.3766922640800469	0.676923076923077
lig_syk_CHEMBL3265027	lig_syk_CHEMBL3265017	-0.8499999999999996	0.5312114119529721	0.7166666666666667
lig_syk_CHEMBL3265027	lig_syk_CHEMBL3264999	-0.7999999999999989	0.0071190118789683	0.4155844155844156
lig_syk_CHEMBL3265027	lig_syk_CHEMBL3265025	0.0899999999999998	0.640081968307495	0.4533333333333333
lig_syk_CHEMBL3265027	lig_syk_CHEMBL3264996	-0.25	0.5248933434486389	0.3974358974358974
lig_syk_CHEMBL3265027	lig_syk_CHEMBL3265001	-1.25	0.1832067966461181	0.3809523809523809
lig_syk_CHEMBL3265027	lig_syk_CHEMBL3264997	-0.4800000000000004	0.2380274724960323	0.4050632911392405
lig_syk_CHEMBL3265027	lig_syk_CHEMBL3265018	-0.629999999999999	0.0732811141014089	0.5
lig_syk_CHEMBL3265027	lig_syk_CHEMBL3265012	-0.1600000000000001	0.5919322037696837	0.4189189189189189
lig_syk_CHEMBL3265027	lig_syk_CHEMBL3265032	-0.5399999999999991	0.1370460605621346	0.7213114754098361
lig_syk_CHEMBL3265027	lig_syk_CHEMBL3265002	-0.2099999999999999	0.7844408535957337	0.4074074074074074
lig_syk_CHEMBL3265027	lig_syk_CHEMBL3265010	0.1400000000000005	0.3339262896776204	0.4428571428571428
lig_syk_CHEMBL3265027	lig_syk_CHEMBL3265026	-0.7599999999999998	0.2293046808242795	0.4324324324324324
lig_syk_CHEMBL3265027	lig_syk_CHEMBL3265019	-0.33	0.2863239479064941	0.5147058823529411
lig_syk_CHEMBL3265027	lig_syk_CHEMBL3265029	-0.5800000000000001	0.478454785346985	0.7857142857142857
lig_syk_CHEMBL3265027	lig_syk_CHEMBL3265004	-0.3899999999999997	0.6318605995178228	0.4430379746835443
lig_syk_CHEMBL3265027	lig_syk_CHEMBL3265028	-0.5	0.4015362560749054	0.7627118644067796
lig_syk_CHEMBL3265027	lig_syk_CHEMBL3265034	-0.8499999999999996	0.0669274568557743	0.6984126984126984
lig_syk_CHEMBL3265027	lig_syk_CHEMBL3264994	0.3799999999999999	0.4126172150671481	0.4459459459459459
lig_syk_CHEMBL3265027	lig_syk_CHEMBL3265021	-0.4100000000000001	0.1087435221672059	0.609375
lig_syk_CHEMBL3265027	lig_syk_CHEMBL3265006	0.2700000000000004	0.3415518146753315	0.4246575342465753
lig_syk_CHEMBL3265020	lig_syk_CHEMBL3265015	1.12	1.663777644634247	0.5652173913043478
lig_syk_CHEMBL3265020	lig_syk_CHEMBL3264998	-0.5199999999999996	0.085871677398682	0.5675675675675675
lig_syk_CHEMBL3265020	lig_syk_CHEMBL3265003	0.1400000000000005	0.9318581962585456	0.5945945945945946
lig_syk_CHEMBL3265020	lig_syk_CHEMBL3265036	0.4300000000000006	0.8796968984603888	0.430379746835443
lig_syk_CHEMBL3265020	lig_syk_CHEMBL3265000	-0.5899999999999999	0.516534242630005	0.5454545454545454
lig_syk_CHEMBL3265020	lig_syk_CHEMBL3259820	0.3200000000000003	0.7326582145690921	0.6774193548387096
lig_syk_CHEMBL3265020	lig_syk_CHEMBL3265023	0.3900000000000005	0.7926405215263371	0.6984126984126984
lig_syk_CHEMBL3265020	lig_syk_CHEMBL3265011	1.7400000000000002	2.1106249594688418	0.5652173913043478
lig_syk_CHEMBL3265020	lig_syk_CHEMBL3265005	0.5	0.7111169695854187	0.65625
lig_syk_CHEMBL3265020	lig_syk_CHEMBL3265008	0.9000000000000004	1.3957966804504398	0.6515151515151515
lig_syk_CHEMBL3265020	lig_syk_CHEMBL3265033	-0.6099999999999994	0.362861528396607	0.4358974358974359
lig_syk_CHEMBL3265020	lig_syk_CHEMBL3265014	0.4500000000000002	0.8706358790397646	0.6825396825396826
lig_syk_CHEMBL3265020	lig_syk_CHEMBL3265022	0.1600000000000001	0.5710049009323122	0.671875
lig_syk_CHEMBL3265020	lig_syk_CHEMBL3265024	-0.5700000000000003	0.2420603108406069	0.6376811594202898
lig_syk_CHEMBL3265020	lig_syk_CHEMBL3265031	-0.7799999999999994	0.0054903316497796	0.4487179487179487
lig_syk_CHEMBL3265020	lig_syk_CHEMBL3265017	-0.3499999999999996	0.0363288164138798	0.7258064516129032
lig_syk_CHEMBL3265020	lig_syk_CHEMBL3264999	-0.2999999999999989	0.15970779657364	0.5915492957746479
lig_syk_CHEMBL3265020	lig_syk_CHEMBL3265025	0.5899999999999999	0.9907035195827484	0.6376811594202898
lig_syk_CHEMBL3265020	lig_syk_CHEMBL3264996	0.25	0.8191271424293518	0.5915492957746479
lig_syk_CHEMBL3265020	lig_syk_CHEMBL3265001	-0.75	0.3345698118209841	0.5584415584415584
lig_syk_CHEMBL3265020	lig_syk_CHEMBL3264997	0.0199999999999995	0.8716422510147089	0.5753424657534246
lig_syk_CHEMBL3265020	lig_syk_CHEMBL3265018	-0.129999999999999	0.3777428817749033	0.7377049180327869
lig_syk_CHEMBL3265020	lig_syk_CHEMBL3265012	0.3399999999999998	1.0674402379989625	0.6515151515151515
lig_syk_CHEMBL3265020	lig_syk_CHEMBL3265032	-0.0399999999999991	0.4542363500595102	0.4533333333333333
lig_syk_CHEMBL3265020	lig_syk_CHEMBL3265002	0.29	1.0559077048301695	0.6164383561643836
lig_syk_CHEMBL3265020	lig_syk_CHEMBL3265010	0.6400000000000006	0.8653150343894964	0.6935483870967742
lig_syk_CHEMBL3265020	lig_syk_CHEMBL3265026	-0.2599999999999998	0.2482595348358156	0.6666666666666666
lig_syk_CHEMBL3265020	lig_syk_CHEMBL3265019	0.1699999999999999	0.8366488647460937	0.7258064516129032
lig_syk_CHEMBL3265020	lig_syk_CHEMBL3265029	-0.08	0.1047656965255737	0.5757575757575758
lig_syk_CHEMBL3265020	lig_syk_CHEMBL3265004	0.1100000000000003	0.9191390132904056	0.6164383561643836
lig_syk_CHEMBL3265020	lig_syk_CHEMBL3265028	0.0	0.1769143342971801	0.5428571428571428
lig_syk_CHEMBL3265020	lig_syk_CHEMBL3265034	-0.3499999999999996	0.2841545581817631	0.4415584415584415
lig_syk_CHEMBL3265020	lig_syk_CHEMBL3264994	0.8799999999999999	0.0966013717651366	0.4050632911392405
lig_syk_CHEMBL3265020	lig_syk_CHEMBL3265021	0.0899999999999998	0.478896584510803	0.7833333333333333
lig_syk_CHEMBL3265020	lig_syk_CHEMBL3265006	0.7700000000000005	0.9946747612953192	0.6363636363636364
lig_syk_CHEMBL3265015	lig_syk_CHEMBL3264998	-1.6399999999999997	1.4687965059280392	0.5584415584415584
lig_syk_CHEMBL3265015	lig_syk_CHEMBL3265003	-0.9799999999999996	0.5218372452259061	0.5443037974683544
lig_syk_CHEMBL3265015	lig_syk_CHEMBL3265036	-0.6899999999999995	0.5901764059066767	0.3448275862068966
lig_syk_CHEMBL3265015	lig_syk_CHEMBL3265000	-1.71	0.920135817527771	0.5569620253164557
lig_syk_CHEMBL3265015	lig_syk_CHEMBL3259820	-0.7999999999999998	0.7964351623784749	0.7704918032786885
lig_syk_CHEMBL3265015	lig_syk_CHEMBL3265023	-0.7299999999999995	0.7843681941926475	0.5416666666666666
lig_syk_CHEMBL3265015	lig_syk_CHEMBL3265011	0.6200000000000001	0.5756247033178808	0.8666666666666667
lig_syk_CHEMBL3265015	lig_syk_CHEMBL3265005	-0.6200000000000001	0.8655600500106813	0.746031746031746
lig_syk_CHEMBL3265015	lig_syk_CHEMBL3265008	-0.2199999999999997	0.14077100276947	0.6376811594202898
lig_syk_CHEMBL3265015	lig_syk_CHEMBL3265033	-1.7299999999999995	1.132841210365295	0.3488372093023256
lig_syk_CHEMBL3265015	lig_syk_CHEMBL3265014	-0.6699999999999999	0.6188649331033229	0.6666666666666666
lig_syk_CHEMBL3265015	lig_syk_CHEMBL3265022	-0.96	0.9848827300965785	0.5416666666666666
lig_syk_CHEMBL3265015	lig_syk_CHEMBL3265024	-1.6900000000000004	1.7257611142098908	0.5194805194805194
lig_syk_CHEMBL3265015	lig_syk_CHEMBL3265031	-1.9	1.4760979652404784	0.3764705882352941
lig_syk_CHEMBL3265015	lig_syk_CHEMBL3265017	-1.4699999999999998	1.5477049064636228	0.5633802816901409
lig_syk_CHEMBL3265015	lig_syk_CHEMBL3264999	-1.419999999999999	1.3625639808177938	0.6714285714285714
lig_syk_CHEMBL3265015	lig_syk_CHEMBL3265025	-0.5300000000000002	0.4879613767564299	0.5194805194805194
lig_syk_CHEMBL3265015	lig_syk_CHEMBL3264996	-0.8700000000000001	0.7324964952468873	0.6027397260273972
lig_syk_CHEMBL3265015	lig_syk_CHEMBL3265001	-1.87	1.118400092124939	0.5308641975308642
lig_syk_CHEMBL3265015	lig_syk_CHEMBL3264997	-1.1000000000000003	0.3948565483093265	0.5866666666666667
lig_syk_CHEMBL3265015	lig_syk_CHEMBL3265018	-1.2499999999999991	1.1546307802200309	0.5492957746478874
lig_syk_CHEMBL3265015	lig_syk_CHEMBL3265012	-0.7800000000000002	0.4938670682907107	0.6376811594202898
lig_syk_CHEMBL3265015	lig_syk_CHEMBL3265032	-1.1599999999999993	0.9977683162689202	0.3452380952380952
lig_syk_CHEMBL3265015	lig_syk_CHEMBL3265002	-0.8300000000000001	0.3958604204654695	0.5443037974683544
lig_syk_CHEMBL3265015	lig_syk_CHEMBL3265010	-0.4799999999999995	0.6444848585128778	0.676923076923077
lig_syk_CHEMBL3265015	lig_syk_CHEMBL3265026	-1.38	1.2236176776885983	0.52
lig_syk_CHEMBL3265015	lig_syk_CHEMBL3265019	-0.9500000000000002	0.7177694559097292	0.5416666666666666
lig_syk_CHEMBL3265015	lig_syk_CHEMBL3265029	-1.2000000000000002	1.44149489402771	0.44
lig_syk_CHEMBL3265015	lig_syk_CHEMBL3265004	-1.0099999999999998	0.530798325538635	0.5443037974683544
lig_syk_CHEMBL3265015	lig_syk_CHEMBL3265028	-1.12	1.373022074699402	0.4358974358974359
lig_syk_CHEMBL3265015	lig_syk_CHEMBL3265034	-1.4699999999999998	1.175369412899017	0.3372093023255814
lig_syk_CHEMBL3265015	lig_syk_CHEMBL3264994	-0.2400000000000002	1.510994544029236	0.4375
lig_syk_CHEMBL3265015	lig_syk_CHEMBL3265021	-1.0300000000000002	1.102399258613587	0.5416666666666666
lig_syk_CHEMBL3265015	lig_syk_CHEMBL3265006	-0.3499999999999996	0.5506106972694393	0.6231884057971014
lig_syk_CHEMBL3264998	lig_syk_CHEMBL3265003	0.6600000000000001	0.9560631251335144	0.7567567567567568
lig_syk_CHEMBL3264998	lig_syk_CHEMBL3265036	0.9500000000000002	1.031184267997742	0.3297872340425531
lig_syk_CHEMBL3264998	lig_syk_CHEMBL3265000	-0.0700000000000002	0.3251551318168638	0.7466666666666667
lig_syk_CHEMBL3264998	lig_syk_CHEMBL3259820	0.8399999999999999	0.7125878000259398	0.6338028169014085
lig_syk_CHEMBL3264998	lig_syk_CHEMBL3265023	0.91	0.939768828302622	0.5454545454545454
lig_syk_CHEMBL3264998	lig_syk_CHEMBL3265011	2.26	2.2359920872747896	0.5584415584415584
lig_syk_CHEMBL3264998	lig_syk_CHEMBL3265005	1.0199999999999996	0.7167049837112422	0.7352941176470589
lig_syk_CHEMBL3264998	lig_syk_CHEMBL3265008	1.42	1.509125990867615	0.5921052631578947
lig_syk_CHEMBL3264998	lig_syk_CHEMBL3265033	-0.0899999999999998	0.732745442390442	0.3478260869565217
lig_syk_CHEMBL3264998	lig_syk_CHEMBL3265014	0.9699999999999998	1.209217162132263	0.6164383561643836
lig_syk_CHEMBL3264998	lig_syk_CHEMBL3265022	0.6799999999999997	0.7081332768499848	0.5657894736842105
lig_syk_CHEMBL3264998	lig_syk_CHEMBL3265024	-0.0500000000000007	0.111612153053283	0.524390243902439
lig_syk_CHEMBL3264998	lig_syk_CHEMBL3265031	-0.2599999999999998	0.1569682264328005	0.358695652173913
lig_syk_CHEMBL3264998	lig_syk_CHEMBL3265017	0.1699999999999999	0.0529246759414672	0.5454545454545454
lig_syk_CHEMBL3264998	lig_syk_CHEMBL3264999	0.2200000000000006	0.6313565683364875	0.8115942028985508
lig_syk_CHEMBL3264998	lig_syk_CHEMBL3265025	1.1099999999999994	1.359215960502624	0.524390243902439
lig_syk_CHEMBL3264998	lig_syk_CHEMBL3264996	0.7699999999999996	1.162110168933868	0.8115942028985508
lig_syk_CHEMBL3264998	lig_syk_CHEMBL3265001	-0.2300000000000004	0.2848392915725704	0.7368421052631579
lig_syk_CHEMBL3264998	lig_syk_CHEMBL3264997	0.5399999999999991	1.8187238359451283	0.8142857142857143
lig_syk_CHEMBL3264998	lig_syk_CHEMBL3265018	0.3900000000000005	0.3753378562256699	0.5945945945945946
lig_syk_CHEMBL3264998	lig_syk_CHEMBL3265012	0.8599999999999994	1.123526320457458	0.5921052631578947
lig_syk_CHEMBL3264998	lig_syk_CHEMBL3265032	0.4800000000000004	0.661124329566956	0.3444444444444444
lig_syk_CHEMBL3264998	lig_syk_CHEMBL3265002	0.8099999999999996	1.0811040973663326	0.7567567567567568
lig_syk_CHEMBL3264998	lig_syk_CHEMBL3265010	1.16	1.234762463569641	0.625
lig_syk_CHEMBL3264998	lig_syk_CHEMBL3265026	0.2599999999999998	0.2731298331543801	0.525
lig_syk_CHEMBL3264998	lig_syk_CHEMBL3265019	0.6899999999999995	0.8692308092117305	0.5657894736842105
lig_syk_CHEMBL3264998	lig_syk_CHEMBL3265029	0.4399999999999995	0.0768051767349238	0.4320987654320987
lig_syk_CHEMBL3264998	lig_syk_CHEMBL3265004	0.6299999999999999	0.9320157814025878	0.7567567567567568
lig_syk_CHEMBL3264998	lig_syk_CHEMBL3265028	0.5199999999999996	0.1460241270065304	0.4457831325301205
lig_syk_CHEMBL3264998	lig_syk_CHEMBL3265034	0.1699999999999999	0.440204186439514	0.3369565217391304
lig_syk_CHEMBL3264998	lig_syk_CHEMBL3264994	1.3999999999999997	0.711111509799957	0.5769230769230769
lig_syk_CHEMBL3264998	lig_syk_CHEMBL3265021	0.6099999999999994	0.5102195596694942	0.5454545454545454
lig_syk_CHEMBL3264998	lig_syk_CHEMBL3265006	1.29	0.9792772912979126	0.7647058823529411
lig_syk_CHEMBL3265003	lig_syk_CHEMBL3265036	0.29	0.2853049453906714	0.3804347826086957
lig_syk_CHEMBL3265003	lig_syk_CHEMBL3265000	-0.7300000000000004	0.4730377602577214	0.7272727272727273
lig_syk_CHEMBL3265003	lig_syk_CHEMBL3259820	0.1799999999999997	0.1611750687658784	0.6388888888888888
lig_syk_CHEMBL3265003	lig_syk_CHEMBL3265023	0.25	0.2387121943756938	0.5512820512820513
lig_syk_CHEMBL3265003	lig_syk_CHEMBL3265011	1.5999999999999996	1.569667080789804	0.5443037974683544
lig_syk_CHEMBL3265003	lig_syk_CHEMBL3265005	0.3599999999999994	0.1268119668960566	0.7142857142857143
lig_syk_CHEMBL3265003	lig_syk_CHEMBL3265008	0.7599999999999998	0.900471816062927	0.5974025974025974
lig_syk_CHEMBL3265003	lig_syk_CHEMBL3265033	-0.75	0.1289366483688354	0.4
lig_syk_CHEMBL3265003	lig_syk_CHEMBL3265014	0.3099999999999996	0.4670042371749874	0.6216216216216216
lig_syk_CHEMBL3265003	lig_syk_CHEMBL3265022	0.0199999999999995	0.0120123843476172	0.5512820512820513
lig_syk_CHEMBL3265003	lig_syk_CHEMBL3265024	-0.7100000000000009	0.6147030210495005	0.5679012345679012
lig_syk_CHEMBL3265003	lig_syk_CHEMBL3265031	-0.92	0.6351964902877809	0.4111111111111111
lig_syk_CHEMBL3265003	lig_syk_CHEMBL3265017	-0.4900000000000002	0.5725845003128053	0.6133333333333333
lig_syk_CHEMBL3265003	lig_syk_CHEMBL3264999	-0.4399999999999995	0.0493516349792476	0.7887323943661971
lig_syk_CHEMBL3265003	lig_syk_CHEMBL3265025	0.4499999999999993	0.6192935228347771	0.5875
lig_syk_CHEMBL3265003	lig_syk_CHEMBL3264996	0.1099999999999994	0.377499685287475	0.7887323943661971
lig_syk_CHEMBL3265003	lig_syk_CHEMBL3265001	-0.8900000000000006	0.3656289720535284	0.7402597402597403
lig_syk_CHEMBL3265003	lig_syk_CHEMBL3264997	-0.120000000000001	1.3042782592773428	0.7432432432432432
lig_syk_CHEMBL3265003	lig_syk_CHEMBL3265018	-0.2699999999999996	0.217705145925283	0.6
lig_syk_CHEMBL3265003	lig_syk_CHEMBL3265012	0.1999999999999993	0.525850844383239	0.5974025974025974
lig_syk_CHEMBL3265003	lig_syk_CHEMBL3265032	-0.1799999999999997	0.0531960058212278	0.3977272727272727
lig_syk_CHEMBL3265003	lig_syk_CHEMBL3265002	0.1499999999999994	0.3786864519119256	0.7837837837837838
lig_syk_CHEMBL3265003	lig_syk_CHEMBL3265010	0.5	0.5137962130829691	0.6301369863013698
lig_syk_CHEMBL3265003	lig_syk_CHEMBL3265026	-0.4000000000000003	0.4018349855672571	0.55
lig_syk_CHEMBL3265003	lig_syk_CHEMBL3265019	0.0299999999999993	0.3087204980850213	0.6133333333333333
lig_syk_CHEMBL3265003	lig_syk_CHEMBL3265029	-0.2200000000000006	0.5663009595870977	0.4936708860759494
lig_syk_CHEMBL3265003	lig_syk_CHEMBL3265004	-0.0300000000000002	0.2303991627693174	0.8082191780821918
lig_syk_CHEMBL3265003	lig_syk_CHEMBL3265028	-0.1400000000000005	0.5025496625900273	0.5061728395061729
lig_syk_CHEMBL3265003	lig_syk_CHEMBL3265034	-0.4900000000000002	0.2858220243453982	0.3888888888888889
lig_syk_CHEMBL3265003	lig_syk_CHEMBL3264994	0.7399999999999993	0.0227059221267706	0.524390243902439
lig_syk_CHEMBL3265003	lig_syk_CHEMBL3265021	-0.0500000000000007	0.1145869970321662	0.6133333333333333
lig_syk_CHEMBL3265003	lig_syk_CHEMBL3265006	0.6299999999999999	0.3011176633834838	0.7428571428571429
lig_syk_CHEMBL3265036	lig_syk_CHEMBL3265000	-1.0200000000000005	0.5845482242107396	0.3195876288659793
lig_syk_CHEMBL3265036	lig_syk_CHEMBL3259820	-0.1100000000000003	0.3482940053939822	0.3780487804878049
lig_syk_CHEMBL3265036	lig_syk_CHEMBL3265023	-0.04	0.220192232131958	0.3975903614457831
lig_syk_CHEMBL3265036	lig_syk_CHEMBL3265011	1.3099999999999996	1.0759087181091305	0.3295454545454545
lig_syk_CHEMBL3265036	lig_syk_CHEMBL3265005	0.0699999999999994	0.4174163866043097	0.369047619047619
lig_syk_CHEMBL3265036	lig_syk_CHEMBL3265008	0.4699999999999997	0.389342756271362	0.3720930232558139
lig_syk_CHEMBL3265036	lig_syk_CHEMBL3265033	-1.04	0.6499479794502259	0.7536231884057971
lig_syk_CHEMBL3265036	lig_syk_CHEMBL3265014	0.0199999999999995	0.0261449585855012	0.3855421686746988
lig_syk_CHEMBL3265036	lig_syk_CHEMBL3265022	-0.2700000000000004	0.4354957532882694	0.4146341463414634
lig_syk_CHEMBL3265036	lig_syk_CHEMBL3265024	-1.0000000000000009	1.1615790128707897	0.4186046511627907
lig_syk_CHEMBL3265036	lig_syk_CHEMBL3265031	-1.21	0.9556275820732116	0.7428571428571429
lig_syk_CHEMBL3265036	lig_syk_CHEMBL3265017	-0.7800000000000002	1.0129021692276003	0.6111111111111112
lig_syk_CHEMBL3265036	lig_syk_CHEMBL3264999	-0.7299999999999995	0.8402950572967525	0.3406593406593406
lig_syk_CHEMBL3265036	lig_syk_CHEMBL3265025	0.1599999999999992	0.1108082903921597	0.4352941176470588
lig_syk_CHEMBL3265036	lig_syk_CHEMBL3264996	-0.1800000000000006	0.4159504103660589	0.3406593406593406
lig_syk_CHEMBL3265036	lig_syk_CHEMBL3265001	-1.1800000000000006	0.9355311322212226	0.3298969072164948
lig_syk_CHEMBL3265036	lig_syk_CHEMBL3264997	-0.410000000000001	1.0429540538787831	0.3333333333333333
lig_syk_CHEMBL3265036	lig_syk_CHEMBL3265018	-0.5599999999999996	0.6379963731765743	0.4375
lig_syk_CHEMBL3265036	lig_syk_CHEMBL3265012	-0.0900000000000007	0.0278205013275139	0.3720930232558139
lig_syk_CHEMBL3265036	lig_syk_CHEMBL3265032	-0.4699999999999997	0.4015640926361081	0.9344262295081968
lig_syk_CHEMBL3265036	lig_syk_CHEMBL3265002	-0.1400000000000005	0.2912264311313634	0.351063829787234
lig_syk_CHEMBL3265036	lig_syk_CHEMBL3265010	0.2099999999999999	0.0519547843933105	0.3902439024390244
lig_syk_CHEMBL3265036	lig_syk_CHEMBL3265026	-0.6900000000000004	0.7987037324905399	0.4337349397590361
lig_syk_CHEMBL3265036	lig_syk_CHEMBL3265019	-0.2600000000000007	0.1857119894027716	0.45
lig_syk_CHEMBL3265036	lig_syk_CHEMBL3265029	-0.5100000000000007	0.973017106056214	0.6617647058823529
lig_syk_CHEMBL3265036	lig_syk_CHEMBL3265004	-0.3200000000000003	0.3956135880947116	0.3804347826086957
lig_syk_CHEMBL3265036	lig_syk_CHEMBL3265028	-0.4300000000000006	0.9023454713821416	0.581081081081081
lig_syk_CHEMBL3265036	lig_syk_CHEMBL3265034	-0.7800000000000002	0.5613733816146853	0.7142857142857143
lig_syk_CHEMBL3265036	lig_syk_CHEMBL3264994	0.4499999999999993	1.2482520818710334	0.3636363636363636
lig_syk_CHEMBL3265036	lig_syk_CHEMBL3265021	-0.3400000000000007	0.561442103385926	0.5263157894736842
lig_syk_CHEMBL3265036	lig_syk_CHEMBL3265006	0.3399999999999998	0.0882804727554322	0.3604651162790697
lig_syk_CHEMBL3265000	lig_syk_CHEMBL3259820	0.91	0.2816756105422974	0.6301369863013698
lig_syk_CHEMBL3265000	lig_syk_CHEMBL3265023	0.9800000000000004	0.3421205091476444	0.525
lig_syk_CHEMBL3265000	lig_syk_CHEMBL3265011	2.33	1.6457767057418824	0.5569620253164557
lig_syk_CHEMBL3265000	lig_syk_CHEMBL3265005	1.09	0.2437853479385376	0.704225352112676
lig_syk_CHEMBL3265000	lig_syk_CHEMBL3265008	1.4900000000000002	0.98856173992157	0.569620253164557
lig_syk_CHEMBL3265000	lig_syk_CHEMBL3265033	-0.0199999999999995	0.0332747544348244	0.3368421052631579
lig_syk_CHEMBL3265000	lig_syk_CHEMBL3265014	1.04	0.530909218788147	0.5921052631578947
lig_syk_CHEMBL3265000	lig_syk_CHEMBL3265022	0.75	0.1128760576248169	0.525
lig_syk_CHEMBL3265000	lig_syk_CHEMBL3265024	0.0199999999999995	0.5514119672775274	0.5058823529411764
lig_syk_CHEMBL3265000	lig_syk_CHEMBL3265031	-0.1899999999999995	0.44905430316925	0.3473684210526316
lig_syk_CHEMBL3265000	lig_syk_CHEMBL3265017	0.2400000000000002	0.4446600770950315	0.525
lig_syk_CHEMBL3265000	lig_syk_CHEMBL3264999	0.2900000000000009	0.1424526357650766	0.8028169014084507
lig_syk_CHEMBL3265000	lig_syk_CHEMBL3265025	1.1799999999999995	0.7047293710708613	0.5058823529411764
lig_syk_CHEMBL3265000	lig_syk_CHEMBL3264996	0.8399999999999999	0.6974157953262328	0.8028169014084507
lig_syk_CHEMBL3265000	lig_syk_CHEMBL3265001	-0.1600000000000001	0.0607247018814086	0.7088607594936709
lig_syk_CHEMBL3265000	lig_syk_CHEMBL3264997	0.6099999999999994	1.2639385318756098	0.7333333333333333
lig_syk_CHEMBL3265000	lig_syk_CHEMBL3265018	0.4600000000000008	0.1115416669845573	0.5512820512820513
lig_syk_CHEMBL3265000	lig_syk_CHEMBL3265012	0.9299999999999996	0.6030817556381223	0.569620253164557
lig_syk_CHEMBL3265000	lig_syk_CHEMBL3265032	0.5500000000000007	0.0814191579818733	0.3333333333333333
lig_syk_CHEMBL3265000	lig_syk_CHEMBL3265002	0.8799999999999999	0.7456616210937499	0.7272727272727273
lig_syk_CHEMBL3265000	lig_syk_CHEMBL3265010	1.2300000000000004	0.5934327650070195	0.6
lig_syk_CHEMBL3265000	lig_syk_CHEMBL3265026	0.33	0.3539603185653686	0.5060240963855421
lig_syk_CHEMBL3265000	lig_syk_CHEMBL3265019	0.7599999999999998	0.3992303705215452	0.5641025641025641
lig_syk_CHEMBL3265000	lig_syk_CHEMBL3265029	0.5099999999999998	0.4139050149917606	0.4166666666666667
lig_syk_CHEMBL3265000	lig_syk_CHEMBL3265004	0.7000000000000002	0.5862527608871462	0.7272727272727273
lig_syk_CHEMBL3265000	lig_syk_CHEMBL3265028	0.5899999999999999	0.3445282316207887	0.4302325581395348
lig_syk_CHEMBL3265000	lig_syk_CHEMBL3265034	0.2400000000000002	0.1780172681808469	0.3263157894736842
lig_syk_CHEMBL3265000	lig_syk_CHEMBL3264994	1.4699999999999998	0.1529448938369748	0.5365853658536586
lig_syk_CHEMBL3265000	lig_syk_CHEMBL3265021	0.6799999999999997	0.0176716375350949	0.525
lig_syk_CHEMBL3265000	lig_syk_CHEMBL3265006	1.3600000000000003	0.3716170644760135	0.7323943661971831
lig_syk_CHEMBL3259820	lig_syk_CHEMBL3265023	0.0700000000000002	0.1198223938047887	0.6461538461538462
lig_syk_CHEMBL3259820	lig_syk_CHEMBL3265011	1.42	1.4592310060560705	0.7704918032786885
lig_syk_CHEMBL3259820	lig_syk_CHEMBL3265005	0.1799999999999997	0.0854874777793881	0.8275862068965517
lig_syk_CHEMBL3259820	lig_syk_CHEMBL3265008	0.5800000000000001	0.7421509790420533	0.7580645161290323
lig_syk_CHEMBL3259820	lig_syk_CHEMBL3265033	-0.9299999999999996	0.0787630605697627	0.4
lig_syk_CHEMBL3259820	lig_syk_CHEMBL3265014	0.1299999999999999	0.2199489820003508	0.7966101694915254
lig_syk_CHEMBL3259820	lig_syk_CHEMBL3265022	-0.1600000000000001	0.0926789379119873	0.6461538461538462
lig_syk_CHEMBL3259820	lig_syk_CHEMBL3265024	-0.8900000000000006	0.8939131608791655	0.6142857142857143
lig_syk_CHEMBL3259820	lig_syk_CHEMBL3265031	-1.0999999999999996	0.4456650972366329	0.4125
lig_syk_CHEMBL3259820	lig_syk_CHEMBL3265017	-0.6699999999999999	0.5802807044982911	0.6461538461538462
lig_syk_CHEMBL3259820	lig_syk_CHEMBL3264999	-0.6199999999999992	0.2149943959712974	0.7936507936507936
lig_syk_CHEMBL3259820	lig_syk_CHEMBL3265025	0.2699999999999996	0.3585569453239435	0.6142857142857143
lig_syk_CHEMBL3259820	lig_syk_CHEMBL3264996	-0.0700000000000002	0.4576129245758055	0.6865671641791045
lig_syk_CHEMBL3259820	lig_syk_CHEMBL3265001	-1.0700000000000005	0.1381815147399907	0.6216216216216216
lig_syk_CHEMBL3259820	lig_syk_CHEMBL3264997	-0.3000000000000007	0.3609956026077263	0.6666666666666666
lig_syk_CHEMBL3259820	lig_syk_CHEMBL3265018	-0.4499999999999993	0.2321384072303765	0.65625
lig_syk_CHEMBL3259820	lig_syk_CHEMBL3265012	0.0199999999999995	0.4102462124824519	0.7580645161290323
lig_syk_CHEMBL3259820	lig_syk_CHEMBL3265032	-0.3599999999999994	0.1285546874999993	0.3974358974358974
lig_syk_CHEMBL3259820	lig_syk_CHEMBL3265002	-0.0300000000000002	0.6027778100967405	0.6388888888888888
lig_syk_CHEMBL3259820	lig_syk_CHEMBL3265010	0.3200000000000003	0.1924424839019778	0.8103448275862069
lig_syk_CHEMBL3259820	lig_syk_CHEMBL3265026	-0.5800000000000001	0.3702045547962189	0.6176470588235294
lig_syk_CHEMBL3259820	lig_syk_CHEMBL3265019	-0.1500000000000003	0.2246871948242184	0.6461538461538462
lig_syk_CHEMBL3259820	lig_syk_CHEMBL3265029	-0.4000000000000003	0.4974451303482058	0.5072463768115942
lig_syk_CHEMBL3259820	lig_syk_CHEMBL3265004	-0.2099999999999999	0.4649851107597352	0.6388888888888888
lig_syk_CHEMBL3259820	lig_syk_CHEMBL3265028	-0.3200000000000003	0.4256983470916751	0.5
lig_syk_CHEMBL3259820	lig_syk_CHEMBL3265034	-0.6699999999999999	0.2514744234085082	0.3875
lig_syk_CHEMBL3259820	lig_syk_CHEMBL3264994	0.5599999999999996	0.2527791881561283	0.5
lig_syk_CHEMBL3259820	lig_syk_CHEMBL3265021	-0.2300000000000004	0.1398683595657353	0.6461538461538462
lig_syk_CHEMBL3259820	lig_syk_CHEMBL3265006	0.4500000000000002	0.345398259162903	0.7142857142857143
lig_syk_CHEMBL3265023	lig_syk_CHEMBL3265011	1.3499999999999996	1.4222966194152828	0.5416666666666666
lig_syk_CHEMBL3265023	lig_syk_CHEMBL3265005	0.1099999999999994	0.0184780502319341	0.6268656716417911
lig_syk_CHEMBL3265023	lig_syk_CHEMBL3265008	0.5099999999999998	0.7184743976593015	0.6231884057971014
lig_syk_CHEMBL3265023	lig_syk_CHEMBL3265033	-1.0	0.4016556739807129	0.4024390243902439
lig_syk_CHEMBL3265023	lig_syk_CHEMBL3265014	0.0599999999999996	0.2295128083229061	0.6515151515151515
lig_syk_CHEMBL3265023	lig_syk_CHEMBL3265022	-0.2300000000000004	0.1376982736587529	0.864406779661017
lig_syk_CHEMBL3265023	lig_syk_CHEMBL3265024	-0.9600000000000009	0.8819760298728951	0.589041095890411
lig_syk_CHEMBL3265023	lig_syk_CHEMBL3265031	-1.17	0.7911680769920348	0.4146341463414634
lig_syk_CHEMBL3265023	lig_syk_CHEMBL3265017	-0.7400000000000002	0.6810254918038848	0.6666666666666666
lig_syk_CHEMBL3265023	lig_syk_CHEMBL3264999	-0.6899999999999995	0.6929417693149293	0.5675675675675675
lig_syk_CHEMBL3265023	lig_syk_CHEMBL3265025	0.1999999999999993	0.3533028483390801	0.589041095890411
lig_syk_CHEMBL3265023	lig_syk_CHEMBL3264996	-0.1400000000000005	0.0769198530912405	0.5675675675675675
lig_syk_CHEMBL3265023	lig_syk_CHEMBL3265001	-1.1400000000000006	0.5034129762649542	0.5375
lig_syk_CHEMBL3265023	lig_syk_CHEMBL3264997	-0.370000000000001	0.4168523597717275	0.5526315789473685
lig_syk_CHEMBL3265023	lig_syk_CHEMBL3265018	-0.5199999999999996	0.294843573570251	0.6515151515151515
lig_syk_CHEMBL3265023	lig_syk_CHEMBL3265012	-0.0500000000000007	0.3596165895462029	0.6231884057971014
lig_syk_CHEMBL3265023	lig_syk_CHEMBL3265032	-0.4299999999999997	0.1674579310417173	0.4177215189873418
lig_syk_CHEMBL3265023	lig_syk_CHEMBL3265002	-0.1000000000000005	0.2187791407108301	0.5512820512820513
lig_syk_CHEMBL3265023	lig_syk_CHEMBL3265010	0.25	0.2122798599302769	0.6615384615384615
lig_syk_CHEMBL3265023	lig_syk_CHEMBL3265026	-0.6500000000000004	0.4010064244270328	0.6142857142857143
lig_syk_CHEMBL3265023	lig_syk_CHEMBL3265019	-0.2200000000000006	0.1509197044372552	0.6417910447761194
lig_syk_CHEMBL3265023	lig_syk_CHEMBL3265029	-0.4700000000000006	0.6204927873611455	0.5285714285714286
lig_syk_CHEMBL3265023	lig_syk_CHEMBL3265004	-0.2800000000000002	0.0833792400360105	0.5921052631578947
lig_syk_CHEMBL3265023	lig_syk_CHEMBL3265028	-0.3900000000000005	0.5519997024536137	0.5
lig_syk_CHEMBL3265023	lig_syk_CHEMBL3265034	-0.7400000000000002	0.3743630254268648	0.4074074074074074
lig_syk_CHEMBL3265023	lig_syk_CHEMBL3264994	0.4899999999999993	0.8922505474090583	0.3902439024390244
lig_syk_CHEMBL3265023	lig_syk_CHEMBL3265021	-0.3000000000000007	0.2349226951599129	0.6923076923076923
lig_syk_CHEMBL3265023	lig_syk_CHEMBL3265006	0.3799999999999999	0.2785301256179809	0.6086956521739131
lig_syk_CHEMBL3265011	lig_syk_CHEMBL3265005	-1.2400000000000002	1.2772519455850126	0.746031746031746
lig_syk_CHEMBL3265011	lig_syk_CHEMBL3265008	-0.8399999999999999	0.4890682959556579	0.6376811594202898
lig_syk_CHEMBL3265011	lig_syk_CHEMBL3265033	-2.35	1.5715191125869752	0.3333333333333333
lig_syk_CHEMBL3265011	lig_syk_CHEMBL3265014	-1.29	0.9637085580825806	0.6666666666666666
lig_syk_CHEMBL3265011	lig_syk_CHEMBL3265022	-1.58	1.3602296280860902	0.5416666666666666
lig_syk_CHEMBL3265011	lig_syk_CHEMBL3265024	-2.3100000000000005	2.072329816818238	0.5194805194805194
lig_syk_CHEMBL3265011	lig_syk_CHEMBL3265031	-2.52	1.9199462127685547	0.3448275862068966
lig_syk_CHEMBL3265011	lig_syk_CHEMBL3265017	-2.09	1.9302676582336424	0.5416666666666666
lig_syk_CHEMBL3265011	lig_syk_CHEMBL3264999	-2.039999999999999	1.801566579341888	0.6714285714285714
lig_syk_CHEMBL3265011	lig_syk_CHEMBL3265025	-1.1500000000000004	0.8334329366683964	0.5194805194805194
lig_syk_CHEMBL3265011	lig_syk_CHEMBL3264996	-1.4900000000000002	1.173770149946213	0.6027397260273972
lig_syk_CHEMBL3265011	lig_syk_CHEMBL3265001	-2.49	1.574792733192444	0.5308641975308642
lig_syk_CHEMBL3265011	lig_syk_CHEMBL3264997	-1.7200000000000006	0.9124093961715704	0.5866666666666667
lig_syk_CHEMBL3265011	lig_syk_CHEMBL3265018	-1.8699999999999992	1.602408046722411	0.5492957746478874
lig_syk_CHEMBL3265011	lig_syk_CHEMBL3265012	-1.4000000000000004	0.8692164659500126	0.6376811594202898
lig_syk_CHEMBL3265011	lig_syk_CHEMBL3265032	-1.7799999999999994	1.4266760039329522	0.3452380952380952
lig_syk_CHEMBL3265011	lig_syk_CHEMBL3265002	-1.4500000000000002	0.8523139476776125	0.5443037974683544
lig_syk_CHEMBL3265011	lig_syk_CHEMBL3265010	-1.0999999999999996	0.9788995742797848	0.676923076923077
lig_syk_CHEMBL3265011	lig_syk_CHEMBL3265026	-2.0	1.6352910995483398	0.52
lig_syk_CHEMBL3265011	lig_syk_CHEMBL3265019	-1.5700000000000005	1.1248124313354495	0.5416666666666666
lig_syk_CHEMBL3265011	lig_syk_CHEMBL3265029	-1.8200000000000005	1.8832845163345344	0.4210526315789473
lig_syk_CHEMBL3265011	lig_syk_CHEMBL3265004	-1.63	0.986866717338562	0.5443037974683544
lig_syk_CHEMBL3265011	lig_syk_CHEMBL3265028	-1.7400000000000002	1.8147927427291872	0.4177215189873418
lig_syk_CHEMBL3265011	lig_syk_CHEMBL3265034	-2.09	1.6084594690799712	0.3218390804597701
lig_syk_CHEMBL3265011	lig_syk_CHEMBL3264994	-0.8600000000000003	1.9322470283508304	0.4375
lig_syk_CHEMBL3265011	lig_syk_CHEMBL3265021	-1.6500000000000004	1.4905654430389408	0.5416666666666666
lig_syk_CHEMBL3265011	lig_syk_CHEMBL3265006	-0.9699999999999998	0.9535894666612148	0.6231884057971014
lig_syk_CHEMBL3265005	lig_syk_CHEMBL3265008	0.4000000000000003	0.9046510100364688	0.734375
lig_syk_CHEMBL3265005	lig_syk_CHEMBL3265033	-1.1099999999999994	0.0740271663665765	0.3902439024390244
lig_syk_CHEMBL3265005	lig_syk_CHEMBL3265014	-0.0499999999999998	0.3308904588222505	0.7704918032786885
lig_syk_CHEMBL3265005	lig_syk_CHEMBL3265022	-0.3399999999999998	0.0167470312118532	0.6268656716417911
lig_syk_CHEMBL3265005	lig_syk_CHEMBL3265024	-1.0700000000000005	0.7633999359607702	0.5972222222222222
lig_syk_CHEMBL3265005	lig_syk_CHEMBL3265031	-1.2799999999999994	0.4195449638366693	0.4024390243902439
lig_syk_CHEMBL3265005	lig_syk_CHEMBL3265017	-0.8499999999999996	0.5011198878288265	0.6268656716417911
lig_syk_CHEMBL3265005	lig_syk_CHEMBL3264999	-0.7999999999999989	0.2484589099884022	0.8548387096774194
lig_syk_CHEMBL3265005	lig_syk_CHEMBL3265025	0.0899999999999998	0.4696700239181516	0.5972222222222222
lig_syk_CHEMBL3265005	lig_syk_CHEMBL3264996	-0.25	0.4436872005462646	0.7692307692307693
lig_syk_CHEMBL3265005	lig_syk_CHEMBL3265001	-1.25	0.1158710718154907	0.6944444444444444
lig_syk_CHEMBL3265005	lig_syk_CHEMBL3264997	-0.4800000000000004	0.2405647230148311	0.7727272727272727
lig_syk_CHEMBL3265005	lig_syk_CHEMBL3265018	-0.629999999999999	0.1702170419692983	0.6615384615384615
lig_syk_CHEMBL3265005	lig_syk_CHEMBL3265012	-0.1600000000000001	0.5079270267486571	0.734375
lig_syk_CHEMBL3265005	lig_syk_CHEMBL3265032	-0.5399999999999991	0.0682185673713675	0.3875
lig_syk_CHEMBL3265005	lig_syk_CHEMBL3265002	-0.2099999999999999	0.6081712627410889	0.7142857142857143
lig_syk_CHEMBL3265005	lig_syk_CHEMBL3265010	0.1400000000000005	0.3545578563213353	0.7833333333333333
lig_syk_CHEMBL3265005	lig_syk_CHEMBL3265026	-0.7599999999999998	0.2979058718681334	0.6
lig_syk_CHEMBL3265005	lig_syk_CHEMBL3265019	-0.33	0.2918531727790832	0.6515151515151515
lig_syk_CHEMBL3265005	lig_syk_CHEMBL3265029	-0.5800000000000001	0.415689425468445	0.4929577464788732
lig_syk_CHEMBL3265005	lig_syk_CHEMBL3265004	-0.3899999999999997	0.4717670536041263	0.7142857142857143
lig_syk_CHEMBL3265005	lig_syk_CHEMBL3265028	-0.5	0.3495779037475586	0.5277777777777778
lig_syk_CHEMBL3265005	lig_syk_CHEMBL3265034	-0.8499999999999996	0.2150679588317867	0.3780487804878049
lig_syk_CHEMBL3265005	lig_syk_CHEMBL3264994	0.3799999999999999	0.2282258224487305	0.547945205479452
lig_syk_CHEMBL3265005	lig_syk_CHEMBL3265021	-0.4100000000000001	0.0537534093856812	0.6268656716417911
lig_syk_CHEMBL3265005	lig_syk_CHEMBL3265006	0.2700000000000004	0.4596561384201053	0.8333333333333334
lig_syk_CHEMBL3265008	lig_syk_CHEMBL3265033	-1.5099999999999998	0.7611876225471494	0.3928571428571428
lig_syk_CHEMBL3265008	lig_syk_CHEMBL3265014	-0.4500000000000002	0.2193716883659364	0.819672131147541
lig_syk_CHEMBL3265008	lig_syk_CHEMBL3265022	-0.7400000000000002	0.5797170901298525	0.6231884057971014
lig_syk_CHEMBL3265008	lig_syk_CHEMBL3265024	-1.4700000000000006	1.3242176485061652	0.5945945945945946
lig_syk_CHEMBL3265008	lig_syk_CHEMBL3265031	-1.6799999999999995	1.1195653605461116	0.4047619047619047
lig_syk_CHEMBL3265008	lig_syk_CHEMBL3265017	-1.25	1.1415153741836548	0.6231884057971014
lig_syk_CHEMBL3265008	lig_syk_CHEMBL3264999	-1.1999999999999993	0.9576081305742256	0.6619718309859155
lig_syk_CHEMBL3265008	lig_syk_CHEMBL3265025	-0.3100000000000005	0.0945769524574285	0.5945945945945946
lig_syk_CHEMBL3265008	lig_syk_CHEMBL3264996	-0.6500000000000004	0.3026987254619602	0.6164383561643836
lig_syk_CHEMBL3265008	lig_syk_CHEMBL3265001	-1.6500000000000004	0.7722549676895145	0.5822784810126582
lig_syk_CHEMBL3265008	lig_syk_CHEMBL3264997	-0.8800000000000008	0.1725237417221077	0.6
lig_syk_CHEMBL3265008	lig_syk_CHEMBL3265018	-1.0299999999999994	0.8196337509155267	0.6323529411764706
lig_syk_CHEMBL3265008	lig_syk_CHEMBL3265012	-0.5600000000000005	0.083521482944489	0.8688524590163934
lig_syk_CHEMBL3265008	lig_syk_CHEMBL3265032	-0.9399999999999996	0.6703467690944669	0.3902439024390244
lig_syk_CHEMBL3265008	lig_syk_CHEMBL3265002	-0.6100000000000003	0.0459316825866702	0.5974025974025974
lig_syk_CHEMBL3265008	lig_syk_CHEMBL3265010	-0.2599999999999998	0.2255784927308557	0.864406779661017
lig_syk_CHEMBL3265008	lig_syk_CHEMBL3265026	-1.16	0.8625541067123412	0.5972222222222222
lig_syk_CHEMBL3265008	lig_syk_CHEMBL3265019	-0.7300000000000004	0.3386044907569889	0.6231884057971014
lig_syk_CHEMBL3265008	lig_syk_CHEMBL3265029	-0.9800000000000004	1.0779837179183964	0.4931506849315068
lig_syk_CHEMBL3265008	lig_syk_CHEMBL3265004	-0.79	0.1804826641082764	0.5974025974025974
lig_syk_CHEMBL3265008	lig_syk_CHEMBL3265028	-0.9000000000000004	1.00853123664856	0.4675324675324675
lig_syk_CHEMBL3265008	lig_syk_CHEMBL3265034	-1.25	0.8297671675682068	0.3809523809523809
lig_syk_CHEMBL3265008	lig_syk_CHEMBL3264994	-0.0200000000000004	1.0535422754287724	0.4320987654320987
lig_syk_CHEMBL3265008	lig_syk_CHEMBL3265021	-0.8100000000000005	0.7018181657791143	0.6231884057971014
lig_syk_CHEMBL3265008	lig_syk_CHEMBL3265006	-0.1299999999999999	0.1691641817986963	0.6617647058823529
lig_syk_CHEMBL3265033	lig_syk_CHEMBL3265014	1.0599999999999996	0.6790207004547115	0.4074074074074074
lig_syk_CHEMBL3265033	lig_syk_CHEMBL3265022	0.7699999999999996	0.2289816331863399	0.419753086419753
lig_syk_CHEMBL3265033	lig_syk_CHEMBL3265024	0.0399999999999991	0.4130200958251962	0.4235294117647059
lig_syk_CHEMBL3265033	lig_syk_CHEMBL3265031	-0.1699999999999999	0.2699127030372618	0.7794117647058824
lig_syk_CHEMBL3265033	lig_syk_CHEMBL3265017	0.2599999999999998	0.4279571676254274	0.6197183098591549
lig_syk_CHEMBL3265033	lig_syk_CHEMBL3264999	0.3100000000000005	0.3218857073783869	0.3595505617977528
lig_syk_CHEMBL3265033	lig_syk_CHEMBL3265025	1.1999999999999993	0.8427479982376092	0.4404761904761904
lig_syk_CHEMBL3265033	lig_syk_CHEMBL3264996	0.8599999999999994	0.1036364889144891	0.3595505617977528
lig_syk_CHEMBL3265033	lig_syk_CHEMBL3265001	-0.1400000000000005	0.3591718816757207	0.3473684210526316
lig_syk_CHEMBL3265033	lig_syk_CHEMBL3264997	0.629999999999999	1.784682159423827	0.3516483516483517
lig_syk_CHEMBL3265033	lig_syk_CHEMBL3265018	0.4800000000000004	0.0548671674728389	0.4430379746835443
lig_syk_CHEMBL3265033	lig_syk_CHEMBL3265012	0.9499999999999992	0.6370803833007805	0.3928571428571428
lig_syk_CHEMBL3265033	lig_syk_CHEMBL3265032	0.5700000000000003	0.2828478288650516	0.8
lig_syk_CHEMBL3265033	lig_syk_CHEMBL3265002	0.8999999999999995	0.1883555293083185	0.3695652173913043
lig_syk_CHEMBL3265033	lig_syk_CHEMBL3265010	1.25	0.6762043237686157	0.4125
lig_syk_CHEMBL3265033	lig_syk_CHEMBL3265026	0.3499999999999996	0.1969020605087284	0.4047619047619047
lig_syk_CHEMBL3265033	lig_syk_CHEMBL3265019	0.7799999999999994	0.3940593290328973	0.4556962025316455
lig_syk_CHEMBL3265033	lig_syk_CHEMBL3265029	0.5299999999999994	0.4665927600860602	0.6716417910447762
lig_syk_CHEMBL3265033	lig_syk_CHEMBL3265004	0.7199999999999998	0.0932753992080686	0.4
lig_syk_CHEMBL3265033	lig_syk_CHEMBL3265028	0.6099999999999994	0.3947458410263067	0.589041095890411
lig_syk_CHEMBL3265033	lig_syk_CHEMBL3265034	0.2599999999999998	0.080527911186218	0.6527777777777778
lig_syk_CHEMBL3265033	lig_syk_CHEMBL3264994	1.489999999999999	0.6132853126525888	0.3837209302325581
lig_syk_CHEMBL3265033	lig_syk_CHEMBL3265021	0.6999999999999993	0.0175550699234001	0.5333333333333333
lig_syk_CHEMBL3265033	lig_syk_CHEMBL3265006	1.38	0.5252981233596801	0.3809523809523809
lig_syk_CHEMBL3265014	lig_syk_CHEMBL3265022	-0.29	0.3214325056970118	0.6515151515151515
lig_syk_CHEMBL3265014	lig_syk_CHEMBL3265024	-1.0200000000000005	0.9672506605088717	0.6197183098591549
lig_syk_CHEMBL3265014	lig_syk_CHEMBL3265031	-1.2299999999999995	0.906465511322021	0.419753086419753
lig_syk_CHEMBL3265014	lig_syk_CHEMBL3265017	-0.7999999999999998	0.8362552367150782	0.6515151515151515
lig_syk_CHEMBL3265014	lig_syk_CHEMBL3264999	-0.7499999999999991	0.912431314587592	0.6911764705882353
lig_syk_CHEMBL3265014	lig_syk_CHEMBL3265025	0.1399999999999996	0.2729473853111263	0.6197183098591549
lig_syk_CHEMBL3265014	lig_syk_CHEMBL3264996	-0.2000000000000001	0.2776375234127045	0.6428571428571429
lig_syk_CHEMBL3265014	lig_syk_CHEMBL3265001	-1.2000000000000002	0.6358822703361513	0.6052631578947368
lig_syk_CHEMBL3265014	lig_syk_CHEMBL3264997	-0.4300000000000006	0.371833271980285	0.625
lig_syk_CHEMBL3265014	lig_syk_CHEMBL3265018	-0.5799999999999992	0.4456642436981194	0.6615384615384615
lig_syk_CHEMBL3265014	lig_syk_CHEMBL3265012	-0.1100000000000003	0.2005354309082028	0.85
lig_syk_CHEMBL3265014	lig_syk_CHEMBL3265032	-0.4899999999999993	0.2756382131576531	0.4050632911392405
lig_syk_CHEMBL3265014	lig_syk_CHEMBL3265002	-0.1600000000000001	0.079470064640045	0.6216216216216216
lig_syk_CHEMBL3265014	lig_syk_CHEMBL3265010	0.1900000000000004	0.103565039634705	0.8771929824561403
lig_syk_CHEMBL3265014	lig_syk_CHEMBL3265026	-0.71	0.5824735975265503	0.6231884057971014
lig_syk_CHEMBL3265014	lig_syk_CHEMBL3265019	-0.2800000000000002	0.0073172140121461	0.6515151515151515
lig_syk_CHEMBL3265014	lig_syk_CHEMBL3265029	-0.5300000000000002	0.8741073894500735	0.5142857142857142
lig_syk_CHEMBL3265014	lig_syk_CHEMBL3265004	-0.3399999999999998	0.0549273753166196	0.6216216216216216
lig_syk_CHEMBL3265014	lig_syk_CHEMBL3265028	-0.4500000000000002	0.8066101789474489	0.4864864864864865
lig_syk_CHEMBL3265014	lig_syk_CHEMBL3265034	-0.7999999999999998	0.4901955008506773	0.3950617283950617
lig_syk_CHEMBL3265014	lig_syk_CHEMBL3264994	0.4299999999999997	1.0869570446014407	0.4487179487179487
lig_syk_CHEMBL3265014	lig_syk_CHEMBL3265021	-0.3600000000000003	0.3909493504464629	0.6515151515151515
lig_syk_CHEMBL3265014	lig_syk_CHEMBL3265006	0.3200000000000003	0.0886702013015749	0.6923076923076923
lig_syk_CHEMBL3265022	lig_syk_CHEMBL3265024	-0.7300000000000004	0.6593182492256169	0.589041095890411
lig_syk_CHEMBL3265022	lig_syk_CHEMBL3265031	-0.9399999999999996	0.5427631461620327	0.4320987654320987
lig_syk_CHEMBL3265022	lig_syk_CHEMBL3265017	-0.5099999999999998	0.4751461802422999	0.6923076923076923
lig_syk_CHEMBL3265022	lig_syk_CHEMBL3264999	-0.4599999999999991	0.4507165411859741	0.5675675675675675
lig_syk_CHEMBL3265022	lig_syk_CHEMBL3265025	0.4299999999999997	0.5740225243568418	0.589041095890411
lig_syk_CHEMBL3265022	lig_syk_CHEMBL3264996	0.0899999999999998	0.1662781500816343	0.5675675675675675
lig_syk_CHEMBL3265022	lig_syk_CHEMBL3265001	-0.91	0.2329817748069763	0.5375
lig_syk_CHEMBL3265022	lig_syk_CHEMBL3264997	-0.1400000000000005	0.6571911430358881	0.5526315789473685
lig_syk_CHEMBL3265022	lig_syk_CHEMBL3265018	-0.2899999999999991	0.0897353076934805	0.6515151515151515
lig_syk_CHEMBL3265022	lig_syk_CHEMBL3265012	0.1799999999999997	0.5740263390541073	0.6231884057971014
lig_syk_CHEMBL3265022	lig_syk_CHEMBL3265032	-0.1999999999999993	0.0466661930084235	0.4358974358974359
lig_syk_CHEMBL3265022	lig_syk_CHEMBL3265002	0.1299999999999999	0.4923108565807341	0.5512820512820513
lig_syk_CHEMBL3265022	lig_syk_CHEMBL3265010	0.4800000000000004	0.4339617933332925	0.6615384615384615
lig_syk_CHEMBL3265022	lig_syk_CHEMBL3265026	-0.4199999999999999	0.1847392153739928	0.6142857142857143
lig_syk_CHEMBL3265022	lig_syk_CHEMBL3265019	0.0099999999999997	0.3551229333877559	0.6417910447761194
lig_syk_CHEMBL3265022	lig_syk_CHEMBL3265029	-0.2400000000000002	0.3848645591735841	0.5507246376811594
lig_syk_CHEMBL3265022	lig_syk_CHEMBL3265004	-0.0499999999999998	0.3577590405941011	0.5921052631578947
lig_syk_CHEMBL3265022	lig_syk_CHEMBL3265028	-0.1600000000000001	0.316371831893921	0.5205479452054794
lig_syk_CHEMBL3265022	lig_syk_CHEMBL3265034	-0.5099999999999998	0.1521613991260527	0.425
lig_syk_CHEMBL3265022	lig_syk_CHEMBL3264994	0.7199999999999998	0.6313278961181643	0.3902439024390244
lig_syk_CHEMBL3265022	lig_syk_CHEMBL3265021	-0.0700000000000002	0.029600802510977	0.6666666666666666
lig_syk_CHEMBL3265022	lig_syk_CHEMBL3265006	0.6100000000000003	0.4876210546493534	0.6086956521739131
lig_syk_CHEMBL3265024	lig_syk_CHEMBL3265031	-0.209999999999999	0.1327741229534159	0.4352941176470588
lig_syk_CHEMBL3265024	lig_syk_CHEMBL3265017	0.2200000000000006	0.1550144863128669	0.6338028169014085
lig_syk_CHEMBL3265024	lig_syk_CHEMBL3264999	0.2700000000000013	0.1108330827951445	0.5443037974683544
lig_syk_CHEMBL3265024	lig_syk_CHEMBL3265025	1.16	1.3465480542182922	0.8769230769230769
lig_syk_CHEMBL3265024	lig_syk_CHEMBL3264996	0.8200000000000003	0.7344633859395984	0.5443037974683544
lig_syk_CHEMBL3265024	lig_syk_CHEMBL3265001	-0.1799999999999997	0.3864066076278689	0.5176470588235295
lig_syk_CHEMBL3265024	lig_syk_CHEMBL3264997	0.5899999999999999	1.4868432545661925	0.5308641975308642
lig_syk_CHEMBL3265024	lig_syk_CHEMBL3265018	0.4400000000000013	0.5267459774017347	0.6197183098591549
lig_syk_CHEMBL3265024	lig_syk_CHEMBL3265012	0.91	1.187029037475586	0.5945945945945946
lig_syk_CHEMBL3265024	lig_syk_CHEMBL3265032	0.5300000000000011	0.7270357894897472	0.4390243902439024
lig_syk_CHEMBL3265024	lig_syk_CHEMBL3265002	0.8600000000000003	1.0944961017370227	0.5487804878048781
lig_syk_CHEMBL3265024	lig_syk_CHEMBL3265010	1.2100000000000009	1.1839244021475324	0.6285714285714286
lig_syk_CHEMBL3265024	lig_syk_CHEMBL3265026	0.3100000000000005	0.4083768701553349	0.7761194029850746
lig_syk_CHEMBL3265024	lig_syk_CHEMBL3265019	0.7400000000000002	0.9808434152603152	0.6111111111111112
lig_syk_CHEMBL3265024	lig_syk_CHEMBL3265029	0.4900000000000002	0.0933630371093752	0.5066666666666667
lig_syk_CHEMBL3265024	lig_syk_CHEMBL3265004	0.6800000000000006	0.9586985337734228	0.5679012345679012
lig_syk_CHEMBL3265024	lig_syk_CHEMBL3265028	0.5700000000000003	0.1608790826797488	0.4810126582278481
lig_syk_CHEMBL3265024	lig_syk_CHEMBL3265034	0.2200000000000006	0.516090185642243	0.4285714285714285
lig_syk_CHEMBL3265024	lig_syk_CHEMBL3264994	1.4500000000000002	0.0735937833786009	0.3793103448275862
lig_syk_CHEMBL3265024	lig_syk_CHEMBL3265021	0.6600000000000001	0.6001545561850072	0.6338028169014085
lig_syk_CHEMBL3265024	lig_syk_CHEMBL3265006	1.3400000000000007	1.0752728843688972	0.581081081081081
lig_syk_CHEMBL3265031	lig_syk_CHEMBL3265017	0.4299999999999997	0.0127138566970828	0.6338028169014085
lig_syk_CHEMBL3265031	lig_syk_CHEMBL3264999	0.4800000000000004	0.2496717977523808	0.3707865168539326
lig_syk_CHEMBL3265031	lig_syk_CHEMBL3265025	1.3699999999999992	1.2418602657318107	0.4523809523809524
lig_syk_CHEMBL3265031	lig_syk_CHEMBL3264996	1.0299999999999994	0.6648205208778375	0.3707865168539326
lig_syk_CHEMBL3265031	lig_syk_CHEMBL3265001	0.0299999999999993	0.2035010743141167	0.3578947368421052
lig_syk_CHEMBL3265031	lig_syk_CHEMBL3264997	0.7999999999999989	2.2818941354751576	0.3626373626373626
lig_syk_CHEMBL3265031	lig_syk_CHEMBL3265018	0.6500000000000004	0.3597111940383914	0.4556962025316455
lig_syk_CHEMBL3265031	lig_syk_CHEMBL3265012	1.1199999999999992	1.014350409507751	0.4047619047619047
lig_syk_CHEMBL3265031	lig_syk_CHEMBL3265032	0.7400000000000002	0.6850463093817237	0.7878787878787878
lig_syk_CHEMBL3265031	lig_syk_CHEMBL3265002	1.0699999999999994	0.7596052360534662	0.3804347826086957
lig_syk_CHEMBL3265031	lig_syk_CHEMBL3265010	1.42	1.056168003082275	0.425
lig_syk_CHEMBL3265031	lig_syk_CHEMBL3265026	0.5199999999999996	0.1930006933212276	0.4166666666666667
lig_syk_CHEMBL3265031	lig_syk_CHEMBL3265019	0.9499999999999992	0.8074284315109245	0.4683544303797468
lig_syk_CHEMBL3265031	lig_syk_CHEMBL3265029	0.6999999999999993	0.0027228116989128	0.6865671641791045
lig_syk_CHEMBL3265031	lig_syk_CHEMBL3265004	0.8899999999999997	0.6698080444335934	0.4111111111111111
lig_syk_CHEMBL3265031	lig_syk_CHEMBL3265028	0.7799999999999994	0.0758086729049676	0.6027397260273972
lig_syk_CHEMBL3265031	lig_syk_CHEMBL3265034	0.4299999999999997	0.4580563868582245	0.6438356164383562
lig_syk_CHEMBL3265031	lig_syk_CHEMBL3264994	1.6599999999999993	0.0832957887649543	0.3953488372093023
lig_syk_CHEMBL3265031	lig_syk_CHEMBL3265021	0.8699999999999992	0.4343445253372185	0.5466666666666666
lig_syk_CHEMBL3265031	lig_syk_CHEMBL3265006	1.5499999999999998	0.9121405363082884	0.3928571428571428
lig_syk_CHEMBL3265017	lig_syk_CHEMBL3264999	0.0500000000000007	0.2370843470096595	0.5675675675675675
lig_syk_CHEMBL3265017	lig_syk_CHEMBL3265025	0.9399999999999996	1.0142066204547877	0.6571428571428571
lig_syk_CHEMBL3265017	lig_syk_CHEMBL3264996	0.5999999999999996	0.8943529486656185	0.5675675675675675
lig_syk_CHEMBL3265017	lig_syk_CHEMBL3265001	-0.4000000000000003	0.3841589450836178	0.5375
lig_syk_CHEMBL3265017	lig_syk_CHEMBL3264997	0.3699999999999992	1.0513880205154411	0.5526315789473685
lig_syk_CHEMBL3265017	lig_syk_CHEMBL3265018	0.2200000000000006	0.4208337974548345	0.7301587301587301
lig_syk_CHEMBL3265017	lig_syk_CHEMBL3265012	0.6899999999999995	1.082133235931396	0.6231884057971014
lig_syk_CHEMBL3265017	lig_syk_CHEMBL3265032	0.3100000000000005	0.4920547580718999	0.6470588235294118
lig_syk_CHEMBL3265017	lig_syk_CHEMBL3265002	0.6399999999999997	1.1140559458732602	0.5714285714285714
lig_syk_CHEMBL3265017	lig_syk_CHEMBL3265010	0.9900000000000002	0.8998057150840763	0.6615384615384615
lig_syk_CHEMBL3265017	lig_syk_CHEMBL3265026	0.0899999999999998	0.2899811530113217	0.6376811594202898
lig_syk_CHEMBL3265017	lig_syk_CHEMBL3265019	0.5199999999999996	0.886062223911285	0.746031746031746
lig_syk_CHEMBL3265017	lig_syk_CHEMBL3265029	0.2699999999999996	0.1845885705947871	0.8135593220338984
lig_syk_CHEMBL3265017	lig_syk_CHEMBL3265004	0.4599999999999999	0.9775362825393676	0.6133333333333333
lig_syk_CHEMBL3265017	lig_syk_CHEMBL3265028	0.3499999999999996	0.2554721593856808	0.7619047619047619
lig_syk_CHEMBL3265017	lig_syk_CHEMBL3265034	0.0	0.3375470340251922	0.6285714285714286
lig_syk_CHEMBL3265017	lig_syk_CHEMBL3264994	1.2299999999999995	0.1196350860595698	0.3902439024390244
lig_syk_CHEMBL3265017	lig_syk_CHEMBL3265021	0.4399999999999995	0.521584751605987	0.864406779661017
lig_syk_CHEMBL3265017	lig_syk_CHEMBL3265006	1.12	1.0207934331893922	0.6086956521739131
lig_syk_CHEMBL3264999	lig_syk_CHEMBL3265025	0.8899999999999988	1.0079908514022815	0.5443037974683544
lig_syk_CHEMBL3264999	lig_syk_CHEMBL3264996	0.5499999999999989	0.6638656735420216	0.8769230769230769
lig_syk_CHEMBL3264999	lig_syk_CHEMBL3265001	-0.450000000000001	0.1750437140464793	0.7671232876712328
lig_syk_CHEMBL3264999	lig_syk_CHEMBL3264997	0.3199999999999985	1.5819472742080674	0.8235294117647058
lig_syk_CHEMBL3264999	lig_syk_CHEMBL3265018	0.1699999999999999	0.1598656634613871	0.5972222222222222
lig_syk_CHEMBL3264999	lig_syk_CHEMBL3265012	0.6399999999999988	0.9180162096023547	0.6619718309859155
lig_syk_CHEMBL3264999	lig_syk_CHEMBL3265032	0.2599999999999998	0.3471182680130001	0.3563218390804598
lig_syk_CHEMBL3264999	lig_syk_CHEMBL3265002	0.589999999999999	0.5890058869589111	0.7887323943661971
lig_syk_CHEMBL3264999	lig_syk_CHEMBL3265010	0.9399999999999996	0.8691077852249143	0.7014925373134329
lig_syk_CHEMBL3264999	lig_syk_CHEMBL3265026	0.0399999999999991	0.02644936364144	0.5454545454545454
lig_syk_CHEMBL3264999	lig_syk_CHEMBL3265019	0.4699999999999988	0.6549981546401965	0.589041095890411
lig_syk_CHEMBL3264999	lig_syk_CHEMBL3265029	0.2199999999999988	0.2028438138961804	0.4487179487179487
lig_syk_CHEMBL3264999	lig_syk_CHEMBL3265004	0.4099999999999992	0.4351210667192927	0.7887323943661971
lig_syk_CHEMBL3264999	lig_syk_CHEMBL3265028	0.2999999999999989	0.1365302324295055	0.4810126582278481
lig_syk_CHEMBL3264999	lig_syk_CHEMBL3265034	-0.0500000000000007	0.1495912790298454	0.348314606741573
lig_syk_CHEMBL3264999	lig_syk_CHEMBL3264994	1.1799999999999988	0.176968626976012	0.6
lig_syk_CHEMBL3264999	lig_syk_CHEMBL3265021	0.3899999999999988	0.2901296758651722	0.5675675675675675
lig_syk_CHEMBL3264999	lig_syk_CHEMBL3265006	1.0699999999999994	0.7253562879562372	0.8
lig_syk_CHEMBL3265025	lig_syk_CHEMBL3264996	-0.3399999999999998	0.4830211067199705	0.5443037974683544
lig_syk_CHEMBL3265025	lig_syk_CHEMBL3265001	-1.34	0.8202030920982362	0.5176470588235295
lig_syk_CHEMBL3265025	lig_syk_CHEMBL3264997	-0.5700000000000003	0.2831038761138913	0.5308641975308642
lig_syk_CHEMBL3265025	lig_syk_CHEMBL3265018	-0.7199999999999989	0.6559340667724599	0.6197183098591549
lig_syk_CHEMBL3265025	lig_syk_CHEMBL3265012	-0.25	0.0019786357879638	0.5945945945945946
lig_syk_CHEMBL3265025	lig_syk_CHEMBL3265032	-0.629999999999999	0.4757251787185659	0.4567901234567901
lig_syk_CHEMBL3265025	lig_syk_CHEMBL3265002	-0.2999999999999998	0.1153966069221495	0.5487804878048781
lig_syk_CHEMBL3265025	lig_syk_CHEMBL3265010	0.0500000000000007	0.0555791378021233	0.6285714285714286
lig_syk_CHEMBL3265025	lig_syk_CHEMBL3265026	-0.8499999999999996	0.8025623284280298	0.7
lig_syk_CHEMBL3265025	lig_syk_CHEMBL3265019	-0.4199999999999999	0.2081250381469725	0.6338028169014085
lig_syk_CHEMBL3265025	lig_syk_CHEMBL3265029	-0.6699999999999999	1.0949247312545776	0.527027027027027
lig_syk_CHEMBL3265025	lig_syk_CHEMBL3265004	-0.4799999999999995	0.2497971761226649	0.5679012345679012
lig_syk_CHEMBL3265025	lig_syk_CHEMBL3265028	-0.5899999999999999	1.0274270439147948	0.5
lig_syk_CHEMBL3265025	lig_syk_CHEMBL3265034	-0.9399999999999996	0.6883059167861936	0.4457831325301205
lig_syk_CHEMBL3265025	lig_syk_CHEMBL3264994	0.29	1.2928641653060913	0.3793103448275862
lig_syk_CHEMBL3265025	lig_syk_CHEMBL3265021	-0.5	0.5852655172348022	0.6571428571428571
lig_syk_CHEMBL3265025	lig_syk_CHEMBL3265006	0.1800000000000006	0.1206124496459954	0.581081081081081
lig_syk_CHEMBL3264996	lig_syk_CHEMBL3265001	-1.0	0.4378848671913147	0.7671232876712328
lig_syk_CHEMBL3264996	lig_syk_CHEMBL3264997	-0.2300000000000004	1.1533639621734617	0.7971014492753623
lig_syk_CHEMBL3264996	lig_syk_CHEMBL3265018	-0.379999999999999	0.4266653071343888	0.5972222222222222
lig_syk_CHEMBL3264996	lig_syk_CHEMBL3265012	0.0899999999999998	0.3091892862319944	0.6164383561643836
lig_syk_CHEMBL3264996	lig_syk_CHEMBL3265032	-0.2899999999999991	0.1760846757888785	0.3563218390804598
lig_syk_CHEMBL3264996	lig_syk_CHEMBL3265002	0.04	0.3350359582901001	0.8142857142857143
lig_syk_CHEMBL3264996	lig_syk_CHEMBL3265010	0.3900000000000005	0.366190689951182	0.6521739130434783
lig_syk_CHEMBL3264996	lig_syk_CHEMBL3265026	-0.5099999999999998	0.5709194003045556	0.5454545454545454
lig_syk_CHEMBL3264996	lig_syk_CHEMBL3265019	-0.08	0.0690570306777954	0.589041095890411
lig_syk_CHEMBL3264996	lig_syk_CHEMBL3265029	-0.33	0.7803825902938843	0.4487179487179487
lig_syk_CHEMBL3264996	lig_syk_CHEMBL3265004	-0.1399999999999996	0.1945631957054142	0.7887323943661971
lig_syk_CHEMBL3264996	lig_syk_CHEMBL3265028	-0.25	0.7141786813735962	0.4625
lig_syk_CHEMBL3264996	lig_syk_CHEMBL3265034	-0.5999999999999996	0.4007401227951046	0.348314606741573
lig_syk_CHEMBL3264996	lig_syk_CHEMBL3264994	0.6299999999999999	0.0776668739318848	0.5789473684210527
lig_syk_CHEMBL3264996	lig_syk_CHEMBL3265021	-0.1600000000000001	0.2924630975723267	0.5675675675675675
lig_syk_CHEMBL3264996	lig_syk_CHEMBL3265006	0.5200000000000005	0.1223834943771367	0.8
lig_syk_CHEMBL3265001	lig_syk_CHEMBL3264997	0.7699999999999996	1.4302441072463985	0.7236842105263158
lig_syk_CHEMBL3265001	lig_syk_CHEMBL3265018	0.620000000000001	0.0840339612960825	0.5641025641025641
lig_syk_CHEMBL3265001	lig_syk_CHEMBL3265012	1.09	0.8063254022598267	0.5822784810126582
lig_syk_CHEMBL3265001	lig_syk_CHEMBL3265032	0.7100000000000009	0.2376232957839974	0.3440860215053763
lig_syk_CHEMBL3265001	lig_syk_CHEMBL3265002	1.04	0.6780856037139893	0.7402597402597403
lig_syk_CHEMBL3265001	lig_syk_CHEMBL3265010	1.3900000000000006	0.8379349851608282	0.6351351351351351
lig_syk_CHEMBL3265001	lig_syk_CHEMBL3265026	0.4900000000000002	0.0951286649703977	0.5180722891566265
lig_syk_CHEMBL3265001	lig_syk_CHEMBL3265019	0.92	0.5805221033096315	0.5569620253164557
lig_syk_CHEMBL3265001	lig_syk_CHEMBL3265029	0.6699999999999999	0.2316698598861695	0.4285714285714285
lig_syk_CHEMBL3265001	lig_syk_CHEMBL3265004	0.8600000000000003	0.5273990488052371	0.7402597402597403
lig_syk_CHEMBL3265001	lig_syk_CHEMBL3265028	0.75	0.1616908311843872	0.4418604651162791
lig_syk_CHEMBL3265001	lig_syk_CHEMBL3265034	0.4000000000000003	0.0109987497329714	0.351063829787234
lig_syk_CHEMBL3265001	lig_syk_CHEMBL3264994	1.63	0.241317992210388	0.5119047619047619
lig_syk_CHEMBL3265001	lig_syk_CHEMBL3265021	0.8399999999999999	0.2013480329513548	0.5375
lig_syk_CHEMBL3265001	lig_syk_CHEMBL3265006	1.5200000000000005	0.6123870801925665	0.7222222222222222
lig_syk_CHEMBL3264997	lig_syk_CHEMBL3265018	-0.1499999999999985	0.6774578332900986	0.6027397260273972
lig_syk_CHEMBL3264997	lig_syk_CHEMBL3265012	0.3200000000000003	0.0229239988327022	0.6
lig_syk_CHEMBL3264997	lig_syk_CHEMBL3265032	-0.0599999999999987	0.6674899435043322	0.348314606741573
lig_syk_CHEMBL3264997	lig_syk_CHEMBL3265002	0.2700000000000004	1.039464812278747	0.7432432432432432
lig_syk_CHEMBL3264997	lig_syk_CHEMBL3265010	0.620000000000001	0.0745298910140981	0.6338028169014085
lig_syk_CHEMBL3264997	lig_syk_CHEMBL3265026	-0.2799999999999993	1.0078789281845086	0.5316455696202531
lig_syk_CHEMBL3264997	lig_syk_CHEMBL3265019	0.1500000000000003	0.2977719068527218	0.5733333333333334
lig_syk_CHEMBL3264997	lig_syk_CHEMBL3265029	-0.0999999999999996	1.0088183641433712	0.4375
lig_syk_CHEMBL3264997	lig_syk_CHEMBL3265004	0.0900000000000007	1.1427283620834343	0.7432432432432432
lig_syk_CHEMBL3264997	lig_syk_CHEMBL3265028	-0.0199999999999995	0.928590674400329	0.4691358024691358
lig_syk_CHEMBL3264997	lig_syk_CHEMBL3265034	-0.3699999999999992	0.8544688177108757	0.3406593406593406
lig_syk_CHEMBL3264997	lig_syk_CHEMBL3264994	0.8600000000000003	1.5964406871795649	0.6712328767123288
lig_syk_CHEMBL3264997	lig_syk_CHEMBL3265021	0.0700000000000002	0.6109014081954954	0.5526315789473685
lig_syk_CHEMBL3264997	lig_syk_CHEMBL3265006	0.7500000000000009	0.1729630231857291	0.7761194029850746
lig_syk_CHEMBL3265018	lig_syk_CHEMBL3265012	0.4699999999999988	0.6851030302047717	0.6323529411764706
lig_syk_CHEMBL3265018	lig_syk_CHEMBL3265032	0.0899999999999998	0.1236539186537263	0.4605263157894737
lig_syk_CHEMBL3265018	lig_syk_CHEMBL3265002	0.419999999999999	0.8384485077857962	0.6
lig_syk_CHEMBL3265018	lig_syk_CHEMBL3265010	0.7699999999999996	0.4760512006282802	0.671875
lig_syk_CHEMBL3265018	lig_syk_CHEMBL3265026	-0.1300000000000007	0.095254660695792	0.6470588235294118
lig_syk_CHEMBL3265018	lig_syk_CHEMBL3265019	0.2999999999999989	0.5222641110420216	0.7868852459016393
lig_syk_CHEMBL3265018	lig_syk_CHEMBL3265029	0.0499999999999989	0.1474186897277843	0.582089552238806
lig_syk_CHEMBL3265018	lig_syk_CHEMBL3265004	0.2399999999999993	0.7019278609752648	0.6
lig_syk_CHEMBL3265018	lig_syk_CHEMBL3265028	0.129999999999999	0.0765522670745859	0.5492957746478874
lig_syk_CHEMBL3265018	lig_syk_CHEMBL3265034	-0.2200000000000006	0.0078772020339972	0.4487179487179487
lig_syk_CHEMBL3265018	lig_syk_CHEMBL3264994	1.009999999999999	0.1674446964263927	0.4125
lig_syk_CHEMBL3265018	lig_syk_CHEMBL3265021	0.2199999999999988	0.1564281892776478	0.703125
lig_syk_CHEMBL3265018	lig_syk_CHEMBL3265006	0.8999999999999995	0.6117441892623896	0.6417910447761194
lig_syk_CHEMBL3265012	lig_syk_CHEMBL3265032	-0.379999999999999	0.3946790714934458	0.3902439024390244
lig_syk_CHEMBL3265012	lig_syk_CHEMBL3265002	-0.0499999999999998	0.2399534404277803	0.5974025974025974
lig_syk_CHEMBL3265012	lig_syk_CHEMBL3265010	0.3000000000000007	0.0313167691230766	0.8333333333333334
lig_syk_CHEMBL3265012	lig_syk_CHEMBL3265026	-0.5999999999999996	0.6169303975999352	0.5972222222222222
lig_syk_CHEMBL3265012	lig_syk_CHEMBL3265019	-0.1699999999999999	0.0708266925811767	0.6231884057971014
lig_syk_CHEMBL3265012	lig_syk_CHEMBL3265029	-0.4199999999999999	0.733631772994995	0.4931506849315068
lig_syk_CHEMBL3265012	lig_syk_CHEMBL3265004	-0.2299999999999995	0.1056437981128697	0.5974025974025974
lig_syk_CHEMBL3265012	lig_syk_CHEMBL3265028	-0.3399999999999998	0.6627643966674802	0.4675324675324675
lig_syk_CHEMBL3265012	lig_syk_CHEMBL3265034	-0.6899999999999995	0.5407334589958186	0.3809523809523809
lig_syk_CHEMBL3265012	lig_syk_CHEMBL3264994	0.54	0.8180093383789062	0.4320987654320987
lig_syk_CHEMBL3265012	lig_syk_CHEMBL3265021	-0.25	0.4532568454742431	0.6470588235294118
lig_syk_CHEMBL3265012	lig_syk_CHEMBL3265006	0.4300000000000006	0.0576874542236334	0.6617647058823529
lig_syk_CHEMBL3265032	lig_syk_CHEMBL3265002	0.3299999999999992	0.4030921924114219	0.3666666666666666
lig_syk_CHEMBL3265032	lig_syk_CHEMBL3265010	0.6799999999999997	0.3655738162994382	0.4102564102564102
lig_syk_CHEMBL3265032	lig_syk_CHEMBL3265026	-0.2200000000000006	0.2882473182678228	0.4556962025316455
lig_syk_CHEMBL3265032	lig_syk_CHEMBL3265019	0.209999999999999	0.3314481592178334	0.4736842105263157
lig_syk_CHEMBL3265032	lig_syk_CHEMBL3265029	-0.0400000000000009	0.457654514312745	0.703125
lig_syk_CHEMBL3265032	lig_syk_CHEMBL3265004	0.1499999999999994	0.2992029726505273	0.3977272727272727
lig_syk_CHEMBL3265032	lig_syk_CHEMBL3265028	0.0399999999999991	0.3847142076492318	0.6142857142857143
lig_syk_CHEMBL3265032	lig_syk_CHEMBL3265034	-0.3100000000000005	0.0554278469085698	0.7575757575757576
lig_syk_CHEMBL3265032	lig_syk_CHEMBL3264994	0.919999999999999	0.7303006219863901	0.3809523809523809
lig_syk_CHEMBL3265032	lig_syk_CHEMBL3265021	0.129999999999999	0.0505558204650888	0.5555555555555556
lig_syk_CHEMBL3265032	lig_syk_CHEMBL3265006	0.8099999999999996	0.4290022230148312	0.3780487804878049
lig_syk_CHEMBL3265002	lig_syk_CHEMBL3265010	0.3500000000000005	0.3690075673162942	0.6301369863013698
lig_syk_CHEMBL3265002	lig_syk_CHEMBL3265026	-0.5499999999999998	0.5599297733977435	0.55
lig_syk_CHEMBL3265002	lig_syk_CHEMBL3265019	-0.1200000000000001	0.1617469835281371	0.5921052631578947
lig_syk_CHEMBL3265002	lig_syk_CHEMBL3265029	-0.3700000000000001	0.7183678102493287	0.4567901234567901
lig_syk_CHEMBL3265002	lig_syk_CHEMBL3265004	-0.1799999999999997	0.1368650269508365	0.7837837837837838
lig_syk_CHEMBL3265002	lig_syk_CHEMBL3265028	-0.29	0.6546787405014038	0.4698795180722891
lig_syk_CHEMBL3265002	lig_syk_CHEMBL3265034	-0.6399999999999997	0.4231128835678097	0.358695652173913
lig_syk_CHEMBL3265002	lig_syk_CHEMBL3264994	0.5899999999999999	0.1170758342742921	0.524390243902439
lig_syk_CHEMBL3265002	lig_syk_CHEMBL3265021	-0.2000000000000001	0.2590945445001126	0.5714285714285714
lig_syk_CHEMBL3265002	lig_syk_CHEMBL3265006	0.4800000000000004	0.1473601865768437	0.7428571428571429
lig_syk_CHEMBL3265010	lig_syk_CHEMBL3265026	-0.9000000000000004	0.5710841655731205	0.6323529411764706
lig_syk_CHEMBL3265010	lig_syk_CHEMBL3265019	-0.4700000000000006	0.0304770183563238	0.6615384615384615
lig_syk_CHEMBL3265010	lig_syk_CHEMBL3265029	-0.7200000000000006	0.9136720609664924	0.5217391304347826
lig_syk_CHEMBL3265010	lig_syk_CHEMBL3265004	-0.5300000000000002	0.0494292664527895	0.6301369863013698
lig_syk_CHEMBL3265010	lig_syk_CHEMBL3265028	-0.6400000000000006	0.8461587572097784	0.4931506849315068
lig_syk_CHEMBL3265010	lig_syk_CHEMBL3265034	-0.9900000000000002	0.5128772759437563	0.4
lig_syk_CHEMBL3265010	lig_syk_CHEMBL3264994	0.2399999999999993	1.036772141456605	0.4545454545454545
lig_syk_CHEMBL3265010	lig_syk_CHEMBL3265021	-0.5500000000000007	0.4193002462387092	0.6615384615384615
lig_syk_CHEMBL3265010	lig_syk_CHEMBL3265006	0.1299999999999999	0.1027550782263277	0.703125
lig_syk_CHEMBL3265026	lig_syk_CHEMBL3265019	0.4299999999999997	0.6053460168838498	0.6376811594202898
lig_syk_CHEMBL3265026	lig_syk_CHEMBL3265029	0.1799999999999997	0.1240971755981447	0.5068493150684932
lig_syk_CHEMBL3265026	lig_syk_CHEMBL3265004	0.3700000000000001	0.8654084157943727	0.55
lig_syk_CHEMBL3265026	lig_syk_CHEMBL3265028	0.2599999999999998	0.0541882419586183	0.4805194805194805
lig_syk_CHEMBL3265026	lig_syk_CHEMBL3265034	-0.0899999999999998	0.2297012543678285	0.4444444444444444
lig_syk_CHEMBL3265026	lig_syk_CHEMBL3264994	1.1399999999999997	0.2710889434814454	0.3764705882352941
lig_syk_CHEMBL3265026	lig_syk_CHEMBL3265021	0.3499999999999996	0.2395888328552243	0.6376811594202898
lig_syk_CHEMBL3265026	lig_syk_CHEMBL3265006	1.0300000000000002	0.7870015788078311	0.5833333333333334
lig_syk_CHEMBL3265019	lig_syk_CHEMBL3265029	-0.25	0.6115893125534058	0.5970149253731343
lig_syk_CHEMBL3265019	lig_syk_CHEMBL3265004	-0.0599999999999996	0.2459896230697635	0.6133333333333333
lig_syk_CHEMBL3265019	lig_syk_CHEMBL3265028	-0.1699999999999999	0.54147057056427	0.5633802816901409
lig_syk_CHEMBL3265019	lig_syk_CHEMBL3265034	-0.5199999999999996	0.4422995042800899	0.4615384615384615
lig_syk_CHEMBL3265019	lig_syk_CHEMBL3264994	0.71	0.5873755598068235	0.3902439024390244
lig_syk_CHEMBL3265019	lig_syk_CHEMBL3265021	-0.08	0.3240154552459716	0.71875
lig_syk_CHEMBL3265019	lig_syk_CHEMBL3265006	0.6000000000000005	0.154096400737763	0.6323529411764706
lig_syk_CHEMBL3265029	lig_syk_CHEMBL3265004	0.1900000000000004	0.9376885318756109	0.4936708860759494
lig_syk_CHEMBL3265029	lig_syk_CHEMBL3265028	0.08	0.1075925435125827	0.8305084745762712
lig_syk_CHEMBL3265029	lig_syk_CHEMBL3265034	-0.2699999999999996	0.3961741137504582	0.6818181818181818
lig_syk_CHEMBL3265029	lig_syk_CHEMBL3264994	0.96	0.5989169692993164	0.4230769230769231
lig_syk_CHEMBL3265029	lig_syk_CHEMBL3265021	0.1699999999999999	0.2376260590553282	0.6984126984126984
lig_syk_CHEMBL3265029	lig_syk_CHEMBL3265006	0.8500000000000005	0.6804707705974584	0.4794520547945205
lig_syk_CHEMBL3265004	lig_syk_CHEMBL3265028	-0.1100000000000003	0.470389590263367	0.5061728395061729
lig_syk_CHEMBL3265004	lig_syk_CHEMBL3265034	-0.4599999999999999	0.2469876623153686	0.3888888888888889
lig_syk_CHEMBL3265004	lig_syk_CHEMBL3264994	0.7699999999999996	0.015713353157043	0.524390243902439
lig_syk_CHEMBL3265004	lig_syk_CHEMBL3265021	-0.0200000000000004	0.085296292304993	0.6351351351351351
lig_syk_CHEMBL3265004	lig_syk_CHEMBL3265006	0.6600000000000001	0.3288069105148317	0.7428571428571429
lig_syk_CHEMBL3265028	lig_syk_CHEMBL3265034	-0.3499999999999996	0.3073935151100163	0.5972222222222222
lig_syk_CHEMBL3265028	lig_syk_CHEMBL3264994	0.8799999999999999	0.5176168429851531	0.419753086419753
lig_syk_CHEMBL3265028	lig_syk_CHEMBL3265021	0.0899999999999998	0.154346224069595	0.6567164179104478
lig_syk_CHEMBL3265028	lig_syk_CHEMBL3265006	0.7700000000000005	0.5923037719726567	0.4933333333333333
lig_syk_CHEMBL3265034	lig_syk_CHEMBL3264994	1.2299999999999995	0.7004841756820686	0.3720930232558139
lig_syk_CHEMBL3265034	lig_syk_CHEMBL3265021	0.4399999999999995	0.0649535083770747	0.5405405405405406
lig_syk_CHEMBL3265034	lig_syk_CHEMBL3265006	1.12	0.585299963951111	0.369047619047619
lig_syk_CHEMBL3264994	lig_syk_CHEMBL3265021	-0.79	0.0892513608932494	0.3902439024390244
lig_syk_CHEMBL3264994	lig_syk_CHEMBL3265006	-0.1099999999999994	0.5325801515579229	0.5333333333333333
lig_syk_CHEMBL3265021	lig_syk_CHEMBL3265006	0.6800000000000006	0.6084507036209112	0.6086956521739131
