# Supplementary material for: Computing the relative binding affinity of ligands based on a pairwise binding comparison network
Source: Nat Comput Sci. 2023 Oct 19;3(10):860–72. doi: 10.1038/s43588-023-00529-9 (PMC10766524; doi:10.1038/s43588-023-00529-9)
Supplement: Supplementary file 8 — Statistical source data. [file 43588_2023_529_MOESM8_ESM.zip › source_data_figure2/source_tnks2.csv]

Ligand1	Ligand2	Lable	error	smi
lig_tnks2_5f	lig_tnks2_3a	-0.5400000000000009	0.9745117807388316	0.5208333333333334
lig_tnks2_5f	lig_tnks2_5a	-0.3700000000000001	0.7288519096374513	0.6521739130434783
lig_tnks2_5f	lig_tnks2_5h	0.1499999999999994	0.187225496768952	0.7083333333333334
lig_tnks2_5f	lig_tnks2_7	1.3699999999999992	1.2138308238983146	0.423728813559322
lig_tnks2_5f	lig_tnks2_5d	-0.4600000000000008	0.4774857340753086	0.6
lig_tnks2_5f	lig_tnks2_8a	-0.4000000000000003	1.0562746286392208	0.3230769230769231
lig_tnks2_5f	lig_tnks2_5o	-1.3000000000000007	0.4595363616943366	0.4590163934426229
lig_tnks2_5f	lig_tnks2_8c	0.0999999999999996	1.6595718622207638	0.4067796610169492
lig_tnks2_5f	lig_tnks2_5n	-0.33	0.4821090531349182	0.4262295081967213
lig_tnks2_5f	lig_tnks2_5g	-0.4000000000000003	0.0532942652702335	0.7391304347826086
lig_tnks2_5f	lig_tnks2_5c	0.2199999999999997	0.5650557589530942	0.5384615384615384
lig_tnks2_5f	lig_tnks2_5k	-0.5199999999999996	0.2379743051528927	0.7391304347826086
lig_tnks2_5f	lig_tnks2_5p	-0.1800000000000006	0.4758063030242914	0.4032258064516129
lig_tnks2_5f	lig_tnks2_1b	0.2399999999999993	0.4464680051803595	0.4038461538461538
lig_tnks2_5f	lig_tnks2_3b	-0.92	1.5097368788719177	0.4807692307692308
lig_tnks2_5f	lig_tnks2_8f	-1.1400000000000006	0.6059732294082636	0.3538461538461538
lig_tnks2_5f	lig_tnks2_1a	1.25	0.1530103683471679	0.4042553191489361
lig_tnks2_5f	lig_tnks2_5e	0.1099999999999994	0.491109178066253	0.5686274509803921
lig_tnks2_5f	lig_tnks2_8b	-1.2200000000000006	0.5473227787017816	0.3538461538461538
lig_tnks2_5f	lig_tnks2_8d	-1.6300000000000008	0.0012409734725959	0.365079365079365
lig_tnks2_5f	lig_tnks2_5j	-0.5999999999999996	0.2848398447036739	0.5686274509803921
lig_tnks2_5f	lig_tnks2_8e	0.0099999999999997	1.7487722730636597	0.4098360655737705
lig_tnks2_5f	lig_tnks2_5i	-1.33	1.428664164543152	0.7555555555555555
lig_tnks2_5f	lig_tnks2_5b	-0.1600000000000001	0.1112137137353422	0.6666666666666666
lig_tnks2_5f	lig_tnks2_5l	0.1199999999999992	0.4104574871063224	0.6956521739130435
lig_tnks2_5f	lig_tnks2_5m	-1.7800000000000011	1.5162189888954174	0.64
lig_tnks2_3a	lig_tnks2_5a	0.1700000000000008	0.1313641537725934	0.8157894736842105
lig_tnks2_3a	lig_tnks2_5h	0.6900000000000004	0.592565717697144	0.5
lig_tnks2_3a	lig_tnks2_7	1.91	2.05680278301239	0.4
lig_tnks2_3a	lig_tnks2_5d	0.08	0.3899073767662048	0.5531914893617021
lig_tnks2_3a	lig_tnks2_8a	0.1400000000000005	1.86278106212616	0.3859649122807017
lig_tnks2_3a	lig_tnks2_5o	-0.7599999999999998	0.351302971839905	0.3898305084745763
lig_tnks2_3a	lig_tnks2_8c	0.6400000000000006	2.463629498481751	0.3103448275862069
lig_tnks2_3a	lig_tnks2_5n	0.2100000000000008	1.2789371824264535	0.4814814814814814
lig_tnks2_3a	lig_tnks2_5g	0.1400000000000005	0.7377312922477728	0.5208333333333334
lig_tnks2_3a	lig_tnks2_5c	0.7600000000000007	1.3563448286056523	0.5208333333333334
lig_tnks2_3a	lig_tnks2_5k	0.0200000000000013	0.5793766570091261	0.46
lig_tnks2_3a	lig_tnks2_5p	0.3600000000000003	1.2548987722396854	0.4814814814814814
lig_tnks2_3a	lig_tnks2_1b	0.7800000000000002	0.4678852844238284	0.6923076923076923
lig_tnks2_3a	lig_tnks2_3b	-0.379999999999999	0.7322767424583425	0.6666666666666666
lig_tnks2_3a	lig_tnks2_8f	-0.5999999999999996	1.4030188560485843	0.3064516129032258
lig_tnks2_3a	lig_tnks2_1a	1.790000000000001	1.083449044227601	0.7352941176470589
lig_tnks2_3a	lig_tnks2_5e	0.6500000000000004	1.277548217773438	0.5531914893617021
lig_tnks2_3a	lig_tnks2_8b	-0.6799999999999997	1.3512564373016365	0.3064516129032258
lig_tnks2_3a	lig_tnks2_8d	-1.09	0.7884233331680295	0.3166666666666666
lig_tnks2_3a	lig_tnks2_5j	-0.0599999999999987	0.5325037264823926	0.46
lig_tnks2_3a	lig_tnks2_8e	0.5500000000000007	2.5682156562805183	0.3166666666666666
lig_tnks2_3a	lig_tnks2_5i	-0.7899999999999991	0.5545498514175407	0.5319148936170213
lig_tnks2_3a	lig_tnks2_5b	0.3800000000000008	0.7422915744781502	0.5208333333333334
lig_tnks2_3a	lig_tnks2_5l	0.6600000000000001	1.226707730293274	0.42
lig_tnks2_3a	lig_tnks2_5m	-1.2400000000000002	0.7294344806671145	0.4423076923076923
lig_tnks2_5a	lig_tnks2_5h	0.5199999999999996	0.4470375967025752	0.625
lig_tnks2_5a	lig_tnks2_7	1.739999999999999	1.8902895951271048	0.4814814814814814
lig_tnks2_5a	lig_tnks2_5d	-0.0900000000000007	0.1767057514190667	0.6888888888888889
lig_tnks2_5a	lig_tnks2_8a	-0.0300000000000002	1.74087926864624	0.3666666666666666
lig_tnks2_5a	lig_tnks2_5o	-0.9300000000000006	0.1950663995742791	0.3934426229508196
lig_tnks2_5a	lig_tnks2_8c	0.4699999999999997	2.343460888862609	0.2950819672131147
lig_tnks2_5a	lig_tnks2_5n	0.04	1.172601261138916	0.4821428571428571
lig_tnks2_5a	lig_tnks2_5g	-0.0300000000000002	0.5411553096771238	0.6521739130434783
lig_tnks2_5a	lig_tnks2_5c	0.5899999999999999	1.160515990257263	0.6521739130434783
lig_tnks2_5a	lig_tnks2_5k	-0.1499999999999994	0.3468070387840277	0.5833333333333334
lig_tnks2_5a	lig_tnks2_5p	0.1899999999999995	1.1504591131210322	0.4561403508771929
lig_tnks2_5a	lig_tnks2_1b	0.6099999999999994	0.1919265842437738	0.6428571428571429
lig_tnks2_5a	lig_tnks2_3b	-0.5499999999999998	0.8531989336013792	0.5531914893617021
lig_tnks2_5a	lig_tnks2_8f	-0.7700000000000005	1.2679333496093743	0.2923076923076923
lig_tnks2_5a	lig_tnks2_1a	1.62	0.8298275423049928	0.6756756756756757
lig_tnks2_5a	lig_tnks2_5e	0.4799999999999995	1.080841879844665	0.6888888888888889
lig_tnks2_5a	lig_tnks2_8b	-0.8500000000000005	1.2275244235992426	0.2923076923076923
lig_tnks2_5a	lig_tnks2_8d	-1.260000000000001	0.6588638925552359	0.3015873015873015
lig_tnks2_5a	lig_tnks2_5j	-0.2299999999999995	0.299723703861237	0.5833333333333334
lig_tnks2_5a	lig_tnks2_8e	0.3799999999999999	2.443885688781738	0.3015873015873015
lig_tnks2_5a	lig_tnks2_5i	-0.96	0.7726830458641053	0.6666666666666666
lig_tnks2_5a	lig_tnks2_5b	0.2099999999999999	0.5262176012992859	0.6521739130434783
lig_tnks2_5a	lig_tnks2_5l	0.4899999999999993	0.9941778683662408	0.5416666666666666
lig_tnks2_5a	lig_tnks2_5m	-1.410000000000001	0.9093510842323314	0.56
lig_tnks2_5h	lig_tnks2_7	1.2199999999999998	1.4047333908081052	0.3870967741935484
lig_tnks2_5h	lig_tnks2_5d	-0.6100000000000003	0.3075811719894412	0.5471698113207547
lig_tnks2_5h	lig_tnks2_8a	-0.5499999999999998	0.9190418243408204	0.2941176470588235
lig_tnks2_5h	lig_tnks2_5o	-1.4500000000000002	0.4401067018508913	0.421875
lig_tnks2_5h	lig_tnks2_8c	-0.0499999999999998	1.5116271495819094	0.3076923076923077
lig_tnks2_5h	lig_tnks2_5n	-0.4799999999999995	0.4912302088737493	0.4126984126984127
lig_tnks2_5h	lig_tnks2_5g	-0.5499999999999998	0.1430730342864992	0.7083333333333334
lig_tnks2_5h	lig_tnks2_5c	0.0700000000000002	0.7615516853332521	0.5185185185185185
lig_tnks2_5h	lig_tnks2_5k	-0.669999999999999	0.0154993104934701	0.5769230769230769
lig_tnks2_5h	lig_tnks2_5p	-0.33	0.4835794401168823	0.4126984126984127
lig_tnks2_5h	lig_tnks2_1b	0.0899999999999998	0.4394946432113649	0.4705882352941176
lig_tnks2_5h	lig_tnks2_3b	-1.0699999999999994	1.4064981412887567	0.4363636363636363
lig_tnks2_5h	lig_tnks2_8f	-1.29	0.5017778491973877	0.3043478260869565
lig_tnks2_5h	lig_tnks2_1a	1.1000000000000003	0.1702294111251835	0.3877551020408163
lig_tnks2_5h	lig_tnks2_5e	-0.04	0.6841514921188354	0.5185185185185185
lig_tnks2_5h	lig_tnks2_8b	-1.37	0.441961531639099	0.3043478260869565
lig_tnks2_5h	lig_tnks2_8d	-1.7800000000000002	0.1391419458389284	0.3134328358208955
lig_tnks2_5h	lig_tnks2_5j	-0.7499999999999991	0.0258268117904654	0.4642857142857143
lig_tnks2_5h	lig_tnks2_8e	-0.1399999999999996	1.644250617027283	0.3134328358208955
lig_tnks2_5h	lig_tnks2_5i	-1.4799999999999995	1.2440162706375115	0.723404255319149
lig_tnks2_5h	lig_tnks2_5b	-0.3099999999999996	0.0816085958480838	0.5185185185185185
lig_tnks2_5h	lig_tnks2_5l	-0.0300000000000002	0.6651589584350583	0.5384615384615384
lig_tnks2_5h	lig_tnks2_5m	-1.9300000000000008	1.320324831008912	0.5555555555555556
lig_tnks2_7	lig_tnks2_5d	-1.83	1.655385689735413	0.7142857142857143
lig_tnks2_7	lig_tnks2_8a	-1.7699999999999996	0.1825686883926387	0.4285714285714285
lig_tnks2_7	lig_tnks2_5o	-2.67	1.5698013734817504	0.3676470588235294
lig_tnks2_7	lig_tnks2_8c	-1.2699999999999996	0.4264422464370732	0.2794117647058823
lig_tnks2_7	lig_tnks2_5n	-1.6999999999999993	0.6685584306716912	0.5423728813559322
lig_tnks2_7	lig_tnks2_5g	-1.7699999999999996	1.2502591800689693	0.3770491803278688
lig_tnks2_7	lig_tnks2_5c	-1.1499999999999997	0.6320514321327206	0.3770491803278688
lig_tnks2_7	lig_tnks2_5k	-1.8899999999999988	1.4326068902015674	0.5
lig_tnks2_7	lig_tnks2_5p	-1.5499999999999998	0.6423317074775694	0.5166666666666667
lig_tnks2_7	lig_tnks2_1b	-1.13	1.761691575050354	0.3050847457627119
lig_tnks2_7	lig_tnks2_3b	-2.289999999999999	2.6576519989967338	0.62
lig_tnks2_7	lig_tnks2_8f	-2.51	0.6270622110366821	0.2777777777777778
lig_tnks2_7	lig_tnks2_1a	-0.1199999999999992	1.1397876691818227	0.320754716981132
lig_tnks2_7	lig_tnks2_5e	-1.2599999999999998	0.7108324861526487	0.5272727272727272
lig_tnks2_7	lig_tnks2_8b	-2.59	0.7053395175933839	0.2777777777777778
lig_tnks2_7	lig_tnks2_8d	-3.0	1.247794270515442	0.2857142857142857
lig_tnks2_7	lig_tnks2_5j	-1.9699999999999989	1.479297728538512	0.4482758620689655
lig_tnks2_7	lig_tnks2_8e	-1.3599999999999994	0.5129155063629156	0.2857142857142857
lig_tnks2_7	lig_tnks2_5i	-2.7	2.603242290019989	0.3833333333333333
lig_tnks2_7	lig_tnks2_5b	-1.5299999999999994	1.2916650462150567	0.423728813559322
lig_tnks2_7	lig_tnks2_5l	-1.25	0.7842807769775391	0.3898305084745763
lig_tnks2_7	lig_tnks2_5m	-3.1500000000000004	2.7025313019752506	0.4827586206896552
lig_tnks2_5d	lig_tnks2_8a	0.0600000000000005	1.504734454154969	0.5636363636363636
lig_tnks2_5d	lig_tnks2_5o	-0.8399999999999999	4.104137420668508e-05	0.4833333333333333
lig_tnks2_5d	lig_tnks2_8c	0.5600000000000005	2.1073463535308843	0.3833333333333333
lig_tnks2_5d	lig_tnks2_5n	0.1300000000000007	0.9408487129211432	0.7058823529411765
lig_tnks2_5d	lig_tnks2_5g	0.0600000000000005	0.4098632311820989	0.5384615384615384
lig_tnks2_5d	lig_tnks2_5c	0.6800000000000006	1.0283167886734017	0.5384615384615384
lig_tnks2_5d	lig_tnks2_5k	-0.0599999999999987	0.2187750363349927	0.7021276595744681
lig_tnks2_5d	lig_tnks2_5p	0.2800000000000002	0.934029726982117	0.6730769230769231
lig_tnks2_5d	lig_tnks2_1b	0.7000000000000002	0.0242506980895997	0.4313725490196078
lig_tnks2_5d	lig_tnks2_3b	-0.4599999999999991	1.0401219940185538	0.8333333333333334
lig_tnks2_5d	lig_tnks2_8f	-0.6799999999999997	1.0664268207550052	0.375
lig_tnks2_5d	lig_tnks2_1a	1.7100000000000009	0.6257086610794076	0.4347826086956521
lig_tnks2_5d	lig_tnks2_5e	0.5700000000000003	0.9495489668846132	0.7391304347826086
lig_tnks2_5d	lig_tnks2_8b	-0.7599999999999998	0.9963039064407352	0.375
lig_tnks2_5d	lig_tnks2_8d	-1.17	0.4469434785842896	0.3870967741935484
lig_tnks2_5d	lig_tnks2_5j	-0.1399999999999988	0.1710158443450939	0.6326530612244898
lig_tnks2_5d	lig_tnks2_8e	0.4700000000000006	2.2001225662231447	0.3870967741935484
lig_tnks2_5d	lig_tnks2_5i	-0.8699999999999992	0.9654034328460686	0.5490196078431373
lig_tnks2_5d	lig_tnks2_5b	0.3000000000000007	0.352048925310374	0.6
lig_tnks2_5d	lig_tnks2_5l	0.5800000000000001	0.8663112688064576	0.56
lig_tnks2_5d	lig_tnks2_5m	-1.3200000000000005	1.057780392169953	0.673469387755102
lig_tnks2_8a	lig_tnks2_5o	-0.9000000000000004	1.995338702201844	0.3380281690140845
lig_tnks2_8a	lig_tnks2_8c	0.5	0.5059304269962012	0.3692307692307692
lig_tnks2_8a	lig_tnks2_5n	0.0700000000000002	0.8498139905929563	0.5
lig_tnks2_8a	lig_tnks2_5g	0.0	1.201119065284729	0.2835820895522388
lig_tnks2_8a	lig_tnks2_5c	0.6200000000000001	0.5833476829528808	0.2835820895522388
lig_tnks2_8a	lig_tnks2_5k	-0.1199999999999992	1.3696455907821647	0.3870967741935484
lig_tnks2_8a	lig_tnks2_5p	0.2199999999999997	1.0054689931869512	0.5
lig_tnks2_8a	lig_tnks2_1b	0.6399999999999997	1.6137488937377933	0.3859649122807017
lig_tnks2_8a	lig_tnks2_3b	-0.5199999999999996	2.853804130554199	0.5961538461538461
lig_tnks2_8a	lig_tnks2_8f	-0.7400000000000002	0.754212307520211	0.492063492063492
lig_tnks2_8a	lig_tnks2_1a	1.6500000000000004	1.0249074459075924	0.3846153846153846
lig_tnks2_8a	lig_tnks2_5e	0.5099999999999998	0.6584025526046755	0.4098360655737705
lig_tnks2_8a	lig_tnks2_8b	-0.8200000000000003	0.7225830030441288	0.7090909090909091
lig_tnks2_8a	lig_tnks2_8d	-1.2300000000000004	1.258369184583426	0.373134328358209
lig_tnks2_8a	lig_tnks2_5j	-0.1999999999999993	1.4011073827743523	0.34375
lig_tnks2_8a	lig_tnks2_8e	0.4100000000000001	0.4706891550123692	0.5081967213114754
lig_tnks2_8a	lig_tnks2_5i	-0.9299999999999996	2.483597331047058	0.2878787878787879
lig_tnks2_8a	lig_tnks2_5b	0.2400000000000002	1.19821918964386	0.3230769230769231
lig_tnks2_8a	lig_tnks2_5l	0.5199999999999996	0.7164836931228642	0.2923076923076923
lig_tnks2_8a	lig_tnks2_5m	-1.3800000000000008	2.641094450950624	0.375
lig_tnks2_5o	lig_tnks2_8c	1.4000000000000004	2.3321246147155765	0.4153846153846154
lig_tnks2_5o	lig_tnks2_5n	0.9700000000000006	1.022716854959727	0.7142857142857143
lig_tnks2_5o	lig_tnks2_5g	0.9000000000000004	0.2568590879440311	0.4126984126984127
lig_tnks2_5o	lig_tnks2_5c	1.5200000000000005	0.8730029058456426	0.3283582089552239
lig_tnks2_5o	lig_tnks2_5k	0.7800000000000011	0.2577207374572765	0.5892857142857143
lig_tnks2_5o	lig_tnks2_5p	1.12	0.9752951812744142	0.5737704918032787
lig_tnks2_5o	lig_tnks2_1b	1.54	0.1346210622787476	0.3225806451612903
lig_tnks2_5o	lig_tnks2_3b	0.3800000000000008	1.7731100273132316	0.4827586206896552
lig_tnks2_5o	lig_tnks2_8f	0.1600000000000001	0.9773867464065552	0.515625
lig_tnks2_5o	lig_tnks2_1a	2.5500000000000007	0.9651571989059456	0.293103448275862
lig_tnks2_5o	lig_tnks2_5e	1.41	0.7919397687911987	0.390625
lig_tnks2_5o	lig_tnks2_8b	0.08	0.9955882596969604	0.515625
lig_tnks2_5o	lig_tnks2_8d	-0.33	0.5517532062530517	0.532258064516129
lig_tnks2_5o	lig_tnks2_5j	0.7000000000000011	0.2093188285827648	0.3692307692307692
lig_tnks2_5o	lig_tnks2_8e	1.3100000000000005	2.176858363151551	0.417910447761194
lig_tnks2_5o	lig_tnks2_5i	-0.0299999999999993	0.9691607046127312	0.4915254237288136
lig_tnks2_5o	lig_tnks2_5b	1.1400000000000006	0.3494620466232305	0.3692307692307692
lig_tnks2_5o	lig_tnks2_5l	1.42	0.9043603372573852	0.4262295081967213
lig_tnks2_5o	lig_tnks2_5m	-0.4800000000000004	1.0666106748580937	0.7169811320754716
lig_tnks2_8c	lig_tnks2_5n	-0.4299999999999997	1.5338473844528195	0.3432835820895522
lig_tnks2_8c	lig_tnks2_5g	-0.5	1.828377604484558	0.3174603174603174
lig_tnks2_8c	lig_tnks2_5c	0.1200000000000001	1.2111706781387328	0.2388059701492537
lig_tnks2_8c	lig_tnks2_5k	-0.6199999999999992	2.0193144035339348	0.5660377358490566
lig_tnks2_8c	lig_tnks2_5p	-0.2800000000000002	1.7307150650024417	0.3432835820895522
lig_tnks2_8c	lig_tnks2_1b	0.1399999999999996	2.2909949874877933	0.3103448275862069
lig_tnks2_8c	lig_tnks2_3b	-1.0199999999999996	3.506353158950805	0.4035087719298245
lig_tnks2_8c	lig_tnks2_8f	-1.2400000000000002	1.4009952449798586	0.625
lig_tnks2_8c	lig_tnks2_1a	1.1500000000000004	1.6755867958068844	0.3269230769230769
lig_tnks2_8c	lig_tnks2_5e	0.0099999999999997	1.290150752067566	0.3174603174603174
lig_tnks2_8c	lig_tnks2_8b	-1.3200000000000005	1.3713862334191804	0.4444444444444444
lig_tnks2_8c	lig_tnks2_8d	-1.7300000000000004	1.889707307815552	0.8163265306122449
lig_tnks2_8c	lig_tnks2_5j	-0.6999999999999993	2.0574433326721184	0.296875
lig_tnks2_8c	lig_tnks2_8e	-0.0899999999999998	0.1882006788253782	0.7450980392156863
lig_tnks2_8c	lig_tnks2_5i	-1.4299999999999995	3.1086152124404904	0.3225806451612903
lig_tnks2_8c	lig_tnks2_5b	-0.2599999999999998	1.8421372270584104	0.296875
lig_tnks2_8c	lig_tnks2_5l	0.0199999999999995	1.369305949211121	0.35
lig_tnks2_8c	lig_tnks2_5m	-1.8800000000000008	3.278934960365296	0.4655172413793103
lig_tnks2_5n	lig_tnks2_5g	-0.0700000000000002	0.7164701890945436	0.3809523809523809
lig_tnks2_5n	lig_tnks2_5c	0.5499999999999998	0.1003475904464723	0.3809523809523809
lig_tnks2_5n	lig_tnks2_5k	-0.1899999999999995	0.7631118917465205	0.5
lig_tnks2_5n	lig_tnks2_5p	0.1499999999999994	0.0931807518005377	0.8076923076923077
lig_tnks2_5n	lig_tnks2_1b	0.5699999999999994	0.902261548042298	0.4035087719298245
lig_tnks2_5n	lig_tnks2_3b	-0.5899999999999999	2.5076925420761107	0.7142857142857143
lig_tnks2_5n	lig_tnks2_8f	-0.8100000000000005	0.0756810879707341	0.3380281690140845
lig_tnks2_5n	lig_tnks2_1a	1.58	0.2289740276336669	0.3773584905660377
lig_tnks2_5n	lig_tnks2_5e	0.4399999999999995	0.182126698493958	0.5263157894736842
lig_tnks2_5n	lig_tnks2_8b	-0.8900000000000006	0.0453149223327642	0.3380281690140845
lig_tnks2_5n	lig_tnks2_8d	-1.3000000000000007	0.4806709170341499	0.3478260869565217
lig_tnks2_5n	lig_tnks2_5j	-0.2699999999999996	0.812074084281921	0.45
lig_tnks2_5n	lig_tnks2_8e	0.3399999999999998	1.1269216203689574	0.3478260869565217
lig_tnks2_5n	lig_tnks2_5i	-1.0	1.9463263750076292	0.3870967741935484
lig_tnks2_5n	lig_tnks2_5b	0.1699999999999999	0.663373785018921	0.4262295081967213
lig_tnks2_5n	lig_tnks2_5l	0.4499999999999993	0.1165394067764289	0.3934426229508196
lig_tnks2_5n	lig_tnks2_5m	-1.450000000000001	2.033437681198121	0.4833333333333333
lig_tnks2_5g	lig_tnks2_5c	0.6200000000000001	0.4445800733566286	0.6666666666666666
lig_tnks2_5g	lig_tnks2_5k	-0.1199999999999992	0.3740302872657768	0.6
lig_tnks2_5g	lig_tnks2_5p	0.2199999999999997	0.2615172316133973	0.359375
lig_tnks2_5g	lig_tnks2_1b	0.6399999999999997	0.3851022577285772	0.4038461538461538
lig_tnks2_5g	lig_tnks2_3b	-0.5199999999999996	1.6538312625885006	0.4259259259259259
lig_tnks2_5g	lig_tnks2_8f	-0.7400000000000002	0.5894612169265745	0.3134328358208955
lig_tnks2_5g	lig_tnks2_1a	1.6500000000000004	0.2018513917922977	0.4042553191489361
lig_tnks2_5g	lig_tnks2_5e	0.5099999999999998	0.3728474473953245	0.6
lig_tnks2_5g	lig_tnks2_8b	-0.8200000000000003	0.5536045360565183	0.3134328358208955
lig_tnks2_5g	lig_tnks2_8d	-1.2300000000000004	0.0002430868148799	0.3230769230769231
lig_tnks2_5g	lig_tnks2_5j	-0.1999999999999993	0.4041989564895623	0.4814814814814814
lig_tnks2_5g	lig_tnks2_8e	0.4100000000000001	1.7246021366119386	0.3230769230769231
lig_tnks2_5g	lig_tnks2_5i	-0.9299999999999996	1.5305320549011228	0.7555555555555555
lig_tnks2_5g	lig_tnks2_5b	0.2400000000000002	0.2136182284355161	0.5384615384615384
lig_tnks2_5g	lig_tnks2_5l	0.5199999999999996	0.2787592601776119	0.56
lig_tnks2_5g	lig_tnks2_5m	-1.3800000000000008	1.6335375356674202	0.5769230769230769
lig_tnks2_5c	lig_tnks2_5k	-0.7399999999999993	0.992971410751342	0.4814814814814814
lig_tnks2_5c	lig_tnks2_5p	-0.4000000000000003	0.3629193507134918	0.359375
lig_tnks2_5c	lig_tnks2_1b	0.0199999999999995	1.005909543037415	0.4038461538461538
lig_tnks2_5c	lig_tnks2_3b	-1.1399999999999997	2.280467524528503	0.4259259259259259
lig_tnks2_5c	lig_tnks2_8f	-1.3600000000000003	0.0391648864746096	0.2394366197183098
lig_tnks2_5c	lig_tnks2_1a	1.0300000000000002	0.4189449262619018	0.4042553191489361
lig_tnks2_5c	lig_tnks2_5e	-0.1100000000000003	0.2443162059783938	0.6
lig_tnks2_5c	lig_tnks2_8b	-1.4400000000000004	0.0758891725540162	0.2394366197183098
lig_tnks2_5c	lig_tnks2_8d	-1.8500000000000003	0.6298436880111697	0.2463768115942029
lig_tnks2_5c	lig_tnks2_5j	-0.8199999999999994	1.023153491020202	0.6326530612244898
lig_tnks2_5c	lig_tnks2_8e	-0.2099999999999999	1.0943292760849	0.2463768115942029
lig_tnks2_5c	lig_tnks2_5i	-1.5499999999999998	2.1465075492858885	0.5490196078431373
lig_tnks2_5c	lig_tnks2_5b	-0.3799999999999999	0.8324911046028136	0.7391304347826086
lig_tnks2_5c	lig_tnks2_5l	-0.1000000000000005	0.340194439888001	0.56
lig_tnks2_5c	lig_tnks2_5m	-2.000000000000001	2.251948356628419	0.4642857142857143
lig_tnks2_5k	lig_tnks2_5p	0.3399999999999989	0.6176174545288076	0.4745762711864407
lig_tnks2_5k	lig_tnks2_1b	0.7599999999999989	0.1531273031234751	0.3518518518518518
lig_tnks2_5k	lig_tnks2_3b	-0.4000000000000003	1.2765169978141788	0.5714285714285714
lig_tnks2_5k	lig_tnks2_8f	-0.620000000000001	0.81368637561798	0.4666666666666667
lig_tnks2_5k	lig_tnks2_1a	1.7699999999999996	0.4180132341384883	0.3469387755102041
lig_tnks2_5k	lig_tnks2_5e	0.629999999999999	0.7428641366958608	0.6
lig_tnks2_5k	lig_tnks2_8b	-0.7000000000000011	0.7523415565490714	0.4666666666666667
lig_tnks2_5k	lig_tnks2_8d	-1.1100000000000012	0.1885107898712146	0.4827586206896552
lig_tnks2_5k	lig_tnks2_5j	-0.08	0.0080585050582886	0.5686274509803921
lig_tnks2_5k	lig_tnks2_8e	0.5299999999999994	1.9441734838485711	0.5636363636363636
lig_tnks2_5k	lig_tnks2_5i	-0.8100000000000005	1.1781668043136602	0.6122448979591837
lig_tnks2_5k	lig_tnks2_5b	0.3599999999999994	0.1372519588470452	0.5686274509803921
lig_tnks2_5k	lig_tnks2_5l	0.6399999999999988	0.6787216843664634	0.6595744680851063
lig_tnks2_5k	lig_tnks2_5m	-1.2600000000000016	1.2622491186391578	0.8222222222222222
lig_tnks2_5p	lig_tnks2_1b	0.4199999999999999	0.7416569757461549	0.4285714285714285
lig_tnks2_5p	lig_tnks2_3b	-0.7399999999999993	2.566655745506286	0.7142857142857143
lig_tnks2_5p	lig_tnks2_8f	-0.96	0.1259699249267578	0.3380281690140845
lig_tnks2_5p	lig_tnks2_1a	1.4300000000000006	0.0334357690811149	0.3773584905660377
lig_tnks2_5p	lig_tnks2_5e	0.29	0.0707693910598755	0.5
lig_tnks2_5p	lig_tnks2_8b	-1.04	0.1407883977890016	0.3380281690140845
lig_tnks2_5p	lig_tnks2_8d	-1.4500000000000002	0.2711449384689333	0.3478260869565217
lig_tnks2_5p	lig_tnks2_5j	-0.419999999999999	0.6924205255508413	0.4262295081967213
lig_tnks2_5p	lig_tnks2_8e	0.1900000000000004	1.3323887014389042	0.3478260869565217
lig_tnks2_5p	lig_tnks2_5i	-1.1499999999999997	1.8675282239913935	0.365079365079365
lig_tnks2_5p	lig_tnks2_5b	0.0200000000000004	0.533107380867004	0.4032258064516129
lig_tnks2_5p	lig_tnks2_5l	0.2999999999999998	0.0051380872726439	0.3709677419354839
lig_tnks2_5p	lig_tnks2_5m	-1.6000000000000003	1.9651683330535887	0.4590163934426229
lig_tnks2_1b	lig_tnks2_3b	-1.1599999999999993	0.6726828551292412	0.4583333333333333
lig_tnks2_1b	lig_tnks2_8f	-1.38	1.1382404518127442	0.3064516129032258
lig_tnks2_1b	lig_tnks2_1a	1.010000000000001	0.7477567291259775	0.7352941176470589
lig_tnks2_1b	lig_tnks2_5e	-0.1299999999999999	1.110946412086487	0.4313725490196078
lig_tnks2_1b	lig_tnks2_8b	-1.46	1.0369170093536375	0.3064516129032258
lig_tnks2_1b	lig_tnks2_8d	-1.87	0.5696996498107909	0.3166666666666666
lig_tnks2_1b	lig_tnks2_5j	-0.839999999999999	0.3618567323684702	0.3518518518518518
lig_tnks2_1b	lig_tnks2_8e	-0.2299999999999995	2.2454893779754643	0.3166666666666666
lig_tnks2_1b	lig_tnks2_5i	-1.5699999999999994	0.7539458346366876	0.4117647058823529
lig_tnks2_1b	lig_tnks2_5b	-0.3999999999999994	0.4585369586944586	0.4038461538461538
lig_tnks2_1b	lig_tnks2_5l	-0.1200000000000001	1.0511901426315309	0.3148148148148148
lig_tnks2_1b	lig_tnks2_5m	-2.0200000000000005	0.8107778024673467	0.3392857142857143
lig_tnks2_3b	lig_tnks2_8f	-0.2200000000000006	2.428482084274292	0.3934426229508196
lig_tnks2_3b	lig_tnks2_1a	2.17	2.63952486038208	0.4651162790697674
lig_tnks2_3b	lig_tnks2_5e	1.0299999999999994	2.88021686553955	0.6041666666666666
lig_tnks2_3b	lig_tnks2_8b	-0.3000000000000007	2.3947913169860837	0.3934426229508196
lig_tnks2_3b	lig_tnks2_8d	-0.7100000000000009	2.004794635772704	0.4067796610169492
lig_tnks2_3b	lig_tnks2_5j	0.3200000000000003	2.152086205482483	0.5098039215686274
lig_tnks2_3b	lig_tnks2_8e	0.9299999999999996	3.639463596343994	0.4067796610169492
lig_tnks2_3b	lig_tnks2_5i	-0.4100000000000001	0.9957434797286986	0.4339622641509434
lig_tnks2_3b	lig_tnks2_5b	0.7599999999999998	2.304454216957092	0.4807692307692308
lig_tnks2_3b	lig_tnks2_5l	1.0399999999999991	2.840476670265197	0.4423076923076923
lig_tnks2_3b	lig_tnks2_5m	-0.8600000000000012	0.9156093740463244	0.5490196078431373
lig_tnks2_8f	lig_tnks2_1a	2.390000000000001	0.1369193649291982	0.2982456140350877
lig_tnks2_8f	lig_tnks2_5e	1.25	0.1856026649475097	0.2941176470588235
lig_tnks2_8f	lig_tnks2_8b	-0.08	0.0977531205117702	0.7142857142857143
lig_tnks2_8f	lig_tnks2_8d	-0.4900000000000002	0.6041661405563357	0.7735849056603774
lig_tnks2_8f	lig_tnks2_5j	0.5400000000000009	0.921430311203002	0.2753623188405797
lig_tnks2_8f	lig_tnks2_8e	1.1500000000000004	1.0563802957534794	0.8431372549019608
lig_tnks2_8f	lig_tnks2_5i	-0.1899999999999995	1.964735808372497	0.3809523809523809
lig_tnks2_8f	lig_tnks2_5b	0.9800000000000004	0.7427571010589595	0.2753623188405797
lig_tnks2_8f	lig_tnks2_5l	1.2599999999999998	0.2336865568161013	0.3230769230769231
lig_tnks2_8f	lig_tnks2_5m	-0.6400000000000006	2.133491530418397	0.5789473684210527
lig_tnks2_1a	lig_tnks2_5e	-1.1400000000000006	0.577355847358703	0.4347826086956521
lig_tnks2_1a	lig_tnks2_8b	-2.4700000000000006	0.1121632766723639	0.2982456140350877
lig_tnks2_1a	lig_tnks2_8d	-2.880000000000001	0.4167717742919929	0.3090909090909091
lig_tnks2_1a	lig_tnks2_5j	-1.85	0.2931167840957642	0.3469387755102041
lig_tnks2_1a	lig_tnks2_8e	-1.2400000000000002	0.9989266490936276	0.3090909090909091
lig_tnks2_1a	lig_tnks2_5i	-2.58	1.2375127840042115	0.4130434782608695
lig_tnks2_1a	lig_tnks2_5b	-1.41	0.1284878587722777	0.4042553191489361
lig_tnks2_1a	lig_tnks2_5l	-1.1300000000000008	0.3817744207382194	0.3061224489795918
lig_tnks2_1a	lig_tnks2_5m	-3.030000000000001	1.4333353328704843	0.3333333333333333
lig_tnks2_5e	lig_tnks2_8b	-1.33	0.0061655473709105	0.2941176470588235
lig_tnks2_5e	lig_tnks2_8d	-1.7400000000000002	0.5488778257369997	0.303030303030303
lig_tnks2_5e	lig_tnks2_5j	-0.7099999999999991	0.9590037083625784	0.6326530612244898
lig_tnks2_5e	lig_tnks2_8e	-0.0999999999999996	1.179548048973084	0.3230769230769231
lig_tnks2_5e	lig_tnks2_5i	-1.4399999999999995	2.0754247927665705	0.5490196078431373
lig_tnks2_5e	lig_tnks2_5b	-0.2699999999999996	0.7631483268737789	0.5686274509803921
lig_tnks2_5e	lig_tnks2_5l	0.0099999999999997	0.2760438823699954	0.56
lig_tnks2_5e	lig_tnks2_5m	-1.8900000000000008	2.189521923065186	0.5471698113207547
lig_tnks2_8b	lig_tnks2_8d	-0.4100000000000001	0.634047064781189	0.5666666666666667
lig_tnks2_8b	lig_tnks2_5j	0.620000000000001	0.8818070936202993	0.2753623188405797
lig_tnks2_8b	lig_tnks2_8e	1.2300000000000004	1.0324849891662602	0.5932203389830508
lig_tnks2_8b	lig_tnks2_5i	-0.1099999999999994	1.9285653686523436	0.3809523809523809
lig_tnks2_8b	lig_tnks2_5b	1.0600000000000005	0.6412665271759026	0.2753623188405797
lig_tnks2_8b	lig_tnks2_5l	1.34	0.19899347782135	0.3230769230769231
lig_tnks2_8b	lig_tnks2_5m	-0.5600000000000005	2.090243992805481	0.5789473684210527
lig_tnks2_8d	lig_tnks2_5j	1.0300000000000011	0.3915503931045521	0.2835820895522388
lig_tnks2_8d	lig_tnks2_8e	1.6400000000000006	1.4583006644248968	0.6428571428571429
lig_tnks2_8d	lig_tnks2_5i	0.3000000000000007	1.446838688850402	0.3934426229508196
lig_tnks2_8d	lig_tnks2_5b	1.4700000000000006	0.1764017629623406	0.2835820895522388
lig_tnks2_8d	lig_tnks2_5l	1.75	0.287253737449646	0.3333333333333333
lig_tnks2_8d	lig_tnks2_5m	-0.1500000000000003	1.6107537984848026	0.6
lig_tnks2_5j	lig_tnks2_8e	0.6099999999999994	1.9883580064773556	0.303030303030303
lig_tnks2_5j	lig_tnks2_5i	-0.7300000000000004	1.1612274456024174	0.490566037735849
lig_tnks2_5j	lig_tnks2_5b	0.4399999999999995	0.1504675769805903	0.7391304347826086
lig_tnks2_5j	lig_tnks2_5l	0.7199999999999989	0.6967681397497643	0.6956521739130435
lig_tnks2_5j	lig_tnks2_5m	-1.1800000000000015	1.2463030147552503	0.5185185185185185
lig_tnks2_8e	lig_tnks2_5i	-1.34	3.087228384017944	0.328125
lig_tnks2_8e	lig_tnks2_5b	-0.1699999999999999	1.81013671875	0.303030303030303
lig_tnks2_8e	lig_tnks2_5l	0.1099999999999994	1.3572851562500006	0.3548387096774194
lig_tnks2_8e	lig_tnks2_5m	-1.790000000000001	3.2430521631240854	0.4666666666666667
lig_tnks2_5i	lig_tnks2_5b	1.17	1.2023685444891452	0.5490196078431373
lig_tnks2_5i	lig_tnks2_5l	1.4499999999999993	1.7393699407577508	0.5714285714285714
lig_tnks2_5i	lig_tnks2_5m	-0.450000000000001	0.2041688084602366	0.6875
lig_tnks2_5b	lig_tnks2_5l	0.2799999999999993	0.5004950451850885	0.6956521739130435
lig_tnks2_5b	lig_tnks2_5m	-1.620000000000001	1.4339883875846873	0.5185185185185185
lig_tnks2_5l	lig_tnks2_5m	-1.9000000000000004	1.920803686231375	0.6
