# Supplementary material for: Computing the relative binding affinity of ligands based on a pairwise binding comparison network
Source: Nat Comput Sci. 2023 Oct 19;3(10):860–72. doi: 10.1038/s43588-023-00529-9 (PMC10766524; doi:10.1038/s43588-023-00529-9)
Supplement: Supplementary file 9 — Statistical source data. [file 43588_2023_529_MOESM9_ESM.zip]

Archive with 1,604 entries (1,442 files):
- source_data_figure3/
- source_data_figure3/explanatory_document.txt
- source_data_figure3/finetune_results/
- source_data_figure3/finetune_results/Bace/
- source_data_figure3/finetune_results/Bace/ref10_results/
- source_data_figure3/finetune_results/Bace/ref10_results/0_record.txt
- source_data_figure3/finetune_results/Bace/ref10_results/1_record.txt
- source_data_figure3/finetune_results/Bace/ref10_results/2_record.txt
- source_data_figure3/finetune_results/Bace/ref10_results/3_record.txt
- source_data_figure3/finetune_results/Bace/ref10_results/4_record.txt
- source_data_figure3/finetune_results/Bace/ref10_results/5_record.txt
- source_data_figure3/finetune_results/Bace/ref10_results/6_record.txt
- source_data_figure3/finetune_results/Bace/ref10_results/7_record.txt
- source_data_figure3/finetune_results/Bace/ref10_results/8_record.txt
- source_data_figure3/finetune_results/Bace/ref10_results/9_record.txt
- source_data_figure3/finetune_results/Bace/ref2_results/
- source_data_figure3/finetune_results/Bace/ref2_results/0_record.txt
- source_data_figure3/finetune_results/Bace/ref2_results/1_record.txt
- source_data_figure3/finetune_results/Bace/ref2_results/2_record.txt
- source_data_figure3/finetune_results/Bace/ref2_results/3_record.txt
- source_data_figure3/finetune_results/Bace/ref2_results/4_record.txt
- source_data_figure3/finetune_results/Bace/ref2_results/5_record.txt
- source_data_figure3/finetune_results/Bace/ref2_results/6_record.txt
- source_data_figure3/finetune_results/Bace/ref2_results/7_record.txt
- source_data_figure3/finetune_results/Bace/ref2_results/8_record.txt
- source_data_figure3/finetune_results/Bace/ref2_results/9_record.txt
- source_data_figure3/finetune_results/Bace/ref3_results/
- source_data_figure3/finetune_results/Bace/ref3_results/0_record.txt
- source_data_figure3/finetune_results/Bace/ref3_results/1_record.txt
- source_data_figure3/finetune_results/Bace/ref3_results/2_record.txt
- source_data_figure3/finetune_results/Bace/ref3_results/3_record.txt
- source_data_figure3/finetune_results/Bace/ref3_results/4_record.txt
- source_data_figure3/finetune_results/Bace/ref3_results/5_record.txt
- source_data_figure3/finetune_results/Bace/ref3_results/6_record.txt
- source_data_figure3/finetune_results/Bace/ref3_results/7_record.txt
- source_data_figure3/finetune_results/Bace/ref3_results/8_record.txt
- source_data_figure3/finetune_results/Bace/ref3_results/9_record.txt
- source_data_figure3/finetune_results/Bace/ref4_results/
- source_data_figure3/finetune_results/Bace/ref4_results/0_record.txt
- source_data_figure3/finetune_results/Bace/ref4_results/1_record.txt
- source_data_figure3/finetune_results/Bace/ref4_results/2_record.txt
- source_data_figure3/finetune_results/Bace/ref4_results/3_record.txt
- source_data_figure3/finetune_results/Bace/ref4_results/4_record.txt
- source_data_figure3/finetune_results/Bace/ref4_results/5_record.txt
- source_data_figure3/finetune_results/Bace/ref4_results/6_record.txt
- source_data_figure3/finetune_results/Bace/ref4_results/7_record.txt
- source_data_figure3/finetune_results/Bace/ref4_results/8_record.txt
- source_data_figure3/finetune_results/Bace/ref4_results/9_record.txt
- source_data_figure3/finetune_results/Bace/ref5_results/
- source_data_figure3/finetune_results/Bace/ref5_results/0_record.txt
- source_data_figure3/finetune_results/Bace/ref5_results/1_record.txt
- source_data_figure3/finetune_results/Bace/ref5_results/2_record.txt
- source_data_figure3/finetune_results/Bace/ref5_results/3_record.txt
- source_data_figure3/finetune_results/Bace/ref5_results/4_record.txt
- source_data_figure3/finetune_results/Bace/ref5_results/5_record.txt
- source_data_figure3/finetune_results/Bace/ref5_results/6_record.txt
- source_data_figure3/finetune_results/Bace/ref5_results/7_record.txt
- source_data_figure3/finetune_results/Bace/ref5_results/8_record.txt
- source_data_figure3/finetune_results/Bace/ref5_results/9_record.txt
- source_data_figure3/finetune_results/Bace/ref6_results/
- source_data_figure3/finetune_results/Bace/ref6_results/0_record.txt
- source_data_figure3/finetune_results/Bace/ref6_results/1_record.txt
- source_data_figure3/finetune_results/Bace/ref6_results/2_record.txt
- source_data_figure3/finetune_results/Bace/ref6_results/3_record.txt
- source_data_figure3/finetune_results/Bace/ref6_results/4_record.txt
- source_data_figure3/finetune_results/Bace/ref6_results/5_record.txt
- source_data_figure3/finetune_results/Bace/ref6_results/6_record.txt
- source_data_figure3/finetune_results/Bace/ref6_results/7_record.txt
- source_data_figure3/finetune_results/Bace/ref6_results/8_record.txt
- source_data_figure3/finetune_results/Bace/ref6_results/9_record.txt
- source_data_figure3/finetune_results/Bace/ref7_results/
- source_data_figure3/finetune_results/Bace/ref7_results/0_record.txt
- source_data_figure3/finetune_results/Bace/ref7_results/1_record.txt
- source_data_figure3/finetune_results/Bace/ref7_results/2_record.txt
- source_data_figure3/finetune_results/Bace/ref7_results/3_record.txt
- source_data_figure3/finetune_results/Bace/ref7_results/4_record.txt
- source_data_figure3/finetune_results/Bace/ref7_results/5_record.txt
- source_data_figure3/finetune_results/Bace/ref7_results/6_record.txt
- source_data_figure3/finetune_results/Bace/ref7_results/7_record.txt
- source_data_figure3/finetune_results/Bace/ref7_results/8_record.txt
- source_data_figure3/finetune_results/Bace/ref7_results/9_record.txt
- source_data_figure3/finetune_results/Bace/ref8_results/
- source_data_figure3/finetune_results/Bace/ref8_results/0_record.txt
- source_data_figure3/finetune_results/Bace/ref8_results/1_record.txt
- source_data_figure3/finetune_results/Bace/ref8_results/2_record.txt
- source_data_figure3/finetune_results/Bace/ref8_results/3_record.txt
- source_data_figure3/finetune_results/Bace/ref8_results/4_record.txt
- source_data_figure3/finetune_results/Bace/ref8_results/5_record.txt
- source_data_figure3/finetune_results/Bace/ref8_results/6_record.txt
- source_data_figure3/finetune_results/Bace/ref8_results/7_record.txt
- source_data_figure3/finetune_results/Bace/ref8_results/8_record.txt
- source_data_figure3/finetune_results/Bace/ref8_results/9_record.txt
- source_data_figure3/finetune_results/Bace/ref9_results/
- source_data_figure3/finetune_results/Bace/ref9_results/0_record.txt
- source_data_figure3/finetune_results/Bace/ref9_results/1_record.txt
- source_data_figure3/finetune_results/Bace/ref9_results/2_record.txt
- source_data_figure3/finetune_results/Bace/ref9_results/3_record.txt
- source_data_figure3/finetune_results/Bace/ref9_results/4_record.txt
- source_data_figure3/finetune_results/Bace/ref9_results/5_record.txt
- source_data_figure3/finetune_results/Bace/ref9_results/6_record.txt
- source_data_figure3/finetune_results/Bace/ref9_results/7_record.txt
- source_data_figure3/finetune_results/Bace/ref9_results/8_record.txt
- source_data_figure3/finetune_results/Bace/ref9_results/9_record.txt
- source_data_figure3/finetune_results/CDK2/
- source_data_figure3/finetune_results/CDK2/ref10_results/
- source_data_figure3/finetune_results/CDK2/ref10_results/0_record.txt
- source_data_figure3/finetune_results/CDK2/ref10_results/1_record.txt
- source_data_figure3/finetune_results/CDK2/ref10_results/2_record.txt
- source_data_figure3/finetune_results/CDK2/ref10_results/3_record.txt
- source_data_figure3/finetune_results/CDK2/ref10_results/4_record.txt
- source_data_figure3/finetune_results/CDK2/ref10_results/5_record.txt
- source_data_figure3/finetune_results/CDK2/ref10_results/6_record.txt
- source_data_figure3/finetune_results/CDK2/ref10_results/7_record.txt
- source_data_figure3/finetune_results/CDK2/ref10_results/8_record.txt
- source_data_figure3/finetune_results/CDK2/ref10_results/9_record.txt
- source_data_figure3/finetune_results/CDK2/ref2_results/
- source_data_figure3/finetune_results/CDK2/ref2_results/0_record.txt
- source_data_figure3/finetune_results/CDK2/ref2_results/1_record.txt
- source_data_figure3/finetune_results/CDK2/ref2_results/2_record.txt
- source_data_figure3/finetune_results/CDK2/ref2_results/3_record.txt
- source_data_figure3/finetune_results/CDK2/ref2_results/4_record.txt
- source_data_figure3/finetune_results/CDK2/ref2_results/5_record.txt
- source_data_figure3/finetune_results/CDK2/ref2_results/6_record.txt
- source_data_figure3/finetune_results/CDK2/ref2_results/7_record.txt
- source_data_figure3/finetune_results/CDK2/ref2_results/8_record.txt
- source_data_figure3/finetune_results/CDK2/ref2_results/9_record.txt
- source_data_figure3/finetune_results/CDK2/ref3_results/
- source_data_figure3/finetune_results/CDK2/ref3_results/0_record.txt
- source_data_figure3/finetune_results/CDK2/ref3_results/1_record.txt
- source_data_figure3/finetune_results/CDK2/ref3_results/2_record.txt
- source_data_figure3/finetune_results/CDK2/ref3_results/3_record.txt
- source_data_figure3/finetune_results/CDK2/ref3_results/4_record.txt
- source_data_figure3/finetune_results/CDK2/ref3_results/5_record.txt
- source_data_figure3/finetune_results/CDK2/ref3_results/6_record.txt
- source_data_figure3/finetune_results/CDK2/ref3_results/7_record.txt
- source_data_figure3/finetune_results/CDK2/ref3_results/8_record.txt
- source_data_figure3/finetune_results/CDK2/ref3_results/9_record.txt
- source_data_figure3/finetune_results/CDK2/ref4_results/
- source_data_figure3/finetune_results/CDK2/ref4_results/0_record.txt
- source_data_figure3/finetune_results/CDK2/ref4_results/1_record.txt
- source_data_figure3/finetune_results/CDK2/ref4_results/2_record.txt
- source_data_figure3/finetune_results/CDK2/ref4_results/3_record.txt
- source_data_figure3/finetune_results/CDK2/ref4_results/4_record.txt
- source_data_figure3/finetune_results/CDK2/ref4_results/5_record.txt
- source_data_figure3/finetune_results/CDK2/ref4_results/6_record.txt
- source_data_figure3/finetune_results/CDK2/ref4_results/7_record.txt
- source_data_figure3/finetune_results/CDK2/ref4_results/8_record.txt
- source_data_figure3/finetune_results/CDK2/ref4_results/9_record.txt
- source_data_figure3/finetune_results/CDK2/ref5_results/
- source_data_figure3/finetune_results/CDK2/ref5_results/0_record.txt
- source_data_figure3/finetune_results/CDK2/ref5_results/1_record.txt
- source_data_figure3/finetune_results/CDK2/ref5_results/2_record.txt
- source_data_figure3/finetune_results/CDK2/ref5_results/3_record.txt
- source_data_figure3/finetune_results/CDK2/ref5_results/4_record.txt
- source_data_figure3/finetune_results/CDK2/ref5_results/5_record.txt
- source_data_figure3/finetune_results/CDK2/ref5_results/6_record.txt
- source_data_figure3/finetune_results/CDK2/ref5_results/7_record.txt
- source_data_figure3/finetune_results/CDK2/ref5_results/8_record.txt
- source_data_figure3/finetune_results/CDK2/ref5_results/9_record.txt
- source_data_figure3/finetune_results/CDK2/ref6_results/
- source_data_figure3/finetune_results/CDK2/ref6_results/0_record.txt
- source_data_figure3/finetune_results/CDK2/ref6_results/1_record.txt
- source_data_figure3/finetune_results/CDK2/ref6_results/2_record.txt
- source_data_figure3/finetune_results/CDK2/ref6_results/3_record.txt
- source_data_figure3/finetune_results/CDK2/ref6_results/4_record.txt
- source_data_figure3/finetune_results/CDK2/ref6_results/5_record.txt
- source_data_figure3/finetune_results/CDK2/ref6_results/6_record.txt
- source_data_figure3/finetune_results/CDK2/ref6_results/7_record.txt
- source_data_figure3/finetune_results/CDK2/ref6_results/8_record.txt
- source_data_figure3/finetune_results/CDK2/ref6_results/9_record.txt
- source_data_figure3/finetune_results/CDK2/ref7_results/
- source_data_figure3/finetune_results/CDK2/ref7_results/0_record.txt
- source_data_figure3/finetune_results/CDK2/ref7_results/1_record.txt
- source_data_figure3/finetune_results/CDK2/ref7_results/2_record.txt
- source_data_figure3/finetune_results/CDK2/ref7_results/3_record.txt
- source_data_figure3/finetune_results/CDK2/ref7_results/4_record.txt
- source_data_figure3/finetune_results/CDK2/ref7_results/5_record.txt
- source_data_figure3/finetune_results/CDK2/ref7_results/6_record.txt
- source_data_figure3/finetune_results/CDK2/ref7_results/7_record.txt
- source_data_figure3/finetune_results/CDK2/ref7_results/8_record.txt
- source_data_figure3/finetune_results/CDK2/ref7_results/9_record.txt
- source_data_figure3/finetune_results/CDK2/ref8_results/
- source_data_figure3/finetune_results/CDK2/ref8_results/0_record.txt
- source_data_figure3/finetune_results/CDK2/ref8_results/1_record.txt
- source_data_figure3/finetune_results/CDK2/ref8_results/2_record.txt
- source_data_figure3/finetune_results/CDK2/ref8_results/3_record.txt
- source_data_figure3/finetune_results/CDK2/ref8_results/4_record.txt
- source_data_figure3/finetune_results/CDK2/ref8_results/5_record.txt
- source_data_figure3/finetune_results/CDK2/ref8_results/6_record.txt
- source_data_figure3/finetune_results/CDK2/ref8_results/7_record.txt
- source_data_figure3/finetune_results/CDK2/ref8_results/8_record.txt
- source_data_figure3/finetune_results/CDK2/ref8_results/9_record.txt
- source_data_figure3/finetune_results/CDK2/ref9_results/
- source_data_figure3/finetune_results/CDK2/ref9_results/0_record.txt
- source_data_figure3/finetune_results/CDK2/ref9_results/1_record.txt
- source_data_figure3/finetune_results/CDK2/ref9_results/2_record.txt
- source_data_figure3/finetune_results/CDK2/ref9_results/3_record.txt
- source_data_figure3/finetune_results/CDK2/ref9_results/4_record.txt
- source_data_figure3/finetune_results/CDK2/ref9_results/5_record.txt
- source_data_figure3/finetune_results/CDK2/ref9_results/6_record.txt
- source_data_figure3/finetune_results/CDK2/ref9_results/7_record.txt
- source_data_figure3/finetune_results/CDK2/ref9_results/8_record.txt
- source_data_figure3/finetune_results/CDK2/ref9_results/9_record.txt
- source_data_figure3/finetune_results/Jnk1/
- source_data_figure3/finetune_results/Jnk1/ref10_results/
- source_data_figure3/finetune_results/Jnk1/ref10_results/0_record.txt
- source_data_figure3/finetune_results/Jnk1/ref10_results/1_record.txt
- source_data_figure3/finetune_results/Jnk1/ref10_results/2_record.txt
- source_data_figure3/finetune_results/Jnk1/ref10_results/3_record.txt
- source_data_figure3/finetune_results/Jnk1/ref10_results/4_record.txt
- source_data_figure3/finetune_results/Jnk1/ref10_results/5_record.txt
- source_data_figure3/finetune_results/Jnk1/ref10_results/6_record.txt
- source_data_figure3/finetune_results/Jnk1/ref10_results/7_record.txt
- source_data_figure3/finetune_results/Jnk1/ref10_results/8_record.txt
- source_data_figure3/finetune_results/Jnk1/ref10_results/9_record.txt
- source_data_figure3/finetune_results/Jnk1/ref2_results/
- source_data_figure3/finetune_results/Jnk1/ref2_results/0_record.txt
- source_data_figure3/finetune_results/Jnk1/ref2_results/1_record.txt
- source_data_figure3/finetune_results/Jnk1/ref2_results/2_record.txt
- source_data_figure3/finetune_results/Jnk1/ref2_results/3_record.txt
- source_data_figure3/finetune_results/Jnk1/ref2_results/4_record.txt
- source_data_figure3/finetune_results/Jnk1/ref2_results/5_record.txt
- source_data_figure3/finetune_results/Jnk1/ref2_results/6_record.txt
- source_data_figure3/finetune_results/Jnk1/ref2_results/7_record.txt
- source_data_figure3/finetune_results/Jnk1/ref2_results/8_record.txt
- source_data_figure3/finetune_results/Jnk1/ref2_results/9_record.txt
- source_data_figure3/finetune_results/Jnk1/ref3_results/
- source_data_figure3/finetune_results/Jnk1/ref3_results/0_record.txt
- source_data_figure3/finetune_results/Jnk1/ref3_results/1_record.txt
- source_data_figure3/finetune_results/Jnk1/ref3_results/2_record.txt
- source_data_figure3/finetune_results/Jnk1/ref3_results/3_record.txt
- source_data_figure3/finetune_results/Jnk1/ref3_results/4_record.txt
- source_data_figure3/finetune_results/Jnk1/ref3_results/5_record.txt
- source_data_figure3/finetune_results/Jnk1/ref3_results/6_record.txt
- source_data_figure3/finetune_results/Jnk1/ref3_results/7_record.txt
- source_data_figure3/finetune_results/Jnk1/ref3_results/8_record.txt
- source_data_figure3/finetune_results/Jnk1/ref3_results/9_record.txt
- source_data_figure3/finetune_results/Jnk1/ref4_results/
- source_data_figure3/finetune_results/Jnk1/ref4_results/0_record.txt
- source_data_figure3/finetune_results/Jnk1/ref4_results/1_record.txt
- source_data_figure3/finetune_results/Jnk1/ref4_results/2_record.txt
- source_data_figure3/finetune_results/Jnk1/ref4_results/3_record.txt
- source_data_figure3/finetune_results/Jnk1/ref4_results/4_record.txt
- source_data_figure3/finetune_results/Jnk1/ref4_results/5_record.txt
- source_data_figure3/finetune_results/Jnk1/ref4_results/6_record.txt
- source_data_figure3/finetune_results/Jnk1/ref4_results/7_record.txt
- source_data_figure3/finetune_results/Jnk1/ref4_results/8_record.txt
- source_data_figure3/finetune_results/Jnk1/ref4_results/9_record.txt
- source_data_figure3/finetune_results/Jnk1/ref5_results/
- source_data_figure3/finetune_results/Jnk1/ref5_results/0_record.txt
- source_data_figure3/finetune_results/Jnk1/ref5_results/1_record.txt
- source_data_figure3/finetune_results/Jnk1/ref5_results/2_record.txt
- source_data_figure3/finetune_results/Jnk1/ref5_results/3_record.txt
- source_data_figure3/finetune_results/Jnk1/ref5_results/4_record.txt
- source_data_figure3/finetune_results/Jnk1/ref5_results/5_record.txt
- source_data_figure3/finetune_results/Jnk1/ref5_results/6_record.txt
- source_data_figure3/finetune_results/Jnk1/ref5_results/7_record.txt
- source_data_figure3/finetune_results/Jnk1/ref5_results/8_record.txt
- source_data_figure3/finetune_results/Jnk1/ref5_results/9_record.txt
- source_data_figure3/finetune_results/Jnk1/ref6_results/
- source_data_figure3/finetune_results/Jnk1/ref6_results/0_record.txt
- source_data_figure3/finetune_results/Jnk1/ref6_results/1_record.txt
- source_data_figure3/finetune_results/Jnk1/ref6_results/2_record.txt
- source_data_figure3/finetune_results/Jnk1/ref6_results/3_record.txt
- source_data_figure3/finetune_results/Jnk1/ref6_results/4_record.txt
- source_data_figure3/finetune_results/Jnk1/ref6_results/5_record.txt
- source_data_figure3/finetune_results/Jnk1/ref6_results/6_record.txt
- source_data_figure3/finetune_results/Jnk1/ref6_results/7_record.txt
- source_data_figure3/finetune_results/Jnk1/ref6_results/8_record.txt
- source_data_figure3/finetune_results/Jnk1/ref6_results/9_record.txt
- source_data_figure3/finetune_results/Jnk1/ref7_results/
- source_data_figure3/finetune_results/Jnk1/ref7_results/0_record.txt
- source_data_figure3/finetune_results/Jnk1/ref7_results/1_record.txt
- source_data_figure3/finetune_results/Jnk1/ref7_results/2_record.txt
- source_data_figure3/finetune_results/Jnk1/ref7_results/3_record.txt
- source_data_figure3/finetune_results/Jnk1/ref7_results/4_record.txt
- source_data_figure3/finetune_results/Jnk1/ref7_results/5_record.txt
- source_data_figure3/finetune_results/Jnk1/ref7_results/6_record.txt
- source_data_figure3/finetune_results/Jnk1/ref7_results/7_record.txt
- source_data_figure3/finetune_results/Jnk1/ref7_results/8_record.txt
- source_data_figure3/finetune_results/Jnk1/ref7_results/9_record.txt
- source_data_figure3/finetune_results/Jnk1/ref8_results/
- source_data_figure3/finetune_results/Jnk1/ref8_results/0_record.txt
- source_data_figure3/finetune_results/Jnk1/ref8_results/1_record.txt
- source_data_figure3/finetune_results/Jnk1/ref8_results/2_record.txt
- source_data_figure3/finetune_results/Jnk1/ref8_results/3_record.txt
- source_data_figure3/finetune_results/Jnk1/ref8_results/4_record.txt
- source_data_figure3/finetune_results/Jnk1/ref8_results/5_record.txt
- source_data_figure3/finetune_results/Jnk1/ref8_results/6_record.txt
- source_data_figure3/finetune_results/Jnk1/ref8_results/7_record.txt
- source_data_figure3/finetune_results/Jnk1/ref8_results/8_record.txt
- source_data_figure3/finetune_results/Jnk1/ref8_results/9_record.txt
- source_data_figure3/finetune_results/Jnk1/ref9_results/
- source_data_figure3/finetune_results/Jnk1/ref9_results/0_record.txt
- source_data_figure3/finetune_results/Jnk1/ref9_results/1_record.txt
- source_data_figure3/finetune_results/Jnk1/ref9_results/2_record.txt
- source_data_figure3/finetune_results/Jnk1/ref9_results/3_record.txt
- source_data_figure3/finetune_results/Jnk1/ref9_results/4_record.txt
- source_data_figure3/finetune_results/Jnk1/ref9_results/5_record.txt
- source_data_figure3/finetune_results/Jnk1/ref9_results/6_record.txt
[truncated: 1,304 more entries]
