# Supplementary material for: Computing the relative binding affinity of ligands based on a pairwise binding comparison network
Source: Nat Comput Sci. 2023 Oct 19;3(10):860–72. doi: 10.1038/s43588-023-00529-9 (PMC10766524; doi:10.1038/s43588-023-00529-9)
Supplement: Supplementary file 9 — Statistical source data. [file 43588_2023_529_MOESM9_ESM.zip › source_data_figure3/explanatory_document.txt]

Figure 3a, 3b, 3c, and 3d share the common source data.

FEP1 set:
BACE	CDK2	JNK1	MCL1	p38	PTP1B	Thrombin	   Tyk2

FEP2 set:
CDK8	c-Met	Eg5	HIF-2α	PFKFB3	SHP-2	SYK   TNKS2

Our Figure 3 depicts how the ranking performance of PBCNet changes as the number 
of fine-tuning ligands varies. For each system, and for each number of fine-tuning ligands, 
we conducted 10 independent runs. Readers who want to check the performance of the 
model fine-tuned using 3 compounds on the Bace system should check the folder
"finetune_results\Bace\ref3_results\".

The jupyter file shows our statistical process.
