# Supplementary material for: Computing the relative binding affinity of ligands based on a pairwise binding comparison network
Source: Nat Comput Sci. 2023 Oct 19;3(10):860–72. doi: 10.1038/s43588-023-00529-9 (PMC10766524; doi:10.1038/s43588-023-00529-9)
Supplement: Supplementary file 9 — Statistical source data. [file 43588_2023_529_MOESM9_ESM.zip › source_data_figure3/finetune_results/Bace/ref10_results/0_record.txt]

without ligands RMSE_G 0.9193202152312225 Spearman 0.44653566380708415 Pearson 0.5571312155960192 Kendall 0.31889156216620157
with ligands RMSE_G 0.9271641919087216 Spearman 0.5399524440169691 Pearson 0.6175024018419838 Kendall 0.38019945499772156
 
    
Epoch 0  Loss 0.03654169506496853
Training Set mae 0.7248325347900391
Training Set rmse 0.8890010193460268
Epoch 0
without ligands RMSE_G 0.9325672765225087 Spearman 0.49991463971045974 Pearson 0.5583098402830994 Kendall 0.3684281155124076
with ligands RMSE_G 0.9445824384620791 Spearman 0.5915911108547474 Pearson 0.6314463221888597 Kendall 0.4249288026445124
 
    
Epoch 1  Loss 0.031786510679456925
Training Set mae 0.6928446451822917
Training Set rmse 0.8429813101634812
Epoch 1
without ligands RMSE_G 0.8877800498314982 Spearman 0.5536357885362928 Pearson 0.5917279227582047 Kendall 0.4179646688586137
with ligands RMSE_G 0.9028323939078285 Spearman 0.6326702498104863 Pearson 0.6550177556187429 Kendall 0.4600732900812765
 
    
Epoch 2  Loss 0.028530024157630073
Training Set mae 0.6969689051310222
Training Set rmse 0.8019317219442236
Epoch 2
without ligands RMSE_G 0.8491623525181584 Spearman 0.5467923300871421 Pearson 0.606600407855819 Kendall 0.42415673802688947
with ligands RMSE_G 0.8586844796030703 Spearman 0.6409118325476878 Pearson 0.6659595731172253 Kendall 0.4760480570979875
 
    
Epoch 3  Loss 0.027448613113827177
Training Set mae 0.660261705186632
Training Set rmse 0.806515306821932
Epoch 3
without ligands RMSE_G 0.8355455815846952 Spearman 0.544739292552397 Pearson 0.6046833293020409 Kendall 0.40558053052206217
with ligands RMSE_G 0.8394642163389325 Spearman 0.6425859040411819 Pearson 0.664169955066386 Kendall 0.4728531036946453
 
    
Epoch 4  Loss 0.0211635152498881
Training Set mae 0.582869201236301
Training Set rmse 0.6962232780084615
Epoch 4
without ligands RMSE_G 0.8410162094940239 Spearman 0.5310523756540955 Pearson 0.60241142386395 Kendall 0.3931963921855106
with ligands RMSE_G 0.8412834922539199 Spearman 0.6284206837116167 Pearson 0.6634673983569163 Kendall 0.4600732900812765
 
    
Epoch 5  Loss 0.024477346738179525
Training Set mae 0.6450372166103787
Training Set rmse 0.7808458088000682
Epoch 5
without ligands RMSE_G 0.8510317395145482 Spearman 0.5310523756540955 Pearson 0.5955265082047564 Kendall 0.3931963921855106
with ligands RMSE_G 0.8490404026113132 Spearman 0.6181187052901148 Pearson 0.6601398498602002 Kendall 0.4504884298712499
 
    
Epoch 6  Loss 0.01691537896792094
Training Set mae 0.50695251888699
Training Set rmse 0.6080418275867641
Epoch 6
without ligands RMSE_G 0.8629451197858916 Spearman 0.5368693153358736 Pearson 0.5918630603694854 Kendall 0.40558053052206217
with ligands RMSE_G 0.858976741048434 Spearman 0.6221107219284469 Pearson 0.6591521499900366 Kendall 0.4664631968879609
 
    
Epoch 7  Loss 0.017874974012374877
Training Set mae 0.4727176030476888
Training Set rmse 0.6067369792700568
Epoch 7
without ligands RMSE_G 0.8658110963867315 Spearman 0.5361849694909585 Pearson 0.5879422965581529 Kendall 0.40558053052206217
with ligands RMSE_G 0.8603255684088564 Spearman 0.6194064525928026 Pearson 0.6581262524130111 Kendall 0.4632682434846187
 
    
Epoch 8  Loss 0.021467908223470052
Training Set mae 0.5393395317925347
Training Set rmse 0.6536436286068396
Epoch 8
without ligands RMSE_G 0.8645601770820189 Spearman 0.5491875405443448 Pearson 0.5878391846755026 Kendall 0.4117725996903379
with ligands RMSE_G 0.8582786372356183 Spearman 0.6346018707645179 Pearson 0.659836715078841 Kendall 0.4760480570979875
 
    
Epoch 9  Loss 0.02077473865614997
Training Set mae 0.5701397789849175
Training Set rmse 0.6690727682967367
Epoch 9
without ligands RMSE_G 0.8628825908747485 Spearman 0.5443971196299394 Pearson 0.5887566105468252 Kendall 0.40558053052206217
with ligands RMSE_G 0.8560972469164426 Spearman 0.6389802115936561 Pearson 0.6618971702203712 Kendall 0.47924301050132967
 
Stop Training
