# Supplementary material for: Computing the relative binding affinity of ligands based on a pairwise binding comparison network
Source: Nat Comput Sci. 2023 Oct 19;3(10):860–72. doi: 10.1038/s43588-023-00529-9 (PMC10766524; doi:10.1038/s43588-023-00529-9)
Supplement: Supplementary file 9 — Statistical source data. [file 43588_2023_529_MOESM9_ESM.zip › source_data_figure3/finetune_results/Bace/ref10_results/1_record.txt]

without ligands RMSE_G 0.9025999083061556 Spearman 0.618200623671076 Pearson 0.6610668383994067 Kendall 0.4489250146999925
with ligands RMSE_G 0.9025222327156893 Spearman 0.5197348113647715 Pearson 0.6114502805031921 Kendall 0.36741964138435274
 
    
Epoch 0  Loss 0.0296899504131741
Training Set mae 0.6899600134955512
Training Set rmse 0.8323258476893355
Epoch 0
without ligands RMSE_G 0.9384790339581793 Spearman 0.6452276570247091 Pearson 0.6937932981629825 Kendall 0.4736932913730955
with ligands RMSE_G 0.9479811671943258 Spearman 0.5453609826882576 Pearson 0.65178207494273 Kendall 0.38658936180440595
 
    
Epoch 1  Loss 0.023715758323669435
Training Set mae 0.6291302151150173
Training Set rmse 0.7573648185677323
Epoch 1
without ligands RMSE_G 0.9494791122672498 Spearman 0.7061240106569456 Pearson 0.7247039478973819 Kendall 0.5294219138875773
with ligands RMSE_G 0.9657443549538232 Spearman 0.6222394966587156 Pearson 0.6784783544558891 Kendall 0.4568783366779343
 
    
Epoch 2  Loss 0.01984448300467597
Training Set mae 0.5593872918023004
Training Set rmse 0.6615217764158154
Epoch 2
without ligands RMSE_G 0.8581822728790323 Spearman 0.7050976676182 Pearson 0.7315927888910224 Kendall 0.5356139830558532
with ligands RMSE_G 0.8648429365630346 Spearman 0.6337004476526364 Pearson 0.6864491497135078 Kendall 0.47924301050132967
 
    
Epoch 3  Loss 0.01956984665658739
Training Set mae 0.5067490259806315
Training Set rmse 0.6367021408983174
Epoch 3
without ligands RMSE_G 0.825476356185616 Spearman 0.7259666427393598 Pearson 0.7346029239164668 Kendall 0.5418060522241289
with ligands RMSE_G 0.8240258045284387 Spearman 0.6482519921730079 Pearson 0.688497333380873 Kendall 0.4856329173080141
 
    
Epoch 4  Loss 0.01735391749276055
Training Set mae 0.4881143358018663
Training Set rmse 0.6209427602709704
Epoch 4
without ligands RMSE_G 0.8243781481830867 Spearman 0.7417039026667918 Pearson 0.7318951197778585 Kendall 0.5603822597289562
with ligands RMSE_G 0.8261555158305883 Spearman 0.6571374485615533 Pearson 0.6809199978626763 Kendall 0.4952177775180407
 
    
Epoch 5  Loss 0.01632263395521376
Training Set mae 0.48684631983439125
Training Set rmse 0.6066765052919855
Epoch 5
without ligands RMSE_G 0.8375709457253812 Spearman 0.7447829317830285 Pearson 0.7249156862740989 Kendall 0.5665743288972318
with ligands RMSE_G 0.8489729901107577 Spearman 0.6656365807592924 Pearson 0.6707013969113977 Kendall 0.5048026377280672
 
    
Epoch 6  Loss 0.016287686427434285
Training Set mae 0.47224739922417536
Training Set rmse 0.6135270087278177
Epoch 6
without ligands RMSE_G 0.8562090770799128 Spearman 0.7475198465530166 Pearson 0.7188722634816945 Kendall 0.5727663980655076
with ligands RMSE_G 0.8727569810973813 Spearman 0.6706587952397746 Pearson 0.6635081262504336 Kendall 0.5111925445347517
 
    
Epoch 7  Loss 0.016152862707773843
Training Set mae 0.48232402801513674
Training Set rmse 0.5886516547040379
Epoch 7
without ligands RMSE_G 0.8646470654152314 Spearman 0.7471777322067681 Pearson 0.7172890969332303 Kendall 0.5727663980655076
with ligands RMSE_G 0.8827629297219614 Spearman 0.664735157647411 Pearson 0.661897865893385 Kendall 0.5048026377280672
 
    
Epoch 8  Loss 0.017185199922985502
Training Set mae 0.4788028293185764
Training Set rmse 0.6037912890749616
Epoch 8
without ligands RMSE_G 0.8520716369088698 Spearman 0.7410196739742947 Pearson 0.7194515226441155 Kendall 0.5665743288972318
with ligands RMSE_G 0.8663364908888271 Spearman 0.6656365807592924 Pearson 0.6650195985931122 Kendall 0.5048026377280672
 
    
Epoch 9  Loss 0.018765215741263497
Training Set mae 0.5168866687350803
Training Set rmse 0.6207295307538823
Epoch 9
without ligands RMSE_G 0.8400576412331957 Spearman 0.7420460170130403 Pearson 0.721049156383204 Kendall 0.5727663980655076
with ligands RMSE_G 0.8484813395049585 Spearman 0.6670531027922489 Pearson 0.6689023557216126 Kendall 0.5079975911314095
 
Stop Training
