# Supplementary material for: Computing the relative binding affinity of ligands based on a pairwise binding comparison network
Source: Nat Comput Sci. 2023 Oct 19;3(10):860–72. doi: 10.1038/s43588-023-00529-9 (PMC10766524; doi:10.1038/s43588-023-00529-9)
Supplement: Supplementary file 9 — Statistical source data. [file 43588_2023_529_MOESM9_ESM.zip › source_data_figure3/finetune_results/Bace/ref10_results/2_record.txt]

without ligands RMSE_G 0.9188528902862644 Spearman 0.5730415299662713 Pearson 0.6636853202264277 Kendall 0.40558053052206217
with ligands RMSE_G 0.9327240821399453 Spearman 0.5372481746813248 Pearson 0.6158633278905785 Kendall 0.38019945499772156
 
    
Epoch 0  Loss 0.03380572332276238
Training Set mae 0.7600012037489149
Training Set rmse 0.9726291501220431
Epoch 0
without ligands RMSE_G 0.9592341326205865 Spearman 0.611700451092354 Pearson 0.7027574654975405 Kendall 0.43654087636344097
with ligands RMSE_G 0.9444747356332587 Spearman 0.5724036760447001 Pearson 0.6603993811881845 Kendall 0.4153439424344857
 
    
Epoch 1  Loss 0.025482600265079074
Training Set mae 0.6029131571451823
Training Set rmse 0.76073087706433
Epoch 1
without ligands RMSE_G 1.0283497734698992 Spearman 0.6513857152571824 Pearson 0.7131962240291767 Kendall 0.4736932913730955
with ligands RMSE_G 1.0032234524910104 Spearman 0.6217243977376405 Pearson 0.6838845151331207 Kendall 0.4504884298712499
 
    
Epoch 2  Loss 0.027885683377583823
Training Set mae 0.6635466045803494
Training Set rmse 0.7907399425292455
Epoch 2
without ligands RMSE_G 1.036300954125309 Spearman 0.6797812059958096 Pearson 0.7019020445622882 Kendall 0.5046536372144743
with ligands RMSE_G 1.0094814938939753 Spearman 0.6546907286864466 Pearson 0.6803509507785733 Kendall 0.4824379639046719
 
    
Epoch 3  Loss 0.015796089834637112
Training Set mae 0.523098988003201
Training Set rmse 0.6064347587536686
Epoch 3
without ligands RMSE_G 0.9646502381616473 Spearman 0.6664387464921173 Pearson 0.6869338194050288 Kendall 0.4922694988779228
with ligands RMSE_G 0.9383649838479783 Spearman 0.6357608433369368 Pearson 0.6675346379562739 Kendall 0.4632682434846187
 
    
Epoch 4  Loss 0.019158589839935302
Training Set mae 0.5021491156684028
Training Set rmse 0.6366068382180079
Epoch 4
without ligands RMSE_G 0.8942314502992944 Spearman 0.6438591996397149 Pearson 0.6758920468411497 Kendall 0.46750122220481977
with ligands RMSE_G 0.869074313422226 Spearman 0.603824710230281 Pearson 0.6564520220889829 Kendall 0.4345136628545389
 
    
Epoch 5  Loss 0.017651737398571437
Training Set mae 0.5456370459662543
Training Set rmse 0.6386522804025683
Epoch 5
without ligands RMSE_G 0.8353902552493566 Spearman 0.6158058232473363 Pearson 0.6648070479626633 Kendall 0.4489250146999925
with ligands RMSE_G 0.8144186915823509 Spearman 0.5967421000654983 Pearson 0.6444013057053782 Kendall 0.4249288026445124
 
    
Epoch 6  Loss 0.016044070323308308
Training Set mae 0.5107671525743273
Training Set rmse 0.615421013081741
Epoch 6
without ligands RMSE_G 0.8171856211806863 Spearman 0.6137531371698451 Pearson 0.655865728889683 Kendall 0.4489250146999925
with ligands RMSE_G 0.7980238250555989 Spearman 0.608331825789688 Pearson 0.6365466456314878 Kendall 0.4440985230645655
 
    
Epoch 7  Loss 0.01772756642765469
Training Set mae 0.5365058686998155
Training Set rmse 0.6593674340399093
Epoch 7
without ligands RMSE_G 0.817997916799842 Spearman 0.618200623671076 Pearson 0.6488670463142614 Kendall 0.4427329455317167
with ligands RMSE_G 0.7965833757062049 Spearman 0.6172172821782334 Pearson 0.6324621161737931 Kendall 0.4440985230645655
 
    
Epoch 8  Loss 0.02161298394203186
Training Set mae 0.5853401819864908
Training Set rmse 0.6863647335379794
Epoch 8
without ligands RMSE_G 0.8302667402370757 Spearman 0.6291482827510286 Pearson 0.6391773363508011 Kendall 0.4489250146999925
with ligands RMSE_G 0.8034285797105546 Spearman 0.6290645573629606 Pearson 0.6277301586834649 Kendall 0.4472934764679077
 
    
Epoch 9  Loss 0.015642538997862075
Training Set mae 0.4987889183892144
Training Set rmse 0.598069284701518
Epoch 9
without ligands RMSE_G 0.8765552380125768 Spearman 0.629490397097277 Pearson 0.628061213776002 Kendall 0.45511708386826827
with ligands RMSE_G 0.8405512516924714 Spearman 0.6360183927974744 Pearson 0.6218252280439441 Kendall 0.4568783366779343
 
Stop Training
