# Supplementary material for: Computing the relative binding affinity of ligands based on a pairwise binding comparison network
Source: Nat Comput Sci. 2023 Oct 19;3(10):860–72. doi: 10.1038/s43588-023-00529-9 (PMC10766524; doi:10.1038/s43588-023-00529-9)
Supplement: Supplementary file 9 — Statistical source data. [file 43588_2023_529_MOESM9_ESM.zip › source_data_figure3/finetune_results/Bace/ref10_results/3_record.txt]

without ligands RMSE_G 0.9219454959578508 Spearman 0.6060191872874333 Pearson 0.6793204433881961 Kendall 0.42901438907660217
with ligands RMSE_G 0.923608187653847 Spearman 0.5399524440169691 Pearson 0.6174412803412479 Kendall 0.38658936180440595
 
    
Epoch 0  Loss 0.02910450498263041
Training Set mae 0.6129087024264865
Training Set rmse 0.7625223069671498
Epoch 0
without ligands RMSE_G 0.8216201575700315 Spearman 0.6993844458255085 Pearson 0.7292660331245776 Kendall 0.5092616848751034
with ligands RMSE_G 0.8144785203060868 Spearman 0.6513425856994585 Pearson 0.6815459788027716 Kendall 0.4760480570979875
 
    
Epoch 1  Loss 0.01842528118027581
Training Set mae 0.5345271958245171
Training Set rmse 0.6589431803083978
Epoch 1
without ligands RMSE_G 0.8011513166480094 Spearman 0.6939124892811525 Pearson 0.7337542242325193 Kendall 0.5154345537826803
with ligands RMSE_G 0.7898571377067434 Spearman 0.6472217943308577 Pearson 0.6882052957826843 Kendall 0.47924301050132967
 
    
Epoch 2  Loss 0.012487870454788209
Training Set mae 0.4393979178534614
Training Set rmse 0.531758562395404
Epoch 2
without ligands RMSE_G 0.8142081664722439 Spearman 0.682626578908418 Pearson 0.7295050201778044 Kendall 0.5092616848751034
with ligands RMSE_G 0.8055411257622307 Spearman 0.6361471675277431 Pearson 0.6825400307112386 Kendall 0.4760480570979875
 
    
Epoch 3  Loss 0.024302754799524942
Training Set mae 0.5679477479722764
Training Set rmse 0.7244944099378515
Epoch 3
without ligands RMSE_G 0.787523322978109 Spearman 0.6997264431095307 Pearson 0.7273729333339262 Kendall 0.5216074226902574
with ligands RMSE_G 0.7786560816874372 Spearman 0.6275192605997353 Pearson 0.6817527382441361 Kendall 0.4696581502913031
 
    
Epoch 4  Loss 0.018134680721494885
Training Set mae 0.5005350324842665
Training Set rmse 0.6086219590624427
Epoch 4
without ligands RMSE_G 0.7728099380167597 Spearman 0.6966484675533304 Pearson 0.7305989383760932 Kendall 0.5277802915978344
with ligands RMSE_G 0.7600679348908195 Spearman 0.6369198159093559 Pearson 0.6892219433111714 Kendall 0.4824379639046719
 
    
Epoch 5  Loss 0.014719451632764604
Training Set mae 0.5086989826626248
Training Set rmse 0.6350236834383916
Epoch 5
without ligands RMSE_G 0.7887666751093788 Spearman 0.6939124892811525 Pearson 0.7350630560163852 Kendall 0.5339531605054113
with ligands RMSE_G 0.7726932016871292 Spearman 0.6431010029622569 Pearson 0.6973860244241067 Kendall 0.4888278707113563
 
    
Epoch 6  Loss 0.013377730051676433
Training Set mae 0.46953697204589845
Training Set rmse 0.55306734884987
Epoch 6
without ligands RMSE_G 0.800912443317963 Spearman 0.6969904648373527 Pearson 0.7374819988503601 Kendall 0.5339531605054113
with ligands RMSE_G 0.7829462156640471 Spearman 0.6575237727523596 Pearson 0.7025731634369075 Kendall 0.4952177775180407
 
    
Epoch 7  Loss 0.016718351840972902
Training Set mae 0.5130527920193142
Training Set rmse 0.6160665255207326
Epoch 7
without ligands RMSE_G 0.7908137853379117 Spearman 0.7164843100266212 Pearson 0.7392785279684203 Kendall 0.5462988983205653
with ligands RMSE_G 0.7707867060223154 Spearman 0.668727174285743 Pearson 0.7050243474985756 Kendall 0.501607684324725
 
    
Epoch 8  Loss 0.013760032918718126
Training Set mae 0.47987787458631725
Training Set rmse 0.5643235025137322
Epoch 8
without ligands RMSE_G 0.7766784529846879 Spearman 0.7233242557070663 Pearson 0.739030042652012 Kendall 0.5524717672281424
with ligands RMSE_G 0.7540605994248224 Spearman 0.6749083613386441 Pearson 0.705293853208409 Kendall 0.501607684324725
 
    
Epoch 9  Loss 0.01296466588973999
Training Set mae 0.4473195923699273
Training Set rmse 0.5370898927180032
Epoch 9
without ligands RMSE_G 0.7713209547724451 Spearman 0.7246922448431553 Pearson 0.737012849528664 Kendall 0.5524717672281424
with ligands RMSE_G 0.7462668445240823 Spearman 0.6832787188061145 Pearson 0.703701871976416 Kendall 0.5079975911314095
 
Stop Training
