# Supplementary material for: Computing the relative binding affinity of ligands based on a pairwise binding comparison network
Source: Nat Comput Sci. 2023 Oct 19;3(10):860–72. doi: 10.1038/s43588-023-00529-9 (PMC10766524; doi:10.1038/s43588-023-00529-9)
Supplement: Supplementary file 9 — Statistical source data. [file 43588_2023_529_MOESM9_ESM.zip › source_data_figure3/finetune_results/Bace/ref10_results/4_record.txt]

without ligands RMSE_G 0.8512713725575266 Spearman 0.5648307856563068 Pearson 0.6024937894267761 Kendall 0.3931963921855106
with ligands RMSE_G 0.8030384759255607 Spearman 0.5438156859250323 Pearson 0.6200683044160331 Kendall 0.38658936180440595
 
    
Epoch 0  Loss 0.02736825015809801
Training Set mae 0.6828787485758464
Training Set rmse 0.8156858665909762
Epoch 0
without ligands RMSE_G 0.7790870181861599 Spearman 0.6243586819035493 Pearson 0.6567638111516335 Kendall 0.43654087636344097
with ligands RMSE_G 0.7433567554238178 Spearman 0.6012492156249054 Pearson 0.6687908014471845 Kendall 0.4345136628545389
 
    
Epoch 1  Loss 0.013338688015937804
Training Set mae 0.44718776279025607
Training Set rmse 0.5236388873966378
Epoch 1
without ligands RMSE_G 0.7731927276794656 Spearman 0.6500172578721883 Pearson 0.6713531578776591 Kendall 0.45511708386826827
with ligands RMSE_G 0.7409488388936082 Spearman 0.6532742066534901 Pearson 0.6806501171082662 Kendall 0.4760480570979875
 
    
Epoch 2  Loss 0.01724955638249715
Training Set mae 0.5279071913825141
Training Set rmse 0.6451764201112956
Epoch 2
without ligands RMSE_G 0.783268016652719 Spearman 0.6356484553297505 Pearson 0.6707786430485213 Kendall 0.4489250146999925
with ligands RMSE_G 0.7559087762585676 Spearman 0.6425859040411819 Pearson 0.6784590490078268 Kendall 0.4728531036946453
 
    
Epoch 3  Loss 0.01582103106710646
Training Set mae 0.45370400746663414
Training Set rmse 0.5595725091458726
Epoch 3
without ligands RMSE_G 0.7853419684671678 Spearman 0.6288061684047801 Pearson 0.6660607788892481 Kendall 0.4427329455317167
with ligands RMSE_G 0.7587967079354233 Spearman 0.6378212390212372 Pearson 0.6744774389994751 Kendall 0.4696581502913031
 
    
Epoch 4  Loss 0.011042827698919509
Training Set mae 0.4133432812160916
Training Set rmse 0.5107069007770657
Epoch 4
without ligands RMSE_G 0.7736951719667376 Spearman 0.6308588544822712 Pearson 0.6616616351312355 Kendall 0.4489250146999925
with ligands RMSE_G 0.7445042943952079 Spearman 0.6450326239162886 Pearson 0.6724074309232599 Kendall 0.4760480570979875
 
    
Epoch 5  Loss 0.009643823901812235
Training Set mae 0.3603486590915256
Training Set rmse 0.47556306025465
Epoch 5
without ligands RMSE_G 0.7653728531189197 Spearman 0.6264113679810405 Pearson 0.65677088744145 Kendall 0.43654087636344097
with ligands RMSE_G 0.7325444325783681 Spearman 0.6637049598052608 Pearson 0.6700499536121984 Kendall 0.4920228241146985
 
    
Epoch 6  Loss 0.012783684002028572
Training Set mae 0.40832112630208334
Training Set rmse 0.5016030997286494
Epoch 6
without ligands RMSE_G 0.7629477526457316 Spearman 0.6175163949785789 Pearson 0.6540924494161626 Kendall 0.4427329455317167
with ligands RMSE_G 0.7262052112094416 Spearman 0.6580388716734348 Pearson 0.6697923628225965 Kendall 0.4920228241146985
 
    
Epoch 7  Loss 0.012840139865875243
Training Set mae 0.4227191077338325
Training Set rmse 0.5066659356831413
Epoch 7
without ligands RMSE_G 0.7611395103431982 Spearman 0.6185427380173245 Pearson 0.6552858752489894 Kendall 0.4489250146999925
with ligands RMSE_G 0.7232346104438849 Spearman 0.6584251958642411 Pearson 0.6732698106284839 Kendall 0.4952177775180407
 
    
Epoch 8  Loss 0.014946373303731282
Training Set mae 0.45706657833523223
Training Set rmse 0.564408472062967
Epoch 8
without ligands RMSE_G 0.7707128445523356 Spearman 0.6240165675573008 Pearson 0.6542006237688863 Kendall 0.45511708386826827
with ligands RMSE_G 0.7331844969250776 Spearman 0.6613870146604228 Pearson 0.6741999533035704 Kendall 0.4984127309213829
 
    
Epoch 9  Loss 0.008045332133769989
Training Set mae 0.3200514051649306
Training Set rmse 0.40267957315960423
Epoch 9
without ligands RMSE_G 0.7876615715000741 Spearman 0.6240165675573008 Pearson 0.6529548862567217 Kendall 0.45511708386826827
with ligands RMSE_G 0.7504311205316511 Spearman 0.6678257511738616 Pearson 0.6752795557141631 Kendall 0.5048026377280672
 
Stop Training
