# Supplementary material for: Computing the relative binding affinity of ligands based on a pairwise binding comparison network
Source: Nat Comput Sci. 2023 Oct 19;3(10):860–72. doi: 10.1038/s43588-023-00529-9 (PMC10766524; doi:10.1038/s43588-023-00529-9)
Supplement: Supplementary file 9 — Statistical source data. [file 43588_2023_529_MOESM9_ESM.zip › source_data_figure3/finetune_results/Bace/ref10_results/5_record.txt]

without ligands RMSE_G 0.8758004017375745 Spearman 0.47767339975071993 Pearson 0.5531453913356558 Kendall 0.32869204666140245
with ligands RMSE_G 0.855293723790765 Spearman 0.5414977407801943 Pearson 0.6111180789776158 Kendall 0.38339440840106376
 
    
Epoch 0  Loss 0.027312456236945257
Training Set mae 0.656159422132704
Training Set rmse 0.7911021846929615
Epoch 0
without ligands RMSE_G 0.911257344822997 Spearman 0.47014559545665413 Pearson 0.5895232853501869 Kendall 0.32869204666140245
with ligands RMSE_G 0.878568284749391 Spearman 0.5346726800759494 Pearson 0.6317168591246544 Kendall 0.38339440840106376
 
    
Epoch 1  Loss 0.027532653013865153
Training Set mae 0.6116089291042752
Training Set rmse 0.761373397049147
Epoch 1
without ligands RMSE_G 0.9744146656695729 Spearman 0.5471345030095996 Pearson 0.6435538813627598 Kendall 0.40311288741492746
with ligands RMSE_G 0.944985570730228 Spearman 0.591204786663941 Pearson 0.6629841918619 Kendall 0.4313187094511967
 
    
Epoch 2  Loss 0.025079887443118624
Training Set mae 0.620819812350803
Training Set rmse 0.738764349720437
Epoch 2
without ligands RMSE_G 0.9392432152623771 Spearman 0.5905904641617067 Pearson 0.6541464054386765 Kendall 0.44032330779169004
with ligands RMSE_G 0.9155221261669886 Spearman 0.6273904858694666 Pearson 0.6682653357272954 Kendall 0.4632682434846187
 
    
Epoch 3  Loss 0.020951704184214274
Training Set mae 0.54061279296875
Training Set rmse 0.6596679004813786
Epoch 3
without ligands RMSE_G 0.9403649345364138 Spearman 0.6008556518354328 Pearson 0.6477447044817308 Kendall 0.4527267812506109
with ligands RMSE_G 0.9176566132805718 Spearman 0.6371773653698933 Pearson 0.6625685950809278 Kendall 0.4664631968879609
 
    
Epoch 4  Loss 0.013323222928577
Training Set mae 0.43462903764512806
Training Set rmse 0.5311411926940616
Epoch 4
without ligands RMSE_G 0.9764896763083383 Spearman 0.6018821706028054 Pearson 0.6398908557129309 Kendall 0.4589285179800712
with ligands RMSE_G 0.9520586647875443 Spearman 0.6365334917185494 Pearson 0.6565145465773442 Kendall 0.4632682434846187
 
    
Epoch 5  Loss 0.016513372792137992
Training Set mae 0.5052293671502007
Training Set rmse 0.6101797414401872
Epoch 5
without ligands RMSE_G 1.005105039322688 Spearman 0.6148847416561918 Pearson 0.6333982384335909 Kendall 0.48373546489791297
with ligands RMSE_G 0.9786866696621942 Spearman 0.6456764975676325 Pearson 0.652648701838093 Kendall 0.47924301050132967
 
    
Epoch 6  Loss 0.021423951122495864
Training Set mae 0.543649419148763
Training Set rmse 0.680035786653184
Epoch 6
without ligands RMSE_G 0.9786447267773672 Spearman 0.6090678019744137 Pearson 0.6252083917726778 Kendall 0.48373546489791297
with ligands RMSE_G 0.9509388482386629 Spearman 0.6440024260741384 Pearson 0.6473494987143934 Kendall 0.4760480570979875
 
    
Epoch 7  Loss 0.016133073965708414
Training Set mae 0.5312997182210286
Training Set rmse 0.6140472746717631
Epoch 7
without ligands RMSE_G 0.9453202110965682 Spearman 0.6090678019744137 Pearson 0.6186128984110494 Kendall 0.48373546489791297
with ligands RMSE_G 0.9170909208471 Spearman 0.6461915964887075 Pearson 0.6430598097800931 Kendall 0.4760480570979875
 
    
Epoch 8  Loss 0.017065395249260797
Training Set mae 0.5191882769266765
Training Set rmse 0.615929202135649
Epoch 8
without ligands RMSE_G 0.9019632488836966 Spearman 0.6042773810600082 Pearson 0.6121522199533062 Kendall 0.4651302547095317
with ligands RMSE_G 0.8742772782485267 Spearman 0.6463203712189763 Pearson 0.6395259674371045 Kendall 0.4696581502913031
 
    
Epoch 9  Loss 0.01777867873509725
Training Set mae 0.524927224053277
Training Set rmse 0.6178128150377856
Epoch 9
without ligands RMSE_G 0.8901325179812174 Spearman 0.6008556518354328 Pearson 0.605173493174804 Kendall 0.4589285179800712
with ligands RMSE_G 0.8608198199364021 Spearman 0.6434873271530633 Pearson 0.6355271715235735 Kendall 0.4664631968879609
 
Stop Training
