# Supplementary material for: Computing the relative binding affinity of ligands based on a pairwise binding comparison network
Source: Nat Comput Sci. 2023 Oct 19;3(10):860–72. doi: 10.1038/s43588-023-00529-9 (PMC10766524; doi:10.1038/s43588-023-00529-9)
Supplement: Supplementary file 9 — Statistical source data. [file 43588_2023_529_MOESM9_ESM.zip › source_data_figure3/finetune_results/Bace/ref10_results/6_record.txt]

without ligands RMSE_G 0.8607396129229538 Spearman 0.4868287147116442 Pearson 0.5774347019312214 Kendall 0.3374677696710288
with ligands RMSE_G 0.8366528384182759 Spearman 0.5503831971687397 Pearson 0.6154147312118314 Kendall 0.38978431520774814
 
    
Epoch 0  Loss 0.025137013859219022
Training Set mae 0.631558026207818
Training Set rmse 0.81867582261788
Epoch 0
without ligands RMSE_G 0.8638902388196785 Spearman 0.5894630185862002 Pearson 0.6551382348978678 Kendall 0.42415673802688947
with ligands RMSE_G 0.8661867944254664 Spearman 0.613997913921514 Pearson 0.6648515039273063 Kendall 0.4472934764679077
 
    
Epoch 1  Loss 0.014112718900044759
Training Set mae 0.46882377200656467
Training Set rmse 0.596329978663343
Epoch 1
without ligands RMSE_G 0.8606580653076683 Spearman 0.6315430831747683 Pearson 0.6747729206724044 Kendall 0.45511708386826827
with ligands RMSE_G 0.8733790022930977 Spearman 0.6322839256196799 Pearson 0.6720295619651488 Kendall 0.4632682434846187
 
    
Epoch 2  Loss 0.01605347858534919
Training Set mae 0.436325740814209
Training Set rmse 0.6031379799332812
Epoch 2
without ligands RMSE_G 0.8380174471893483 Spearman 0.6356484553297505 Pearson 0.6792138431311044 Kendall 0.461309153036544
with ligands RMSE_G 0.8529303165778835 Spearman 0.6249437659943599 Pearson 0.6689682327640124 Kendall 0.4632682434846187
 
    
Epoch 3  Loss 0.015093343125449287
Training Set mae 0.42533242967393664
Training Set rmse 0.5716381627160233
Epoch 3
without ligands RMSE_G 0.7913154826452494 Spearman 0.6411222848697268 Pearson 0.6815541342259174 Kendall 0.45511708386826827
with ligands RMSE_G 0.7950836667404755 Spearman 0.6316400519683361 Pearson 0.6678520877214102 Kendall 0.4632682434846187
 
    
Epoch 4  Loss 0.013260453277164035
Training Set mae 0.4537090195549859
Training Set rmse 0.5542505492396604
Epoch 4
without ligands RMSE_G 0.7825030901112936 Spearman 0.6431749709472179 Pearson 0.6795421217884177 Kendall 0.46750122220481977
with ligands RMSE_G 0.7772578756773635 Spearman 0.6322839256196799 Pearson 0.6637521599581198 Kendall 0.4632682434846187
 
    
Epoch 5  Loss 0.01702979074584113
Training Set mae 0.4596226374308268
Training Set rmse 0.580934332627546
Epoch 5
without ligands RMSE_G 0.7843347292274276 Spearman 0.6507014865646854 Pearson 0.6759217648344574 Kendall 0.47988536054137126
with ligands RMSE_G 0.7823888933473547 Spearman 0.6291933320932294 Pearson 0.6575400850830984 Kendall 0.4600732900812765
 
    
Epoch 6  Loss 0.010838322838147481
Training Set mae 0.4175331751505534
Training Set rmse 0.5060330715001781
Epoch 6
without ligands RMSE_G 0.8065747843766237 Spearman 0.6551489730659161 Pearson 0.6693790773032795 Kendall 0.4736932913730955
with ligands RMSE_G 0.8168846125443259 Spearman 0.6425859040411819 Pearson 0.65027918261928 Kendall 0.4664631968879609
 
    
Epoch 7  Loss 0.011498271756701999
Training Set mae 0.40646205478244357
Training Set rmse 0.4978621449008245
Epoch 7
without ligands RMSE_G 0.8309008109580747 Spearman 0.6428328566009694 Pearson 0.6621129360759362 Kendall 0.46750122220481977
with ligands RMSE_G 0.8473395036097494 Spearman 0.6450326239162886 Pearson 0.6452541407574982 Kendall 0.4728531036946453
 
    
Epoch 8  Loss 0.00890846848487854
Training Set mae 0.36843636830647786
Training Set rmse 0.4607413986506188
Epoch 8
without ligands RMSE_G 0.8357243503329363 Spearman 0.6503593722184369 Pearson 0.6569718748647378 Kendall 0.486077429709647
with ligands RMSE_G 0.8520206860168351 Spearman 0.6458052722979012 Pearson 0.6441132238276966 Kendall 0.47924301050132967
 
    
Epoch 9  Loss 0.01108797656165229
Training Set mae 0.4094501601325141
Training Set rmse 0.5059902419555378
Epoch 9
without ligands RMSE_G 0.8191814444052973 Spearman 0.6380432557534901 Pearson 0.6519364524223469 Kendall 0.4736932913730955
with ligands RMSE_G 0.8289963412681639 Spearman 0.6423283545806443 Pearson 0.6452232965352457 Kendall 0.4760480570979875
 
Stop Training
