# Supplementary material for: Computing the relative binding affinity of ligands based on a pairwise binding comparison network
Source: Nat Comput Sci. 2023 Oct 19;3(10):860–72. doi: 10.1038/s43588-023-00529-9 (PMC10766524; doi:10.1038/s43588-023-00529-9)
Supplement: Supplementary file 9 — Statistical source data. [file 43588_2023_529_MOESM9_ESM.zip › source_data_figure3/finetune_results/Bace/ref10_results/7_record.txt]

without ligands RMSE_G 0.9152277378522404 Spearman 0.6027023197973447 Pearson 0.623044446707883 Kendall 0.44513616076933415
with ligands RMSE_G 0.840164403204357 Spearman 0.5420128397012695 Pearson 0.6249117946854552 Kendall 0.38019945499772156
 
    
Epoch 0  Loss 0.026128172212176854
Training Set mae 0.5372005038791232
Training Set rmse 0.7875841785362195
Epoch 0
without ligands RMSE_G 1.0031904782835928 Spearman 0.6314350070067527 Pearson 0.6531376397101569 Kendall 0.46986594747874155
with ligands RMSE_G 0.9031829922357906 Spearman 0.6331853487315614 Pearson 0.6781924167221888 Kendall 0.4664631968879609
 
    
Epoch 1  Loss 0.016144583622614544
Training Set mae 0.48687470753987633
Training Set rmse 0.628624388911851
Epoch 1
without ligands RMSE_G 0.977354236190185 Spearman 0.6030443755974566 Pearson 0.6368630201050417 Kendall 0.43895371409198225
with ligands RMSE_G 0.867430366521185 Spearman 0.6294508815537669 Pearson 0.667932363417858 Kendall 0.4632682434846187
 
    
Epoch 2  Loss 0.008852576381630367
Training Set mae 0.3905732790629069
Training Set rmse 0.47323444125884184
Epoch 2
without ligands RMSE_G 0.802454020701733 Spearman 0.5777322463891686 Pearson 0.6278868743948152 Kendall 0.4142239273825748
with ligands RMSE_G 0.7020366305967083 Spearman 0.6152856612242018 Pearson 0.6587886036280632 Kendall 0.4504884298712499
 
    
Epoch 3  Loss 0.006258547140492334
Training Set mae 0.336642763349745
Training Set rmse 0.3901731870579782
Epoch 3
without ligands RMSE_G 0.7207421048401975 Spearman 0.5582350657827846 Pearson 0.6199297118855511 Kendall 0.39567658735051925
with ligands RMSE_G 0.6368478201964299 Spearman 0.605498781723775 Pearson 0.6511202957405061 Kendall 0.4409035696612233
 
    
Epoch 4  Loss 0.005144981543223063
Training Set mae 0.26405991978115506
Training Set rmse 0.36295262356785146
Epoch 4
without ligands RMSE_G 0.7061942678532704 Spearman 0.5517360055806566 Pearson 0.6132477953021571 Kendall 0.3833116939958155
with ligands RMSE_G 0.6318349965807453 Spearman 0.6049836828026999 Pearson 0.6442553631197661 Kendall 0.4377086162578811
 
    
Epoch 5  Loss 0.007193207740783691
Training Set mae 0.3365307066175673
Training Set rmse 0.4148203889312081
Epoch 5
without ligands RMSE_G 0.7343033221709822 Spearman 0.5609715121836806 Pearson 0.6051139426801214 Kendall 0.38949414067316734
with ligands RMSE_G 0.6519494209186956 Spearman 0.6074304026778066 Pearson 0.6342250944323254 Kendall 0.4345136628545389
 
    
Epoch 6  Loss 0.0056416614188088314
Training Set mae 0.29845170974731444
Training Set rmse 0.37035031811861724
Epoch 6
without ligands RMSE_G 0.8046132159399696 Spearman 0.5770481347889446 Pearson 0.5992479383383256 Kendall 0.40804148070522295
with ligands RMSE_G 0.7046120895454435 Spearman 0.6196640020533402 Pearson 0.6252285988164585 Kendall 0.4504884298712499
 
    
Epoch 7  Loss 0.004972713689009349
Training Set mae 0.27411269611782496
Training Set rmse 0.34008025104272843
Epoch 7
without ligands RMSE_G 0.8907479224607993 Spearman 0.5992817617962246 Pearson 0.5958337090598937 Kendall 0.4142239273825748
with ligands RMSE_G 0.777233954151288 Spearman 0.6275192605997353 Pearson 0.6188592856674056 Kendall 0.4504884298712499
 
    
Epoch 8  Loss 0.004186097615294987
Training Set mae 0.25968073738945857
Training Set rmse 0.3090771715405868
Epoch 8
without ligands RMSE_G 0.9216355834015854 Spearman 0.5992817617962246 Pearson 0.5937716149858551 Kendall 0.4142239273825748
with ligands RMSE_G 0.804782923550556 Spearman 0.6275192605997353 Pearson 0.6140551078105652 Kendall 0.4504884298712499
 
    
Epoch 9  Loss 0.005011133849620819
Training Set mae 0.2612575001186795
Training Set rmse 0.32707998188998794
Epoch 9
without ligands RMSE_G 0.8504979220385326 Spearman 0.6239097794042886 Pearson 0.591869969732878 Kendall 0.43895371409198225
with ligands RMSE_G 0.7437782505686991 Spearman 0.6432297776925258 Pearson 0.6098176132493546 Kendall 0.4696581502913031
 
Stop Training
