# Supplementary material for: Computing the relative binding affinity of ligands based on a pairwise binding comparison network
Source: Nat Comput Sci. 2023 Oct 19;3(10):860–72. doi: 10.1038/s43588-023-00529-9 (PMC10766524; doi:10.1038/s43588-023-00529-9)
Supplement: Supplementary file 9 — Statistical source data. [file 43588_2023_529_MOESM9_ESM.zip › source_data_figure3/finetune_results/Bace/ref10_results/8_record.txt]

without ligands RMSE_G 0.9255700626328941 Spearman 0.6381525003833042 Pearson 0.6752976504769517 Kendall 0.4775337281684525
with ligands RMSE_G 0.9500706928519417 Spearman 0.5564356094913722 Pearson 0.622596706435192 Kendall 0.39617422201443253
 
    
Epoch 0  Loss 0.044159468015034994
Training Set mae 0.8260352240668403
Training Set rmse 1.03785500536095
Epoch 0
without ligands RMSE_G 0.9236533401320232 Spearman 0.6439694400650823 Pearson 0.6656541555290564 Kendall 0.49613893835683387
with ligands RMSE_G 0.9298179828754684 Spearman 0.5642908680377673 Pearson 0.6507124049234633 Kendall 0.4281237560478545
 
    
Epoch 1  Loss 0.02665455076429579
Training Set mae 0.6285037570529514
Training Set rmse 0.7485417494511489
Epoch 1
without ligands RMSE_G 0.9141809095368109 Spearman 0.6771602135434632 Pearson 0.6831720699699928 Kendall 0.5085424118157547
with ligands RMSE_G 0.9144299010841305 Spearman 0.6272617111391978 Pearson 0.6764930738183828 Kendall 0.4600732900812765
 
    
Epoch 2  Loss 0.02751505242453681
Training Set mae 0.6782846874660916
Training Set rmse 0.8039454259575229
Epoch 2
without ligands RMSE_G 0.8679321169144381 Spearman 0.698717107658288 Pearson 0.6886284336275152 Kendall 0.5333493587335963
with ligands RMSE_G 0.8727660953210192 Spearman 0.6347306454947866 Pearson 0.6794572194813504 Kendall 0.4696581502913031
 
    
Epoch 3  Loss 0.03231213887532552
Training Set mae 0.6930655585394965
Training Set rmse 0.8330548011691853
Epoch 3
without ligands RMSE_G 0.8392816326219542 Spearman 0.7124040245565895 Pearson 0.6855385486487524 Kendall 0.5519545689219776
with ligands RMSE_G 0.851698098952862 Spearman 0.6285494584418855 Pearson 0.6732260900418534 Kendall 0.4696581502913031
 
    
Epoch 4  Loss 0.02394567131996155
Training Set mae 0.5505685594346789
Training Set rmse 0.7171612858742924
Epoch 4
without ligands RMSE_G 0.8546061190797153 Spearman 0.6911893033642222 Pearson 0.6803708741862288 Kendall 0.5147441485452151
with ligands RMSE_G 0.8684605603765424 Spearman 0.6183762547506524 Pearson 0.6677634171951958 Kendall 0.4536833832745921
 
    
Epoch 5  Loss 0.01741709444257948
Training Set mae 0.49781356387668185
Training Set rmse 0.6180199268753843
Epoch 5
without ligands RMSE_G 0.8456583276429964 Spearman 0.6887940929070194 Pearson 0.6760993296897587 Kendall 0.5209458852746754
with ligands RMSE_G 0.8557407742412307 Spearman 0.6178611558295772 Pearson 0.6669863895076322 Kendall 0.4536833832745921
 
    
Epoch 6  Loss 0.02500003311369154
Training Set mae 0.597217920091417
Training Set rmse 0.7490653395312712
Epoch 6
without ligands RMSE_G 0.8475280759421512 Spearman 0.6816084615354112 Pearson 0.6723129829292354 Kendall 0.5085424118157547
with ligands RMSE_G 0.8512507755506005 Spearman 0.6185050294809211 Pearson 0.6685772394691935 Kendall 0.4536833832745921
 
    
Epoch 7  Loss 0.019965315527386136
Training Set mae 0.5265876981947157
Training Set rmse 0.680142344242987
Epoch 7
without ligands RMSE_G 0.8787461355975394 Spearman 0.6816084615354112 Pearson 0.6718053116184464 Kendall 0.5085424118157547
with ligands RMSE_G 0.8762906510436583 Spearman 0.6210805240862967 Pearson 0.6735326865176204 Kendall 0.4536833832745921
 
    
Epoch 8  Loss 0.020410541693369547
Training Set mae 0.5585054185655381
Training Set rmse 0.6980774499721847
Epoch 8
without ligands RMSE_G 0.8846292293980852 Spearman 0.6822928073803263 Pearson 0.6684177870403563 Kendall 0.5085424118157547
with ligands RMSE_G 0.8789408235693276 Spearman 0.6223682713889843 Pearson 0.6755363963151237 Kendall 0.4536833832745921
 
    
Epoch 9  Loss 0.014479184812969632
Training Set mae 0.48579087787204317
Training Set rmse 0.6060593784926727
Epoch 9
without ligands RMSE_G 0.861401235319666 Spearman 0.6870832282947318 Pearson 0.6627118450535611 Kendall 0.5147441485452151
with ligands RMSE_G 0.8552690578883791 Spearman 0.6357608433369368 Pearson 0.674861184024602 Kendall 0.4696581502913031
 
Stop Training
