# Supplementary material for: Computing the relative binding affinity of ligands based on a pairwise binding comparison network
Source: Nat Comput Sci. 2023 Oct 19;3(10):860–72. doi: 10.1038/s43588-023-00529-9 (PMC10766524; doi:10.1038/s43588-023-00529-9)
Supplement: Supplementary file 9 — Statistical source data. [file 43588_2023_529_MOESM9_ESM.zip › source_data_figure3/finetune_results/Bace/ref10_results/9_record.txt]

without ligands RMSE_G 0.822142379721785 Spearman 0.5236874299714726 Pearson 0.5900776565929311 Kendall 0.3647643539637599
with ligands RMSE_G 0.7759595970040742 Spearman 0.541111416589388 Pearson 0.6156366768952208 Kendall 0.38339440840106376
 
    
Epoch 0  Loss 0.03084594143761529
Training Set mae 0.6707217746310764
Training Set rmse 0.8299498215793037
Epoch 0
without ligands RMSE_G 0.7895981037157334 Spearman 0.6033864313975686 Pearson 0.6358345492262218 Kendall 0.4327712674146304
with ligands RMSE_G 0.7380310559479989 Spearman 0.588371742598028 Pearson 0.6585797519442073 Kendall 0.4313187094511967
 
    
Epoch 1  Loss 0.015378230147891574
Training Set mae 0.45720464918348525
Training Set rmse 0.6022051748433419
Epoch 1
without ligands RMSE_G 0.7540871380909968 Spearman 0.6834274886237767 Pearson 0.662387760682669 Kendall 0.49459573418814906
with ligands RMSE_G 0.7084526073182252 Spearman 0.6429722282319882 Pearson 0.6749963785072625 Kendall 0.4664631968879609
 
    
Epoch 2  Loss 0.015982057650883993
Training Set mae 0.44443896611531575
Training Set rmse 0.5862141997127658
Epoch 2
without ligands RMSE_G 0.7620826982848211 Spearman 0.6440910716108966 Pearson 0.665607303896161 Kendall 0.4575010541240379
with ligands RMSE_G 0.7159643778593362 Spearman 0.6201791009744152 Pearson 0.6700799264270387 Kendall 0.4536833832745921
 
    
Epoch 3  Loss 0.009187657634417217
Training Set mae 0.39305149714152016
Training Set rmse 0.46910599930077973
Epoch 3
without ligands RMSE_G 0.8289367979299956 Spearman 0.6365658440084326 Pearson 0.6661269832808953 Kendall 0.4575010541240379
with ligands RMSE_G 0.7733168901749004 Spearman 0.6078167268686129 Pearson 0.666461580624419 Kendall 0.4440985230645655
 
    
Epoch 4  Loss 0.012997865676879883
Training Set mae 0.4126995086669922
Training Set rmse 0.5198655049914634
Epoch 4
without ligands RMSE_G 0.8729095073939335 Spearman 0.6321191186069767 Pearson 0.6653880477943981 Kendall 0.4575010541240379
with ligands RMSE_G 0.8148216300569716 Spearman 0.6128389413490951 Pearson 0.6611305482886559 Kendall 0.4536833832745921
 
    
Epoch 5  Loss 0.010850555698076884
Training Set mae 0.40685910118950736
Training Set rmse 0.5108516889368181
Epoch 5
without ligands RMSE_G 0.86054056866638 Spearman 0.6348555650078727 Pearson 0.6636338011623903 Kendall 0.4636835008013897
with ligands RMSE_G 0.8039064770128168 Spearman 0.6188913536717274 Pearson 0.6555970881673272 Kendall 0.4536833832745921
 
    
Epoch 6  Loss 0.009845904178089566
Training Set mae 0.38582849502563477
Training Set rmse 0.48468270321375856
Epoch 6
without ligands RMSE_G 0.8489544230149901 Spearman 0.6167266076019366 Pearson 0.6601193087739758 Kendall 0.44513616076933415
with ligands RMSE_G 0.792932539145683 Spearman 0.6195352273230713 Pearson 0.6500148958043979 Kendall 0.4536833832745921
 
    
Epoch 7  Loss 0.010839328832096524
Training Set mae 0.4249411794874403
Training Set rmse 0.522579825274612
Epoch 7
without ligands RMSE_G 0.8464664751345721 Spearman 0.6310929512066407 Pearson 0.6568781002644539 Kendall 0.4636835008013897
with ligands RMSE_G 0.7896704131343306 Spearman 0.6306098541261859 Pearson 0.6462335838529286 Kendall 0.4632682434846187
 
    
Epoch 8  Loss 0.011417492230733236
Training Set mae 0.4249279234144423
Training Set rmse 0.5090539244071349
Epoch 8
without ligands RMSE_G 0.8689643799707354 Spearman 0.6324611744070887 Pearson 0.6545000012875986 Kendall 0.4636835008013897
with ligands RMSE_G 0.8079240588366792 Spearman 0.6289357826326918 Pearson 0.6447077742406023 Kendall 0.4568783366779343
 
    
Epoch 9  Loss 0.009756066070662605
Training Set mae 0.3962988429599338
Training Set rmse 0.4777534320946896
Epoch 9
without ligands RMSE_G 0.8830104966740501 Spearman 0.6454592948113447 Pearson 0.6523616043641889 Kendall 0.47604839415609346
with ligands RMSE_G 0.8177849867505047 Spearman 0.6562360254496719 Pearson 0.6447636009396622 Kendall 0.47924301050132967
 
Stop Training
