# Supplementary material for: Computing the relative binding affinity of ligands based on a pairwise binding comparison network
Source: Nat Comput Sci. 2023 Oct 19;3(10):860–72. doi: 10.1038/s43588-023-00529-9 (PMC10766524; doi:10.1038/s43588-023-00529-9)
Supplement: Supplementary file 9 — Statistical source data. [file 43588_2023_529_MOESM9_ESM.zip › source_data_figure3/finetune_results/Bace/ref2_results/0_record.txt]

without ligands RMSE_G 1.1249533795879187 Spearman 0.5132594948653322 Pearson 0.5821064631411356 Kendall 0.36884881619802573
with ligands RMSE_G 1.0943557555105496 Spearman 0.5093040582130008 Pearson 0.5979338145782727 Kendall 0.36741964138435274
 
    
Epoch 0  Loss 0.11082696914672852
Training Set mae 0.3329068422317505
Training Set rmse 0.3329068475515764
Epoch 0
without ligands RMSE_G 1.4683810226447027 Spearman 0.5340466572541603 Pearson 0.5837626881309423 Kendall 0.36526775973008374
with ligands RMSE_G 1.4358936563485156 Spearman 0.5279763941019731 Pearson 0.6012309811003876 Kendall 0.36422468798101054
 
    
Epoch 1  Loss 0.00013342061720322818
Training Set mae 0.01155078411102295
Training Set rmse 0.01155078426788537
Epoch 1
without ligands RMSE_G 1.7183906505393054 Spearman 0.5554452067720718 Pearson 0.5773128313188347 Kendall 0.37601092913390977
with ligands RMSE_G 1.6856133661793353 Spearman 0.547936477293633 Pearson 0.595753527140251 Kendall 0.37700450159437937
 
    
Epoch 2  Loss 0.007661670912057161
Training Set mae 0.08753097057342529
Training Set rmse 0.08753097115911122
Epoch 2
without ligands RMSE_G 1.9835266298288168 Spearman 0.5494841822635108 Pearson 0.5731700897582541 Kendall 0.3724298726659677
with ligands RMSE_G 1.949919996608172 Spearman 0.5494817740568583 Pearson 0.5911676895275305 Kendall 0.38019945499772156
 
    
Epoch 3  Loss 0.6219980120658875
Training Set mae 0.7886685132980347
Training Set rmse 0.788668505815902
Epoch 3
without ligands RMSE_G 2.2255750806116574 Spearman 0.5482614080053444 Pearson 0.5749379460675135 Kendall 0.3724298726659677
with ligands RMSE_G 2.191723789589523 Spearman 0.5489666751357832 Pearson 0.5925319300993018 Kendall 0.38019945499772156
 
    
Epoch 4  Loss 1.1898738145828247
Training Set mae 1.090813398361206
Training Set rmse 1.0908133729391223
Epoch 4
without ligands RMSE_G 2.1763462272012397 Spearman 0.5588078359820293 Pearson 0.5877956351721144 Kendall 0.3867540985377357
with ligands RMSE_G 2.142659203118776 Spearman 0.5606851755902417 Pearson 0.6042456538322803 Kendall 0.39297926861109034
 
    
Epoch 5  Loss 0.8332949280738831
Training Set mae 0.9128499031066895
Training Set rmse 0.9128498935059822
Epoch 5
without ligands RMSE_G 2.051694609344504 Spearman 0.5921284345170628 Pearson 0.6028691051269772 Kendall 0.4118214938133297
with ligands RMSE_G 2.0176611407911627 Spearman 0.5945529296509292 Pearson 0.6178653900266197 Kendall 0.4153439424344857
 
    
Epoch 6  Loss 1.4795359373092651
Training Set mae 1.2163617610931396
Training Set rmse 1.2163617625152745
Epoch 6
without ligands RMSE_G 1.8880471189933725 Spearman 0.6083301934377672 Pearson 0.623255275512856 Kendall 0.42972677615303967
with ligands RMSE_G 1.852669533195034 Spearman 0.6141266886517829 Pearson 0.6340146169001465 Kendall 0.4345136628545389
 
    
Epoch 7  Loss 1.7387837171554565
Training Set mae 1.318629503250122
Training Set rmse 1.3186294844100281
Epoch 7
without ligands RMSE_G 1.7206778428140819 Spearman 0.6112342823009123 Pearson 0.6424472743914671 Kendall 0.42614571968509773
with ligands RMSE_G 1.684363046987343 Spearman 0.6065289795659252 Pearson 0.6482321123380222 Kendall 0.4249288026445124
 
    
Epoch 8  Loss 0.3622327744960785
Training Set mae 0.6018577814102173
Training Set rmse 0.6018577693243466
Epoch 8
without ligands RMSE_G 1.5588435659666775 Spearman 0.6269775008748042 Pearson 0.6547445622181136 Kendall 0.45121311496069166
with ligands RMSE_G 1.5222937272473176 Spearman 0.611164869855601 Pearson 0.6555551058093352 Kendall 0.4409035696612233
 
    
Epoch 9  Loss 0.01905025541782379
Training Set mae 0.13802266120910645
Training Set rmse 0.13802266269647095
Epoch 9
without ligands RMSE_G 1.4168598670614914 Spearman 0.6352312271174272 Pearson 0.6614004981804509 Kendall 0.4691183973004016
with ligands RMSE_G 1.3810559527325987 Spearman 0.6203078757046839 Pearson 0.658744874865331 Kendall 0.4568783366779343
 
Stop Training
