# Supplementary material for: Computing the relative binding affinity of ligands based on a pairwise binding comparison network
Source: Nat Comput Sci. 2023 Oct 19;3(10):860–72. doi: 10.1038/s43588-023-00529-9 (PMC10766524; doi:10.1038/s43588-023-00529-9)
Supplement: Supplementary file 9 — Statistical source data. [file 43588_2023_529_MOESM9_ESM.zip › source_data_figure3/finetune_results/Bace/ref2_results/1_record.txt]

without ligands RMSE_G 1.012662191776611 Spearman 0.5695284583222694 Pearson 0.6287226612994397 Kendall 0.40755090411015016
with ligands RMSE_G 1.001269265484161 Spearman 0.5413689660499256 Pearson 0.6073369456824141 Kendall 0.38339440840106376
 
    
Epoch 0  Loss 0.6054942011833191
Training Set mae 0.7781350612640381
Training Set rmse 0.7781350790083423
Epoch 0
without ligands RMSE_G 1.2327873122633295 Spearman 0.6204420090930924 Pearson 0.6262866318814977 Kendall 0.4362769590254031
with ligands RMSE_G 1.2226937770877442 Spearman 0.6045973586118936 Pearson 0.6135652307909022 Kendall 0.4249288026445124
 
    
Epoch 1  Loss 0.005504601169377565
Training Set mae 0.07419300079345703
Training Set rmse 0.07419299946341006
Epoch 1
without ligands RMSE_G 1.353261193224314 Spearman 0.6276280057484338 Pearson 0.6269918100542863 Kendall 0.4470492296186229
with ligands RMSE_G 1.3462188696264927 Spearman 0.6179899305598461 Pearson 0.6170844911410048 Kendall 0.4409035696612233
 
    
Epoch 2  Loss 1.4711872339248657
Training Set mae 1.2129250764846802
Training Set rmse 1.2129250734999528
Epoch 2
without ligands RMSE_G 1.4303694387538168 Spearman 0.6415413184215416 Pearson 0.6347486153066506 Kendall 0.4650030139406559
with ligands RMSE_G 1.4277811766652557 Spearman 0.6294508815537669 Pearson 0.6272271482917247 Kendall 0.4568783366779343
 
    
Epoch 3  Loss 0.0022966566029936075
Training Set mae 0.04792344570159912
Training Set rmse 0.04792344523292965
Epoch 3
without ligands RMSE_G 1.495789426043989 Spearman 0.6384834475043751 Pearson 0.6352612940177201 Kendall 0.4685937708050626
with ligands RMSE_G 1.4980142644745946 Spearman 0.6266178374878539 Pearson 0.6289455061090775 Kendall 0.4600732900812765
 
    
Epoch 4  Loss 0.0015131974359974265
Training Set mae 0.03889983892440796
Training Set rmse 0.03889983850862914
Epoch 4
without ligands RMSE_G 1.5584114485877048 Spearman 0.6418471055132583 Pearson 0.6343416063429663 Kendall 0.47577528453387574
with ligands RMSE_G 1.564303786941081 Spearman 0.6325414750802175 Pearson 0.6282496165563406 Kendall 0.4664631968879609
 
    
Epoch 5  Loss 0.0699390098452568
Training Set mae 0.26445984840393066
Training Set rmse 0.2644598454307512
Epoch 5
without ligands RMSE_G 1.6374913595306226 Spearman 0.6455165506138582 Pearson 0.6327825047122579 Kendall 0.482956798262689
with ligands RMSE_G 1.6467554561333058 Spearman 0.6356320686066681 Pearson 0.626740618730098 Kendall 0.4728531036946453
 
    
Epoch 6  Loss 0.4575802683830261
Training Set mae 0.676446795463562
Training Set rmse 0.6764467964171507
Epoch 6
without ligands RMSE_G 1.659405159289304 Spearman 0.6505620376271829 Pearson 0.6320025083453379 Kendall 0.4793660413982824
with ligands RMSE_G 1.6703799998221762 Spearman 0.6401391841660752 Pearson 0.6259721687751908 Kendall 0.4696581502913031
 
    
Epoch 7  Loss 0.0027889604680240154
Training Set mae 0.052810609340667725
Training Set rmse 0.05281060942674318
Epoch 7
without ligands RMSE_G 1.6774987916898476 Spearman 0.6436818280635582 Pearson 0.631234239034459 Kendall 0.4793660413982824
with ligands RMSE_G 1.6898387559677304 Spearman 0.6333141234618301 Pearson 0.6252490661906976 Kendall 0.4696581502913031
 
    
Epoch 8  Loss 0.9077127575874329
Training Set mae 0.9527395963668823
Training Set rmse 0.9527396063917113
Epoch 8
without ligands RMSE_G 1.6402298395533315 Spearman 0.6433760409718415 Pearson 0.6329219710124951 Kendall 0.4793660413982824
with ligands RMSE_G 1.652508943617507 Spearman 0.6327990245407551 Pearson 0.6268956850191554 Kendall 0.4696581502913031
 
    
Epoch 9  Loss 0.10734210908412933
Training Set mae 0.32763105630874634
Training Set rmse 0.32763105634864553
Epoch 9
without ligands RMSE_G 1.5927352148034455 Spearman 0.631450344394892 Pearson 0.6351567013894214 Kendall 0.4650030139406559
with ligands RMSE_G 1.604443011911475 Spearman 0.621981947198178 Pearson 0.6290292338145166 Kendall 0.4568783366779343
 
Stop Training
