# Supplementary material for: Computing the relative binding affinity of ligands based on a pairwise binding comparison network
Source: Nat Comput Sci. 2023 Oct 19;3(10):860–72. doi: 10.1038/s43588-023-00529-9 (PMC10766524; doi:10.1038/s43588-023-00529-9)
Supplement: Supplementary file 9 — Statistical source data. [file 43588_2023_529_MOESM9_ESM.zip › source_data_figure3/finetune_results/Bace/ref2_results/2_record.txt]

without ligands RMSE_G 0.874429853921025 Spearman 0.5771289872894537 Pearson 0.6290973108363797 Kendall 0.4089766695707831
with ligands RMSE_G 0.8510846452112166 Spearman 0.5487091256752457 Pearson 0.6120745188505797 Kendall 0.38978431520774814
 
    
Epoch 0  Loss 0.965691328048706
Training Set mae 0.9826959371566772
Training Set rmse 0.9826959489326829
Epoch 0
without ligands RMSE_G 0.7445263160316768 Spearman 0.5705550676991368 Pearson 0.6317924451019024 Kendall 0.4125641842161409
with ligands RMSE_G 0.7348949117340289 Spearman 0.5485803509449769 Pearson 0.614184609257962 Kendall 0.39617422201443253
 
    
Epoch 1  Loss 0.0018164393259212375
Training Set mae 0.04261970520019531
Training Set rmse 0.042619705840388405
Epoch 1
without ligands RMSE_G 0.7029146368200687 Spearman 0.5914998812775885 Pearson 0.6321973834932729 Kendall 0.41615169886149866
with ligands RMSE_G 0.705325750763719 Spearman 0.5740777475381942 Pearson 0.6150789119465272 Kendall 0.402564128821117
 
    
Epoch 2  Loss 0.14690694212913513
Training Set mae 0.38328441977500916
Training Set rmse 0.38328441414846903
Epoch 2
without ligands RMSE_G 0.7532165284598591 Spearman 0.5992968556754062 Pearson 0.6245061733480519 Kendall 0.4233267281522141
with ligands RMSE_G 0.7699073487678092 Spearman 0.5814179071635143 Pearson 0.60779343392488 Kendall 0.40895403562780136
 
    
Epoch 3  Loss 0.8742899894714355
Training Set mae 0.9350347518920898
Training Set rmse 0.9350347530821705
Epoch 3
without ligands RMSE_G 0.7586045950336829 Spearman 0.5965449823585294 Pearson 0.623446620594477 Kendall 0.41615169886149866
with ligands RMSE_G 0.7768829634444409 Spearman 0.5788424125581387 Pearson 0.6071033799184622 Kendall 0.402564128821117
 
    
Epoch 4  Loss 0.5674777030944824
Training Set mae 0.7533111572265625
Training Set rmse 0.7533111595446349
Epoch 4
without ligands RMSE_G 0.6981428393700997 Spearman 0.6197830237010451 Pearson 0.6320937154474952 Kendall 0.44126430137900285
with ligands RMSE_G 0.7124438941871104 Spearman 0.5932651823482414 Pearson 0.6170122047004796 Kendall 0.4185388958378279
 
    
Epoch 5  Loss 0.05742301419377327
Training Set mae 0.23963099718093872
Training Set rmse 0.23963099589529996
Epoch 5
without ligands RMSE_G 0.6438311012115647 Spearman 0.624063715527298 Pearson 0.6415590725957974 Kendall 0.44485181602436064
with ligands RMSE_G 0.6549284390054868 Spearman 0.5972571989865735 Pearson 0.6265955414607515 Kendall 0.4217338492411701
 
    
Epoch 6  Loss 0.03610928729176521
Training Set mae 0.19002443552017212
Training Set rmse 0.1900244386697806
Epoch 6
without ligands RMSE_G 0.6185537636943266 Spearman 0.6246752429310485 Pearson 0.6495076190583752 Kendall 0.45202684531507614
with ligands RMSE_G 0.6282784954271277 Spearman 0.5945529296509292 Pearson 0.6353048929964085 Kendall 0.4249288026445124
 
    
Epoch 7  Loss 0.3675069510936737
Training Set mae 0.6062235236167908
Training Set rmse 0.606223515787431
Epoch 7
without ligands RMSE_G 0.614245796181838 Spearman 0.6353769724966807 Pearson 0.6575135740060528 Kendall 0.4627893892511494
with ligands RMSE_G 0.6263275257589559 Spearman 0.6045973586118936 Pearson 0.6449097995241324 Kendall 0.4345136628545389
 
    
Epoch 8  Loss 0.45823076367378235
Training Set mae 0.6769274473190308
Training Set rmse 0.6769274434337719
Epoch 8
without ligands RMSE_G 0.6408476760013853 Spearman 0.645314292807625 Pearson 0.6601810190212817 Kendall 0.4735519331872226
with ligands RMSE_G 0.6567576651008528 Spearman 0.621981947198178 Pearson 0.6495102468993866 Kendall 0.4504884298712499
 
    
Epoch 9  Loss 0.2285739630460739
Training Set mae 0.47809410095214844
Training Set rmse 0.4780940943434398
Epoch 9
without ligands RMSE_G 0.6594240886972372 Spearman 0.6517353305470043 Pearson 0.6613303035031521 Kendall 0.4807269624779381
with ligands RMSE_G 0.676355234489998 Spearman 0.6344730960342491 Pearson 0.6518084314825007 Kendall 0.4600732900812765
 
Stop Training
