# Supplementary material for: Computing the relative binding affinity of ligands based on a pairwise binding comparison network
Source: Nat Comput Sci. 2023 Oct 19;3(10):860–72. doi: 10.1038/s43588-023-00529-9 (PMC10766524; doi:10.1038/s43588-023-00529-9)
Supplement: Supplementary file 9 — Statistical source data. [file 43588_2023_529_MOESM9_ESM.zip › source_data_figure3/finetune_results/Bace/ref2_results/3_record.txt]

without ligands RMSE_G 0.7087596216840909 Spearman 0.520755417193463 Pearson 0.6126747484548469 Kendall 0.3644618217372709
with ligands RMSE_G 0.6926238217231917 Spearman 0.5337712569640679 Pearson 0.6191944153395204 Kendall 0.370614594787695
 
    
Epoch 0  Loss 0.15805365145206451
Training Set mae 0.39755961298942566
Training Set rmse 0.3975596199968811
Epoch 0
without ligands RMSE_G 0.6798539057984969 Spearman 0.4860485822836227 Pearson 0.6119014090846439 Kendall 0.3644618217372709
with ligands RMSE_G 0.6647024426084746 Spearman 0.5067285636076254 Pearson 0.6176996037357568 Kendall 0.37700450159437937
 
    
Epoch 1  Loss 1.0255814790725708
Training Set mae 1.0127099752426147
Training Set rmse 1.0127099678943476
Epoch 1
without ligands RMSE_G 0.6338264146172918 Spearman 0.5176975462762965 Pearson 0.6275038987888584 Kendall 0.3895971197881171
with ligands RMSE_G 0.6172169818350385 Spearman 0.5318396360100363 Pearson 0.6329094431753354 Kendall 0.39297926861109034
 
    
Epoch 2  Loss 0.023671085014939308
Training Set mae 0.153854101896286
Training Set rmse 0.15385410301626443
Epoch 2
without ligands RMSE_G 0.6186885384551496 Spearman 0.5813012613533607 Pearson 0.6399665336918775 Kendall 0.43268620216099646
with ligands RMSE_G 0.6015710669037713 Spearman 0.5877278689466842 Pearson 0.6449146405922853 Kendall 0.4281237560478545
 
    
Epoch 3  Loss 0.006385428830981255
Training Set mae 0.07990887761116028
Training Set rmse 0.07990887829885522
Epoch 3
without ligands RMSE_G 0.6308371346161572 Spearman 0.6094336737912929 Pearson 0.6505598202199789 Kendall 0.4506399864830295
with ligands RMSE_G 0.6136678001903338 Spearman 0.6127101666188263 Pearson 0.6548827339417881 Kendall 0.4440985230645655
 
    
Epoch 4  Loss 0.003392251208424568
Training Set mae 0.0582430362701416
Training Set rmse 0.05824303570749526
Epoch 4
without ligands RMSE_G 0.6629571650993807 Spearman 0.6225825187351091 Pearson 0.6566811045030158 Kendall 0.45782150021184276
with ligands RMSE_G 0.645995809418395 Spearman 0.6313825025077985 Pearson 0.6606841727707309 Kendall 0.4600732900812765
 
    
Epoch 5  Loss 0.0014143211301416159
Training Set mae 0.03760746121406555
Training Set rmse 0.03760746109672409
Epoch 5
without ligands RMSE_G 0.7011915543364963 Spearman 0.6207477961848091 Pearson 0.6603193514364463 Kendall 0.4470492296186229
with ligands RMSE_G 0.6845175714644922 Spearman 0.6325414750802175 Pearson 0.6641128378164036 Kendall 0.4536833832745921
 
    
Epoch 6  Loss 0.245549276471138
Training Set mae 0.49552929401397705
Training Set rmse 0.49552928921622585
Epoch 6
without ligands RMSE_G 0.7077126101923745 Spearman 0.6254874961064173 Pearson 0.6607124447976525 Kendall 0.4542307433474361
with ligands RMSE_G 0.690871699339685 Spearman 0.636791041179087 Pearson 0.6642193327682405 Kendall 0.4600732900812765
 
    
Epoch 7  Loss 0.714611828327179
Training Set mae 0.8453471660614014
Training Set rmse 0.8453471643811074
Epoch 7
without ligands RMSE_G 0.6774618465187935 Spearman 0.6225825187351091 Pearson 0.6608579514558435 Kendall 0.45782150021184276
with ligands RMSE_G 0.6602075749180585 Spearman 0.6343443213039803 Pearson 0.6639878927708011 Kendall 0.4632682434846187
 
    
Epoch 8  Loss 0.1152203157544136
Training Set mae 0.339441180229187
Training Set rmse 0.33944118158292697
Epoch 8
without ligands RMSE_G 0.6409614221062955 Spearman 0.6205949026389508 Pearson 0.6618851994313723 Kendall 0.4506399864830295
with ligands RMSE_G 0.6236414521952963 Spearman 0.6329277992710238 Pearson 0.6648632557948567 Kendall 0.4568783366779343
 
    
Epoch 9  Loss 0.01817712001502514
Training Set mae 0.1348225474357605
Training Set rmse 0.13482255009836128
Epoch 9
without ligands RMSE_G 0.6139740162326067 Spearman 0.6170783510842093 Pearson 0.6615447742223706 Kendall 0.4542307433474361
with ligands RMSE_G 0.5969688683191879 Spearman 0.6281631342510792 Pearson 0.6644449569357821 Kendall 0.4568783366779343
 
Stop Training
