# Supplementary material for: Computing the relative binding affinity of ligands based on a pairwise binding comparison network
Source: Nat Comput Sci. 2023 Oct 19;3(10):860–72. doi: 10.1038/s43588-023-00529-9 (PMC10766524; doi:10.1038/s43588-023-00529-9)
Supplement: Supplementary file 9 — Statistical source data. [file 43588_2023_529_MOESM9_ESM.zip › source_data_figure3/finetune_results/Bace/ref2_results/4_record.txt]

without ligands RMSE_G 1.1911487650122603 Spearman 0.5346278327287999 Pearson 0.6114425727759598 Kendall 0.3766890377625634
with ligands RMSE_G 1.188631255412221 Spearman 0.5425279386223445 Pearson 0.6138119900734321 Kendall 0.38019945499772156
 
    
Epoch 0  Loss 1.8240598440170288
Training Set mae 1.3505775928497314
Training Set rmse 1.3505775964442135
Epoch 0
without ligands RMSE_G 1.0309807740397763 Spearman 0.540743106766304 Pearson 0.6225278717272834 Kendall 0.3910390963439945
with ligands RMSE_G 1.0327431452716243 Spearman 0.5514133950108899 Pearson 0.6330552908460346 Kendall 0.3993691754177748
 
    
Epoch 1  Loss 0.0007793937111273408
Training Set mae 0.02791762351989746
Training Set rmse 0.027917623665479497
Epoch 1
without ligands RMSE_G 0.9852059666424996 Spearman 0.5674974306803847 Pearson 0.6302124504270792 Kendall 0.4125641842161409
with ligands RMSE_G 0.9891871772393349 Spearman 0.5788424125581387 Pearson 0.6449989399212308 Kendall 0.4217338492411701
 
    
Epoch 2  Loss 0.9689746499061584
Training Set mae 0.9843651056289673
Training Set rmse 0.9843650999025506
Epoch 2
without ligands RMSE_G 1.0101836442744818 Spearman 0.5962392186566542 Pearson 0.6476519287652904 Kendall 0.4305017574429296
with ligands RMSE_G 1.0146191240768136 Spearman 0.6130964908096327 Pearson 0.6670564923791238 Kendall 0.4440985230645655
 
    
Epoch 3  Loss 1.0167666673660278
Training Set mae 1.0083484649658203
Training Set rmse 1.0083484850814364
Epoch 3
without ligands RMSE_G 1.1162783164713261 Spearman 0.5902768264700876 Pearson 0.6517467572639972 Kendall 0.41973921350685645
with ligands RMSE_G 1.1185559511526213 Spearman 0.6138691391912453 Pearson 0.676691865873025 Kendall 0.4409035696612233
 
    
Epoch 4  Loss 0.8335330486297607
Training Set mae 0.912980318069458
Training Set rmse 0.9129803111950229
Epoch 4
without ligands RMSE_G 1.2888311470409508 Spearman 0.6037304293525967 Pearson 0.654652047235794 Kendall 0.4376767867336451
with ligands RMSE_G 1.2879246819862527 Spearman 0.6334428981920989 Pearson 0.6825440705318394 Kendall 0.4632682434846187
 
    
Epoch 5  Loss 0.5741576552391052
Training Set mae 0.7577319145202637
Training Set rmse 0.7577319151514639
Epoch 5
without ligands RMSE_G 1.513581338057894 Spearman 0.6092341759863504 Pearson 0.6472805038942397 Kendall 0.4592018746057916
with ligands RMSE_G 1.5090969598938293 Spearman 0.6403967336266128 Pearson 0.6768769372778258 Kendall 0.4856329173080141
 
    
Epoch 6  Loss 0.039440371096134186
Training Set mae 0.19859600067138672
Training Set rmse 0.19859599969821695
Epoch 6
without ligands RMSE_G 1.7524869316948382 Spearman 0.6268155888441749 Pearson 0.6357094629238854 Kendall 0.4735519331872226
with ligands RMSE_G 1.7452077759094773 Spearman 0.6416844809293004 Pearson 0.6665351828249362 Kendall 0.4888278707113563
 
    
Epoch 7  Loss 0.16337433457374573
Training Set mae 0.4041959047317505
Training Set rmse 0.4041959111294246
Epoch 7
without ligands RMSE_G 1.9501766603200088 Spearman 0.612138931154165 Pearson 0.6237752372723966 Kendall 0.45561435996043387
with ligands RMSE_G 1.9407861574211358 Spearman 0.6438736513438696 Pearson 0.6565637776465818 Kendall 0.4824379639046719
 
    
Epoch 8  Loss 0.780558705329895
Training Set mae 0.8834923505783081
Training Set rmse 0.8834923346186401
Epoch 8
without ligands RMSE_G 2.0103847121363487 Spearman 0.6262040614404245 Pearson 0.6223393223779554 Kendall 0.4699644185418648
with ligands RMSE_G 1.9997175795061328 Spearman 0.6525015582718775 Pearson 0.6537322336270888 Kendall 0.4952177775180407
 
    
Epoch 9  Loss 1.1978216171264648
Training Set mae 1.0944503545761108
Training Set rmse 1.0944503721624224
Epoch 9
without ligands RMSE_G 1.965042818590978 Spearman 0.62329930627261 Pearson 0.62634540296141 Kendall 0.46637690389650716
with ligands RMSE_G 1.9538937092798487 Spearman 0.6371773653698933 Pearson 0.6534178894367981 Kendall 0.4824379639046719
 
Stop Training
