# Supplementary material for: Computing the relative binding affinity of ligands based on a pairwise binding comparison network
Source: Nat Comput Sci. 2023 Oct 19;3(10):860–72. doi: 10.1038/s43588-023-00529-9 (PMC10766524; doi:10.1038/s43588-023-00529-9)
Supplement: Supplementary file 9 — Statistical source data. [file 43588_2023_529_MOESM9_ESM.zip › source_data_figure3/finetune_results/Bace/ref2_results/5_record.txt]

without ligands RMSE_G 0.9840961909131191 Spearman 0.6064960320505176 Pearson 0.6364822225941096 Kendall 0.43330783262098166
with ligands RMSE_G 0.9872598686068117 Spearman 0.5485803509449769 Pearson 0.6137365311244177 Kendall 0.39297926861109034
 
    
Epoch 0  Loss 0.2785402834415436
Training Set mae 0.527769148349762
Training Set rmse 0.5277691573420558
Epoch 0
without ligands RMSE_G 1.0387496285595281 Spearman 0.6051204110100804 Pearson 0.6291435508523661 Kendall 0.44046994555686564
with ligands RMSE_G 1.0411453524870278 Spearman 0.5514133950108899 Pearson 0.6066190112970598 Kendall 0.402564128821117
 
    
Epoch 1  Loss 0.48449239134788513
Training Set mae 0.6960548758506775
Training Set rmse 0.6960548766784737
Epoch 1
without ligands RMSE_G 1.1395315190093893 Spearman 0.6019106285823937 Pearson 0.6351732354494172 Kendall 0.44046994555686564
with ligands RMSE_G 1.1420274367149033 Spearman 0.5548903127281468 Pearson 0.6128850348152457 Kendall 0.40575908222445917
 
    
Epoch 2  Loss 0.07079178839921951
Training Set mae 0.2660672664642334
Training Set rmse 0.26606726292277955
Epoch 2
without ligands RMSE_G 1.2630485889075072 Spearman 0.6268246540925334 Pearson 0.6468807318832241 Kendall 0.45479417142863365
with ligands RMSE_G 1.265913454730264 Spearman 0.5774258905251822 Pearson 0.6257796304919365 Kendall 0.4185388958378279
 
    
Epoch 3  Loss 0.015619650483131409
Training Set mae 0.12497860193252563
Training Set rmse 0.12497860010070287
Epoch 3
without ligands RMSE_G 1.3983852359299447 Spearman 0.618112387503098 Pearson 0.6548462021335936 Kendall 0.44046994555686564
with ligands RMSE_G 1.4018642207487322 Spearman 0.5754942695711507 Pearson 0.6353017135264474 Kendall 0.40575908222445917
 
    
Epoch 4  Loss 0.6640022397041321
Training Set mae 0.8148633241653442
Training Set rmse 0.8148633257817731
Epoch 4
without ligands RMSE_G 1.552156094862359 Spearman 0.6411922516259883 Pearson 0.6635920622317947 Kendall 0.45479417142863365
with ligands RMSE_G 1.555857064449417 Spearman 0.6009916661643679 Pearson 0.6464508634834389 Kendall 0.4249288026445124
 
    
Epoch 5  Loss 0.05580318346619606
Training Set mae 0.23622697591781616
Training Set rmse 0.23622697446776916
Epoch 5
without ligands RMSE_G 1.6941174417400982 Spearman 0.6401223241500926 Pearson 0.6695315446256874 Kendall 0.45837522789657564
with ligands RMSE_G 1.6984995907057086 Spearman 0.5977722979076485 Pearson 0.6551336600003632 Kendall 0.4249288026445124
 
    
Epoch 6  Loss 0.7531865835189819
Training Set mae 0.8678632378578186
Training Set rmse 0.8678632285786637
Epoch 6
without ligands RMSE_G 1.7325511546775205 Spearman 0.6289645090443245 Pearson 0.67715509827767 Kendall 0.4440510020248077
with ligands RMSE_G 1.7376814956868227 Spearman 0.591204786663941 Pearson 0.6649930758716467 Kendall 0.4153439424344857
 
    
Epoch 7  Loss 0.09236075729131699
Training Set mae 0.3039091229438782
Training Set rmse 0.3039091266996057
Epoch 7
without ligands RMSE_G 1.8076260338183197 Spearman 0.6366068481578644 Pearson 0.6805382952393613 Kendall 0.45121311496069166
with ligands RMSE_G 1.8129507026835527 Spearman 0.5941666054601229 Pearson 0.6698216884472133 Kendall 0.4185388958378279
 
    
Epoch 8  Loss 0.5633419156074524
Training Set mae 0.7505610585212708
Training Set rmse 0.7505610672073608
Epoch 8
without ligands RMSE_G 1.8312060899378673 Spearman 0.6511272924735899 Pearson 0.6807196406486626 Kendall 0.4691183973004016
with ligands RMSE_G 1.8361772330748987 Spearman 0.6160583096058144 Pearson 0.6703207365512353 Kendall 0.4409035696612233
 
    
Epoch 9  Loss 0.00030413561034947634
Training Set mae 0.01743948459625244
Training Set rmse 0.017439484234044202
Epoch 9
without ligands RMSE_G 1.8549014287891625 Spearman 0.6592281719339421 Pearson 0.6804438322275091 Kendall 0.4726994537683436
with ligands RMSE_G 1.8595043863114333 Spearman 0.6249437659943599 Pearson 0.6702900404517292 Kendall 0.4472934764679077
 
Stop Training
