# Supplementary material for: Computing the relative binding affinity of ligands based on a pairwise binding comparison network
Source: Nat Comput Sci. 2023 Oct 19;3(10):860–72. doi: 10.1038/s43588-023-00529-9 (PMC10766524; doi:10.1038/s43588-023-00529-9)
Supplement: Supplementary file 9 — Statistical source data. [file 43588_2023_529_MOESM9_ESM.zip › source_data_figure3/finetune_results/Bace/ref2_results/6_record.txt]

without ligands RMSE_G 0.6417225284453311 Spearman 0.5441481297097871 Pearson 0.6241956039972475 Kendall 0.3895971197881171
with ligands RMSE_G 0.626114092885339 Spearman 0.5339000316943366 Pearson 0.6206116071508615 Kendall 0.38019945499772156
 
    
Epoch 0  Loss 0.23366929590702057
Training Set mae 0.48339352011680603
Training Set rmse 0.4833935207540752
Epoch 0
without ligands RMSE_G 0.6452669176353893 Spearman 0.5699871389598444 Pearson 0.6545211605947141 Kendall 0.40755090411015016
with ligands RMSE_G 0.6371227213048465 Spearman 0.5572082578729848 Pearson 0.6503350882430531 Kendall 0.39617422201443253
 
    
Epoch 1  Loss 0.010010981000959873
Training Set mae 0.10005488991737366
Training Set rmse 0.10005488994027165
Epoch 1
without ligands RMSE_G 0.70454538081077 Spearman 0.6034708255028182 Pearson 0.6694158906283203 Kendall 0.43986771588980966
with ligands RMSE_G 0.6990929109456461 Spearman 0.5850235996110399 Pearson 0.6647260133938183 Kendall 0.4249288026445124
 
    
Epoch 2  Loss 0.94709312915802
Training Set mae 0.9731870889663696
Training Set rmse 0.9731870987420764
Epoch 2
without ligands RMSE_G 0.6621338547129781 Spearman 0.6199833284555175 Pearson 0.6789181411192312 Kendall 0.4470492296186229
with ligands RMSE_G 0.653730130784559 Spearman 0.6058851059145813 Pearson 0.6745367794928285 Kendall 0.4345136628545389
 
    
Epoch 3  Loss 0.42229124903678894
Training Set mae 0.6498394012451172
Training Set rmse 0.6498394024963313
Epoch 3
without ligands RMSE_G 0.617427937618915 Spearman 0.6325205992159003 Pearson 0.683405528240382 Kendall 0.46141225707624933
with ligands RMSE_G 0.6051397654525289 Spearman 0.6174748316387709 Pearson 0.6799190220997342 Kendall 0.4472934764679077
 
    
Epoch 4  Loss 0.012439445592463017
Training Set mae 0.11153226345777512
Training Set rmse 0.111532262563184
Epoch 4
without ligands RMSE_G 0.5997738786131631 Spearman 0.6187601800886509 Pearson 0.6801080159691515 Kendall 0.4542307433474361
with ligands RMSE_G 0.5847901671783617 Spearman 0.607172853217269 Pearson 0.6775733264985278 Kendall 0.4409035696612233
 
    
Epoch 5  Loss 0.01181066781282425
Training Set mae 0.10867689549922943
Training Set rmse 0.10867689640776576
Epoch 5
without ligands RMSE_G 0.607632882558793 Spearman 0.6144791608046177 Pearson 0.6703677941189699 Kendall 0.4542307433474361
with ligands RMSE_G 0.5911112766946399 Spearman 0.5977722979076485 Pearson 0.6687369533086729 Kendall 0.4409035696612233
 
    
Epoch 6  Loss 0.0323965959250927
Training Set mae 0.17999054491519928
Training Set rmse 0.17999054398799036
Epoch 6
without ligands RMSE_G 0.6230474040086336 Spearman 0.6115741834333095 Pearson 0.665987015219807 Kendall 0.4542307433474361
with ligands RMSE_G 0.6062263088811743 Spearman 0.5941666054601229 Pearson 0.6648262959119458 Kendall 0.4377086162578811
 
    
Epoch 7  Loss 0.33900389075279236
Training Set mae 0.5822404026985168
Training Set rmse 0.5822404063209563
Epoch 7
without ligands RMSE_G 0.6170622849546779 Spearman 0.6280866863860088 Pearson 0.6757521273177081 Kendall 0.4650030139406559
with ligands RMSE_G 0.6007484378562045 Spearman 0.6145130128425892 Pearson 0.6742043104407245 Kendall 0.4568783366779343
 
    
Epoch 8  Loss 0.020716343075037003
Training Set mae 0.14393173158168793
Training Set rmse 0.1439317306053012
Epoch 8
without ligands RMSE_G 0.6087863113315117 Spearman 0.6288511541153005 Pearson 0.6829157532424573 Kendall 0.46141225707624933
with ligands RMSE_G 0.5930546924872315 Spearman 0.6174748316387709 Pearson 0.6806629917165721 Kendall 0.4536833832745921
 
    
Epoch 9  Loss 0.08310665190219879
Training Set mae 0.28828224539756775
Training Set rmse 0.2882822434736465
Epoch 9
without ligands RMSE_G 0.6107927782713658 Spearman 0.6369545120457918 Pearson 0.6836200397645303 Kendall 0.4650030139406559
with ligands RMSE_G 0.5954951240737818 Spearman 0.6262315132970476 Pearson 0.680931773014579 Kendall 0.4568783366779343
 
Stop Training
