# Supplementary material for: Computing the relative binding affinity of ligands based on a pairwise binding comparison network
Source: Nat Comput Sci. 2023 Oct 19;3(10):860–72. doi: 10.1038/s43588-023-00529-9 (PMC10766524; doi:10.1038/s43588-023-00529-9)
Supplement: Supplementary file 9 — Statistical source data. [file 43588_2023_529_MOESM9_ESM.zip › source_data_figure3/finetune_results/Bace/ref2_results/7_record.txt]

without ligands RMSE_G 1.1763683556024207 Spearman 0.6017429652904079 Pearson 0.6391779218414391 Kendall 0.4305017574429296
with ligands RMSE_G 1.169266250480724 Spearman 0.5676390110247554 Pearson 0.6068912183210436 Kendall 0.3993691754177748
 
    
Epoch 0  Loss 1.6932127475738525
Training Set mae 1.3012350797653198
Training Set rmse 1.301235085437621
Epoch 0
without ligands RMSE_G 1.2984837289428373 Spearman 0.624063715527298 Pearson 0.6445399205528288 Kendall 0.44485181602436064
with ligands RMSE_G 1.2907915321359862 Spearman 0.605498781723775 Pearson 0.6241639926400762 Kendall 0.4281237560478545
 
    
Epoch 1  Loss 0.39869198203086853
Training Set mae 0.6314206123352051
Training Set rmse 0.6314206062767262
Epoch 1
without ligands RMSE_G 1.261896174488504 Spearman 0.6555573768204443 Pearson 0.6627694238171868 Kendall 0.4807269624779381
with ligands RMSE_G 1.256358675980767 Spearman 0.6432297776925258 Pearson 0.6461897142508722 Kendall 0.4696581502913031
 
    
Epoch 2  Loss 0.25996479392051697
Training Set mae 0.5098674297332764
Training Set rmse 0.5098674277893391
Epoch 2
without ligands RMSE_G 1.2920408997909443 Spearman 0.6497478664848154 Pearson 0.6676473375458372 Kendall 0.4807269624779381
with ligands RMSE_G 1.2885509127602184 Spearman 0.6380787884817748 Pearson 0.6533682669840182 Kendall 0.4696581502913031
 
    
Epoch 3  Loss 0.07021304965019226
Training Set mae 0.26497745513916016
Training Set rmse 0.26497745121083843
Epoch 3
without ligands RMSE_G 1.3441005750345905 Spearman 0.6560160223732572 Pearson 0.6686810778685459 Kendall 0.48790199176865356
with ligands RMSE_G 1.3422890903148117 Spearman 0.6431010029622569 Pearson 0.6556060980895723 Kendall 0.4728531036946453
 
    
Epoch 4  Loss 0.1706053763628006
Training Set mae 0.4130440354347229
Training Set rmse 0.41304403683239466
Epoch 4
without ligands RMSE_G 1.4275589008745775 Spearman 0.6570861953298204 Pearson 0.6662316344535005 Kendall 0.49148950641401135
with ligands RMSE_G 1.427087980036602 Spearman 0.6440024260741384 Pearson 0.6535236906701797 Kendall 0.4760480570979875
 
    
Epoch 5  Loss 0.0237652026116848
Training Set mae 0.15415966510772705
Training Set rmse 0.15415966596903613
Epoch 5
without ligands RMSE_G 1.5118989127518996 Spearman 0.6575448408826332 Pearson 0.6642854455129628 Kendall 0.4950770210593691
with ligands RMSE_G 1.5125206942506704 Spearman 0.6443887502649447 Pearson 0.6517295718441464 Kendall 0.47924301050132967
 
    
Epoch 6  Loss 0.1461954414844513
Training Set mae 0.38235512375831604
Training Set rmse 0.3823551248308976
Epoch 6
without ligands RMSE_G 1.6100324854196602 Spearman 0.6627428238145118 Pearson 0.6620854191593787 Kendall 0.5022520503500846
with ligands RMSE_G 1.6114425071410179 Spearman 0.648767091094083 Pearson 0.6496256802141746 Kendall 0.4856329173080141
 
    
Epoch 7  Loss 0.03353191167116165
Training Set mae 0.18311721086502075
Training Set rmse 0.183117207468773
Epoch 7
without ligands RMSE_G 1.6923379798838316 Spearman 0.6618255327088861 Pearson 0.6594444811761552 Kendall 0.4950770210593691
with ligands RMSE_G 1.6942145231781613 Spearman 0.6477368932519328 Pearson 0.6468880731976066 Kendall 0.47924301050132967
 
    
Epoch 8  Loss 0.004294704645872116
Training Set mae 0.06553399562835693
Training Set rmse 0.06553399610791422
Epoch 8
without ligands RMSE_G 1.7648095740801597 Spearman 0.6520410942488795 Pearson 0.6570188416324559 Kendall 0.4843144771232958
with ligands RMSE_G 1.7668632513903175 Spearman 0.6387226621331187 Pearson 0.6444472135222659 Kendall 0.4696581502913031
 
    
Epoch 9  Loss 0.5949238538742065
Training Set mae 0.7713130712509155
Training Set rmse 0.7713130712455264
Epoch 9
without ligands RMSE_G 1.7750665733374886 Spearman 0.6471488750188762 Pearson 0.6563248059274814 Kendall 0.4807269624779381
with ligands RMSE_G 1.7766138598991024 Spearman 0.6343443213039803 Pearson 0.6435787647866366 Kendall 0.4664631968879609
 
Stop Training
