# Supplementary material for: Computing the relative binding affinity of ligands based on a pairwise binding comparison network
Source: Nat Comput Sci. 2023 Oct 19;3(10):860–72. doi: 10.1038/s43588-023-00529-9 (PMC10766524; doi:10.1038/s43588-023-00529-9)
Supplement: Supplementary file 9 — Statistical source data. [file 43588_2023_529_MOESM9_ESM.zip › source_data_figure3/finetune_results/Bace/ref2_results/8_record.txt]

without ligands RMSE_G 0.8276933806411451 Spearman 0.4990445336815805 Pearson 0.573867088533112 Kendall 0.35368955114405104
with ligands RMSE_G 0.8070225925960713 Spearman 0.5295216908651984 Pearson 0.6044389245849874 Kendall 0.38019945499772156
 
    
Epoch 0  Loss 0.20824190974235535
Training Set mae 0.45633530616760254
Training Set rmse 0.4563353040718583
Epoch 0
without ligands RMSE_G 0.9155520489835053 Spearman 0.5031726594197553 Pearson 0.5775223104146997 Kendall 0.3716433354660841
with ligands RMSE_G 0.8946919403789632 Spearman 0.540596317668313 Pearson 0.6156881125094318 Kendall 0.40895403562780136
 
    
Epoch 1  Loss 1.0685001611709595
Training Set mae 1.0336828231811523
Training Set rmse 1.0336828145862538
Epoch 1
without ligands RMSE_G 0.8179699971154968 Spearman 0.5154041430884215 Pearson 0.597715769471807 Kendall 0.36805257860167745
with ligands RMSE_G 0.8009683659191859 Spearman 0.5516709444714275 Pearson 0.6355243267004498 Kendall 0.402564128821117
 
    
Epoch 2  Loss 0.49218571186065674
Training Set mae 0.7015594840049744
Training Set rmse 0.7015594856180456
Epoch 2
without ligands RMSE_G 0.7192940988951478 Spearman 0.5545448908281534 Pearson 0.6153537299867666 Kendall 0.3895971197881171
with ligands RMSE_G 0.7046863598886712 Spearman 0.5869552205650715 Pearson 0.6507618404861666 Kendall 0.4249288026445124
 
    
Epoch 3  Loss 0.700264036655426
Training Set mae 0.8368178009986877
Training Set rmse 0.8368178037395153
Epoch 3
without ligands RMSE_G 0.6549255253905574 Spearman 0.5900161934672853 Pearson 0.6329418878904192 Kendall 0.43268620216099646
with ligands RMSE_G 0.645565350287538 Spearman 0.6194064525928026 Pearson 0.665018751109919 Kendall 0.4632682434846187
 
    
Epoch 4  Loss 0.0367007702589035
Training Set mae 0.19157445430755615
Training Set rmse 0.19157445095550582
Epoch 4
without ligands RMSE_G 0.6497128539006823 Spearman 0.6120328640708844 Pearson 0.644454710727454 Kendall 0.43986771588980966
with ligands RMSE_G 0.6476756242896307 Spearman 0.6392377610541937 Pearson 0.6733137477093043 Kendall 0.4696581502913031
 
    
Epoch 5  Loss 0.16010136902332306
Training Set mae 0.40012669563293457
Training Set rmse 0.4001266912158236
Epoch 5
without ligands RMSE_G 0.6821845683459048 Spearman 0.6129502253460344 Pearson 0.6470369728592072 Kendall 0.4362769590254031
with ligands RMSE_G 0.684704237024157 Spearman 0.6397528599752689 Pearson 0.6742198000614402 Kendall 0.4632682434846187
 
    
Epoch 6  Loss 0.00248744641430676
Training Set mae 0.049874305725097656
Training Set rmse 0.049874306153637464
Epoch 6
without ligands RMSE_G 0.728825061334768 Spearman 0.5858880677291105 Pearson 0.6465579708253549 Kendall 0.4147324178389634
with ligands RMSE_G 0.7351189730893009 Spearman 0.6161870843360833 Pearson 0.6719363375395698 Kendall 0.4440985230645655
 
    
Epoch 7  Loss 0.03970891609787941
Training Set mae 0.19927096366882324
Training Set rmse 0.19927096150186913
Epoch 7
without ligands RMSE_G 0.7872926456946414 Spearman 0.5984253384894933 Pearson 0.6450558739214619 Kendall 0.42909544529658983
with ligands RMSE_G 0.797815195855441 Spearman 0.6262315132970476 Pearson 0.6685442271774846 Kendall 0.4536833832745921
 
    
Epoch 8  Loss 0.07659681141376495
Training Set mae 0.2767612934112549
Training Set rmse 0.2767612895868296
Epoch 8
without ligands RMSE_G 0.8331378590361722 Spearman 0.6034708255028182 Pearson 0.6446912314286117 Kendall 0.4362769590254031
with ligands RMSE_G 0.8459625277042313 Spearman 0.6315112772380673 Pearson 0.6670381987832454 Kendall 0.4632682434846187
 
    
Epoch 9  Loss 0.08877535909414291
Training Set mae 0.29795193672180176
Training Set rmse 0.29795194091353544
Epoch 9
without ligands RMSE_G 0.861755719162712 Spearman 0.6034708255028182 Pearson 0.6454734553704282 Kendall 0.4362769590254031
with ligands RMSE_G 0.8752160951338417 Spearman 0.6333141234618301 Pearson 0.6673495849410518 Kendall 0.4664631968879609
 
Stop Training
