# Supplementary material for: Computing the relative binding affinity of ligands based on a pairwise binding comparison network
Source: Nat Comput Sci. 2023 Oct 19;3(10):860–72. doi: 10.1038/s43588-023-00529-9 (PMC10766524; doi:10.1038/s43588-023-00529-9)
Supplement: Supplementary file 9 — Statistical source data. [file 43588_2023_529_MOESM9_ESM.zip › source_data_figure3/finetune_results/Bace/ref2_results/9_record.txt]

without ligands RMSE_G 0.6470259856631222 Spearman 0.5245777558399212 Pearson 0.6209375106868673 Kendall 0.36805257860167745
with ligands RMSE_G 0.6302090036347817 Spearman 0.5184470640620839 Pearson 0.6205175841981777 Kendall 0.36422468798101054
 
    
Epoch 0  Loss 0.22639299929141998
Training Set mae 0.47580772638320923
Training Set rmse 0.47580773353469147
Epoch 0
without ligands RMSE_G 0.7294859160200453 Spearman 0.5092884012540885 Pearson 0.615254018044844 Kendall 0.36805257860167745
with ligands RMSE_G 0.7112607199987732 Spearman 0.5102054813248823 Pearson 0.6151033694362251 Kendall 0.3738095481910372
 
    
Epoch 1  Loss 0.03995613381266594
Training Set mae 0.19989030063152313
Training Set rmse 0.19989030444888
Epoch 1
without ligands RMSE_G 0.7820943547638796 Spearman 0.5316108589494043 Pearson 0.6182800556080454 Kendall 0.3788248491948973
with ligands RMSE_G 0.7640886096058329 Spearman 0.5318396360100363 Pearson 0.6180099554116503 Kendall 0.38658936180440595
 
    
Epoch 2  Loss 0.18301400542259216
Training Set mae 0.42780137062072754
Training Set rmse 0.42780136210932307
Epoch 2
without ligands RMSE_G 0.7366001579585291 Spearman 0.5605077391166281 Pearson 0.6335473518044787 Kendall 0.4039601472457436
with ligands RMSE_G 0.7192381103403435 Spearman 0.5605564008599728 Pearson 0.6331871172096801 Kendall 0.41214898903114355
 
    
Epoch 3  Loss 0.8352870941162109
Training Set mae 0.9139404296875
Training Set rmse 0.9139404215353487
Epoch 3
without ligands RMSE_G 0.6483790978936675 Spearman 0.5846649193622439 Pearson 0.6488941441236943 Kendall 0.4111416609745568
with ligands RMSE_G 0.6316602732620251 Spearman 0.5788424125581387 Pearson 0.6483767545478827 Kendall 0.41214898903114355
 
    
Epoch 4  Loss 0.2571086883544922
Training Set mae 0.50705885887146
Training Set rmse 0.5070588608381597
Epoch 4
without ligands RMSE_G 0.6126239490698815 Spearman 0.6108097157040179 Pearson 0.6554573221098676 Kendall 0.4362769590254031
with ligands RMSE_G 0.5982786129969296 Spearman 0.5990600452103363 Pearson 0.6544629504776294 Kendall 0.4281237560478545
 
    
Epoch 5  Loss 0.11573345214128494
Training Set mae 0.3401961922645569
Training Set rmse 0.3401961965414736
Epoch 5
without ligands RMSE_G 0.6415574329253698 Spearman 0.6345082153120586 Pearson 0.6626801688328545 Kendall 0.46141225707624933
with ligands RMSE_G 0.6313708698260324 Spearman 0.6226258208495219 Pearson 0.6610900116860923 Kendall 0.4536833832745921
 
    
Epoch 6  Loss 0.2528056204319
Training Set mae 0.5027977824211121
Training Set rmse 0.5027977927874187
Epoch 6
without ligands RMSE_G 0.685735480488105 Spearman 0.6543843762736411 Pearson 0.667367210238654 Kendall 0.4685937708050626
with ligands RMSE_G 0.6779794669758801 Spearman 0.6446462997254823 Pearson 0.6653242960188511 Kendall 0.4632682434846187
 
    
Epoch 7  Loss 1.3199105262756348
Training Set mae 1.1488735675811768
Training Set rmse 1.1488735902072233
Epoch 7
without ligands RMSE_G 0.6855748721284561 Spearman 0.6598885439245409 Pearson 0.6753438476729178 Kendall 0.4793660413982824
with ligands RMSE_G 0.677447341558059 Spearman 0.6545619539561779 Pearson 0.6728487237346044 Kendall 0.47924301050132967
 
    
Epoch 8  Loss 0.9181987047195435
Training Set mae 0.9582268595695496
Training Set rmse 0.9582268545180433
Epoch 8
without ligands RMSE_G 0.6622688283228974 Spearman 0.6499504634437496 Pearson 0.6817815103700485 Kendall 0.4685937708050626
with ligands RMSE_G 0.6531962196385613 Spearman 0.6446462997254823 Pearson 0.678433572813971 Kendall 0.4664631968879609
 
    
Epoch 9  Loss 0.08851819485425949
Training Set mae 0.29752007126808167
Training Set rmse 0.2975200747080094
Epoch 9
without ligands RMSE_G 0.6377846985469421 Spearman 0.6531612279067746 Pearson 0.6836874474995267 Kendall 0.47577528453387574
with ligands RMSE_G 0.6278296872487398 Spearman 0.6469642448703202 Pearson 0.6796127871056001 Kendall 0.4696581502913031
 
Stop Training
