# Supplementary material for: Computing the relative binding affinity of ligands based on a pairwise binding comparison network
Source: Nat Comput Sci. 2023 Oct 19;3(10):860–72. doi: 10.1038/s43588-023-00529-9 (PMC10766524; doi:10.1038/s43588-023-00529-9)
Supplement: Supplementary file 9 — Statistical source data. [file 43588_2023_529_MOESM9_ESM.zip › source_data_figure3/finetune_results/Bace/ref3_results/0_record.txt]

without ligands RMSE_G 0.9641028556136889 Spearman 0.5861205324595022 Pearson 0.6507293104421914 Kendall 0.4099233308888418
with ligands RMSE_G 0.9688285519270771 Spearman 0.5421416144315382 Pearson 0.5990141696984316 Kendall 0.3738095481910372
 
    
Epoch 0  Loss 0.3327525059382121
Training Set mae 0.9714015324910482
Training Set rmse 0.9991283591602265
Epoch 0
without ligands RMSE_G 0.9664890545683933 Spearman 0.48913054420657465 Pearson 0.6412513421897474 Kendall 0.3450982460040947
with ligands RMSE_G 0.9569935480797364 Spearman 0.46204373220436085 Pearson 0.6002868384761132 Kendall 0.32908020054424636
 
    
Epoch 1  Loss 0.47010231018066406
Training Set mae 0.9936873912811279
Training Set rmse 1.1875634427440045
Epoch 1
without ligands RMSE_G 1.011239390048435 Spearman 0.4647158230256653 Pearson 0.62084740511733 Kendall 0.35272472657877085
with ligands RMSE_G 0.9963116583819122 Spearman 0.4365463356111436 Pearson 0.5933742609778807 Kendall 0.33227515394758855
 
    
Epoch 2  Loss 0.1427729825178782
Training Set mae 0.536661704381307
Training Set rmse 0.6544607991465395
Epoch 2
without ligands RMSE_G 0.9505156352912647 Spearman 0.5280937636254232 Pearson 0.6718967747871692 Kendall 0.3984836100268276
with ligands RMSE_G 0.9345690407105005 Spearman 0.510334256055151 Pearson 0.6459841999784811 Kendall 0.38339440840106376
 
    
Epoch 3  Loss 0.15848639607429504
Training Set mae 0.6152092218399048
Training Set rmse 0.6895354800797256
Epoch 3
without ligands RMSE_G 0.8828012754915553 Spearman 0.6409700430577095 Pearson 0.7218745423832761 Kendall 0.478561656060927
with ligands RMSE_G 0.8663617513779461 Spearman 0.6100058972831821 Pearson 0.6919253655118527 Kendall 0.4504884298712499
 
    
Epoch 4  Loss 0.09536583224932353
Training Set mae 0.38129417101542157
Training Set rmse 0.5348808155223583
Epoch 4
without ligands RMSE_G 0.8778439554369041 Spearman 0.6795988142412032 Pearson 0.7341665389522778 Kendall 0.5090675783596315
with ligands RMSE_G 0.8607285119281982 Spearman 0.6321551508894112 Pearson 0.7011171253807933 Kendall 0.4664631968879609
 
    
Epoch 5  Loss 0.23754239082336426
Training Set mae 0.7340607643127441
Training Set rmse 0.8441724779155577
Epoch 5
without ligands RMSE_G 0.8759784734849423 Spearman 0.6864550030659791 Pearson 0.7418911980812699 Kendall 0.5166940589343076
with ligands RMSE_G 0.8574036026153264 Spearman 0.644775074455751 Pearson 0.7075536684259192 Kendall 0.4824379639046719
 
    
Epoch 6  Loss 0.06440209845701854
Training Set mae 0.43399711449941
Training Set rmse 0.4395523750407929
Epoch 6
without ligands RMSE_G 0.8966272804447365 Spearman 0.695819553655917 Pearson 0.7387880447689186 Kendall 0.5281337797963218
with ligands RMSE_G 0.8755090147430545 Spearman 0.6519864593508023 Pearson 0.7045055138720095 Kendall 0.4920228241146985
 
    
Epoch 7  Loss 0.15433489282925925
Training Set mae 0.6232550938924154
Training Set rmse 0.6804444639745922
Epoch 7
without ligands RMSE_G 0.9481805492761585 Spearman 0.6764215560053314 Pearson 0.733879450885619 Kendall 0.5128808186469694
with ligands RMSE_G 0.9232687112333786 Spearman 0.648767091094083 Pearson 0.7016206672510756 Kendall 0.4888278707113563
 
    
Epoch 8  Loss 0.06264722347259521
Training Set mae 0.42118382453918457
Training Set rmse 0.4335223989804744
Epoch 8
without ligands RMSE_G 1.0187944131927267 Spearman 0.6710703842396526 Pearson 0.7202220266656675 Kendall 0.5090675783596315
with ligands RMSE_G 0.9896001326830378 Spearman 0.6561072507194031 Pearson 0.6920568945124631 Kendall 0.4952177775180407
 
    
Epoch 9  Loss 0.12381171186765035
Training Set mae 0.5545453230539957
Training Set rmse 0.6094547773779804
Epoch 9
without ligands RMSE_G 1.0478833606080158 Spearman 0.691471726596303 Pearson 0.7103980700232263 Kendall 0.5281337797963218
with ligands RMSE_G 1.0162947418938255 Spearman 0.6792867021677824 Pearson 0.6846995950263243 Kendall 0.5143874979380939
 
Stop Training
