# Supplementary material for: Computing the relative binding affinity of ligands based on a pairwise binding comparison network
Source: Nat Comput Sci. 2023 Oct 19;3(10):860–72. doi: 10.1038/s43588-023-00529-9 (PMC10766524; doi:10.1038/s43588-023-00529-9)
Supplement: Supplementary file 9 — Statistical source data. [file 43588_2023_529_MOESM9_ESM.zip › source_data_figure3/finetune_results/Bace/ref3_results/1_record.txt]

without ligands RMSE_G 0.7192363978843683 Spearman 0.4589013758760943 Pearson 0.5454358303473894 Kendall 0.33207074400039976
with ligands RMSE_G 0.6944775540731655 Spearman 0.5199923608253091 Pearson 0.6071555746366932 Kendall 0.37700450159437937
 
    
Epoch 0  Loss 0.41960688432057697
Training Set mae 0.937582810719808
Training Set rmse 1.1219717524186164
Epoch 0
without ligands RMSE_G 0.8573836264972436 Spearman 0.4821474732692347 Pearson 0.563508589976973 Kendall 0.3435214593107584
with ligands RMSE_G 0.8367321787547898 Spearman 0.5366043010299809 Pearson 0.6226159695576182 Kendall 0.38019945499772156
 
    
Epoch 1  Loss 0.12712228298187256
Training Set mae 0.6125880082448324
Training Set rmse 0.6175490660227879
Epoch 1
without ligands RMSE_G 0.8807351646328169 Spearman 0.5160968097498642 Pearson 0.5881027832203143 Kendall 0.35878907972456986
with ligands RMSE_G 0.8583988349188514 Spearman 0.5613290492415856 Pearson 0.6433682947361905 Kendall 0.38978431520774814
 
    
Epoch 2  Loss 0.08617854118347168
Training Set mae 0.3766358693440755
Training Set rmse 0.5084639845165192
Epoch 2
without ligands RMSE_G 0.9613152407810741 Spearman 0.5354964305959381 Pearson 0.6089044693348618 Kendall 0.3740567001383814
with ligands RMSE_G 0.9377448658851422 Spearman 0.581031582972708 Pearson 0.6600506960407816 Kendall 0.40895403562780136
 
    
Epoch 3  Loss 0.13185654083887735
Training Set mae 0.6092467308044434
Training Set rmse 0.628943242787787
Epoch 3
without ligands RMSE_G 1.0148029089989092 Spearman 0.5712853862947297 Pearson 0.6222761961853944 Kendall 0.40840884606945715
with ligands RMSE_G 0.9894083289434286 Spearman 0.61863380421119 Pearson 0.6697898648086871 Kendall 0.4472934764679077
 
    
Epoch 4  Loss 0.047462984919548035
Training Set mae 0.33765121301015216
Training Set rmse 0.3773446035013491
Epoch 4
without ligands RMSE_G 1.0471638125414182 Spearman 0.5863368162615112 Pearson 0.6286728622286374 Kendall 0.4198595613798158
with ligands RMSE_G 1.0198686439450053 Spearman 0.6312537277775297 Pearson 0.6733230878264401 Kendall 0.4568783366779343
 
    
Epoch 5  Loss 0.11468430360158284
Training Set mae 0.49613726139068604
Training Set rmse 0.5865602362969625
Epoch 5
without ligands RMSE_G 1.0357350678820116 Spearman 0.5952004361308381 Pearson 0.6368125084711651 Kendall 0.4313102766901744
with ligands RMSE_G 1.0063360454511368 Spearman 0.6370485906396246 Pearson 0.6780035154873926 Kendall 0.4632682434846187
 
    
Epoch 6  Loss 0.05026865005493164
Training Set mae 0.36009494463602704
Training Set rmse 0.3883374051397669
Epoch 6
without ligands RMSE_G 0.9888267415174797 Spearman 0.5968728172382582 Pearson 0.6456133115904498 Kendall 0.43894408689708014
with ligands RMSE_G 0.9578280477223243 Spearman 0.6365334917185494 Pearson 0.6831624811603226 Kendall 0.4664631968879609
 
    
Epoch 7  Loss 0.017054709295431774
Training Set mae 0.19963932037353516
Training Set rmse 0.22619488367946888
Epoch 7
without ligands RMSE_G 0.9525307668380716 Spearman 0.5965383410167743 Pearson 0.6522301963321683 Kendall 0.43894408689708014
with ligands RMSE_G 0.9203840255451168 Spearman 0.6376924642909685 Pearson 0.686627718958183 Kendall 0.4664631968879609
 
    
Epoch 8  Loss 0.020854488015174866
Training Set mae 0.19035462538401285
Training Set rmse 0.2501268859568497
Epoch 8
without ligands RMSE_G 0.925168993487019 Spearman 0.6049002465538751 Pearson 0.6565782361945758 Kendall 0.4503948022074387
with ligands RMSE_G 0.8923350592758906 Spearman 0.6446462997254823 Pearson 0.6885824782046779 Kendall 0.4760480570979875
 
    
Epoch 9  Loss 0.01663060486316681
Training Set mae 0.16195523738861084
Training Set rmse 0.22336475682054327
Epoch 9
without ligands RMSE_G 0.8849295197308709 Spearman 0.6075760563257473 Pearson 0.6585066038095921 Kendall 0.4503948022074387
with ligands RMSE_G 0.8519052370827441 Spearman 0.6472217943308577 Pearson 0.6884823285014163 Kendall 0.4760480570979875
 
Stop Training
