# Supplementary material for: Computing the relative binding affinity of ligands based on a pairwise binding comparison network
Source: Nat Comput Sci. 2023 Oct 19;3(10):860–72. doi: 10.1038/s43588-023-00529-9 (PMC10766524; doi:10.1038/s43588-023-00529-9)
Supplement: Supplementary file 9 — Statistical source data. [file 43588_2023_529_MOESM9_ESM.zip › source_data_figure3/finetune_results/Bace/ref3_results/2_record.txt]

without ligands RMSE_G 0.9270938552503997 Spearman 0.5559736760148956 Pearson 0.6367448666654871 Kendall 0.4000065307721826
with ligands RMSE_G 0.9077075917271765 Spearman 0.5648059669588424 Pearson 0.6215275686333058 Kendall 0.402564128821117
 
    
Epoch 0  Loss 0.25733840465545654
Training Set mae 0.6238516966501871
Training Set rmse 0.8786439405299167
Epoch 0
without ligands RMSE_G 0.7510448451518372 Spearman 0.525207012439936 Pearson 0.6356938382566505 Kendall 0.3923873587574743
with ligands RMSE_G 0.7281186979455404 Spearman 0.5290065919441233 Pearson 0.6252168715435817 Kendall 0.38978431520774814
 
    
Epoch 1  Loss 0.09533860286076863
Training Set mae 0.4923638105392456
Training Set rmse 0.5348044582670435
Epoch 1
without ligands RMSE_G 0.6431856070721818 Spearman 0.5272135339774333 Pearson 0.6396337466303107 Kendall 0.39619694476482853
with ligands RMSE_G 0.6316134933287636 Spearman 0.5257872236874039 Pearson 0.6302181805649968 Kendall 0.38978431520774814
 
    
Epoch 2  Loss 0.018386391301949818
Training Set mae 0.1839353640874227
Training Set rmse 0.23485989743317737
Epoch 2
without ligands RMSE_G 0.6099072494876362 Spearman 0.5213611794930659 Pearson 0.6403569552497401 Kendall 0.3923873587574743
with ligands RMSE_G 0.6125492340197262 Spearman 0.5260447731479415 Pearson 0.6314383710027792 Kendall 0.38978431520774814
 
    
Epoch 3  Loss 0.14139737685521445
Training Set mae 0.5614729722340902
Training Set rmse 0.6513003229673915
Epoch 3
without ligands RMSE_G 0.600763519857994 Spearman 0.5573113570398938 Pearson 0.6577661003590118 Kendall 0.41524487480159905
with ligands RMSE_G 0.607567493770383 Spearman 0.566737587912874 Pearson 0.6488178014775753 Kendall 0.4185388958378279
 
    
Epoch 4  Loss 0.10166579484939575
Training Set mae 0.550253669420878
Training Set rmse 0.5522656649475616
Epoch 4
without ligands RMSE_G 0.5874784354474377 Spearman 0.6086448663742015 Pearson 0.6760877567721822 Kendall 0.45715032088249435
with ligands RMSE_G 0.5925058780040847 Spearman 0.6100058972831821 Pearson 0.6673871543956889 Kendall 0.4536833832745921
 
    
Epoch 5  Loss 0.24252084891001383
Training Set mae 0.8185157775878906
Training Set rmse 0.8529727469231427
Epoch 5
without ligands RMSE_G 0.5828585747781577 Spearman 0.6359001172585407 Pearson 0.687127924003179 Kendall 0.46095990688984856
with ligands RMSE_G 0.5818918606629718 Spearman 0.6307386288564547 Pearson 0.6789686462362313 Kendall 0.4568783366779343
 
    
Epoch 6  Loss 0.016067281365394592
Training Set mae 0.1958695650100708
Training Set rmse 0.21954918377480653
Epoch 6
without ligands RMSE_G 0.5926016516133626 Spearman 0.6537916009678922 Pearson 0.6894977315197398 Kendall 0.47238866491191084
with ligands RMSE_G 0.5871538566092134 Spearman 0.6384651126725811 Pearson 0.6821191368457186 Kendall 0.4632682434846187
 
    
Epoch 7  Loss 0.10812826951344807
Training Set mae 0.37708012262980145
Training Set rmse 0.5695478983723355
Epoch 7
without ligands RMSE_G 0.6188404667299683 Spearman 0.6646602592960029 Pearson 0.6882718160656044 Kendall 0.4876270089413274
with ligands RMSE_G 0.6073209319714419 Spearman 0.6468354701400514 Pearson 0.6819278371107825 Kendall 0.4760480570979875
 
    
Epoch 8  Loss 0.10871774951616923
Training Set mae 0.44266708691914874
Training Set rmse 0.5710982740425681
Epoch 8
without ligands RMSE_G 0.664163763074516 Spearman 0.6616504769897569 Pearson 0.6858488840760567 Kendall 0.4876270089413274
with ligands RMSE_G 0.6466295847485146 Spearman 0.6434873271530633 Pearson 0.6802412276866285 Kendall 0.4760480570979875
 
    
Epoch 9  Loss 0.16379506389300028
Training Set mae 0.6189008951187134
Training Set rmse 0.7009887172736045
Epoch 9
without ligands RMSE_G 0.7141163448683022 Spearman 0.6616504769897569 Pearson 0.6809112809046086 Kendall 0.4876270089413274
with ligands RMSE_G 0.6927703864668024 Spearman 0.6380787884817748 Pearson 0.6757823315031015 Kendall 0.4728531036946453
 
Stop Training
