# Supplementary material for: Computing the relative binding affinity of ligands based on a pairwise binding comparison network
Source: Nat Comput Sci. 2023 Oct 19;3(10):860–72. doi: 10.1038/s43588-023-00529-9 (PMC10766524; doi:10.1038/s43588-023-00529-9)
Supplement: Supplementary file 9 — Statistical source data. [file 43588_2023_529_MOESM9_ESM.zip › source_data_figure3/finetune_results/Bace/ref3_results/3_record.txt]

without ligands RMSE_G 1.056771179930161 Spearman 0.5717392583392406 Pearson 0.6640354345794843 Kendall 0.40611009060150377
with ligands RMSE_G 1.0311907729150216 Spearman 0.5525723675833089 Pearson 0.6279476676388763 Kendall 0.38978431520774814
 
    
Epoch 0  Loss 0.062431891759236656
Training Set mae 0.3172685106595357
Training Set rmse 0.43277670371417865
Epoch 0
without ligands RMSE_G 1.2177402988839068 Spearman 0.6068563230515075 Pearson 0.6755824154929294 Kendall 0.4404292531875463
with ligands RMSE_G 1.181390912814889 Spearman 0.5892731657099095 Pearson 0.647254436037196 Kendall 0.4217338492411701
 
    
Epoch 1  Loss 0.025114213426907856
Training Set mae 0.26332346598307294
Training Set rmse 0.2744861295469588
Epoch 1
without ligands RMSE_G 1.4020184114142893 Spearman 0.6466556630587432 Pearson 0.6716754759169983 Kendall 0.478561656060927
with ligands RMSE_G 1.3574254211512287 Spearman 0.6268753869483914 Pearson 0.6478722067014586 Kendall 0.4536833832745921
 
    
Epoch 2  Loss 0.23471003770828247
Training Set mae 0.6394803126653036
Training Set rmse 0.8391245993633082
Epoch 2
without ligands RMSE_G 1.4306374431646436 Spearman 0.6516723865890671 Pearson 0.6726261896267366 Kendall 0.48618813663560306
with ligands RMSE_G 1.3840590649749263 Spearman 0.6464491459492451 Pearson 0.6517999151841084 Kendall 0.4696581502913031
 
    
Epoch 3  Loss 0.07525248328844707
Training Set mae 0.4725187619527181
Training Set rmse 0.4751393900017486
Epoch 3
without ligands RMSE_G 1.3906092369319156 Spearman 0.656354661884036 Pearson 0.6769027595881234 Kendall 0.48618813663560306
with ligands RMSE_G 1.3449027130248632 Spearman 0.6530166571929525 Pearson 0.6585054775969251 Kendall 0.4760480570979875
 
    
Epoch 4  Loss 0.14823691050211588
Training Set mae 0.5951916774113973
Training Set rmse 0.6668663520574026
Epoch 4
without ligands RMSE_G 1.3091567756640918 Spearman 0.656354661884036 Pearson 0.6784476267001535 Kendall 0.482374896348265
with ligands RMSE_G 1.2643239478965849 Spearman 0.6557209265285968 Pearson 0.6601748059522061 Kendall 0.47924301050132967
 
    
Epoch 5  Loss 0.05529391268889109
Training Set mae 0.4059487183888753
Training Set rmse 0.4072858125439917
Epoch 5
without ligands RMSE_G 1.239345768278666 Spearman 0.6566891101193909 Pearson 0.6761596828510789 Kendall 0.48618813663560306
with ligands RMSE_G 1.1950336018975087 Spearman 0.6559784759891344 Pearson 0.6575574260290344 Kendall 0.4824379639046719
 
    
Epoch 6  Loss 0.0613036702076594
Training Set mae 0.3659958839416504
Training Set rmse 0.4288484646771217
Epoch 6
without ligands RMSE_G 1.1337866763652413 Spearman 0.6605352648259726 Pearson 0.6740192521197835 Kendall 0.48618813663560306
with ligands RMSE_G 1.0915368304504305 Spearman 0.6597129431669287 Pearson 0.655380654397359 Kendall 0.4856329173080141
 
    
Epoch 7  Loss 0.05882265170415243
Training Set mae 0.4038066069285075
Training Set rmse 0.4200808911536649
Epoch 7
without ligands RMSE_G 1.0494187919193854 Spearman 0.6511707142360347 Pearson 0.6725606900997095 Kendall 0.478561656060927
with ligands RMSE_G 1.0095261774311204 Spearman 0.6519864593508023 Pearson 0.6547701209566124 Kendall 0.47924301050132967
 
    
Epoch 8  Loss 0.03278346608082453
Training Set mae 0.2344030737876892
Training Set rmse 0.3136086665877503
Epoch 8
without ligands RMSE_G 0.9619096036301958 Spearman 0.6510034901183572 Pearson 0.6701469090369924 Kendall 0.478561656060927
with ligands RMSE_G 0.9249720574908663 Spearman 0.6495397394756957 Pearson 0.6525745648200321 Kendall 0.4760480570979875
 
    
Epoch 9  Loss 0.007601290320356687
Training Set mae 0.14355415105819702
Training Set rmse 0.15100950413860825
Epoch 9
without ligands RMSE_G 0.911639027964741 Spearman 0.6466556630587432 Pearson 0.6671612370798162 Kendall 0.47474841577358884
with ligands RMSE_G 0.8768737525267305 Spearman 0.647093019600589 Pearson 0.6494241325457409 Kendall 0.4760480570979875
 
Stop Training
