# Supplementary material for: Computing the relative binding affinity of ligands based on a pairwise binding comparison network
Source: Nat Comput Sci. 2023 Oct 19;3(10):860–72. doi: 10.1038/s43588-023-00529-9 (PMC10766524; doi:10.1038/s43588-023-00529-9)
Supplement: Supplementary file 9 — Statistical source data. [file 43588_2023_529_MOESM9_ESM.zip › source_data_figure3/finetune_results/Bace/ref3_results/4_record.txt]

without ligands RMSE_G 0.7169844995013374 Spearman 0.5640941475328229 Pearson 0.6223641668017622 Kendall 0.3969581307590986
with ligands RMSE_G 0.6969244029473225 Spearman 0.5363467515694433 Pearson 0.6175457111074706 Kendall 0.37700450159437937
 
    
Epoch 0  Loss 0.0978557566801707
Training Set mae 0.49710198243459064
Training Set rmse 0.5418184752353915
Epoch 0
without ligands RMSE_G 0.6885444885719234 Spearman 0.5510495748949457 Pearson 0.6196195475396485 Kendall 0.40840884606945715
with ligands RMSE_G 0.6672675144217377 Spearman 0.5278476193717043 Pearson 0.6169273786902488 Kendall 0.38978431520774814
 
    
Epoch 1  Loss 0.06957212090492249
Training Set mae 0.4495076338450114
Training Set rmse 0.45685484869995635
Epoch 1
without ligands RMSE_G 0.7402781493563184 Spearman 0.5099089996524094 Pearson 0.5889126663011505 Kendall 0.38550741544873995
with ligands RMSE_G 0.7155437939773405 Spearman 0.4935935411202104 Pearson 0.590377074723621 Kendall 0.37700450159437937
 
    
Epoch 2  Loss 0.19169342517852783
Training Set mae 0.7369466622670492
Training Set rmse 0.7583404746784808
Epoch 2
without ligands RMSE_G 0.72631206598712 Spearman 0.46893566252061536 Pearson 0.5648735092051913 Kendall 0.33207074400039976
with ligands RMSE_G 0.6986335675306378 Spearman 0.4559913198817285 Pearson 0.5679815936674497 Kendall 0.33227515394758855
 
    
Epoch 3  Loss 0.03134311238924662
Training Set mae 0.24636038144429526
Training Set rmse 0.30664203424798087
Epoch 3
without ligands RMSE_G 0.7200394109097406 Spearman 0.47311661528916577 Pearson 0.5661303964532054 Kendall 0.3397045542073055
with ligands RMSE_G 0.6917075640135332 Spearman 0.46139985855301696 Pearson 0.5691229601225576 Kendall 0.33866506075427294
 
    
Epoch 4  Loss 0.0613075445095698
Training Set mae 0.3975685437520345
Training Set rmse 0.4288620157599128
Epoch 4
without ligands RMSE_G 0.6817079094543973 Spearman 0.5206122387398986 Pearson 0.5976608319693791 Kendall 0.3969581307590986
with ligands RMSE_G 0.6545245899235683 Spearman 0.5063422394168191 Pearson 0.5992982353932972 Kendall 0.38978431520774814
 
    
Epoch 5  Loss 0.10180123647054036
Training Set mae 0.508097251256307
Training Set rmse 0.5526334313191893
Epoch 5
without ligands RMSE_G 0.6479793729391975 Spearman 0.6065726276612953 Pearson 0.6500038431258865 Kendall 0.43512718179362725
with ligands RMSE_G 0.6243582075676175 Spearman 0.5811603577029767 Pearson 0.6475595967429227 Kendall 0.4153439424344857
 
    
Epoch 6  Loss 0.09829135735829671
Training Set mae 0.5169605016708374
Training Set rmse 0.5430230861343651
Epoch 6
without ligands RMSE_G 0.6403328259228691 Spearman 0.6261394866181113 Pearson 0.6765806590656962 Kendall 0.4542117073108916
with ligands RMSE_G 0.6195059918783052 Spearman 0.6147705623031267 Pearson 0.6697271141382497 Kendall 0.4504884298712499
 
    
Epoch 7  Loss 0.08485955993334453
Training Set mae 0.33251388867696124
Training Set rmse 0.5045578954549479
Epoch 7
without ligands RMSE_G 0.6399777265467378 Spearman 0.6569112989946423 Pearson 0.6848629940694135 Kendall 0.4885638532419675
with ligands RMSE_G 0.6208322613224748 Spearman 0.6415557061990317 Pearson 0.6750954215893408 Kendall 0.47924301050132967
 
    
Epoch 8  Loss 0.030333884060382843
Training Set mae 0.26233530044555664
Training Set rmse 0.3016647969147571
Epoch 8
without ligands RMSE_G 0.6413090458073863 Spearman 0.6649387283102591 Pearson 0.6893294786895772 Kendall 0.5000145685523261
with ligands RMSE_G 0.623175982344265 Spearman 0.6472217943308577 Pearson 0.6776052258589123 Kendall 0.4888278707113563
 
    
Epoch 9  Loss 0.07563503583272298
Training Set mae 0.39344056447347003
Training Set rmse 0.4763455757096616
Epoch 9
without ligands RMSE_G 0.6433781480328598 Spearman 0.6549044416657381 Pearson 0.6841085839578075 Kendall 0.48093004303506176
with ligands RMSE_G 0.6245407683047353 Spearman 0.6389802115936561 Pearson 0.6734457885241929 Kendall 0.4728531036946453
 
Stop Training
