# Supplementary material for: Computing the relative binding affinity of ligands based on a pairwise binding comparison network
Source: Nat Comput Sci. 2023 Oct 19;3(10):860–72. doi: 10.1038/s43588-023-00529-9 (PMC10766524; doi:10.1038/s43588-023-00529-9)
Supplement: Supplementary file 9 — Statistical source data. [file 43588_2023_529_MOESM9_ESM.zip › source_data_figure3/finetune_results/Bace/ref3_results/5_record.txt]

without ligands RMSE_G 0.7873222788613762 Spearman 0.5666277255176119 Pearson 0.6059248995650945 Kendall 0.38476818674276614
with ligands RMSE_G 0.768438866159963 Spearman 0.5749791706500755 Pearson 0.6093981310659359 Kendall 0.39617422201443253
 
    
Epoch 0  Loss 0.09025367101033528
Training Set mae 0.3948911825815837
Training Set rmse 0.5203470121284506
Epoch 0
without ligands RMSE_G 0.6845526332171757 Spearman 0.4990804841162796 Pearson 0.6223186470027783 Kendall 0.3390531546545167
with ligands RMSE_G 0.6657693443779414 Spearman 0.5024789975087558 Pearson 0.6235729733254237 Kendall 0.34186001415761513
 
    
Epoch 1  Loss 0.057082866628964744
Training Set mae 0.277180016040802
Training Set rmse 0.4138219362477544
Epoch 1
without ligands RMSE_G 0.6664911708952992 Spearman 0.5338572816694408 Pearson 0.6339545933900806 Kendall 0.37714901472805784
with ligands RMSE_G 0.6450278259289624 Spearman 0.5339000316943366 Pearson 0.6382064269911571 Kendall 0.37700450159437937
 
    
Epoch 2  Loss 0.06149383385976156
Training Set mae 0.3377050558725993
Training Set rmse 0.4295130982627709
Epoch 2
without ligands RMSE_G 0.6518817139637976 Spearman 0.5387059697898334 Pearson 0.6422876954867354 Kendall 0.38476818674276614
with ligands RMSE_G 0.6292273108794999 Spearman 0.5400812187472378 Pearson 0.6482516120328011 Kendall 0.38658936180440595
 
    
Epoch 3  Loss 0.06966910262902577
Training Set mae 0.37606505552927655
Training Set rmse 0.4571731651355136
Epoch 3
without ligands RMSE_G 0.6462671171607335 Spearman 0.5621134296813842 Pearson 0.6488594712926056 Kendall 0.41524487480159905
with ligands RMSE_G 0.6221557491444637 Spearman 0.5720173518538938 Pearson 0.6563124077194226 Kendall 0.4217338492411701
 
    
Epoch 4  Loss 0.013941238323847452
Training Set mae 0.19681640466054282
Training Set rmse 0.20450847163758853
Epoch 4
without ligands RMSE_G 0.6410168436019164 Spearman 0.5923759313983178 Pearson 0.6508634365723767 Kendall 0.43048321883101553
with ligands RMSE_G 0.6164209688927118 Spearman 0.5975147484471109 Pearson 0.6590049032958137 Kendall 0.4345136628545389
 
    
Epoch 5  Loss 0.017735905945301056
Training Set mae 0.2258187731107076
Training Set rmse 0.2306679764344767
Epoch 5
without ligands RMSE_G 0.6531066703871946 Spearman 0.614278626011126 Pearson 0.6537847014161546 Kendall 0.445721562860432
with ligands RMSE_G 0.6289933534229387 Spearman 0.61863380421119 Pearson 0.6623358797061186 Kendall 0.4504884298712499
 
    
Epoch 6  Loss 0.03182091315587362
Training Set mae 0.24200417598088583
Training Set rmse 0.3089704508001062
Epoch 6
without ligands RMSE_G 0.6639664998414707 Spearman 0.6192945102736012 Pearson 0.6525301137166207 Kendall 0.445721562860432
with ligands RMSE_G 0.6408054141163804 Spearman 0.6230121450403282 Pearson 0.6611853485781413 Kendall 0.4472934764679077
 
    
Epoch 7  Loss 0.0051516952613989515
Training Set mae 0.11918799082438152
Training Set rmse 0.1243184852875744
Epoch 7
without ligands RMSE_G 0.6692070659980703 Spearman 0.6328373977822841 Pearson 0.6505587544970941 Kendall 0.45334073487514026
with ligands RMSE_G 0.6465865997119137 Spearman 0.639108986323925 Pearson 0.6592904557586332 Kendall 0.4600732900812765
 
    
Epoch 8  Loss 0.025698425869146984
Training Set mae 0.23270189762115479
Training Set rmse 0.2776603592951541
Epoch 8
without ligands RMSE_G 0.6572591608906767 Spearman 0.6358469283397692 Pearson 0.647332899206921 Kendall 0.46095990688984856
with ligands RMSE_G 0.6335653522478676 Spearman 0.6436161018833321 Pearson 0.6562626156736298 Kendall 0.4664631968879609
 
    
Epoch 9  Loss 0.011212829500436783
Training Set mae 0.15500005086263022
Training Set rmse 0.18340798035948958
Epoch 9
without ligands RMSE_G 0.6521816153257336 Spearman 0.6249791791044064 Pearson 0.642219859880913 Kendall 0.45334073487514026
with ligands RMSE_G 0.6275271788027319 Spearman 0.6338292223829053 Pearson 0.6513875424695158 Kendall 0.4632682434846187
 
Stop Training
