# Supplementary material for: Computing the relative binding affinity of ligands based on a pairwise binding comparison network
Source: Nat Comput Sci. 2023 Oct 19;3(10):860–72. doi: 10.1038/s43588-023-00529-9 (PMC10766524; doi:10.1038/s43588-023-00529-9)
Supplement: Supplementary file 9 — Statistical source data. [file 43588_2023_529_MOESM9_ESM.zip › source_data_figure3/finetune_results/Bace/ref3_results/6_record.txt]

without ligands RMSE_G 1.0539415107617123 Spearman 0.56321082833769 Pearson 0.6286050475608896 Kendall 0.3946703697394895
with ligands RMSE_G 1.0607071825862173 Spearman 0.5574658073335224 Pearson 0.5994279130375758 Kendall 0.39297926861109034
 
    
Epoch 0  Loss 0.11470980445543925
Training Set mae 0.49725695451100665
Training Set rmse 0.5866254370824796
Epoch 0
without ligands RMSE_G 0.8835700695827989 Spearman 0.507023524798063 Pearson 0.6443162662587067 Kendall 0.3717909280154612
with ligands RMSE_G 0.8811982102783278 Spearman 0.5027365469692934 Pearson 0.619607495145782 Kendall 0.36422468798101054
 
    
Epoch 1  Loss 0.19101242224375406
Training Set mae 0.580642024676005
Training Set rmse 0.7569922501130789
Epoch 1
without ligands RMSE_G 0.7808036243357553 Spearman 0.4969900777374153 Pearson 0.6212974156516896 Kendall 0.3717909280154612
with ligands RMSE_G 0.7804916283551386 Spearman 0.4666796224940367 Pearson 0.5941074969079294 Kendall 0.35463982777098396
 
    
Epoch 2  Loss 0.20334041118621826
Training Set mae 0.7637538115183512
Training Set rmse 0.781038535427174
Epoch 2
without ligands RMSE_G 0.7333598091035775 Spearman 0.4381271883149489 Pearson 0.582343727356412 Kendall 0.31840556399272824
with ligands RMSE_G 0.7420132472946832 Spearman 0.40718569710986313 Pearson 0.555078200170318 Kendall 0.29074075970414
 
    
Epoch 3  Loss 0.17330302794774374
Training Set mae 0.6675036748250326
Training Set rmse 0.7210471995473086
Epoch 3
without ligands RMSE_G 0.7248221731071012 Spearman 0.43963220537404607 Pearson 0.5804448330898735 Kendall 0.32984528485474246
with ligands RMSE_G 0.7406916367355626 Spearman 0.4074432465704007 Pearson 0.5600579150435296 Kendall 0.2939357131074822
 
    
Epoch 4  Loss 0.12427624066670735
Training Set mae 0.5764917532602946
Training Set rmse 0.61059702095582
Epoch 4
without ligands RMSE_G 0.6985874338904476 Spearman 0.4973245259727702 Pearson 0.6130623780506403 Kendall 0.3679776877281231
with ligands RMSE_G 0.7098572466647182 Spearman 0.46487677627027385 Pearson 0.6025325081528229 Kendall 0.33866506075427294
 
    
Epoch 5  Loss 0.11217013001441956
Training Set mae 0.5289392868677775
Training Set rmse 0.5800951474621652
Epoch 5
without ligands RMSE_G 0.669432719752884 Spearman 0.5249165053895514 Pearson 0.6283306812788233 Kendall 0.3870438891648134
with ligands RMSE_G 0.6735194410945132 Spearman 0.5192197124436965 Pearson 0.6227917800563222 Kendall 0.37700450159437937
 
    
Epoch 6  Loss 0.10549726088841756
Training Set mae 0.49408193429311115
Training Set rmse 0.5625760062400793
Epoch 6
without ligands RMSE_G 0.6502631048055837 Spearman 0.5724081548099504 Pearson 0.646701752606132 Kendall 0.41754981146351794
with ligands RMSE_G 0.6450398858328921 Spearman 0.5734338738868503 Pearson 0.6463988687588884 Kendall 0.4153439424344857
 
    
Epoch 7  Loss 0.06908813615640004
Training Set mae 0.43458608786265057
Training Set rmse 0.45526300475894854
Epoch 7
without ligands RMSE_G 0.6597153531734367 Spearman 0.6055185301100877 Pearson 0.6622906947094245 Kendall 0.4404292531875463
with ligands RMSE_G 0.6448192515503407 Spearman 0.6170885074479646 Pearson 0.6653737293892221 Kendall 0.4440985230645655
 
    
Epoch 8  Loss 0.08699389298756917
Training Set mae 0.3289726773897807
Training Set rmse 0.5108636598572143
Epoch 8
without ligands RMSE_G 0.7045778401387522 Spearman 0.6172242183475101 Pearson 0.6678350303641626 Kendall 0.44424249347488437
with ligands RMSE_G 0.6825006321440495 Spearman 0.6307386288564547 Pearson 0.6741800921085046 Kendall 0.4504884298712499
 
    
Epoch 9  Loss 0.0395734558502833
Training Set mae 0.22155886888504028
Training Set rmse 0.34455821363565864
Epoch 9
without ligands RMSE_G 0.7556234557825406 Spearman 0.619732580112672 Pearson 0.6656941937808211 Kendall 0.44424249347488437
with ligands RMSE_G 0.7304831876865979 Spearman 0.6326702498104863 Pearson 0.6740252070131232 Kendall 0.4504884298712499
 
Stop Training
