# Supplementary material for: Computing the relative binding affinity of ligands based on a pairwise binding comparison network
Source: Nat Comput Sci. 2023 Oct 19;3(10):860–72. doi: 10.1038/s43588-023-00529-9 (PMC10766524; doi:10.1038/s43588-023-00529-9)
Supplement: Supplementary file 9 — Statistical source data. [file 43588_2023_529_MOESM9_ESM.zip › source_data_figure3/finetune_results/Bace/ref3_results/7_record.txt]

without ligands RMSE_G 1.0995611450297147 Spearman 0.571906482456918 Pearson 0.645268012289265 Kendall 0.4099233308888418
with ligands RMSE_G 1.0766429119344023 Spearman 0.5506407466292773 Pearson 0.6212218719164231 Kendall 0.38978431520774814
 
    
Epoch 0  Loss 0.20919430255889893
Training Set mae 0.7108567555745443
Training Set rmse 0.7922013050208241
Epoch 0
without ligands RMSE_G 1.319671351771881 Spearman 0.49866231891418994 Pearson 0.6167521782564493 Kendall 0.3717909280154612
with ligands RMSE_G 1.2795200906459963 Spearman 0.510334256055151 Pearson 0.6128777469039819 Kendall 0.38019945499772156
 
    
Epoch 1  Loss 0.2866598765055339
Training Set mae 0.7666757901509603
Training Set rmse 0.9273508664559502
Epoch 1
without ligands RMSE_G 1.3038146404203363 Spearman 0.5237459365658091 Pearson 0.6255913731319934 Kendall 0.39085712945215145
with ligands RMSE_G 1.262946456117666 Spearman 0.5282339435625106 Pearson 0.629958471482067 Kendall 0.39297926861109034
 
    
Epoch 2  Loss 0.13773499925931296
Training Set mae 0.5483397245407104
Training Set rmse 0.6428102269284702
Epoch 2
without ligands RMSE_G 1.276224884741007 Spearman 0.5581941048073662 Pearson 0.6410030970112202 Kendall 0.41754981146351794
with ligands RMSE_G 1.2357299628055514 Spearman 0.5593974282875539 Pearson 0.648078733138154 Kendall 0.4153439424344857
 
    
Epoch 3  Loss 0.07690056165059407
Training Set mae 0.4461119572321574
Training Set rmse 0.48031415235425057
Epoch 3
without ligands RMSE_G 1.2602008440571701 Spearman 0.5767559818695644 Pearson 0.6514684233800182 Kendall 0.425176292038194
with ligands RMSE_G 1.2198684934247075 Spearman 0.5753654948408818 Pearson 0.659377095878118 Kendall 0.4281237560478545
 
    
Epoch 4  Loss 0.19186276197433472
Training Set mae 0.7552722295125326
Training Set rmse 0.7586753363954764
Epoch 4
without ligands RMSE_G 1.2621766639798242 Spearman 0.587123877165567 Pearson 0.6581328924794659 Kendall 0.421363051750856
with ligands RMSE_G 1.2213100293927195 Spearman 0.581546681893783 Pearson 0.6670906186153768 Kendall 0.4249288026445124
 
    
Epoch 5  Loss 0.17185425758361816
Training Set mae 0.5517971913019816
Training Set rmse 0.7180270000152185
Epoch 5
without ligands RMSE_G 1.2822912025993292 Spearman 0.6031773924626033 Pearson 0.6642934374861951 Kendall 0.4404292531875463
with ligands RMSE_G 1.240384134831916 Spearman 0.5897882646309845 Pearson 0.6741803620995303 Kendall 0.4377086162578811
 
    
Epoch 6  Loss 0.06710401177406311
Training Set mae 0.4449210564295451
Training Set rmse 0.4486780865922492
Epoch 6
without ligands RMSE_G 1.3184713423887675 Spearman 0.6292643548202873 Pearson 0.6692090290312044 Kendall 0.45949545462423663
with ligands RMSE_G 1.2752171715535887 Spearman 0.606657754296194 Pearson 0.6788472540118276 Kendall 0.4472934764679077
 
    
Epoch 7  Loss 0.05534714957078298
Training Set mae 0.375583012898763
Training Set rmse 0.40748183241132996
Epoch 7
without ligands RMSE_G 1.338311197723367 Spearman 0.6377927848218378 Pearson 0.676085674158213 Kendall 0.45949545462423663
with ligands RMSE_G 1.2948641866126112 Spearman 0.613482815000439 Pearson 0.6832970456975582 Kendall 0.4472934764679077
 
    
Epoch 8  Loss 0.10627748568852742
Training Set mae 0.49023354053497314
Training Set rmse 0.5646524924211062
Epoch 8
without ligands RMSE_G 1.3226344121460027 Spearman 0.6673914536507485 Pearson 0.6835795362654906 Kendall 0.478561656060927
with ligands RMSE_G 1.2809062758144765 Spearman 0.6355032938763993 Pearson 0.6864588653314665 Kendall 0.4632682434846187
 
    
Epoch 9  Loss 0.1354597012201945
Training Set mae 0.5351143678029379
Training Set rmse 0.637478708397844
Epoch 9
without ligands RMSE_G 1.3333709256470387 Spearman 0.6732442977694596 Pearson 0.6868761222987316 Kendall 0.482374896348265
with ligands RMSE_G 1.2926304285738794 Spearman 0.64593404702817 Pearson 0.6878061351054552 Kendall 0.4728531036946453
 
Stop Training
