# Supplementary material for: Computing the relative binding affinity of ligands based on a pairwise binding comparison network
Source: Nat Comput Sci. 2023 Oct 19;3(10):860–72. doi: 10.1038/s43588-023-00529-9 (PMC10766524; doi:10.1038/s43588-023-00529-9)
Supplement: Supplementary file 9 — Statistical source data. [file 43588_2023_529_MOESM9_ESM.zip › source_data_figure3/finetune_results/Bace/ref3_results/8_record.txt]

without ligands RMSE_G 0.7745460734333517 Spearman 0.5099089996524094 Pearson 0.6097015368493148 Kendall 0.35878907972456986
with ligands RMSE_G 0.7575270583235075 Spearman 0.5104630307854198 Pearson 0.6082137744030687 Kendall 0.36422468798101054
 
    
Epoch 0  Loss 0.2456601858139038
Training Set mae 0.7030008633931478
Training Set rmse 0.8584756943008239
Epoch 0
without ligands RMSE_G 0.8194278778833275 Spearman 0.5085710947664733 Pearson 0.6341637709322048 Kendall 0.35878907972456986
with ligands RMSE_G 0.8039228158388013 Spearman 0.5120083275486451 Pearson 0.6339877883156149 Kendall 0.36741964138435274
 
    
Epoch 1  Loss 0.025711148977279663
Training Set mae 0.23354844252268472
Training Set rmse 0.2777290890991417
Epoch 1
without ligands RMSE_G 0.9351996124418334 Spearman 0.534493001931486 Pearson 0.6520174782009205 Kendall 0.3778736052418342
with ligands RMSE_G 0.9226630509078084 Spearman 0.5417552902407319 Pearson 0.6529094578339779 Kendall 0.38978431520774814
 
    
Epoch 2  Loss 0.02701069911321004
Training Set mae 0.22929155826568604
Training Set rmse 0.28466136438332545
Epoch 2
without ligands RMSE_G 1.0186140601089628 Spearman 0.5393429071430045 Pearson 0.6630478583180104 Kendall 0.3931412256556457
with ligands RMSE_G 1.0081337627876925 Spearman 0.546262405800139 Pearson 0.6644341754498635 Kendall 0.402564128821117
 
    
Epoch 3  Loss 0.03008003532886505
Training Set mae 0.2602221369743347
Training Set rmse 0.30039990183011284
Epoch 3
without ligands RMSE_G 1.135152751126774 Spearman 0.5711181481839877 Pearson 0.6655307574947933 Kendall 0.41222575117291005
with ligands RMSE_G 1.1269147301576574 Spearman 0.573047549696044 Pearson 0.6665012645714244 Kendall 0.4185388958378279
 
    
Epoch 4  Loss 0.06894159317016602
Training Set mae 0.3572400410970052
Training Set rmse 0.4547799242606231
Epoch 4
without ligands RMSE_G 1.1747221603749196 Spearman 0.583995482711123 Pearson 0.6727062012748309 Kendall 0.4313102766901744
with ligands RMSE_G 1.1687281742475966 Spearman 0.5879854184072217 Pearson 0.6720024116876789 Kendall 0.4377086162578811
 
    
Epoch 5  Loss 0.08057605723539989
Training Set mae 0.4468967119852702
Training Set rmse 0.4916585875779512
Epoch 5
without ligands RMSE_G 1.1428630877473738 Spearman 0.624801581732175 Pearson 0.6779621806777263 Kendall 0.473296232828156
with ligands RMSE_G 1.138946829745528 Spearman 0.6222394966587156 Pearson 0.675275246738443 Kendall 0.4728531036946453
 
    
Epoch 6  Loss 0.1951849857966105
Training Set mae 0.7122759819030762
Training Set rmse 0.765215602071339
Epoch 6
without ligands RMSE_G 1.0474684892368396 Spearman 0.6346686302659541 Pearson 0.6819364010644634 Kendall 0.4694793277247031
with ligands RMSE_G 1.045639137378276 Spearman 0.62597396383651 Pearson 0.6767509589956353 Kendall 0.4664631968879609
 
    
Epoch 7  Loss 0.12537553906440735
Training Set mae 0.5896948973337809
Training Set rmse 0.6132916168179006
Epoch 7
without ligands RMSE_G 0.9330071020191069 Spearman 0.6358392970411482 Pearson 0.6838270350232963 Kendall 0.4694793277247031
with ligands RMSE_G 0.9319992425158233 Spearman 0.6261027385667788 Pearson 0.6770298122992099 Kendall 0.4632682434846187
 
    
Epoch 8  Loss 0.06046252449353536
Training Set mae 0.414831002553304
Training Set rmse 0.42589618869684503
Epoch 8
without ligands RMSE_G 0.8290915012630754 Spearman 0.6268084390610793 Pearson 0.6853945654615236 Kendall 0.46184551751779734
with ligands RMSE_G 0.828281708291219 Spearman 0.621981947198178 Pearson 0.6772152870762874 Kendall 0.4600732900812765
 
    
Epoch 9  Loss 0.044026712576548256
Training Set mae 0.30126702785491943
Training Set rmse 0.3634282980115023
Epoch 9
without ligands RMSE_G 0.7490349668593114 Spearman 0.6323272967155659 Pearson 0.6868580235817392 Kendall 0.4656624226212502
with ligands RMSE_G 0.746893744588122 Spearman 0.6290645573629606 Pearson 0.6780137286177502 Kendall 0.4664631968879609
 
Stop Training
