# Supplementary material for: Computing the relative binding affinity of ligands based on a pairwise binding comparison network
Source: Nat Comput Sci. 2023 Oct 19;3(10):860–72. doi: 10.1038/s43588-023-00529-9 (PMC10766524; doi:10.1038/s43588-023-00529-9)
Supplement: Supplementary file 9 — Statistical source data. [file 43588_2023_529_MOESM9_ESM.zip › source_data_figure3/finetune_results/Bace/ref3_results/9_record.txt]

without ligands RMSE_G 0.8280712055744185 Spearman 0.46291509053390273 Pearson 0.5673337743498869 Kendall 0.32443693379349403
with ligands RMSE_G 0.8038259419841397 Spearman 0.5196060366345028 Pearson 0.614139657688835 Kendall 0.370614594787695
 
    
Epoch 0  Loss 0.049831112225850425
Training Set mae 0.38366977373758954
Training Set rmse 0.38664368180218756
Epoch 0
without ligands RMSE_G 0.7451162523289047 Spearman 0.5002091892293725 Pearson 0.5908258895412478 Kendall 0.35878907972456986
with ligands RMSE_G 0.7277180227127308 Spearman 0.5447171090369137 Pearson 0.6369498058591452 Kendall 0.39617422201443253
 
    
Epoch 1  Loss 0.06056558589140574
Training Set mae 0.38685234387715656
Training Set rmse 0.42625902067541455
Epoch 1
without ligands RMSE_G 0.8054352961049648 Spearman 0.515595095417638 Pearson 0.6104041192036157 Kendall 0.36642288993147565
with ligands RMSE_G 0.7810835937918943 Spearman 0.5671239121036803 Pearson 0.6540644294459053 Kendall 0.40895403562780136
 
    
Epoch 2  Loss 0.08444172143936157
Training Set mae 0.47978870073954266
Training Set rmse 0.5033141607881402
Epoch 2
without ligands RMSE_G 0.8742016809434113 Spearman 0.5311482397166456 Pearson 0.6250512238834234 Kendall 0.38932432055219285
with ligands RMSE_G 0.8444410226628127 Spearman 0.5860537974531901 Pearson 0.6648251330684205 Kendall 0.4313187094511967
 
    
Epoch 3  Loss 0.06587870915730794
Training Set mae 0.37681178251902264
Training Set rmse 0.4445628498558149
Epoch 3
without ligands RMSE_G 0.8102321562091056 Spearman 0.5599131947642725 Pearson 0.6407240984152343 Kendall 0.41222575117291005
with ligands RMSE_G 0.7848760289132851 Spearman 0.6146417875728579 Pearson 0.6781020731767422 Kendall 0.4568783366779343
 
    
Epoch 4  Loss 0.013099043319622675
Training Set mae 0.17357593774795532
Training Set rmse 0.19823503403057843
Epoch 4
without ligands RMSE_G 0.7329973308298016 Spearman 0.5676061478584054 Pearson 0.6525561829372576 Kendall 0.4198595613798158
with ligands RMSE_G 0.7157336280343198 Spearman 0.6388514368633874 Pearson 0.6880543802041967 Kendall 0.4728531036946453
 
    
Epoch 5  Loss 0.13505410154660544
Training Set mae 0.5893397728602091
Training Set rmse 0.6365236010594649
Epoch 5
without ligands RMSE_G 0.668450067166689 Spearman 0.5915211976945137 Pearson 0.6661467509543931 Kendall 0.43512718179362725
with ligands RMSE_G 0.660718457924869 Spearman 0.6557209265285968 Pearson 0.7008764756712219 Kendall 0.4824379639046719
 
    
Epoch 6  Loss 0.0741115113099416
Training Set mae 0.2948288122812907
Training Set rmse 0.4715236197643946
Epoch 6
without ligands RMSE_G 0.649242212054867 Spearman 0.6201189146313986 Pearson 0.6723048737092221 Kendall 0.4542117073108916
with ligands RMSE_G 0.64501716459606 Spearman 0.6761961086413318 Pearson 0.7059522666796126 Kendall 0.4952177775180407
 
    
Epoch 7  Loss 0.07231634855270386
Training Set mae 0.27470213174819946
Training Set rmse 0.4657778930543093
Epoch 7
without ligands RMSE_G 0.6560852532014301 Spearman 0.6273101533933053 Pearson 0.6724411176704571 Kendall 0.46184551751779734
with ligands RMSE_G 0.6504913203419815 Spearman 0.6812183231218141 Pearson 0.7041726263171977 Kendall 0.4984127309213829
 
    
Epoch 8  Loss 0.06774659951527913
Training Set mae 0.37392834822336835
Training Set rmse 0.45082124899547205
Epoch 8
without ligands RMSE_G 0.6416788567334987 Spearman 0.6192827240776885 Pearson 0.6664657682013763 Kendall 0.46184551751779734
with ligands RMSE_G 0.6405271019517819 Spearman 0.6741357129570315 Pearson 0.6966303757039866 Kendall 0.4952177775180407
 
    
Epoch 9  Loss 0.0071906764060258865
Training Set mae 0.13619222243626913
Training Set rmse 0.14687419309462074
Epoch 9
without ligands RMSE_G 0.6434220081377674 Spearman 0.6358392970411482 Pearson 0.6587065458570915 Kendall 0.48093004303506176
with ligands RMSE_G 0.643259728548897 Spearman 0.6871419607141777 Pearson 0.6876558879736381 Kendall 0.5111925445347517
 
Stop Training
