# Supplementary material for: Computing the relative binding affinity of ligands based on a pairwise binding comparison network
Source: Nat Comput Sci. 2023 Oct 19;3(10):860–72. doi: 10.1038/s43588-023-00529-9 (PMC10766524; doi:10.1038/s43588-023-00529-9)
Supplement: Supplementary file 9 — Statistical source data. [file 43588_2023_529_MOESM9_ESM.zip › source_data_figure3/finetune_results/Bace/ref4_results/0_record.txt]

without ligands RMSE_G 0.7486050285432457 Spearman 0.5408033094240258 Pearson 0.5826052594113782 Kendall 0.3748781638577214
with ligands RMSE_G 0.7292260458189703 Spearman 0.5416265155104631 Pearson 0.6187746331305135 Kendall 0.38019945499772156
 
    
Epoch 0  Loss 0.07157329221566518
Training Set mae 0.47294914722442627
Training Set rmse 0.6553165215068849
Epoch 0
without ligands RMSE_G 0.8459024558615407 Spearman 0.56189262125304 Pearson 0.5618233935272658 Kendall 0.3870363745774313
with ligands RMSE_G 0.8316045760836647 Spearman 0.5590111040967476 Pearson 0.6018847180604447 Kendall 0.38658936180440595
 
    
Epoch 1  Loss 0.06671448548634847
Training Set mae 0.49242639541625977
Training Set rmse 0.6326823159517665
Epoch 1
without ligands RMSE_G 0.9301647034843393 Spearman 0.592701355055426 Pearson 0.5558188098323117 Kendall 0.40730005911028105
with ligands RMSE_G 0.9185699496004904 Spearman 0.5832207533872771 Pearson 0.596368282089634 Kendall 0.40575908222445917
 
    
Epoch 2  Loss 0.08407536149024963
Training Set mae 0.6354401906331381
Training Set rmse 0.7102479490102613
Epoch 2
without ligands RMSE_G 0.8876815801970358 Spearman 0.6079223366363667 Pearson 0.5590382864844827 Kendall 0.4235110067365609
with ligands RMSE_G 0.8720562146323024 Spearman 0.5945529296509292 Pearson 0.6006618871133288 Kendall 0.4217338492411701
 
    
Epoch 3  Loss 0.08107065161069234
Training Set mae 0.5937711397806803
Training Set rmse 0.697440957928296
Epoch 3
without ligands RMSE_G 0.810798975381879 Spearman 0.6090226485578805 Pearson 0.5644682401396611 Kendall 0.4235110067365609
with ligands RMSE_G 0.7891727288929735 Spearman 0.604339809151356 Pearson 0.6080885294157344 Kendall 0.4217338492411701
 
    
Epoch 4  Loss 0.0582824299732844
Training Set mae 0.516468365987142
Training Set rmse 0.5913497864255968
Epoch 4
without ligands RMSE_G 0.7687817627338971 Spearman 0.6147075934857017 Pearson 0.5680326732862964 Kendall 0.4356692174562708
with ligands RMSE_G 0.7428558065763545 Spearman 0.6088469247107631 Pearson 0.6123813179392144 Kendall 0.4313187094511967
 
    
Epoch 5  Loss 0.06265397369861603
Training Set mae 0.5219682852427164
Training Set rmse 0.6131262775787617
Epoch 5
without ligands RMSE_G 0.7405271447908838 Spearman 0.6183752998907477 Pearson 0.5717623807010355 Kendall 0.43972195436284073
with ligands RMSE_G 0.7120938515946323 Spearman 0.6097483478226445 Pearson 0.6165733994805471 Kendall 0.4313187094511967
 
    
Epoch 6  Loss 0.07153203090031941
Training Set mae 0.5195695956548055
Training Set rmse 0.6551276100134359
Epoch 6
without ligands RMSE_G 0.7275855433034262 Spearman 0.6297451897463902 Pearson 0.5730128772052074 Kendall 0.4518801650825506
with ligands RMSE_G 0.6960460554242622 Spearman 0.6227545955797907 Pearson 0.6188932150855416 Kendall 0.4440985230645655
 
    
Epoch 7  Loss 0.04583240548769633
Training Set mae 0.41667552789052326
Training Set rmse 0.5243990971177993
Epoch 7
without ligands RMSE_G 0.7288699330389949 Spearman 0.6290116484653809 Pearson 0.5727422347434471 Kendall 0.44782742817598065
with ligands RMSE_G 0.6952483339002777 Spearman 0.6286782331721543 Pearson 0.6197870971755179 Kendall 0.4440985230645655
 
    
Epoch 8  Loss 0.06124502420425415
Training Set mae 0.4640176296234131
Training Set rmse 0.6061931583460217
Epoch 8
without ligands RMSE_G 0.7407557430700761 Spearman 0.6356135199944637 Pearson 0.5696181896608268 Kendall 0.4721438496154004
with ligands RMSE_G 0.7056380455178063 Spearman 0.6334428981920989 Pearson 0.6181915593501843 Kendall 0.4632682434846187
 
    
Epoch 9  Loss 0.03335589667161306
Training Set mae 0.3404075304667155
Training Set rmse 0.4473649182664762
Epoch 9
without ligands RMSE_G 0.7566470292621708 Spearman 0.6423987768437986 Pearson 0.5640592864386228 Kendall 0.48430206033511036
with ligands RMSE_G 0.7208095182173205 Spearman 0.6428434535017195 Pearson 0.6138888255239783 Kendall 0.4760480570979875
 
Stop Training
