# Supplementary material for: Computing the relative binding affinity of ligands based on a pairwise binding comparison network
Source: Nat Comput Sci. 2023 Oct 19;3(10):860–72. doi: 10.1038/s43588-023-00529-9 (PMC10766524; doi:10.1038/s43588-023-00529-9)
Supplement: Supplementary file 9 — Statistical source data. [file 43588_2023_529_MOESM9_ESM.zip › source_data_figure3/finetune_results/Bace/ref4_results/1_record.txt]

without ligands RMSE_G 0.920428545021224 Spearman 0.6016872357477886 Pearson 0.6288136177655416 Kendall 0.4235110067365609
with ligands RMSE_G 0.9143281047955393 Spearman 0.5542464390768029 Pearson 0.6147954836473786 Kendall 0.38978431520774814
 
    
Epoch 0  Loss 0.2000314990679423
Training Set mae 0.8931077321370443
Training Set rmse 1.095531357228639
Epoch 0
without ligands RMSE_G 0.8695423110301372 Spearman 0.6158079054072155 Pearson 0.633023385953362 Kendall 0.4275637436431309
with ligands RMSE_G 0.8960546584439608 Spearman 0.5744640717290005 Pearson 0.6204571175411216 Kendall 0.3993691754177748
 
    
Epoch 1  Loss 0.22590192159016928
Training Set mae 0.9339385032653809
Training Set rmse 1.1642214263365092
Epoch 1
without ligands RMSE_G 0.8884481213892893 Spearman 0.6691730336006341 Pearson 0.6450723683178402 Kendall 0.4680911127088304
with ligands RMSE_G 0.9355503864237771 Spearman 0.6114224193161386 Pearson 0.6326326036683492 Kendall 0.4281237560478545
 
    
Epoch 2  Loss 0.062220980723698936
Training Set mae 0.5214037895202637
Training Set rmse 0.6110039807349693
Epoch 2
without ligands RMSE_G 0.9746204253798411 Spearman 0.6785256849335013 Pearson 0.6485354113326549 Kendall 0.47619658652197033
with ligands RMSE_G 1.032141197551403 Spearman 0.6268753869483914 Pearson 0.637345875613583 Kendall 0.4345136628545389
 
    
Epoch 3  Loss 0.04050378501415253
Training Set mae 0.4131668011347453
Training Set rmse 0.49297332600335253
Epoch 3
without ligands RMSE_G 1.0731820969306483 Spearman 0.6834770885803133 Pearson 0.6460123334045265 Kendall 0.4924075341482503
with ligands RMSE_G 1.1367288896220518 Spearman 0.6331853487315614 Pearson 0.6363178669607431 Kendall 0.4536833832745921
 
    
Epoch 4  Loss 0.027486130595207214
Training Set mae 0.3315043052037557
Training Set rmse 0.4060994627392849
Epoch 4
without ligands RMSE_G 1.1884032030895244 Spearman 0.6911792720309099 Pearson 0.6387505151431794 Kendall 0.4964602710548202
with ligands RMSE_G 1.2569462222361234 Spearman 0.6375636895606996 Pearson 0.631124239683877 Kendall 0.4536833832745921
 
    
Epoch 5  Loss 0.048017566402753196
Training Set mae 0.4147938092549642
Training Set rmse 0.536754495540011
Epoch 5
without ligands RMSE_G 1.2502835173165738 Spearman 0.6904457307499007 Pearson 0.63193465742918 Kendall 0.4924075341482503
with ligands RMSE_G 1.3206498300880811 Spearman 0.6370485906396246 Pearson 0.6258370939317193 Kendall 0.4504884298712499
 
    
Epoch 6  Loss 0.14258108536402384
Training Set mae 0.701848030090332
Training Set rmse 0.9249251172109628
Epoch 6
without ligands RMSE_G 1.2556030005185508 Spearman 0.6963140609979742 Pearson 0.6264717194505686 Kendall 0.5005130079613902
with ligands RMSE_G 1.3250889528364658 Spearman 0.6421995798503756 Pearson 0.6217685067651637 Kendall 0.4568783366779343
 
    
Epoch 7  Loss 0.07946351667245229
Training Set mae 0.5539763768513998
Training Set rmse 0.6904933671662649
Epoch 7
without ligands RMSE_G 1.2229160880627863 Spearman 0.7043830150890753 Pearson 0.6229611978814916 Kendall 0.52077669249424
with ligands RMSE_G 1.290475732507051 Spearman 0.6492821900151581 Pearson 0.6192075780726134 Kendall 0.4728531036946453
 
    
Epoch 8  Loss 0.047916809717814125
Training Set mae 0.45573846499125165
Training Set rmse 0.5361910651128801
Epoch 8
without ligands RMSE_G 1.1668089890484625 Spearman 0.709151033415635 Pearson 0.6206876720855338 Kendall 0.5329349032139499
with ligands RMSE_G 1.2318043860540457 Spearman 0.6531454319232213 Pearson 0.6176128275571546 Kendall 0.4824379639046719
 
    
Epoch 9  Loss 0.021297889451185863
Training Set mae 0.2921186884244283
Training Set rmse 0.3574735399159796
Epoch 9
without ligands RMSE_G 1.1085652654713403 Spearman 0.6853109417828364 Pearson 0.6192278383462277 Kendall 0.51672395558767
with ligands RMSE_G 1.170302003518275 Spearman 0.6347306454947866 Pearson 0.6166733636946332 Kendall 0.4728531036946453
 
Stop Training
