# Supplementary material for: Computing the relative binding affinity of ligands based on a pairwise binding comparison network
Source: Nat Comput Sci. 2023 Oct 19;3(10):860–72. doi: 10.1038/s43588-023-00529-9 (PMC10766524; doi:10.1038/s43588-023-00529-9)
Supplement: Supplementary file 9 — Statistical source data. [file 43588_2023_529_MOESM9_ESM.zip › source_data_figure3/finetune_results/Bace/ref4_results/2_record.txt]

without ligands RMSE_G 1.0388511053419534 Spearman 0.5050431719748277 Pearson 0.6278223343969617 Kendall 0.3529477112821046
with ligands RMSE_G 1.0505666947428416 Spearman 0.5138111737724079 Pearson 0.6010734192164567 Kendall 0.36102973457766835
 
    
Epoch 0  Loss 0.21184704701105753
Training Set mae 0.9087267716725668
Training Set rmse 1.127422832095357
Epoch 0
without ligands RMSE_G 1.0923522225875046 Spearman 0.48817172251161634 Pearson 0.604277135360912 Kendall 0.34077710054823895
with ligands RMSE_G 1.0854858852922549 Spearman 0.5143262726934831 Pearson 0.5942696195280607 Kendall 0.36102973457766835
 
    
Epoch 1  Loss 0.08578307429949443
Training Set mae 0.616869846979777
Training Set rmse 0.7174248573396043
Epoch 1
without ligands RMSE_G 1.2358410260978352 Spearman 0.507060410497603 Pearson 0.5922671875886866 Kendall 0.38134580299445786
with ligands RMSE_G 1.215999970704371 Spearman 0.5320971854705738 Pearson 0.5950541677638697 Kendall 0.39617422201443253
 
    
Epoch 2  Loss 0.22760196526845297
Training Set mae 1.0273252328236897
Training Set rmse 1.1685939038596163
Epoch 2
without ligands RMSE_G 1.2553729585171562 Spearman 0.5277829516861127 Pearson 0.6029158738027478 Kendall 0.37323206250521407
with ligands RMSE_G 1.2331706935778137 Spearman 0.5514133950108899 Pearson 0.6095324497081461 Kendall 0.39297926861109034
 
    
Epoch 3  Loss 0.09480832020441692
Training Set mae 0.6602944930394491
Training Set rmse 0.7542213743259147
Epoch 3
without ligands RMSE_G 1.2748918288436843 Spearman 0.5435540892278102 Pearson 0.6091222386751971 Kendall 0.38945954348370165
with ligands RMSE_G 1.2509410878640723 Spearman 0.5646771922285736 Pearson 0.6199045123293043 Kendall 0.40575908222445917
 
    
Epoch 4  Loss 0.17802162965138754
Training Set mae 0.8765035470326742
Training Set rmse 1.033503603494185
Epoch 4
without ligands RMSE_G 1.3157564514832039 Spearman 0.5541904378024435 Pearson 0.6099382215411633 Kendall 0.4016301542175673
with ligands RMSE_G 1.2903288058381432 Spearman 0.5743352969987316 Pearson 0.627665464677921 Kendall 0.4185388958378279
 
    
Epoch 5  Loss 0.13371267914772034
Training Set mae 0.7277475198109945
Training Set rmse 0.8956986407369987
Epoch 5
without ligands RMSE_G 1.3042601786401675 Spearman 0.5815148505200358 Pearson 0.6181981545526624 Kendall 0.42191450544067677
with ligands RMSE_G 1.2795224037082182 Spearman 0.5997039188616802 Pearson 0.6392932932577814 Kendall 0.4409035696612233
 
    
Epoch 6  Loss 0.10832526286443074
Training Set mae 0.7005225817362467
Training Set rmse 0.8061957190720841
Epoch 6
without ligands RMSE_G 1.2877113911950324 Spearman 0.6053549421528346 Pearson 0.6237585010410394 Kendall 0.43408511617454243
with ligands RMSE_G 1.2635325115911276 Spearman 0.6239135681522097 Pearson 0.6480867931187003 Kendall 0.4568783366779343
 
    
Epoch 7  Loss 0.05194308360417684
Training Set mae 0.5083820819854736
Training Set rmse 0.5582638279747856
Epoch 7
without ligands RMSE_G 1.2226562929855278 Spearman 0.6145242081654494 Pearson 0.6356118104729193 Kendall 0.4421988566637863
with ligands RMSE_G 1.1996575820527358 Spearman 0.6325414750802175 Pearson 0.6577570821316143 Kendall 0.4632682434846187
 
    
Epoch 8  Loss 0.13856575886408487
Training Set mae 0.7582635084788004
Training Set rmse 0.9118083753991731
Epoch 8
without ligands RMSE_G 1.11172667673635 Spearman 0.6282781071843717 Pearson 0.6422270172992519 Kendall 0.4543694673976519
with ligands RMSE_G 1.0910839726746782 Spearman 0.6450326239162886 Pearson 0.66490345077525 Kendall 0.4728531036946453
 
    
Epoch 9  Loss 0.039960006872812905
Training Set mae 0.3795878092447917
Training Set rmse 0.48965298042274535
Epoch 9
without ligands RMSE_G 1.0438513821689135 Spearman 0.6328627401906792 Pearson 0.644993886642695 Kendall 0.4543694673976519
with ligands RMSE_G 1.0246183420120605 Spearman 0.6490246405546206 Pearson 0.669182603737523 Kendall 0.4728531036946453
 
Stop Training
