# Supplementary material for: Computing the relative binding affinity of ligands based on a pairwise binding comparison network
Source: Nat Comput Sci. 2023 Oct 19;3(10):860–72. doi: 10.1038/s43588-023-00529-9 (PMC10766524; doi:10.1038/s43588-023-00529-9)
Supplement: Supplementary file 9 — Statistical source data. [file 43588_2023_529_MOESM9_ESM.zip › source_data_figure3/finetune_results/Bace/ref4_results/3_record.txt]

without ligands RMSE_G 1.1096718719360956 Spearman 0.609094283710472 Pearson 0.6631251807087758 Kendall 0.4453477794227439
with ligands RMSE_G 1.1057143865728862 Spearman 0.5488379004055145 Pearson 0.6182872792978491 Kendall 0.38978431520774814
 
    
Epoch 0  Loss 0.09877474109331767
Training Set mae 0.5630632241566976
Training Set rmse 0.769836623376474
Epoch 0
without ligands RMSE_G 1.0351349333483935 Spearman 0.6078108219446763 Pearson 0.661923988118221 Kendall 0.43725054706960315
with ligands RMSE_G 1.0316447116197431 Spearman 0.5713734782025499 Pearson 0.6255496684462436 Kendall 0.40575908222445917
 
    
Epoch 1  Loss 0.15674682458241782
Training Set mae 0.8651747703552246
Training Set rmse 0.9697839694975922
Epoch 1
without ligands RMSE_G 0.9613912551384991 Spearman 0.6186285711135258 Pearson 0.6608490334442398 Kendall 0.4453477794227439
with ligands RMSE_G 0.9606628732059007 Spearman 0.5985449462892611 Pearson 0.6334414665895622 Kendall 0.4185388958378279
 
    
Epoch 2  Loss 0.11973725756009419
Training Set mae 0.6423489650090536
Training Set rmse 0.8475986818609089
Epoch 2
without ligands RMSE_G 0.9479872845499946 Spearman 0.6144114824544827 Pearson 0.6616971524938016 Kendall 0.4453477794227439
with ligands RMSE_G 0.945659624653471 Spearman 0.5966133253352296 Pearson 0.6382044648564069 Kendall 0.4185388958378279
 
    
Epoch 3  Loss 0.15284224351247153
Training Set mae 0.9143118063608805
Training Set rmse 0.9576290832440445
Epoch 3
without ligands RMSE_G 0.951449651615851 Spearman 0.6406307728128805 Pearson 0.6638374589615528 Kendall 0.4696394764821663
with ligands RMSE_G 0.9455648064377737 Spearman 0.6217243977376405 Pearson 0.6423700351514963 Kendall 0.4409035696612233
 
    
Epoch 4  Loss 0.2382293939590454
Training Set mae 1.0989165306091309
Training Set rmse 1.1955652572241353
Epoch 4
without ligands RMSE_G 0.9510950396128773 Spearman 0.6433810480252998 Pearson 0.6699449453776818 Kendall 0.4736880926587367
with ligands RMSE_G 0.942640685448913 Spearman 0.6253300901851662 Pearson 0.6493653067449875 Kendall 0.4472934764679077
 
    
Epoch 5  Loss 0.046787614623705544
Training Set mae 0.5203773180643717
Training Set rmse 0.5298355195795444
Epoch 5
without ligands RMSE_G 0.953311944843189 Spearman 0.6492483018117945 Pearson 0.6678898384981206 Kendall 0.4858339411884479
with ligands RMSE_G 0.9427096131836091 Spearman 0.6315112772380673 Pearson 0.6507496546191699 Kendall 0.4600732900812765
 
    
Epoch 6  Loss 0.0927445391813914
Training Set mae 0.5868179003397623
Training Set rmse 0.7459673017097556
Epoch 6
without ligands RMSE_G 0.9417619794581014 Spearman 0.6490649501309665 Pearson 0.6608575866174168 Kendall 0.4817853250118775
with ligands RMSE_G 0.9301501505086957 Spearman 0.6370485906396246 Pearson 0.6480779952100593 Kendall 0.4632682434846187
 
    
Epoch 7  Loss 0.07700597246487935
Training Set mae 0.5312290191650391
Training Set rmse 0.6797321641066143
Epoch 7
without ligands RMSE_G 0.9117545544090474 Spearman 0.6371470908771494 Pearson 0.649612945453937 Kendall 0.4696394764821663
with ligands RMSE_G 0.8997667018432753 Spearman 0.636791041179087 Pearson 0.6420245774164793 Kendall 0.4696581502913031
 
    
Epoch 8  Loss 0.0697057843208313
Training Set mae 0.5222004254659017
Training Set rmse 0.6467106817773987
Epoch 8
without ligands RMSE_G 0.8650602943146578 Spearman 0.6331133538989343 Pearson 0.6349271656904941 Kendall 0.4615422441290255
with ligands RMSE_G 0.8528707146347911 Spearman 0.635116969685593 Pearson 0.6322665406667505 Kendall 0.4632682434846187
 
    
Epoch 9  Loss 0.06746034820874532
Training Set mae 0.5190354983011881
Training Set rmse 0.6362091396579092
Epoch 9
without ligands RMSE_G 0.8365770351735995 Spearman 0.6338467606222461 Pearson 0.6205296853728234 Kendall 0.46559086030559593
with ligands RMSE_G 0.8233030830159088 Spearman 0.6456764975676325 Pearson 0.6224286378601486 Kendall 0.4728531036946453
 
Stop Training
