# Supplementary material for: Computing the relative binding affinity of ligands based on a pairwise binding comparison network
Source: Nat Comput Sci. 2023 Oct 19;3(10):860–72. doi: 10.1038/s43588-023-00529-9 (PMC10766524; doi:10.1038/s43588-023-00529-9)
Supplement: Supplementary file 9 — Statistical source data. [file 43588_2023_529_MOESM9_ESM.zip › source_data_figure3/finetune_results/Bace/ref4_results/4_record.txt]

without ligands RMSE_G 0.7656949065817906 Spearman 0.5185254513681521 Pearson 0.611133922969378 Kendall 0.3634609548360717
with ligands RMSE_G 0.7361527422792802 Spearman 0.5317108612797675 Pearson 0.6109735195201536 Kendall 0.38019945499772156
 
    
Epoch 0  Loss 0.11601586143175761
Training Set mae 0.5952405532201132
Training Set rmse 0.8343231680364214
Epoch 0
without ligands RMSE_G 0.6423252287707779 Spearman 0.5394352148828211 Pearson 0.6359207403261528 Kendall 0.37564400360152667
with ligands RMSE_G 0.618259238916316 Spearman 0.547936477293633 Pearson 0.6387427315358569 Kendall 0.39297926861109034
 
    
Epoch 1  Loss 0.026178012291590374
Training Set mae 0.3204766511917114
Training Set rmse 0.39631814713629027
Epoch 1
without ligands RMSE_G 0.6311490950985669 Spearman 0.567865156503643 Pearson 0.6522089749619014 Kendall 0.3959490848772848
with ligands RMSE_G 0.6021752864151281 Spearman 0.5762669179527633 Pearson 0.655901385539896 Kendall 0.41214898903114355
 
    
Epoch 2  Loss 0.06317773461341858
Training Set mae 0.5529927810033163
Training Set rmse 0.6156836751224581
Epoch 2
without ligands RMSE_G 0.6632172943370025 Spearman 0.6034484382742201 Pearson 0.6709274956199063 Kendall 0.43249823117364966
with ligands RMSE_G 0.629370186376413 Spearman 0.6030520618486682 Pearson 0.6739444640067374 Kendall 0.4409035696612233
 
    
Epoch 3  Loss 0.010964810848236084
Training Set mae 0.23959741989771524
Training Set rmse 0.2564933919662703
Epoch 3
without ligands RMSE_G 0.6979550076265557 Spearman 0.6340794076334283 Pearson 0.6817139062246919 Kendall 0.4528033124494078
with ligands RMSE_G 0.6624471361463862 Spearman 0.6267466122181227 Pearson 0.6839282385387555 Kendall 0.4568783366779343
 
    
Epoch 4  Loss 0.02622598906358083
Training Set mae 0.35276536146799725
Training Set rmse 0.3966811495161889
Epoch 4
without ligands RMSE_G 0.7406011283951762 Spearman 0.6564565229736882 Pearson 0.6862511236595258 Kendall 0.47716940998031765
with ligands RMSE_G 0.7041797584276551 Spearman 0.6436161018833321 Pearson 0.6876329944065975 Kendall 0.4728531036946453
 
    
Epoch 5  Loss 0.01076081395149231
Training Set mae 0.23562498887379965
Training Set rmse 0.25409620955251155
Epoch 5
without ligands RMSE_G 0.7999323911570285 Spearman 0.656639941951887 Pearson 0.6886298355766367 Kendall 0.47716940998031765
with ligands RMSE_G 0.7623800204701418 Spearman 0.6458052722979012 Pearson 0.6898517555874673 Kendall 0.4760480570979875
 
    
Epoch 6  Loss 0.06084405382474264
Training Set mae 0.4556785821914673
Training Set rmse 0.6042055139439236
Epoch 6
without ligands RMSE_G 0.790410928497787 Spearman 0.6562731039954893 Pearson 0.6884076836917621 Kendall 0.473108393725166
with ligands RMSE_G 0.7529475681065375 Spearman 0.6429722282319882 Pearson 0.6890627831426286 Kendall 0.4696581502913031
 
    
Epoch 7  Loss 0.01838042090336482
Training Set mae 0.2822490930557251
Training Set rmse 0.33208812151767064
Epoch 7
without ligands RMSE_G 0.7519277117668358 Spearman 0.670212946338602 Pearson 0.6875796750042954 Kendall 0.48935245874577254
with ligands RMSE_G 0.7151621925916944 Spearman 0.6535317561140277 Pearson 0.6876405686686402 Kendall 0.4824379639046719
 
    
Epoch 8  Loss 0.014560196548700333
Training Set mae 0.23815202713012695
Training Set rmse 0.2955692419868399
Epoch 8
without ligands RMSE_G 0.7137798639852939 Spearman 0.6674616616656192 Pearson 0.6856262586154742 Kendall 0.48935245874577254
with ligands RMSE_G 0.6780661657636822 Spearman 0.6500548383967708 Pearson 0.6850267280505768 Kendall 0.47924301050132967
 
    
Epoch 9  Loss 0.034543549021085106
Training Set mae 0.36268242200215656
Training Set rmse 0.4552595789133966
Epoch 9
without ligands RMSE_G 0.692568272669339 Spearman 0.6614088353850571 Pearson 0.6834104811252883 Kendall 0.4812304262354693
with ligands RMSE_G 0.6576268957498549 Spearman 0.6432297776925258 Pearson 0.6824658960075586 Kendall 0.4696581502913031
 
Stop Training
