# Supplementary material for: Computing the relative binding affinity of ligands based on a pairwise binding comparison network
Source: Nat Comput Sci. 2023 Oct 19;3(10):860–72. doi: 10.1038/s43588-023-00529-9 (PMC10766524; doi:10.1038/s43588-023-00529-9)
Supplement: Supplementary file 9 — Statistical source data. [file 43588_2023_529_MOESM9_ESM.zip › source_data_figure3/finetune_results/Bace/ref4_results/5_record.txt]

without ligands RMSE_G 0.8171870504043203 Spearman 0.447175468848799 Pearson 0.5783911127688871 Kendall 0.3106677435191004
with ligands RMSE_G 0.7998305286881279 Spearman 0.5116220033578388 Pearson 0.6085457105684212 Kendall 0.36102973457766835
 
    
Epoch 0  Loss 0.03737181921799978
Training Set mae 0.36541450023651123
Training Set rmse 0.47353025813974253
Epoch 0
without ligands RMSE_G 0.7972142077567433 Spearman 0.48936183383453474 Pearson 0.568202604961108 Kendall 0.3309728247948586
with ligands RMSE_G 0.767962147291206 Spearman 0.5489666751357832 Pearson 0.6049791884930447 Kendall 0.38019945499772156
 
    
Epoch 1  Loss 0.08499474326769511
Training Set mae 0.4662359555562337
Training Set rmse 0.7141207459092305
Epoch 1
without ligands RMSE_G 0.8080349969331496 Spearman 0.523477763779521 Pearson 0.5693857342909214 Kendall 0.3675219710912234
with ligands RMSE_G 0.7759522743141949 Spearman 0.5762669179527633 Pearson 0.6083818158504529 Kendall 0.41214898903114355
 
    
Epoch 2  Loss 0.0332817609111468
Training Set mae 0.441040833791097
Training Set rmse 0.4468674976990686
Epoch 2
without ligands RMSE_G 0.8073445492744218 Spearman 0.5212767360411349 Pearson 0.5716427886398971 Kendall 0.3675219710912234
with ligands RMSE_G 0.7744630227817626 Spearman 0.5847660501505024 Pearson 0.6114634732713488 Kendall 0.4185388958378279
 
    
Epoch 3  Loss 0.037078335881233215
Training Set mae 0.4024337927500407
Training Set rmse 0.4716672612693103
Epoch 3
without ligands RMSE_G 0.785969303014366 Spearman 0.5385181199918269 Pearson 0.5781615822154101 Kendall 0.37564400360152667
with ligands RMSE_G 0.7541498272896169 Spearman 0.5973859737168422 Pearson 0.6174046706591827 Kendall 0.4249288026445124
 
    
Epoch 4  Loss 0.028563708066940308
Training Set mae 0.36932071050008136
Training Set rmse 0.41398339145627794
Epoch 4
without ligands RMSE_G 0.7226237320916321 Spearman 0.5436538513813947 Pearson 0.5927398643324892 Kendall 0.3797050198566783
with ligands RMSE_G 0.6937348499777534 Spearman 0.6018930892762493 Pearson 0.6301892612489821 Kendall 0.4281237560478545
 
    
Epoch 5  Loss 0.03378710647424062
Training Set mae 0.41145869096120197
Training Set rmse 0.4502472975058665
Epoch 5
without ligands RMSE_G 0.6822110561201524 Spearman 0.5709832791330235 Pearson 0.6021532218510067 Kendall 0.4121931498978914
with ligands RMSE_G 0.6563315659059512 Spearman 0.6223682713889843 Pearson 0.6383310351096763 Kendall 0.4536833832745921
 
    
Epoch 6  Loss 0.01488135134180387
Training Set mae 0.17635440826416016
Training Set rmse 0.29881115368623096
Epoch 6
without ligands RMSE_G 0.6726762862225346 Spearman 0.5763024295007902 Pearson 0.6108316189671772 Kendall 0.4121931498978914
with ligands RMSE_G 0.6483956380588555 Spearman 0.6330565740012926 Pearson 0.6457812257759314 Kendall 0.4600732900812765
 
    
Epoch 7  Loss 0.06335665782292683
Training Set mae 0.46284739176432294
Training Set rmse 0.616554901803206
Epoch 7
without ligands RMSE_G 0.6637726277567622 Spearman 0.5887749200183121 Pearson 0.6112315542888506 Kendall 0.42031518240819465
with ligands RMSE_G 0.6415483245151603 Spearman 0.6409118325476878 Pearson 0.6452069971459669 Kendall 0.4632682434846187
 
    
Epoch 8  Loss 0.056823561588923134
Training Set mae 0.5041348139444987
Training Set rmse 0.5839018322161046
Epoch 8
without ligands RMSE_G 0.6614614051858424 Spearman 0.5990463827974477 Pearson 0.6033943797121966 Kendall 0.43249823117364966
with ligands RMSE_G 0.641750635579955 Spearman 0.6486383163638142 Pearson 0.636968175285848 Kendall 0.4728531036946453
 
    
Epoch 9  Loss 0.04434833427270254
Training Set mae 0.33549638589223224
Training Set rmse 0.5158391180417667
Epoch 9
without ligands RMSE_G 0.6753375950610004 Spearman 0.5915262046912948 Pearson 0.5960565378694459 Kendall 0.42843721491849796
with ligands RMSE_G 0.6605656883722056 Spearman 0.6478656679822016 Pearson 0.6288533660844496 Kendall 0.4760480570979875
 
Stop Training
