# Supplementary material for: Computing the relative binding affinity of ligands based on a pairwise binding comparison network
Source: Nat Comput Sci. 2023 Oct 19;3(10):860–72. doi: 10.1038/s43588-023-00529-9 (PMC10766524; doi:10.1038/s43588-023-00529-9)
Supplement: Supplementary file 9 — Statistical source data. [file 43588_2023_529_MOESM9_ESM.zip › source_data_figure3/finetune_results/Bace/ref4_results/6_record.txt]

without ligands RMSE_G 0.981758411824063 Spearman 0.5267693790187195 Pearson 0.5940930731872704 Kendall 0.3603268397147655
with ligands RMSE_G 0.9928748096789186 Spearman 0.5442020101158386 Pearson 0.6073925679092833 Kendall 0.38019945499772156
 
    
Epoch 0  Loss 0.260945459206899
Training Set mae 0.998314380645752
Training Set rmse 1.2512684426233103
Epoch 0
without ligands RMSE_G 1.062004298571721 Spearman 0.575357574438128 Pearson 0.6269491302717624 Kendall 0.39676438530389907
with ligands RMSE_G 1.0739449504600227 Spearman 0.587856643676953 Pearson 0.6361880081962387 Kendall 0.41214898903114355
 
    
Epoch 1  Loss 0.11601840456326802
Training Set mae 0.7642935117085775
Training Set rmse 0.8343323123979995
Epoch 1
without ligands RMSE_G 1.2027917649057909 Spearman 0.6356802774305257 Pearson 0.6498340831518564 Kendall 0.4574936279524551
with ligands RMSE_G 1.2179117759992852 Spearman 0.6380787884817748 Pearson 0.6524370939114594 Kendall 0.4632682434846187
 
    
Epoch 2  Loss 0.02074301987886429
Training Set mae 0.29837695757548016
Training Set rmse 0.35278621615098854
Epoch 2
without ligands RMSE_G 1.3182044617449282 Spearman 0.6307297820481709 Pearson 0.6523289779112008 Kendall 0.4574936279524551
with ligands RMSE_G 1.3374554103739438 Spearman 0.636275942258012 Pearson 0.653150440590565 Kendall 0.4664631968879609
 
    
Epoch 3  Loss 0.029884067674477894
Training Set mae 0.3705543279647827
Training Set rmse 0.42344350400001846
Epoch 3
without ligands RMSE_G 1.4191215645418238 Spearman 0.6272461001124396 Pearson 0.6510602777659336 Kendall 0.46559086030559593
with ligands RMSE_G 1.4419788440949508 Spearman 0.6307386288564547 Pearson 0.6509257174370768 Kendall 0.4696581502913031
 
    
Epoch 4  Loss 0.09566446145375569
Training Set mae 0.6195839246114095
Training Set rmse 0.7576191186777854
Epoch 4
without ligands RMSE_G 1.4656473923147542 Spearman 0.6239457698575365 Pearson 0.6528836911695479 Kendall 0.46559086030559593
with ligands RMSE_G 1.4882355365327238 Spearman 0.6308674035867234 Pearson 0.652795377718397 Kendall 0.4728531036946453
 
    
Epoch 5  Loss 0.07895262539386749
Training Set mae 0.5705669323603312
Training Set rmse 0.688270108626764
Epoch 5
without ligands RMSE_G 1.4513853305247877 Spearman 0.6204620879218052 Pearson 0.6568651476269933 Kendall 0.4696394764821663
with ligands RMSE_G 1.471553029012241 Spearman 0.628291908981348 Pearson 0.6573731313811909 Kendall 0.4760480570979875
 
    
Epoch 6  Loss 0.09223635991414388
Training Set mae 0.6614152193069458
Training Set rmse 0.7439207751827028
Epoch 6
without ligands RMSE_G 1.4273286674241954 Spearman 0.6167950543052462 Pearson 0.6620588746559525 Kendall 0.4615422441290255
with ligands RMSE_G 1.443533496729422 Spearman 0.627132936408929 Pearson 0.6637818003145183 Kendall 0.4696581502913031
 
    
Epoch 7  Loss 0.1413282851378123
Training Set mae 0.7542188962300619
Training Set rmse 0.9208526977528267
Epoch 7
without ligands RMSE_G 1.3826384244321506 Spearman 0.6325632988564505 Pearson 0.6687792059219905 Kendall 0.4696394764821663
with ligands RMSE_G 1.3933356907812324 Spearman 0.6392377610541937 Pearson 0.6729527520966375 Kendall 0.4760480570979875
 
    
Epoch 8  Loss 0.19132604201634726
Training Set mae 0.7740929921468099
Training Set rmse 1.0714271848154935
Epoch 8
without ligands RMSE_G 1.301712593567261 Spearman 0.6288962652398913 Pearson 0.6742387263686287 Kendall 0.4615422441290255
with ligands RMSE_G 1.306562907970943 Spearman 0.6432297776925258 Pearson 0.6828813906902067 Kendall 0.4760480570979875
 
    
Epoch 9  Loss 0.0695142646630605
Training Set mae 0.5318525632222494
Training Set rmse 0.645821622516735
Epoch 9
without ligands RMSE_G 1.2187070154184056 Spearman 0.6177118127093859 Pearson 0.6746952878000347 Kendall 0.4534450117758847
with ligands RMSE_G 1.2174192023520065 Spearman 0.641942030389838 Pearson 0.6890685436361222 Kendall 0.4760480570979875
 
Stop Training
