# Supplementary material for: Computing the relative binding affinity of ligands based on a pairwise binding comparison network
Source: Nat Comput Sci. 2023 Oct 19;3(10):860–72. doi: 10.1038/s43588-023-00529-9 (PMC10766524; doi:10.1038/s43588-023-00529-9)
Supplement: Supplementary file 9 — Statistical source data. [file 43588_2023_529_MOESM9_ESM.zip › source_data_figure3/finetune_results/Bace/ref4_results/7_record.txt]

without ligands RMSE_G 0.8253428594122236 Spearman 0.5833487037225589 Pearson 0.6306310873456338 Kendall 0.42597137568529864
with ligands RMSE_G 0.7989449526255501 Spearman 0.5378920483326687 Pearson 0.6183498325763883 Kendall 0.38658936180440595
 
    
Epoch 0  Loss 0.10930673281351726
Training Set mae 0.6818192799886068
Training Set rmse 0.8098397353063774
Epoch 0
without ligands RMSE_G 0.7051994546931579 Spearman 0.5838988596833157 Pearson 0.6407872161904227 Kendall 0.43814198641916435
with ligands RMSE_G 0.6853656268729352 Spearman 0.547936477293633 Pearson 0.6321726085737248 Kendall 0.402564128821117
 
    
Epoch 1  Loss 0.060043166081110634
Training Set mae 0.558316707611084
Training Set rmse 0.6002157750496474
Epoch 1
without ligands RMSE_G 0.753407329759311 Spearman 0.5688612634226273 Pearson 0.6396005454246018 Kendall 0.43002824592992056
with ligands RMSE_G 0.7372963864118718 Spearman 0.5399524440169691 Pearson 0.6352424596161836 Kendall 0.39617422201443253
 
    
Epoch 2  Loss 0.037580798069636025
Training Set mae 0.45670807361602783
Training Set rmse 0.47485238592410606
Epoch 2
without ligands RMSE_G 0.8033481042273624 Spearman 0.541536850705035 Pearson 0.6350156208093997 Kendall 0.4097438947068111
with ligands RMSE_G 0.7844068085269056 Spearman 0.5150989210750957 Pearson 0.6335080923908748 Kendall 0.38658936180440595
 
    
Epoch 3  Loss 0.0687414954106013
Training Set mae 0.4929696321487427
Training Set rmse 0.6422218950872823
Epoch 3
without ligands RMSE_G 0.8791952298772994 Spearman 0.5488722635151269 Pearson 0.6417144469235087 Kendall 0.41785763519605484
with ligands RMSE_G 0.8615080109628577 Spearman 0.5268174215295541 Pearson 0.6407802898303109 Kendall 0.3993691754177748
 
    
Epoch 4  Loss 0.015289076914389929
Training Set mae 0.21940108140309653
Training Set rmse 0.30287697007665126
Epoch 4
without ligands RMSE_G 0.9497548434899534 Spearman 0.578580685395999 Pearson 0.6521594219658864 Kendall 0.4462557269084081
with ligands RMSE_G 0.9353007561352112 Spearman 0.5545039885373405 Pearson 0.6505401641658083 Kendall 0.4217338492411701
 
    
Epoch 5  Loss 0.015867917488018673
Training Set mae 0.25574467579523724
Training Set rmse 0.30855712995259915
Epoch 5
without ligands RMSE_G 0.9466954811937017 Spearman 0.6068220247148529 Pearson 0.6606928105438954 Kendall 0.45031259715303
with ligands RMSE_G 0.9335967536232102 Spearman 0.5767820168738383 Pearson 0.6583838531331467 Kendall 0.4185388958378279
 
    
Epoch 6  Loss 0.05835641920566559
Training Set mae 0.4126195510228475
Training Set rmse 0.5917250250748958
Epoch 6
without ligands RMSE_G 0.8765625989607324 Spearman 0.6269944099426057 Pearson 0.6669288056224236 Kendall 0.4665400781315176
with ligands RMSE_G 0.8639329401223745 Spearman 0.6040822596908184 Pearson 0.663505249693506 Kendall 0.4472934764679077
 
    
Epoch 7  Loss 0.009984791278839111
Training Set mae 0.19867509603500366
Training Set rmse 0.24476263536952422
Epoch 7
without ligands RMSE_G 0.8071829322508677 Spearman 0.6445994006868262 Pearson 0.6740472934907028 Kendall 0.48276755911000513
with ligands RMSE_G 0.7941443473990385 Spearman 0.6252013154548974 Pearson 0.6694670886051209 Kendall 0.4632682434846187
 
    
Epoch 8  Loss 0.006068826963504155
Training Set mae 0.18306100368499756
Training Set rmse 0.19082179984870196
Epoch 8
without ligands RMSE_G 0.7598502096161038 Spearman 0.6367138319159774 Pearson 0.6823120754898033 Kendall 0.4665400781315176
with ligands RMSE_G 0.7471179156962855 Spearman 0.6235272439614034 Pearson 0.6757194032225995 Kendall 0.4536833832745921
 
    
Epoch 9  Loss 0.024562935034434002
Training Set mae 0.2826527754465739
Training Set rmse 0.38389791638742193
Epoch 9
without ligands RMSE_G 0.7336572397587734 Spearman 0.6567028318234779 Pearson 0.687774090504908 Kendall 0.47871068886538326
with ligands RMSE_G 0.7207444843263076 Spearman 0.6434873271530633 Pearson 0.6797836678278695 Kendall 0.4696581502913031
 
Stop Training
