# Supplementary material for: Computing the relative binding affinity of ligands based on a pairwise binding comparison network
Source: Nat Comput Sci. 2023 Oct 19;3(10):860–72. doi: 10.1038/s43588-023-00529-9 (PMC10766524; doi:10.1038/s43588-023-00529-9)
Supplement: Supplementary file 9 — Statistical source data. [file 43588_2023_529_MOESM9_ESM.zip › source_data_figure3/finetune_results/Bace/ref4_results/8_record.txt]

without ligands RMSE_G 1.0747883924967294 Spearman 0.6223526829787469 Pearson 0.6545256279180757 Kendall 0.4518801650825506
with ligands RMSE_G 1.0724943162908613 Spearman 0.5604276261297041 Pearson 0.6208222214966594 Kendall 0.3993691754177748
 
    
Epoch 0  Loss 0.32192585865656537
Training Set mae 1.191359519958496
Training Set rmse 1.3898039833742606
Epoch 0
without ligands RMSE_G 0.9778365568369092 Spearman 0.6408729012995641 Pearson 0.6794106878166182 Kendall 0.4721438496154004
with ligands RMSE_G 0.9801853363498333 Spearman 0.5828344291964708 Pearson 0.6492543448055629 Kendall 0.4153439424344857
 
    
Epoch 1  Loss 0.07153562704722087
Training Set mae 0.5688560803731283
Training Set rmse 0.6551440774999994
Epoch 1
without ligands RMSE_G 0.9333237304700857 Spearman 0.6518750111931189 Pearson 0.689075891934043 Kendall 0.4802493234285404
with ligands RMSE_G 0.9331647602489612 Spearman 0.616315859066352 Pearson 0.6681501462061225 Kendall 0.4472934764679077
 
    
Epoch 2  Loss 0.11589247981707256
Training Set mae 0.6901959578196207
Training Set rmse 0.8338794031718377
Epoch 2
without ligands RMSE_G 0.9090066382331762 Spearman 0.6685615445316768 Pearson 0.6871237156465668 Kendall 0.4964602710548202
with ligands RMSE_G 0.9062769048866341 Spearman 0.6378212390212372 Pearson 0.6734195380573782 Kendall 0.4632682434846187
 
    
Epoch 3  Loss 0.0977323849995931
Training Set mae 0.6360487143198649
Training Set rmse 0.765763847580394
Epoch 3
without ligands RMSE_G 0.9000578734362349 Spearman 0.6672779650440954 Pearson 0.6763418412938498 Kendall 0.5045657448679601
with ligands RMSE_G 0.8955859663520392 Spearman 0.6387226621331187 Pearson 0.6674991970043679 Kendall 0.4760480570979875
 
    
Epoch 4  Loss 0.0875039001305898
Training Set mae 0.6110470294952393
Training Set rmse 0.7245849714942505
Epoch 4
without ligands RMSE_G 0.908875462333787 Spearman 0.6709453350086138 Pearson 0.6636997403382402 Kendall 0.5005130079613902
with ligands RMSE_G 0.9026948832150185 Spearman 0.6474793437913953 Pearson 0.6582045131694224 Kendall 0.4760480570979875
 
    
Epoch 5  Loss 0.08453945318857829
Training Set mae 0.4849371512730916
Training Set rmse 0.7122055036259127
Epoch 5
without ligands RMSE_G 0.9291703472226959 Spearman 0.6672779650440954 Pearson 0.6531040532238995 Kendall 0.4924075341482503
with ligands RMSE_G 0.920007226171513 Spearman 0.6495397394756957 Pearson 0.6503182993207373 Kendall 0.4760480570979875
 
    
Epoch 6  Loss 0.07863461474577586
Training Set mae 0.5808088779449463
Training Set rmse 0.6868825798785028
Epoch 6
without ligands RMSE_G 0.9642025978372971 Spearman 0.6595764881186071 Pearson 0.6432053541191491 Kendall 0.48430206033511036
with ligands RMSE_G 0.9521317805673485 Spearman 0.651085036238921 Pearson 0.6429816882109073 Kendall 0.47924301050132967
 
    
Epoch 7  Loss 0.046242098013559975
Training Set mae 0.5214581489562988
Training Set rmse 0.5267376843186368
Epoch 7
without ligands RMSE_G 1.0204120324473498 Spearman 0.6590263826239294 Pearson 0.6356812243816983 Kendall 0.4883547972416803
with ligands RMSE_G 1.0059668919754678 Spearman 0.6552058276075217 Pearson 0.6373561206251498 Kendall 0.4824379639046719
 
    
Epoch 8  Loss 0.06994341810544331
Training Set mae 0.5189253489176432
Training Set rmse 0.6478120782792222
Epoch 8
without ligands RMSE_G 1.0783576870223908 Spearman 0.647474167235697 Pearson 0.6270669528029186 Kendall 0.4721438496154004
with ligands RMSE_G 1.0626423355467243 Spearman 0.6460628217584388 Pearson 0.6307466168165595 Kendall 0.4696581502913031
 
    
Epoch 9  Loss 0.0341304416457812
Training Set mae 0.3635241190592448
Training Set rmse 0.4525291647039265
Epoch 9
without ligands RMSE_G 1.1278716863243 Spearman 0.6405061643031122 Pearson 0.6186777405504897 Kendall 0.4721438496154004
with ligands RMSE_G 1.1115257637119231 Spearman 0.6451613986465573 Pearson 0.6242362842686441 Kendall 0.4760480570979875
 
Stop Training
