# Supplementary material for: Computing the relative binding affinity of ligands based on a pairwise binding comparison network
Source: Nat Comput Sci. 2023 Oct 19;3(10):860–72. doi: 10.1038/s43588-023-00529-9 (PMC10766524; doi:10.1038/s43588-023-00529-9)
Supplement: Supplementary file 9 — Statistical source data. [file 43588_2023_529_MOESM9_ESM.zip › source_data_figure3/finetune_results/Bace/ref4_results/9_record.txt]

without ligands RMSE_G 0.7175945200995434 Spearman 0.4417134404088349 Pearson 0.5638753686856003 Kendall 0.30488812522848624
with ligands RMSE_G 0.6912684662559628 Spearman 0.5284914930230482 Pearson 0.6119481244529583 Kendall 0.370614594787695
 
    
Epoch 0  Loss 0.0794358750184377
Training Set mae 0.47937440872192383
Training Set rmse 0.690373254292496
Epoch 0
without ligands RMSE_G 0.8913766805524984 Spearman 0.3826471082611419 Pearson 0.5508542780336001 Kendall 0.2886274252163003
with ligands RMSE_G 0.8500742798765379 Spearman 0.4874123540673093 Pearson 0.6002564351798092 Kendall 0.36741964138435274
 
    
Epoch 1  Loss 0.025881744921207428
Training Set mae 0.3461232582728068
Training Set rmse 0.3940691114007679
Epoch 1
without ligands RMSE_G 1.0931259231385675 Spearman 0.33660471891620103 Pearson 0.48831937071792797 Kendall 0.22764980017060304
with ligands RMSE_G 1.0460084924601432 Spearman 0.42778965395286694 Pearson 0.5429981532942316 Kendall 0.3131054335275354
 
    
Epoch 2  Loss 0.025774347285429638
Training Set mae 0.32857545216878253
Training Set rmse 0.39325065638282675
Epoch 2
without ligands RMSE_G 1.1244319300692278 Spearman 0.3448593305517482 Pearson 0.4428168371171095 Kendall 0.23171497517364953
with ligands RMSE_G 1.0785050340068054 Spearman 0.4370614345322187 Pearson 0.49920811207743426 Kendall 0.3163003869308776
 
    
Epoch 3  Loss 0.07409229874610901
Training Set mae 0.5814518928527832
Training Set rmse 0.6667486577477597
Epoch 3
without ligands RMSE_G 1.1345982526106335 Spearman 0.3505458407895696 Pearson 0.48865156368531065 Kendall 0.24797567518583546
with ligands RMSE_G 1.090309542719569 Spearman 0.4398944785981317 Pearson 0.5425049918969616 Kendall 0.32908020054424636
 
    
Epoch 4  Loss 0.051978220542271934
Training Set mae 0.5022384325663248
Training Set rmse 0.558452597259084
Epoch 4
without ligands RMSE_G 1.1127661370534085 Spearman 0.37475936825384126 Pearson 0.556962164147404 Kendall 0.2642363751980214
with ligands RMSE_G 1.0712870786029227 Spearman 0.4781405734879576 Pearson 0.6038689666945976 Kendall 0.35144487436764177
 
    
Epoch 5  Loss 0.03401441127061844
Training Set mae 0.38682810465494794
Training Set rmse 0.4517592972553602
Epoch 5
without ligands RMSE_G 1.1267979454722004 Spearman 0.45326989669860096 Pearson 0.6064104969951837 Kendall 0.3211488252406722
with ligands RMSE_G 1.087490340481148 Spearman 0.5381495977932063 Pearson 0.6460509338434355 Kendall 0.38978431520774814
 
    
Epoch 6  Loss 0.01255700116356214
Training Set mae 0.1817108392715454
Training Set rmse 0.2744849804594888
Epoch 6
without ligands RMSE_G 1.1766414517072812 Spearman 0.5099515632626915 Pearson 0.6273283089496399 Kendall 0.36586575027418344
with ligands RMSE_G 1.138592774773789 Spearman 0.5868264458348028 Pearson 0.6620589459242479 Kendall 0.4313187094511967
 
    
Epoch 7  Loss 0.03006225327650706
Training Set mae 0.3270784815152486
Training Set rmse 0.42470402602863905
Epoch 7
without ligands RMSE_G 1.1981401391848665 Spearman 0.5493902632991946 Pearson 0.6387251042981629 Kendall 0.38619162528941586
with ligands RMSE_G 1.1617556913376736 Spearman 0.6228833703100595 Pearson 0.6699263309628345 Kendall 0.4536833832745921
 
    
Epoch 8  Loss 0.021115273237228394
Training Set mae 0.30610843499501544
Training Set rmse 0.3559376903664044
Epoch 8
without ligands RMSE_G 1.2227757837364186 Spearman 0.5745209698340826 Pearson 0.6425253230285071 Kendall 0.4024523253016018
with ligands RMSE_G 1.1878710641565895 Spearman 0.6431010029622569 Pearson 0.6714553847403829 Kendall 0.4664631968879609
 
    
Epoch 9  Loss 0.02033701290686925
Training Set mae 0.3031613230705261
Training Set rmse 0.3493165791573051
Epoch 9
without ligands RMSE_G 1.2338421947199643 Spearman 0.5835093247261229 Pearson 0.642718642437954 Kendall 0.41464785031074125
with ligands RMSE_G 1.2000731196738774 Spearman 0.6501836131270395 Pearson 0.6699824427893686 Kendall 0.4760480570979875
 
Stop Training
