# Supplementary material for: Computing the relative binding affinity of ligands based on a pairwise binding comparison network
Source: Nat Comput Sci. 2023 Oct 19;3(10):860–72. doi: 10.1038/s43588-023-00529-9 (PMC10766524; doi:10.1038/s43588-023-00529-9)
Supplement: Supplementary file 9 — Statistical source data. [file 43588_2023_529_MOESM9_ESM.zip › source_data_figure3/finetune_results/Bace/ref5_results/0_record.txt]

without ligands RMSE_G 0.8473332957357593 Spearman 0.530521861356913 Pearson 0.6109199780943152 Kendall 0.3796238350461543
with ligands RMSE_G 0.8250453325443792 Spearman 0.5453609826882576 Pearson 0.6179199329300636 Kendall 0.38978431520774814
 
    
Epoch 0  Loss 0.023246781527996065
Training Set mae 0.4165302276611328
Training Set rmse 0.48214916598516777
Epoch 0
without ligands RMSE_G 0.8175700915087089 Spearman 0.5597822911388654 Pearson 0.6363738831987309 Kendall 0.40999374184984666
with ligands RMSE_G 0.7914707147144688 Spearman 0.5771683410646448 Pearson 0.6465217999950298 Kendall 0.4185388958378279
 
    
Epoch 1  Loss 0.07965256571769715
Training Set mae 0.7659227848052979
Training Set rmse 0.8924828409634465
Epoch 1
without ligands RMSE_G 0.7609375917478401 Spearman 0.5862175759763532 Pearson 0.6569874068183859 Kendall 0.43168653242391264
with ligands RMSE_G 0.7366068335406715 Spearman 0.6169597327176959 Pearson 0.6677829985311279 Kendall 0.4536833832745921
 
    
Epoch 2  Loss 0.0151968315243721
Training Set mae 0.3606004238128662
Training Set rmse 0.3898311330095235
Epoch 2
without ligands RMSE_G 0.7312626206980094 Spearman 0.614267229353535 Pearson 0.6655148723557579 Kendall 0.44470220676835226
with ligands RMSE_G 0.709781758144219 Spearman 0.6387226621331187 Pearson 0.6755200114023618 Kendall 0.4632682434846187
 
    
Epoch 3  Loss 0.037753748893737796
Training Set mae 0.46320719718933107
Training Set rmse 0.6144407936794056
Epoch 3
without ligands RMSE_G 0.729754406999135 Spearman 0.6296037304806271 Pearson 0.6702720824440543 Kendall 0.462056439227605
with ligands RMSE_G 0.7091135123662465 Spearman 0.6519864593508023 Pearson 0.6791981705030259 Kendall 0.4824379639046719
 
    
Epoch 4  Loss 0.0412975549697876
Training Set mae 0.5900391578674317
Training Set rmse 0.6426317372320449
Epoch 4
without ligands RMSE_G 0.7250221113102014 Spearman 0.6285947501433184 Pearson 0.6702175139941945 Kendall 0.4577178811127918
with ligands RMSE_G 0.7066268236144149 Spearman 0.6503123878573083 Pearson 0.67787718192291 Kendall 0.4760480570979875
 
    
Epoch 5  Loss 0.018507429957389833
Training Set mae 0.3264176607131958
Training Set rmse 0.43020261925450176
Epoch 5
without ligands RMSE_G 0.7272198509120181 Spearman 0.6156798018257671 Pearson 0.6676083914106826 Kendall 0.4490407648831654
with ligands RMSE_G 0.711137753387546 Spearman 0.6421995798503756 Pearson 0.6742882234384361 Kendall 0.4696581502913031
 
    
Epoch 6  Loss 0.04372977316379547
Training Set mae 0.5036971092224121
Training Set rmse 0.6612849050730633
Epoch 6
without ligands RMSE_G 0.7291981167749295 Spearman 0.6138636372186115 Pearson 0.6646629881723699 Kendall 0.4490407648831654
with ligands RMSE_G 0.7135946566950898 Spearman 0.6329277992710238 Pearson 0.6708571674757551 Kendall 0.4568783366779343
 
    
Epoch 7  Loss 0.025758251547813416
Training Set mae 0.47140750885009763
Training Set rmse 0.5075258825307323
Epoch 7
without ligands RMSE_G 0.7277522075668369 Spearman 0.6086169394646063 Pearson 0.6643213733513764 Kendall 0.44470220676835226
with ligands RMSE_G 0.7109881661153132 Spearman 0.6293221068234982 Pearson 0.6700978579211379 Kendall 0.4536833832745921
 
    
Epoch 8  Loss 0.02692614197731018
Training Set mae 0.4816442012786865
Training Set rmse 0.5189040449371857
Epoch 8
without ligands RMSE_G 0.736015574494347 Spearman 0.6203211113773871 Pearson 0.664413168443284 Kendall 0.4533793229979786
with ligands RMSE_G 0.7175256854727973 Spearman 0.636275942258012 Pearson 0.6700262794678674 Kendall 0.4568783366779343
 
    
Epoch 9  Loss 0.026581087708473207
Training Set mae 0.4100310802459717
Training Set rmse 0.5155684931454477
Epoch 9
without ligands RMSE_G 0.7566028938296341 Spearman 0.6310163029528594 Pearson 0.6655378318822034 Kendall 0.4750721135720446
with ligands RMSE_G 0.7364371977428039 Spearman 0.6446462997254823 Pearson 0.67102149254133 Kendall 0.4728531036946453
 
Stop Training
