# Supplementary material for: Computing the relative binding affinity of ligands based on a pairwise binding comparison network
Source: Nat Comput Sci. 2023 Oct 19;3(10):860–72. doi: 10.1038/s43588-023-00529-9 (PMC10766524; doi:10.1038/s43588-023-00529-9)
Supplement: Supplementary file 9 — Statistical source data. [file 43588_2023_529_MOESM9_ESM.zip › source_data_figure3/finetune_results/Bace/ref5_results/1_record.txt]

without ligands RMSE_G 0.872639535198078 Spearman 0.5562394204324673 Pearson 0.605376905192695 Kendall 0.4004413429519647
with ligands RMSE_G 0.8741134832446752 Spearman 0.541111416589388 Pearson 0.615413323395158 Kendall 0.38339440840106376
 
    
Epoch 0  Loss 0.10433608293533325
Training Set mae 0.7655622482299804
Training Set rmse 1.0214503441242138
Epoch 0
without ligands RMSE_G 0.8423100246765377 Spearman 0.593765910167846 Pearson 0.6359674918369949 Kendall 0.42641591654884897
with ligands RMSE_G 0.8488773415163439 Spearman 0.5767820168738383 Pearson 0.6500560352993575 Kendall 0.41214898903114355
 
    
Epoch 1  Loss 0.06780281066894531
Training Set mae 0.6673421859741211
Training Set rmse 0.8234246211338674
Epoch 1
without ligands RMSE_G 0.8226141395718398 Spearman 0.638152080822595 Pearson 0.6494691704394231 Kendall 0.4653777769441752
with ligands RMSE_G 0.8303176142078906 Spearman 0.6423283545806443 Pearson 0.669200545838398 Kendall 0.4664631968879609
 
    
Epoch 2  Loss 0.043293148279190063
Training Set mae 0.5405679702758789
Training Set rmse 0.6579752813525533
Epoch 2
without ligands RMSE_G 0.8029600410846802 Spearman 0.6514679320190196 Pearson 0.6526727635892414 Kendall 0.48702325494157866
with ligands RMSE_G 0.8071676374942166 Spearman 0.6534029813837589 Pearson 0.6777430652241395 Kendall 0.47924301050132967
 
    
Epoch 3  Loss 0.0506377637386322
Training Set mae 0.5639090538024902
Training Set rmse 0.711602137169033
Epoch 3
without ligands RMSE_G 0.7801784026020707 Spearman 0.6474328255958607 Pearson 0.654392034193244 Kendall 0.48702325494157866
with ligands RMSE_G 0.7785644049823797 Spearman 0.6562360254496719 Pearson 0.6838236119202004 Kendall 0.4856329173080141
 
    
Epoch 4  Loss 0.034980231523513795
Training Set mae 0.5118841171264649
Training Set rmse 0.591440870513874
Epoch 4
without ligands RMSE_G 0.7540996165883923 Spearman 0.6405731446764903 Pearson 0.6524865518559679 Kendall 0.48702325494157866
with ligands RMSE_G 0.7458850242823054 Spearman 0.6577813222128972 Pearson 0.6855109961789333 Kendall 0.4920228241146985
 
    
Epoch 5  Loss 0.033878228068351744
Training Set mae 0.5366611480712891
Training Set rmse 0.5820500518014958
Epoch 5
without ligands RMSE_G 0.7462352303239908 Spearman 0.6530819745882832 Pearson 0.6524046875205461 Kendall 0.5043396373395015
with ligands RMSE_G 0.7344519516912362 Spearman 0.6710451194305809 Pearson 0.6869594770821675 Kendall 0.5079975911314095
 
    
Epoch 6  Loss 0.05531356334686279
Training Set mae 0.5693589210510254
Training Set rmse 0.7437308878005726
Epoch 6
without ligands RMSE_G 0.7465530812765585 Spearman 0.6524767086248093 Pearson 0.6499501377425262 Kendall 0.5000105417400208
with ligands RMSE_G 0.7316590516698722 Spearman 0.677226306483482 Pearson 0.6843705916566518 Kendall 0.5079975911314095
 
    
Epoch 7  Loss 0.04186232686042786
Training Set mae 0.5146661281585694
Training Set rmse 0.6470110174358313
Epoch 7
without ligands RMSE_G 0.7525678796905285 Spearman 0.6595381448653376 Pearson 0.6477072341793544 Kendall 0.5086687329389822
with ligands RMSE_G 0.7342273757124272 Spearman 0.6840513671877271 Pearson 0.682384145704814 Kendall 0.5175824513414361
 
    
Epoch 8  Loss 0.02398265600204468
Training Set mae 0.3791430234909058
Training Set rmse 0.4897209001262319
Epoch 8
without ligands RMSE_G 0.7609603146514604 Spearman 0.653888995872915 Pearson 0.6448411697350853 Kendall 0.5000105417400208
with ligands RMSE_G 0.7390512750600734 Spearman 0.6790291527072448 Pearson 0.6805975623604654 Kendall 0.5111925445347517
 
    
Epoch 9  Loss 0.050506091117858885
Training Set mae 0.545537805557251
Training Set rmse 0.7106763758410637
Epoch 9
without ligands RMSE_G 0.7653213601190041 Spearman 0.6548977724787047 Pearson 0.6441964268944776 Kendall 0.5000105417400208
with ligands RMSE_G 0.7415404129499665 Spearman 0.6877858343655215 Pearson 0.6805644967672295 Kendall 0.5175824513414361
 
Stop Training
