# Supplementary material for: Computing the relative binding affinity of ligands based on a pairwise binding comparison network
Source: Nat Comput Sci. 2023 Oct 19;3(10):860–72. doi: 10.1038/s43588-023-00529-9 (PMC10766524; doi:10.1038/s43588-023-00529-9)
Supplement: Supplementary file 9 — Statistical source data. [file 43588_2023_529_MOESM9_ESM.zip › source_data_figure3/finetune_results/Bace/ref5_results/2_record.txt]

without ligands RMSE_G 0.7282968732232042 Spearman 0.5024214711483828 Pearson 0.5835705762256124 Kendall 0.3423717096465827
with ligands RMSE_G 0.7011369440144964 Spearman 0.5481940267541706 Pearson 0.6212086220806446 Kendall 0.38339440840106376
 
    
Epoch 0  Loss 0.050843667984008786
Training Set mae 0.5690470695495605
Training Set rmse 0.7130474597388927
Epoch 0
without ligands RMSE_G 0.8297093929401693 Spearman 0.5504440856597543 Pearson 0.5938741936701436 Kendall 0.38570990074108685
with ligands RMSE_G 0.8052868386090369 Spearman 0.5860537974531901 Pearson 0.6296879247385723 Kendall 0.4185388958378279
 
    
Epoch 1  Loss 0.025411850214004515
Training Set mae 0.3571067571640015
Training Set rmse 0.5041016665506237
Epoch 1
without ligands RMSE_G 0.9720588334260973 Spearman 0.5726394116944218 Pearson 0.6075207771157991 Kendall 0.40304517717888844
with ligands RMSE_G 0.947206349508279 Spearman 0.6075591774080754 Pearson 0.6404243213203621 Kendall 0.4377086162578811
 
    
Epoch 2  Loss 0.029353377223014832
Training Set mae 0.465999698638916
Training Set rmse 0.5417875546270465
Epoch 2
without ligands RMSE_G 0.971791489248818 Spearman 0.5867637100801193 Pearson 0.6210546118512416 Kendall 0.4160466345072397
with ligands RMSE_G 0.9443108927959523 Spearman 0.629965980474842 Pearson 0.651793671632324 Kendall 0.4568783366779343
 
    
Epoch 3  Loss 0.02160944789648056
Training Set mae 0.36097102165222167
Training Set rmse 0.4648596239985883
Epoch 3
without ligands RMSE_G 0.9511283997777678 Spearman 0.6109767930270293 Pearson 0.6284803752643519 Kendall 0.429048091835591
with ligands RMSE_G 0.9223563299744229 Spearman 0.6488958658243518 Pearson 0.6570943080534715 Kendall 0.4696581502913031
 
    
Epoch 4  Loss 0.03294380307197571
Training Set mae 0.45155858993530273
Training Set rmse 0.5739669143764544
Epoch 4
without ligands RMSE_G 0.9464019304157794 Spearman 0.6251010914127269 Pearson 0.6347979540344663 Kendall 0.4463833682733926
with ligands RMSE_G 0.9151167642037845 Spearman 0.6651214818382173 Pearson 0.6609507672253275 Kendall 0.4888278707113563
 
    
Epoch 5  Loss 0.02804866135120392
Training Set mae 0.4454792022705078
Training Set rmse 0.5296098635331244
Epoch 5
without ligands RMSE_G 0.9719079322646362 Spearman 0.6261099698688481 Pearson 0.6355101294390199 Kendall 0.45071718738284305
with ligands RMSE_G 0.9379084085276717 Spearman 0.6665380038711738 Pearson 0.6597548460107299 Kendall 0.4952177775180407
 
    
Epoch 6  Loss 0.021803326904773712
Training Set mae 0.4002187728881836
Training Set rmse 0.46694032388251167
Epoch 6
without ligands RMSE_G 0.9721711069479159 Spearman 0.6307508107670059 Pearson 0.6354192888099546 Kendall 0.45071718738284305
with ligands RMSE_G 0.936038010590698 Spearman 0.6688559490160118 Pearson 0.6584720443251658 Kendall 0.4920228241146985
 
    
Epoch 7  Loss 0.008008982241153716
Training Set mae 0.22116899490356445
Training Set rmse 0.2830014477547861
Epoch 7
without ligands RMSE_G 0.9384284073118647 Spearman 0.6339792218265938 Pearson 0.6346978097660082 Kendall 0.4593848256017439
with ligands RMSE_G 0.9011596962922087 Spearman 0.6667955533317114 Pearson 0.6571262532418981 Kendall 0.4920228241146985
 
    
Epoch 8  Loss 0.009803531318902969
Training Set mae 0.28648579120635986
Training Set rmse 0.3131059113126317
Epoch 8
without ligands RMSE_G 0.9086258577007537 Spearman 0.6265135212512967 Pearson 0.6339345941204767 Kendall 0.45505100649229346
with ligands RMSE_G 0.870586823749614 Spearman 0.6608719157393478 Pearson 0.6562191116052627 Kendall 0.4888278707113563
 
    
Epoch 9  Loss 0.01274462640285492
Training Set mae 0.2983719348907471
Training Set rmse 0.35699615973856735
Epoch 9
without ligands RMSE_G 0.8888015204361841 Spearman 0.6345845489002666 Pearson 0.6323991678040951 Kendall 0.4637186447111943
with ligands RMSE_G 0.8499546553566633 Spearman 0.6667955533317114 Pearson 0.6547311256577685 Kendall 0.4952177775180407
 
Stop Training
