# Supplementary material for: Computing the relative binding affinity of ligands based on a pairwise binding comparison network
Source: Nat Comput Sci. 2023 Oct 19;3(10):860–72. doi: 10.1038/s43588-023-00529-9 (PMC10766524; doi:10.1038/s43588-023-00529-9)
Supplement: Supplementary file 9 — Statistical source data. [file 43588_2023_529_MOESM9_ESM.zip › source_data_figure3/finetune_results/Bace/ref5_results/3_record.txt]

without ligands RMSE_G 0.7970433706068935 Spearman 0.5286523110075353 Pearson 0.5808423973234579 Kendall 0.377042262522186
with ligands RMSE_G 0.7468394328563112 Spearman 0.5595262030178227 Pearson 0.6232708521382181 Kendall 0.3993691754177748
 
    
Epoch 0  Loss 0.06203519105911255
Training Set mae 0.6282749176025391
Training Set rmse 0.7876242040143685
Epoch 0
without ligands RMSE_G 0.9541785991038588 Spearman 0.5472156746001663 Pearson 0.5881955165278665 Kendall 0.37270844341273557
with ligands RMSE_G 0.8978044474288035 Spearman 0.5899170393612533 Pearson 0.6281620693746266 Kendall 0.41214898903114355
 
    
Epoch 1  Loss 0.06229287385940552
Training Set mae 0.7145432949066162
Training Set rmse 0.7892583320765117
Epoch 1
without ligands RMSE_G 0.916859069487062 Spearman 0.5901938968309316 Pearson 0.605708426676561 Kendall 0.42038045361669013
with ligands RMSE_G 0.8620505147084744 Spearman 0.6252013154548974 Pearson 0.6433285011342614 Kendall 0.4504884298712499
 
    
Epoch 2  Loss 0.028868535161018373
Training Set mae 0.48430519104003905
Training Set rmse 0.5372944682850543
Epoch 2
without ligands RMSE_G 0.867242654525098 Spearman 0.6067395035113201 Pearson 0.6256609490987025 Kendall 0.4333819109450414
with ligands RMSE_G 0.8139318032786961 Spearman 0.6406542830871502 Pearson 0.6592127213473796 Kendall 0.4664631968879609
 
    
Epoch 3  Loss 0.013570396602153778
Training Set mae 0.28855342864990235
Training Set rmse 0.36838018008687856
Epoch 3
without ligands RMSE_G 0.8712863162425435 Spearman 0.6192495963672237 Pearson 0.6329663528321163 Kendall 0.4420495491639422
with ligands RMSE_G 0.8180267232681606 Spearman 0.6561072507194031 Pearson 0.6633039606309805 Kendall 0.47924301050132967
 
    
Epoch 4  Loss 0.012480735778808594
Training Set mae 0.28652143478393555
Training Set rmse 0.3532808483177172
Epoch 4
without ligands RMSE_G 0.851622274469086 Spearman 0.6105732416445808 Pearson 0.634635973602799 Kendall 0.4420495491639422
with ligands RMSE_G 0.7994768913210616 Spearman 0.6491534152848893 Pearson 0.6625833321146758 Kendall 0.47924301050132967
 
    
Epoch 5  Loss 0.012011367082595825
Training Set mae 0.28756959438323976
Training Set rmse 0.34657419238304266
Epoch 5
without ligands RMSE_G 0.8491016964063818 Spearman 0.6206620262057934 Pearson 0.6318039080020025 Kendall 0.45071718738284305
with ligands RMSE_G 0.7974327822802799 Spearman 0.6591978442458537 Pearson 0.6589399535364426 Kendall 0.4888278707113563
 
    
Epoch 6  Loss 0.009169705212116241
Training Set mae 0.21220905780792237
Training Set rmse 0.3028152062577607
Epoch 6
without ligands RMSE_G 0.8582152771429821 Spearman 0.6188460449847751 Pearson 0.6285031610163349 Kendall 0.4463833682733926
with ligands RMSE_G 0.8065570513970989 Spearman 0.6564935749102094 Pearson 0.6547737154421582 Kendall 0.4824379639046719
 
    
Epoch 7  Loss 0.017319655418395995
Training Set mae 0.3636770248413086
Training Set rmse 0.41616890102932963
Epoch 7
without ligands RMSE_G 0.8713164307664044 Spearman 0.6006862327745927 Pearson 0.6239502133690272 Kendall 0.42471427272614054
with ligands RMSE_G 0.8189050571084957 Spearman 0.641426931468763 Pearson 0.6502145977911035 Kendall 0.4664631968879609
 
    
Epoch 8  Loss 0.008007591962814331
Training Set mae 0.1985724687576294
Training Set rmse 0.2829768888586899
Epoch 8
without ligands RMSE_G 0.9109932774770302 Spearman 0.6023004383043866 Pearson 0.6193522787452159 Kendall 0.429048091835591
with ligands RMSE_G 0.8564033207781143 Spearman 0.6429722282319882 Pearson 0.6457525113561013 Kendall 0.4696581502913031
 
    
Epoch 9  Loss 0.004457250237464905
Training Set mae 0.16891915798187257
Training Set rmse 0.21112200826690014
Epoch 9
without ligands RMSE_G 0.9640833878375797 Spearman 0.6105732416445808 Pearson 0.6155271209873218 Kendall 0.4333819109450414
with ligands RMSE_G 0.9070704964708974 Spearman 0.6505699373178458 Pearson 0.6414600725298313 Kendall 0.4760480570979875
 
Stop Training
