# Supplementary material for: Computing the relative binding affinity of ligands based on a pairwise binding comparison network
Source: Nat Comput Sci. 2023 Oct 19;3(10):860–72. doi: 10.1038/s43588-023-00529-9 (PMC10766524; doi:10.1038/s43588-023-00529-9)
Supplement: Supplementary file 9 — Statistical source data. [file 43588_2023_529_MOESM9_ESM.zip › source_data_figure3/finetune_results/Bace/ref5_results/4_record.txt]

without ligands RMSE_G 0.7698005874501512 Spearman 0.46444074930560025 Pearson 0.4934348270632183 Kendall 0.31385943096235075
with ligands RMSE_G 0.7460798039210714 Spearman 0.5366043010299809 Pearson 0.6047243499137822 Kendall 0.37700450159437937
 
    
Epoch 0  Loss 0.04666727483272552
Training Set mae 0.5093570709228515
Training Set rmse 0.6831345067318146
Epoch 0
without ligands RMSE_G 0.7310743053082165 Spearman 0.48582681334834293 Pearson 0.5284153932726683 Kendall 0.32251762216131213
with ligands RMSE_G 0.7047710747281763 Spearman 0.555920510570297 Pearson 0.633450770087037 Kendall 0.38978431520774814
 
    
Epoch 1  Loss 0.027015683054924012
Training Set mae 0.46353540420532224
Training Set rmse 0.5197661363629845
Epoch 1
without ligands RMSE_G 0.7000248536757822 Spearman 0.549379739513097 Pearson 0.5551117042402866 Kendall 0.38312496055404194
with ligands RMSE_G 0.6749446538329468 Spearman 0.6084606005199568 Pearson 0.6535887325406617 Kendall 0.4409035696612233
 
    
Epoch 2  Loss 0.03962022960186005
Training Set mae 0.49062442779541016
Training Set rmse 0.6294460278523211
Epoch 2
without ligands RMSE_G 0.7045906792082689 Spearman 0.5558359097901515 Pearson 0.5622424806717933 Kendall 0.396112247352484
with ligands RMSE_G 0.6795042632314502 Spearman 0.616830957987427 Pearson 0.6595219906071659 Kendall 0.4504884298712499
 
    
Epoch 3  Loss 0.02699178159236908
Training Set mae 0.4041700839996338
Training Set rmse 0.519536137378621
Epoch 3
without ligands RMSE_G 0.7243564656118296 Spearman 0.5933623995255302 Pearson 0.5684236388592686 Kendall 0.4350741077478103
with ligands RMSE_G 0.6998321732964267 Spearman 0.6443887502649447 Pearson 0.6630267455548493 Kendall 0.4760480570979875
 
    
Epoch 4  Loss 0.06458089351654053
Training Set mae 0.6444905281066895
Training Set rmse 0.8036223834397629
Epoch 4
without ligands RMSE_G 0.6965824726615224 Spearman 0.5909413356716348 Pearson 0.5751624931886712 Kendall 0.4307450121483296
with ligands RMSE_G 0.6706255522203421 Spearman 0.6410406072779565 Pearson 0.6679397444755841 Kendall 0.4728531036946453
 
    
Epoch 5  Loss 0.04352997839450836
Training Set mae 0.4913822650909424
Training Set rmse 0.6597725198768278
Epoch 5
without ligands RMSE_G 0.6717954408155276 Spearman 0.6026431442987958 Pearson 0.5825498863206426 Kendall 0.44373229894677174
with ligands RMSE_G 0.6457558019018896 Spearman 0.6545619539561779 Pearson 0.6726119062685201 Kendall 0.4888278707113563
 
    
Epoch 6  Loss 0.03461114466190338
Training Set mae 0.45928215980529785
Training Set rmse 0.5883123665694691
Epoch 6
without ligands RMSE_G 0.6689476858622938 Spearman 0.5969939953063732 Pearson 0.5831697680396412 Kendall 0.43940320334729105
with ligands RMSE_G 0.643126927178412 Spearman 0.6495397394756957 Pearson 0.6731798785707769 Kendall 0.4856329173080141
 
    
Epoch 7  Loss 0.029107552766799927
Training Set mae 0.4526108741760254
Training Set rmse 0.5395141478655312
Epoch 7
without ligands RMSE_G 0.6853647817933234 Spearman 0.5953799527371096 Pearson 0.580065616173154 Kendall 0.4350741077478103
with ligands RMSE_G 0.6596733544054767 Spearman 0.6514713604297273 Pearson 0.6715204583280039 Kendall 0.4888278707113563
 
    
Epoch 8  Loss 0.029892846941947937
Training Set mae 0.4504373550415039
Training Set rmse 0.5467434970240487
Epoch 8
without ligands RMSE_G 0.6930883882358649 Spearman 0.5929588888832142 Pearson 0.5780216212395587 Kendall 0.4307450121483296
with ligands RMSE_G 0.6655599825002049 Spearman 0.6463203712189763 Pearson 0.669376535391374 Kendall 0.47924301050132967
 
    
Epoch 9  Loss 0.026446586847305296
Training Set mae 0.45576000213623047
Training Set rmse 0.514262439375193
Epoch 9
without ligands RMSE_G 0.6916026135403166 Spearman 0.5943711761313198 Pearson 0.5742354698520464 Kendall 0.4350741077478103
with ligands RMSE_G 0.6607174314322601 Spearman 0.6464491459492451 Pearson 0.6655345473752033 Kendall 0.47924301050132967
 
Stop Training
