# Supplementary material for: Computing the relative binding affinity of ligands based on a pairwise binding comparison network
Source: Nat Comput Sci. 2023 Oct 19;3(10):860–72. doi: 10.1038/s43588-023-00529-9 (PMC10766524; doi:10.1038/s43588-023-00529-9)
Supplement: Supplementary file 9 — Statistical source data. [file 43588_2023_529_MOESM9_ESM.zip › source_data_figure3/finetune_results/Bace/ref5_results/5_record.txt]

without ligands RMSE_G 0.9052002311609304 Spearman 0.6084326310953274 Pearson 0.6516251239522944 Kendall 0.43243875006441057
with ligands RMSE_G 0.9018179718871617 Spearman 0.5438156859250323 Pearson 0.6259015139806392 Kendall 0.38339440840106376
 
    
Epoch 0  Loss 0.11799465417861939
Training Set mae 0.9186846733093261
Training Set rmse 1.0862534317296015
Epoch 0
without ligands RMSE_G 0.8676342981703072 Spearman 0.6223523431462484 Pearson 0.6748826977824396 Kendall 0.44541191256634294
with ligands RMSE_G 0.8638271178030762 Spearman 0.5927500834271664 Pearson 0.6598874584308368 Kendall 0.4217338492411701
 
    
Epoch 1  Loss 0.09817512631416321
Training Set mae 0.7840054035186768
Training Set rmse 0.9908336142969228
Epoch 1
without ligands RMSE_G 0.8787648115699608 Spearman 0.6578576956239598 Pearson 0.6793442612370358 Kendall 0.4800070125714958
with ligands RMSE_G 0.8720515938587047 Spearman 0.6454189481070949 Pearson 0.6761707256303279 Kendall 0.4728531036946453
 
    
Epoch 2  Loss 0.06540493965148926
Training Set mae 0.6387238502502441
Training Set rmse 0.8087332047807191
Epoch 2
without ligands RMSE_G 0.8821949838357603 Spearman 0.6649184191280502 Pearson 0.6678910745031039 Kendall 0.49298017507342806
with ligands RMSE_G 0.8698720104065875 Spearman 0.6500548383967708 Pearson 0.6725962216448964 Kendall 0.4856329173080141
 
    
Epoch 3  Loss 0.02311914712190628
Training Set mae 0.3286289691925049
Training Set rmse 0.4808237392629763
Epoch 3
without ligands RMSE_G 0.9056548761212843 Spearman 0.6556386110941028 Pearson 0.6536560512741888 Kendall 0.47568262507085174
with ligands RMSE_G 0.8886582405373248 Spearman 0.6478656679822016 Pearson 0.6634884796106632 Kendall 0.4760480570979875
 
    
Epoch 4  Loss 0.03834768235683441
Training Set mae 0.4762094974517822
Training Set rmse 0.6192550409055632
Epoch 4
without ligands RMSE_G 0.8922479100700594 Spearman 0.6631028045127126 Pearson 0.6458381099023418 Kendall 0.4843314000721399
with ligands RMSE_G 0.8713371789874638 Spearman 0.6523727835416087 Pearson 0.6583420577504105 Kendall 0.4824379639046719
 
    
Epoch 5  Loss 0.018801802396774293
Training Set mae 0.3958463191986084
Training Set rmse 0.4336104518663531
Epoch 5
without ligands RMSE_G 0.8709484055582963 Spearman 0.6441397185302986 Pearson 0.6404318460260366 Kendall 0.4627094625689193
with ligands RMSE_G 0.84679457713418 Spearman 0.6438736513438696 Pearson 0.6549314141428237 Kendall 0.4696581502913031
 
    
Epoch 6  Loss 0.03128591179847717
Training Set mae 0.45969390869140625
Training Set rmse 0.5593380963816453
Epoch 6
without ligands RMSE_G 0.8519054742537091 Spearman 0.6441397185302986 Pearson 0.636742515156871 Kendall 0.4627094625689193
with ligands RMSE_G 0.8254365340462716 Spearman 0.6406542830871502 Pearson 0.6527652008275837 Kendall 0.4600732900812765
 
    
Epoch 7  Loss 0.030443030595779418
Training Set mae 0.4573406219482422
Training Set rmse 0.551752022231786
Epoch 7
without ligands RMSE_G 0.8368655718094332 Spearman 0.646762272974675 Pearson 0.6352278030666535 Kendall 0.47135823757020756
with ligands RMSE_G 0.8086554979214794 Spearman 0.6467066954097827 Pearson 0.6524215514743569 Kendall 0.4760480570979875
 
    
Epoch 8  Loss 0.023484323918819428
Training Set mae 0.39951272010803224
Training Set rmse 0.4846062631121244
Epoch 8
without ligands RMSE_G 0.835551577586025 Spearman 0.6392980795560652 Pearson 0.632861134695522 Kendall 0.4670338500695635
with ligands RMSE_G 0.8059960663698609 Spearman 0.6409118325476878 Pearson 0.651261417840671 Kendall 0.4696581502913031
 
    
Epoch 9  Loss 0.03619268238544464
Training Set mae 0.496341609954834
Training Set rmse 0.6016035387977551
Epoch 9
without ligands RMSE_G 0.8395342058265634 Spearman 0.6417188990431819 Pearson 0.6298652735152432 Kendall 0.47135823757020756
with ligands RMSE_G 0.8095700541814306 Spearman 0.6424571293109131 Pearson 0.6485683850826454 Kendall 0.4728531036946453
 
Stop Training
