# Supplementary material for: Computing the relative binding affinity of ligands based on a pairwise binding comparison network
Source: Nat Comput Sci. 2023 Oct 19;3(10):860–72. doi: 10.1038/s43588-023-00529-9 (PMC10766524; doi:10.1038/s43588-023-00529-9)
Supplement: Supplementary file 9 — Statistical source data. [file 43588_2023_529_MOESM9_ESM.zip › source_data_figure3/finetune_results/Bace/ref5_results/6_record.txt]

without ligands RMSE_G 0.9280888199217878 Spearman 0.5600162413529937 Pearson 0.6073178898970902 Kendall 0.396112247352484
with ligands RMSE_G 0.9231424880930368 Spearman 0.5170305420291273 Pearson 0.6049072297742669 Kendall 0.36422468798101054
 
    
Epoch 0  Loss 0.141875958442688
Training Set mae 0.9523730278015137
Training Set rmse 1.191116928241373
Epoch 0
without ligands RMSE_G 0.998642399749039 Spearman 0.5878556654548356 Pearson 0.6260379301581108 Kendall 0.42641591654884897
with ligands RMSE_G 0.989768539185062 Spearman 0.5478077025633643 Pearson 0.6281064979842412 Kendall 0.38978431520774814
 
    
Epoch 1  Loss 0.06027385592460632
Training Set mae 0.6873507499694824
Training Set rmse 0.7763623968012568
Epoch 1
without ligands RMSE_G 1.0841497384255427 Spearman 0.6461570681028959 Pearson 0.6390435742861734 Kendall 0.4653777769441752
with ligands RMSE_G 1.0746243542938458 Spearman 0.6159295348755457 Pearson 0.6425737866520302 Kendall 0.4409035696612233
 
    
Epoch 2  Loss 0.09297346472740173
Training Set mae 0.7446131706237793
Training Set rmse 0.9642274687599552
Epoch 2
without ligands RMSE_G 1.0154422359820166 Spearman 0.6534195265642458 Pearson 0.6519956068802568 Kendall 0.48269415934209803
with ligands RMSE_G 1.0094325825031412 Spearman 0.61863380421119 Pearson 0.6539515006226183 Kendall 0.4536833832745921
 
    
Epoch 3  Loss 0.09826264381408692
Training Set mae 0.8494213104248047
Training Set rmse 0.9912751576332725
Epoch 3
without ligands RMSE_G 0.9556106771106386 Spearman 0.6606819850255959 Pearson 0.6583030004760496 Kendall 0.49135235054105947
with ligands RMSE_G 0.9525483980876002 Spearman 0.627132936408929 Pearson 0.65904478197925 Kendall 0.4632682434846187
 
    
Epoch 4  Loss 0.06702789068222045
Training Set mae 0.5714444160461426
Training Set rmse 0.8187056143574115
Epoch 4
without ligands RMSE_G 0.9093325499419624 Spearman 0.6544282013505445 Pearson 0.6605419823940064 Kendall 0.49135235054105947
with ligands RMSE_G 0.9075382095499697 Spearman 0.6264890627575851 Pearson 0.6612502095677906 Kendall 0.4664631968879609
 
    
Epoch 5  Loss 0.0681161880493164
Training Set mae 0.6784377098083496
Training Set rmse 0.8253253179765928
Epoch 5
without ligands RMSE_G 0.8815738371675452 Spearman 0.658462900495739 Pearson 0.6607122041080922 Kendall 0.4956814461405401
with ligands RMSE_G 0.8796719892756076 Spearman 0.6412981567384941 Pearson 0.6625530975117617 Kendall 0.47924301050132967
 
    
Epoch 6  Loss 0.06589113473892212
Training Set mae 0.7496040344238282
Training Set rmse 0.8117335298898052
Epoch 6
without ligands RMSE_G 0.8705936655697546 Spearman 0.6614889248546348 Pearson 0.6590368671199542 Kendall 0.49135235054105947
with ligands RMSE_G 0.8676846851477533 Spearman 0.6433585524227945 Pearson 0.6622563542074651 Kendall 0.4760480570979875
 
    
Epoch 7  Loss 0.047326546907424924
Training Set mae 0.6191072463989258
Training Set rmse 0.6879429170747529
Epoch 7
without ligands RMSE_G 0.8661270948475649 Spearman 0.6588663704102584 Pearson 0.6551343894009073 Kendall 0.48702325494157866
with ligands RMSE_G 0.8617138361609787 Spearman 0.6505699373178458 Pearson 0.6600585860278274 Kendall 0.4824379639046719
 
    
Epoch 8  Loss 0.07112798690795899
Training Set mae 0.6730513572692871
Training Set rmse 0.8433740979420639
Epoch 8
without ligands RMSE_G 0.8649199597105619 Spearman 0.6479726827182333 Pearson 0.6474074983786648 Kendall 0.47403596814313664
with ligands RMSE_G 0.8584809908410321 Spearman 0.6468354701400514 Pearson 0.6545010676267274 Kendall 0.47924301050132967
 
    
Epoch 9  Loss 0.06291239857673644
Training Set mae 0.7006780624389648
Training Set rmse 0.7931733567426704
Epoch 9
without ligands RMSE_G 0.8616123273184956 Spearman 0.6695583231450238 Pearson 0.640142608910297 Kendall 0.49135235054105947
with ligands RMSE_G 0.8528938250254978 Spearman 0.6638337345355295 Pearson 0.6498663329247175 Kendall 0.4952177775180407
 
Stop Training
