# Supplementary material for: Computing the relative binding affinity of ligands based on a pairwise binding comparison network
Source: Nat Comput Sci. 2023 Oct 19;3(10):860–72. doi: 10.1038/s43588-023-00529-9 (PMC10766524; doi:10.1038/s43588-023-00529-9)
Supplement: Supplementary file 9 — Statistical source data. [file 43588_2023_529_MOESM9_ESM.zip › source_data_figure3/finetune_results/Bace/ref5_results/7_record.txt]

without ligands RMSE_G 0.8472913738943708 Spearman 0.5413473615113532 Pearson 0.5844527014876258 Kendall 0.3909323730035282
with ligands RMSE_G 0.8375627967978496 Spearman 0.5699569561695934 Pearson 0.6249761124444241 Kendall 0.40895403562780136
 
    
Epoch 0  Loss 0.11343448162078858
Training Set mae 0.9032333374023438
Training Set rmse 1.0650562278697637
Epoch 0
without ligands RMSE_G 0.8089745318975032 Spearman 0.5441710809827239 Pearson 0.5942861163389702 Kendall 0.3909323730035282
with ligands RMSE_G 0.791027049260847 Spearman 0.5888868415191031 Pearson 0.6408260986248482 Kendall 0.4249288026445124
 
    
Epoch 1  Loss 0.12270556688308716
Training Set mae 0.7827319145202637
Training Set rmse 1.107725437547145
Epoch 1
without ligands RMSE_G 0.761216065868394 Spearman 0.5707947217127904 Pearson 0.608383184027086 Kendall 0.41685054137945265
with ligands RMSE_G 0.7436517424139523 Spearman 0.6192776778625337 Pearson 0.6572354127469813 Kendall 0.4504884298712499
 
    
Epoch 2  Loss 0.020609202980995178
Training Set mae 0.41312122344970703
Training Set rmse 0.45397359377995467
Epoch 2
without ligands RMSE_G 0.7423084064673451 Spearman 0.5790641858789475 Pearson 0.6056516260067045 Kendall 0.42117023610877347
with ligands RMSE_G 0.7223086801676192 Spearman 0.6317688266986049 Pearson 0.659837731726098 Kendall 0.4568783366779343
 
    
Epoch 3  Loss 0.038900813460350035
Training Set mae 0.41247081756591797
Training Set rmse 0.6237051711858455
Epoch 3
without ligands RMSE_G 0.7506446690431878 Spearman 0.5875353442930595 Pearson 0.5977914361580422 Kendall 0.4298096255674149
with ligands RMSE_G 0.7293214899660867 Spearman 0.6400104094358063 Pearson 0.6574151483921062 Kendall 0.4696581502913031
 
    
Epoch 4  Loss 0.06582189798355102
Training Set mae 0.7359027862548828
Training Set rmse 0.8113069431439942
Epoch 4
without ligands RMSE_G 0.7524427717670507 Spearman 0.5748286066718914 Pearson 0.58934578345466 Kendall 0.41685054137945265
with ligands RMSE_G 0.7292920024281804 Spearman 0.6312537277775297 Pearson 0.6531384491217799 Kendall 0.4664631968879609
 
    
Epoch 5  Loss 0.050473397970199584
Training Set mae 0.6027823925018311
Training Set rmse 0.7104462991241555
Epoch 5
without ligands RMSE_G 0.7545040096326256 Spearman 0.5782574088871273 Pearson 0.5794810839778181 Kendall 0.41685054137945265
with ligands RMSE_G 0.7302224126495064 Spearman 0.6276480353300041 Pearson 0.6467365981328997 Kendall 0.4600732900812765
 
    
Epoch 6  Loss 0.024066905677318572
Training Set mae 0.36074626445770264
Training Set rmse 0.4905803295622624
Epoch 6
without ligands RMSE_G 0.7597049639064145 Spearman 0.5804760456146328 Pearson 0.5717609593789258 Kendall 0.41685054137945265
with ligands RMSE_G 0.7333655502084214 Spearman 0.6343443213039803 Pearson 0.6405411981994519 Kendall 0.4632682434846187
 
    
Epoch 7  Loss 0.027785509824752808
Training Set mae 0.4799502372741699
Training Set rmse 0.5271196129215826
Epoch 7
without ligands RMSE_G 0.7920319915623483 Spearman 0.5798709628707677 Pearson 0.5683064373190916 Kendall 0.41253084665013195
with ligands RMSE_G 0.7643245027530335 Spearman 0.6393665357844626 Pearson 0.6381661651016225 Kendall 0.4600732900812765
 
    
Epoch 8  Loss 0.019383922219276428
Training Set mae 0.37703378200531007
Training Set rmse 0.44027175270768826
Epoch 8
without ligands RMSE_G 0.8519048256761526 Spearman 0.5992336106744525 Pearson 0.5700525323261225 Kendall 0.4298096255674149
with ligands RMSE_G 0.8249573785500836 Spearman 0.6534029813837589 Pearson 0.6390207526925696 Kendall 0.4760480570979875
 
    
Epoch 9  Loss 0.01348324865102768
Training Set mae 0.3244029521942139
Training Set rmse 0.367195421498662
Epoch 9
without ligands RMSE_G 0.8986327680181162 Spearman 0.5949980314673964 Pearson 0.5700705981308123 Kendall 0.4298096255674149
with ligands RMSE_G 0.8723700506399532 Spearman 0.6500548383967708 Pearson 0.6388244446106247 Kendall 0.4760480570979875
 
Stop Training
