# Supplementary material for: Computing the relative binding affinity of ligands based on a pairwise binding comparison network
Source: Nat Comput Sci. 2023 Oct 19;3(10):860–72. doi: 10.1038/s43588-023-00529-9 (PMC10766524; doi:10.1038/s43588-023-00529-9)
Supplement: Supplementary file 9 — Statistical source data. [file 43588_2023_529_MOESM9_ESM.zip › source_data_figure3/finetune_results/Bace/ref5_results/8_record.txt]

without ligands RMSE_G 0.8831189642478604 Spearman 0.5837370747117556 Pearson 0.6548459968630167 Kendall 0.4160466345072397
with ligands RMSE_G 0.8451131670616276 Spearman 0.5466487299909453 Pearson 0.6303353014967165 Kendall 0.38019945499772156
 
    
Epoch 0  Loss 0.030825549364089967
Training Set mae 0.49471478462219237
Training Set rmse 0.5552076023614686
Epoch 0
without ligands RMSE_G 1.136206686215267 Spearman 0.6170300637637569 Pearson 0.6537472026476807 Kendall 0.4420495491639422
with ligands RMSE_G 1.0738961351323286 Spearman 0.5864401216439964 Pearson 0.629199559154179 Kendall 0.4153439424344857
 
    
Epoch 1  Loss 0.10066560506820679
Training Set mae 0.8627713203430176
Training Set rmse 1.0033224701742178
Epoch 1
without ligands RMSE_G 1.1261275819783563 Spearman 0.6386200627247516 Pearson 0.6666743661949377 Kendall 0.4637186447111943
with ligands RMSE_G 1.0608436198573148 Spearman 0.6121950676977512 Pearson 0.642415106296838 Kendall 0.4377086162578811
 
    
Epoch 2  Loss 0.038659879565238954
Training Set mae 0.5341940879821777
Training Set rmse 0.621770698580155
Epoch 2
without ligands RMSE_G 1.072775059684085 Spearman 0.6630349213628859 Pearson 0.6823642029100504 Kendall 0.48538774025844633
with ligands RMSE_G 1.0088813321241976 Spearman 0.6347306454947866 Pearson 0.6593272202032776 Kendall 0.4600732900812765
 
    
Epoch 3  Loss 0.02200135737657547
Training Set mae 0.3970789909362793
Training Set rmse 0.46905604226523134
Epoch 3
without ligands RMSE_G 1.0057653520415546 Spearman 0.6717112760855286 Pearson 0.6950012978756877 Kendall 0.48972155936789674
with ligands RMSE_G 0.944171524425875 Spearman 0.6467066954097827 Pearson 0.6741046529100209 Kendall 0.4728531036946453
 
    
Epoch 4  Loss 0.006423153728246689
Training Set mae 0.20649232864379882
Training Set rmse 0.2534394183480206
Epoch 4
without ligands RMSE_G 0.9445322304337259 Spearman 0.6852302473975534 Pearson 0.6981039521180548 Kendall 0.5113906549151488
with ligands RMSE_G 0.884272608626301 Spearman 0.6571374485615533 Pearson 0.6776350170492893 Kendall 0.4920228241146985
 
    
Epoch 5  Loss 0.017131690680980683
Training Set mae 0.3443974256515503
Training Set rmse 0.41390446940089815
Epoch 5
without ligands RMSE_G 0.8633074681786568 Spearman 0.6834142661765351 Pearson 0.6985199556493847 Kendall 0.5070568358056985
with ligands RMSE_G 0.8060621793000848 Spearman 0.6546907286864466 Pearson 0.6781994834242263 Kendall 0.4856329173080141
 
    
Epoch 6  Loss 0.012923412024974823
Training Set mae 0.27396492958068847
Training Set rmse 0.35949147866115055
Epoch 6
without ligands RMSE_G 0.7826506275650356 Spearman 0.6826071634116382 Pearson 0.6992611375747316 Kendall 0.5027230166962481
with ligands RMSE_G 0.7304066262693456 Spearman 0.654433179225909 Pearson 0.678794062234711 Kendall 0.4856329173080141
 
    
Epoch 7  Loss 0.009581327438354492
Training Set mae 0.2505049228668213
Training Set rmse 0.30953719386132733
Epoch 7
without ligands RMSE_G 0.7309021633517224 Spearman 0.6858355744712261 Pearson 0.6980513902915031 Kendall 0.5070568358056985
with ligands RMSE_G 0.6836486961745436 Spearman 0.6562360254496719 Pearson 0.6772837989066645 Kendall 0.4856329173080141
 
    
Epoch 8  Loss 0.019191555678844452
Training Set mae 0.3825080394744873
Training Set rmse 0.4380816680115111
Epoch 8
without ligands RMSE_G 0.7260943126567748 Spearman 0.6878533313834686 Pearson 0.6952859103544617 Kendall 0.5027230166962481
with ligands RMSE_G 0.6793470472188587 Spearman 0.6531454319232213 Pearson 0.6737576342799133 Kendall 0.47924301050132967
 
    
Epoch 9  Loss 0.004517322406172752
Training Set mae 0.18054299354553222
Training Set rmse 0.21253992995800425
Epoch 9
without ligands RMSE_G 0.7408682672153958 Spearman 0.6916870695167294 Pearson 0.6924100414989283 Kendall 0.5027230166962481
with ligands RMSE_G 0.6923698521373324 Spearman 0.657266223291822 Pearson 0.6699744812637397 Kendall 0.4824379639046719
 
Stop Training
