# Supplementary material for: Computing the relative binding affinity of ligands based on a pairwise binding comparison network
Source: Nat Comput Sci. 2023 Oct 19;3(10):860–72. doi: 10.1038/s43588-023-00529-9 (PMC10766524; doi:10.1038/s43588-023-00529-9)
Supplement: Supplementary file 9 — Statistical source data. [file 43588_2023_529_MOESM9_ESM.zip › source_data_figure3/finetune_results/Bace/ref5_results/9_record.txt]

without ligands RMSE_G 0.9154377785238366 Spearman 0.5762713741364583 Pearson 0.6679961865351821 Kendall 0.4117128153977893
with ligands RMSE_G 0.9059375927491352 Spearman 0.53879347144455 Pearson 0.6214571616808028 Kendall 0.38339440840106376
 
    
Epoch 0  Loss 0.07796351313591003
Training Set mae 0.7972826957702637
Training Set rmse 0.8829694760275202
Epoch 0
without ligands RMSE_G 0.8169358783514743 Spearman 0.5944311863466408 Pearson 0.6886172771475864 Kendall 0.429048091835591
with ligands RMSE_G 0.8080939757766687 Spearman 0.570729604551206 Pearson 0.6492184910071386 Kendall 0.40575908222445917
 
    
Epoch 1  Loss 0.03749803304672241
Training Set mae 0.4827815055847168
Training Set rmse 0.6123563753789325
Epoch 1
without ligands RMSE_G 0.7730307105375449 Spearman 0.6382165113423032 Pearson 0.7091112342203924 Kendall 0.46805246382064475
with ligands RMSE_G 0.7590717600511869 Spearman 0.6138691391912453 Pearson 0.6732944551816292 Kendall 0.4472934764679077
 
    
Epoch 2  Loss 0.05071380138397217
Training Set mae 0.5775126934051513
Training Set rmse 0.7121362326407228
Epoch 2
without ligands RMSE_G 0.7790138643093023 Spearman 0.6692899677908376 Pearson 0.7152082875424636 Kendall 0.4983891975867976
with ligands RMSE_G 0.7552749650704291 Spearman 0.659069069515585 Pearson 0.68576663820224 Kendall 0.4888278707113563
 
    
Epoch 3  Loss 0.010168492794036865
Training Set mae 0.2649835109710693
Training Set rmse 0.31888074250473114
Epoch 3
without ligands RMSE_G 0.8091717327444956 Spearman 0.6717112760855286 Pearson 0.7084526511581619 Kendall 0.48972155936789674
with ligands RMSE_G 0.7788104207063182 Spearman 0.6689847237462805 Pearson 0.6837615418747266 Kendall 0.4920228241146985
 
    
Epoch 4  Loss 0.007478184252977371
Training Set mae 0.2418196439743042
Training Set rmse 0.2734626867410938
Epoch 4
without ligands RMSE_G 0.8348446081159792 Spearman 0.6805894064993957 Pearson 0.6989488265813417 Kendall 0.5027230166962481
with ligands RMSE_G 0.8007223814023757 Spearman 0.675552234989988 Pearson 0.6777157923747305 Kendall 0.501607684324725
 
    
Epoch 5  Loss 0.0210135817527771
Training Set mae 0.36878774166107176
Training Set rmse 0.45840573461483985
Epoch 5
without ligands RMSE_G 0.8990611666153324 Spearman 0.6793787523520501 Pearson 0.690468562039034 Kendall 0.5027230166962481
with ligands RMSE_G 0.8607247887907523 Spearman 0.6778701801348259 Pearson 0.6710275722520096 Kendall 0.5048026377280672
 
    
Epoch 6  Loss 0.021898429095745086
Training Set mae 0.41164326667785645
Training Set rmse 0.46795757707048946
Epoch 6
without ligands RMSE_G 0.9891136570486551 Spearman 0.6747379114538924 Pearson 0.6827372536550151 Kendall 0.4983891975867976
with ligands RMSE_G 0.9470688322756253 Spearman 0.6750371360689129 Pearson 0.6642981798868777 Kendall 0.5048026377280672
 
    
Epoch 7  Loss 0.007009714096784592
Training Set mae 0.21453912258148194
Training Set rmse 0.2647586381924064
Epoch 7
without ligands RMSE_G 1.0576730981787323 Spearman 0.6818000606467411 Pearson 0.676099780629516 Kendall 0.5070568358056985
with ligands RMSE_G 1.013199895236108 Spearman 0.6765824328321381 Pearson 0.6582218378399823 Kendall 0.5079975911314095
 
    
Epoch 8  Loss 0.012451516836881638
Training Set mae 0.26078751087188723
Training Set rmse 0.35286706264323964
Epoch 8
without ligands RMSE_G 1.1098674183265285 Spearman 0.6741325843802196 Pearson 0.6705326433391138 Kendall 0.5070568358056985
with ligands RMSE_G 1.0636462334185668 Spearman 0.6691134984765493 Pearson 0.653041490533748 Kendall 0.5048026377280672
 
    
Epoch 9  Loss 0.020066142082214355
Training Set mae 0.3714625358581543
Training Set rmse 0.4479524760754689
Epoch 9
without ligands RMSE_G 1.090348030639934 Spearman 0.6737290329977711 Pearson 0.6672538159053522 Kendall 0.5027230166962481
with ligands RMSE_G 1.0440544108190117 Spearman 0.6652502565684861 Pearson 0.6504147644657737 Kendall 0.4952177775180407
 
Stop Training
