# Supplementary material for: Computing the relative binding affinity of ligands based on a pairwise binding comparison network
Source: Nat Comput Sci. 2023 Oct 19;3(10):860–72. doi: 10.1038/s43588-023-00529-9 (PMC10766524; doi:10.1038/s43588-023-00529-9)
Supplement: Supplementary file 9 — Statistical source data. [file 43588_2023_529_MOESM9_ESM.zip › source_data_figure3/finetune_results/Bace/ref6_results/0_record.txt]

without ligands RMSE_G 0.8657456820962346 Spearman 0.5092933454126668 Pearson 0.5776073690386773 Kendall 0.3653240223040186
with ligands RMSE_G 0.855456076778848 Spearman 0.5517997192016962 Pearson 0.6198715913164523 Kendall 0.3993691754177748
 
    
Epoch 0  Loss 0.05766448179880778
Training Set mae 0.7414307912190755
Training Set rmse 0.9300361043833422
Epoch 0
without ligands RMSE_G 0.850344364819958 Spearman 0.5195326346998096 Pearson 0.5832211081613194 Kendall 0.3606996675913095
with ligands RMSE_G 0.8325824268931733 Spearman 0.5824481050056645 Pearson 0.6293518362970959 Kendall 0.4185388958378279
 
    
Epoch 1  Loss 0.027782237529754637
Training Set mae 0.5565996805826823
Training Set rmse 0.6455490306904585
Epoch 1
without ligands RMSE_G 0.896205592407569 Spearman 0.5502505025612379 Pearson 0.5778372503839585 Kendall 0.3791970864421459
with ligands RMSE_G 0.8654980071218201 Spearman 0.6036959355000121 Pearson 0.6258789867222345 Kendall 0.4281237560478545
 
    
Epoch 2  Loss 0.03671718835830688
Training Set mae 0.5642986297607422
Training Set rmse 0.7421305745027733
Epoch 2
without ligands RMSE_G 0.912881363048572 Spearman 0.5823039298949022 Pearson 0.5824900726642815 Kendall 0.4069432147184005
with ligands RMSE_G 0.8788808523871864 Spearman 0.6252013154548974 Pearson 0.630414032394384 Kendall 0.4472934764679077
 
    
Epoch 3  Loss 0.022161984443664552
Training Set mae 0.4341886520385742
Training Set rmse 0.5765672195916814
Epoch 3
without ligands RMSE_G 0.9585069893661181 Spearman 0.5907624732190637 Pearson 0.5806070813239794 Kendall 0.41619192414381867
with ligands RMSE_G 0.9192989383617457 Spearman 0.6303523046656484 Pearson 0.6288880572546985 Kendall 0.4504884298712499
 
    
Epoch 4  Loss 0.030100502570470176
Training Set mae 0.5667133331298828
Training Set rmse 0.6719430815039971
Epoch 4
without ligands RMSE_G 1.0138839481403015 Spearman 0.5965498975987531 Pearson 0.5795423912944125 Kendall 0.4208162788565277
with ligands RMSE_G 0.9710752009650394 Spearman 0.6382075632120435 Pearson 0.6277438949333626 Kendall 0.4568783366779343
 
    
Epoch 5  Loss 0.029470147689183553
Training Set mae 0.5883261362711588
Training Set rmse 0.6648700665571025
Epoch 5
without ligands RMSE_G 0.9919120538342804 Spearman 0.591207659709809 Pearson 0.5825547604788351 Kendall 0.41619192414381867
with ligands RMSE_G 0.9517642647506588 Spearman 0.6344730960342491 Pearson 0.6302351903264307 Kendall 0.4536833832745921
 
    
Epoch 6  Loss 0.021789564689000448
Training Set mae 0.498154354095459
Training Set rmse 0.5717022410780049
Epoch 6
without ligands RMSE_G 0.9615193041120852 Spearman 0.5863106083116103 Pearson 0.5823107625184321 Kendall 0.41156756943110956
with ligands RMSE_G 0.9231366972851258 Spearman 0.6382075632120435 Pearson 0.6297100408977601 Kendall 0.4536833832745921
 
    
Epoch 7  Loss 0.030190432071685792
Training Set mae 0.5153097152709961
Training Set rmse 0.6729460939128037
Epoch 7
without ligands RMSE_G 0.9187056120056535 Spearman 0.5887591340107097 Pearson 0.5861302653478255 Kendall 0.41619192414381867
with ligands RMSE_G 0.8843364187676973 Spearman 0.6403967336266128 Pearson 0.6331735689897167 Kendall 0.4600732900812765
 
    
Epoch 8  Loss 0.023286507527033488
Training Set mae 0.4394676208496094
Training Set rmse 0.5910140328933171
Epoch 8
without ligands RMSE_G 0.894282388505736 Spearman 0.5914302529551817 Pearson 0.5928356012795867 Kendall 0.42544063356923684
with ligands RMSE_G 0.8630949020663832 Spearman 0.6412981567384941 Pearson 0.6394881429646463 Kendall 0.4696581502913031
 
    
Epoch 9  Loss 0.031129513184229532
Training Set mae 0.5423361460367838
Training Set rmse 0.6833320276511519
Epoch 9
without ligands RMSE_G 0.8553836607042024 Spearman 0.6023373219784425 Pearson 0.5958930389134534 Kendall 0.4300649882819459
with ligands RMSE_G 0.8289184124552268 Spearman 0.6455477228373636 Pearson 0.6428394287525268 Kendall 0.4696581502913031
 
Stop Training
