# Supplementary material for: Computing the relative binding affinity of ligands based on a pairwise binding comparison network
Source: Nat Comput Sci. 2023 Oct 19;3(10):860–72. doi: 10.1038/s43588-023-00529-9 (PMC10766524; doi:10.1038/s43588-023-00529-9)
Supplement: Supplementary file 9 — Statistical source data. [file 43588_2023_529_MOESM9_ESM.zip › source_data_figure3/finetune_results/Bace/ref6_results/1_record.txt]

without ligands RMSE_G 0.8883325159731331 Spearman 0.4961035145244795 Pearson 0.6135237401164758 Kendall 0.3569062949022515
with ligands RMSE_G 0.8809427758335492 Spearman 0.5278476193717043 Pearson 0.6169979129021745 Kendall 0.370614594787695
 
    
Epoch 0  Loss 0.038839173316955564
Training Set mae 0.6578461329142252
Training Set rmse 0.7632742364431697
Epoch 0
without ligands RMSE_G 0.9333049411924212 Spearman 0.5208196231924406 Pearson 0.5992261493276392 Kendall 0.38008202833746263
with ligands RMSE_G 0.9216627902368579 Spearman 0.5412401913196568 Pearson 0.6058261214476077 Kendall 0.38978431520774814
 
    
Epoch 1  Loss 0.08307015101114909
Training Set mae 0.9070975621541341
Training Set rmse 1.1162670692087107
Epoch 1
without ligands RMSE_G 0.8716007451967573 Spearman 0.5266089819795305 Pearson 0.617165342277579 Kendall 0.38008202833746263
with ligands RMSE_G 0.8648577206144726 Spearman 0.5512846202806212 Pearson 0.6223399389278254 Kendall 0.38978431520774814
 
    
Epoch 2  Loss 0.04519359668095906
Training Set mae 0.6930235544840495
Training Set rmse 0.8233492201329015
Epoch 2
without ligands RMSE_G 0.8728039619491643 Spearman 0.5417503818842274 Pearson 0.6405784808659579 Kendall 0.3847171750245048
with ligands RMSE_G 0.8687481220965433 Spearman 0.5617153734323919 Pearson 0.6452195612622682 Kendall 0.3993691754177748
 
    
Epoch 3  Loss 0.01877798040707906
Training Set mae 0.4717178662618001
Training Set rmse 0.5307256167526743
Epoch 3
without ligands RMSE_G 0.900156329843056 Spearman 0.561790469993385 Pearson 0.6611580027208813 Kendall 0.40325776177267375
with ligands RMSE_G 0.8961147209357438 Spearman 0.5846372754202336 Pearson 0.6649962239191199 Kendall 0.4217338492411701
 
    
Epoch 4  Loss 0.06530189116795858
Training Set mae 0.8286868413289388
Training Set rmse 0.9897112204918402
Epoch 4
without ligands RMSE_G 0.9081927473546725 Spearman 0.5847252374960876 Pearson 0.6807748959400585 Kendall 0.41716320183380046
with ligands RMSE_G 0.9035676297359548 Spearman 0.6067865290264627 Pearson 0.6837123417097479 Kendall 0.4377086162578811
 
    
Epoch 5  Loss 0.028977044423421226
Training Set mae 0.5169699986775717
Training Set rmse 0.6592841834612556
Epoch 5
without ligands RMSE_G 0.9034596843950955 Spearman 0.6219107343208579 Pearson 0.6890388088923418 Kendall 0.4588795220171805
with ligands RMSE_G 0.8984855669516945 Spearman 0.635116969685593 Pearson 0.6903883423285169 Kendall 0.4696581502913031
 
    
Epoch 6  Loss 0.044228188196818036
Training Set mae 0.6161502202351888
Training Set rmse 0.8145076888946812
Epoch 6
without ligands RMSE_G 0.8802364069376256 Spearman 0.6488535194453919 Pearson 0.690775950893733 Kendall 0.4774201087653494
with ligands RMSE_G 0.8755152633377375 Spearman 0.6555921517983281 Pearson 0.6906933592370008 Kendall 0.4856329173080141
 
    
Epoch 7  Loss 0.03199748794237773
Training Set mae 0.5126534144083659
Training Set rmse 0.6927931042957202
Epoch 7
without ligands RMSE_G 0.8525073037892318 Spearman 0.6399468136190997 Pearson 0.6900959376476328 Kendall 0.46351466870422275
with ligands RMSE_G 0.848677119109443 Spearman 0.6346018707645179 Pearson 0.6888507537978755 Kendall 0.4728531036946453
 
    
Epoch 8  Loss 0.028556478023529053
Training Set mae 0.5275238672892253
Training Set rmse 0.654482347002144
Epoch 8
without ligands RMSE_G 0.8335307410786769 Spearman 0.6399468136190997 Pearson 0.6881919090163865 Kendall 0.46351466870422275
with ligands RMSE_G 0.8306042496574116 Spearman 0.6304810793959171 Pearson 0.686426730372643 Kendall 0.4696581502913031
 
    
Epoch 9  Loss 0.02702486515045166
Training Set mae 0.5545067469278971
Training Set rmse 0.6366890679990421
Epoch 9
without ligands RMSE_G 0.8270229094108993 Spearman 0.6464041753431616 Pearson 0.6851393000001942 Kendall 0.468149815391265
with ligands RMSE_G 0.8243356255962874 Spearman 0.6366622664488183 Pearson 0.6831291832646935 Kendall 0.4760480570979875
 
Stop Training
