# Supplementary material for: Computing the relative binding affinity of ligands based on a pairwise binding comparison network
Source: Nat Comput Sci. 2023 Oct 19;3(10):860–72. doi: 10.1038/s43588-023-00529-9 (PMC10766524; doi:10.1038/s43588-023-00529-9)
Supplement: Supplementary file 9 — Statistical source data. [file 43588_2023_529_MOESM9_ESM.zip › source_data_figure3/finetune_results/Bace/ref6_results/2_record.txt]

without ligands RMSE_G 0.7952332948137936 Spearman 0.5295493307415797 Pearson 0.6050647427733681 Kendall 0.3606996675913095
with ligands RMSE_G 0.7744118441943684 Spearman 0.5384071472537437 Pearson 0.6146150669523978 Kendall 0.38658936180440595
 
    
Epoch 0  Loss 0.030758156379063924
Training Set mae 0.5737780888875326
Training Set rmse 0.6792439266640472
Epoch 0
without ligands RMSE_G 0.8077076930853262 Spearman 0.5153033630377288 Pearson 0.6111162140628291 Kendall 0.3699483770167277
with ligands RMSE_G 0.7768323560127915 Spearman 0.519477261904234 Pearson 0.6245351118495852 Kendall 0.38658936180440595
 
    
Epoch 1  Loss 0.04155606031417847
Training Set mae 0.5703798294067383
Training Set rmse 0.7895193860840937
Epoch 1
without ligands RMSE_G 0.9430691256407785 Spearman 0.45498059354173553 Pearson 0.5928463702370395 Kendall 0.3237048298896367
with ligands RMSE_G 0.9046042032027234 Spearman 0.4795570955209141 Pearson 0.6157542543211713 Kendall 0.35783478117432616
 
    
Epoch 2  Loss 0.011556484301884969
Training Set mae 0.3522237141927083
Training Set rmse 0.416349913679016
Epoch 2
without ligands RMSE_G 0.9733545257836718 Spearman 0.4892599533291266 Pearson 0.5947608252574702 Kendall 0.3468266034531822
with ligands RMSE_G 0.9347038828999876 Spearman 0.5082738603708506 Pearson 0.6215281056327515 Kendall 0.370614594787695
 
    
Epoch 3  Loss 0.031281306346257524
Training Set mae 0.557154655456543
Training Set rmse 0.6849960273200528
Epoch 3
without ligands RMSE_G 0.9520772411576176 Spearman 0.5001670223523874 Pearson 0.6080169851593931 Kendall 0.3422022487404731
with ligands RMSE_G 0.9150461396373852 Spearman 0.5118795528183764 Pearson 0.6357022711962352 Kendall 0.36102973457766835
 
    
Epoch 4  Loss 0.03450475931167603
Training Set mae 0.5627045313517253
Training Set rmse 0.7194243211848995
Epoch 4
without ligands RMSE_G 0.9028937860833488 Spearman 0.5435727052000578 Pearson 0.6270569932597291 Kendall 0.3745727317294368
with ligands RMSE_G 0.8679535672669803 Spearman 0.5508982960898149 Pearson 0.6535845823461585 Kendall 0.39297926861109034
 
    
Epoch 5  Loss 0.019312989711761475
Training Set mae 0.463266658782959
Training Set rmse 0.5382330516244067
Epoch 5
without ligands RMSE_G 0.8520554136693448 Spearman 0.6085699328488772 Pearson 0.6511326223965622 Kendall 0.434689342994655
with ligands RMSE_G 0.8204786802022118 Spearman 0.6195352273230713 Pearson 0.6739094311486248 Kendall 0.4536833832745921
 
    
Epoch 6  Loss 0.020775087674458823
Training Set mae 0.4349479675292969
Training Set rmse 0.5582349927849349
Epoch 6
without ligands RMSE_G 0.8075574452071759 Spearman 0.6301614776500261 Pearson 0.6687684637439252 Kendall 0.45318676184549145
with ligands RMSE_G 0.7797256671546586 Spearman 0.6537893055745652 Pearson 0.6868642911839293 Kendall 0.4856329173080141
 
    
Epoch 7  Loss 0.014493948221206665
Training Set mae 0.38881651560465497
Training Set rmse 0.46627160902631903
Epoch 7
without ligands RMSE_G 0.7860818956472427 Spearman 0.6283807316870448 Pearson 0.6745781350527018 Kendall 0.4439380524200733
with ligands RMSE_G 0.7598295573231127 Spearman 0.652759107732415 Pearson 0.6911091373253833 Kendall 0.47924301050132967
 
    
Epoch 8  Loss 0.01840602159500122
Training Set mae 0.4428948084513346
Training Set rmse 0.5254429598508323
Epoch 8
without ligands RMSE_G 0.7741532234416587 Spearman 0.6239288667795914 Pearson 0.677225964899978 Kendall 0.43931369770736417
with ligands RMSE_G 0.7486984890772551 Spearman 0.6545619539561779 Pearson 0.6928924593685832 Kendall 0.4824379639046719
 
    
Epoch 9  Loss 0.019552836815516155
Training Set mae 0.39411029815673826
Training Set rmse 0.5415648829368647
Epoch 9
without ligands RMSE_G 0.7777802580532978 Spearman 0.623483680288846 Pearson 0.6764804942973478 Kendall 0.43931369770736417
with ligands RMSE_G 0.7518258989474029 Spearman 0.6557209265285968 Pearson 0.6927083604342458 Kendall 0.4824379639046719
 
Stop Training
