# Supplementary material for: Computing the relative binding affinity of ligands based on a pairwise binding comparison network
Source: Nat Comput Sci. 2023 Oct 19;3(10):860–72. doi: 10.1038/s43588-023-00529-9 (PMC10766524; doi:10.1038/s43588-023-00529-9)
Supplement: Supplementary file 9 — Statistical source data. [file 43588_2023_529_MOESM9_ESM.zip › source_data_figure3/finetune_results/Bace/ref6_results/3_record.txt]

without ligands RMSE_G 0.9760155546721154 Spearman 0.6152477302100573 Pearson 0.6429388416603018 Kendall 0.4439380524200733
with ligands RMSE_G 0.996541316038783 Spearman 0.5328698338521864 Pearson 0.616395162386991 Kendall 0.3738095481910372
 
    
Epoch 0  Loss 0.07739230791727701
Training Set mae 0.9110555013020833
Training Set rmse 1.077443549734548
Epoch 0
without ligands RMSE_G 0.9668615234554913 Spearman 0.6297162911592807 Pearson 0.6644202207861253 Kendall 0.4716841806963278
with ligands RMSE_G 0.9891175132596716 Spearman 0.5552766369189531 Pearson 0.6397192430179797 Kendall 0.40895403562780136
 
    
Epoch 1  Loss 0.08424762884775798
Training Set mae 0.9241621017456054
Training Set rmse 1.124150499397756
Epoch 1
without ligands RMSE_G 0.961076485811407 Spearman 0.6225933073073554 Pearson 0.675102236439985 Kendall 0.46705982598361867
with ligands RMSE_G 0.9800207495997447 Spearman 0.5632606701956171 Pearson 0.6538711550850351 Kendall 0.41214898903114355
 
    
Epoch 2  Loss 0.03935900529225667
Training Set mae 0.6422995249430339
Training Set rmse 0.7683651837127917
Epoch 2
without ligands RMSE_G 0.9672508350300172 Spearman 0.6288259181777901 Pearson 0.6783765842085752 Kendall 0.4716841806963278
with ligands RMSE_G 0.9815007680845182 Spearman 0.5694418572485183 Pearson 0.6605907248509179 Kendall 0.4153439424344857
 
    
Epoch 3  Loss 0.07497230370839437
Training Set mae 0.8950642903645833
Training Set rmse 1.0604642626280236
Epoch 3
without ligands RMSE_G 0.9616897729667356 Spearman 0.6501948697335663 Pearson 0.6931789890027 Kendall 0.4948059542598733
with ligands RMSE_G 0.9746867205495333 Spearman 0.6110360951253323 Pearson 0.6765443644501916 Kendall 0.4504884298712499
 
    
Epoch 4  Loss 0.07705694039662679
Training Set mae 0.9337695439656576
Training Set rmse 1.0751065223613092
Epoch 4
without ligands RMSE_G 0.9399070813455975 Spearman 0.6782416186505226 Pearson 0.7031500011601752 Kendall 0.5179277278234188
with ligands RMSE_G 0.9571332251950256 Spearman 0.6321551508894112 Pearson 0.6854306175023627 Kendall 0.4664631968879609
 
    
Epoch 5  Loss 0.050783570607503256
Training Set mae 0.7306107838948568
Training Set rmse 0.8727849261550092
Epoch 5
without ligands RMSE_G 0.9290281287738857 Spearman 0.6824708903126033 Pearson 0.7045951850630561 Kendall 0.5179277278234188
with ligands RMSE_G 0.9508442976313554 Spearman 0.6410406072779565 Pearson 0.6858469455565502 Kendall 0.47924301050132967
 
    
Epoch 6  Loss 0.03765021562576294
Training Set mae 0.6128429412841797
Training Set rmse 0.7515006417284213
Epoch 6
without ligands RMSE_G 0.9279761036126493 Spearman 0.6951587052988455 Pearson 0.7008370516205636 Kendall 0.5179277278234188
with ligands RMSE_G 0.9526741742251411 Spearman 0.6600992673577352 Pearson 0.6825770283618552 Kendall 0.4920228241146985
 
    
Epoch 7  Loss 0.042538130283355714
Training Set mae 0.7247257868448893
Training Set rmse 0.798794059990867
Epoch 7
without ligands RMSE_G 0.9298666725898262 Spearman 0.7000557566970442 Pearson 0.6962225646952325 Kendall 0.527176437248837
with ligands RMSE_G 0.9559554260844392 Spearman 0.6651214818382173 Pearson 0.6796190293560772 Kendall 0.5048026377280672
 
    
Epoch 8  Loss 0.03958578109741211
Training Set mae 0.6708166122436523
Training Set rmse 0.7705755541619769
Epoch 8
without ligands RMSE_G 0.933194727899791 Spearman 0.6996105702062989 Pearson 0.6925069076557339 Kendall 0.527176437248837
with ligands RMSE_G 0.9599904666169139 Spearman 0.6680833006343991 Pearson 0.6780046648308714 Kendall 0.5079975911314095
 
    
Epoch 9  Loss 0.04455371697743734
Training Set mae 0.6496470133463542
Training Set rmse 0.8174996727370172
Epoch 9
without ligands RMSE_G 0.9241059288502539 Spearman 0.7033946553776342 Pearson 0.6905900000737457 Kendall 0.5364251466742551
with ligands RMSE_G 0.9498080046844991 Spearman 0.6747795866083753 Pearson 0.6782110510359357 Kendall 0.5207774047447783
 
Stop Training
