# Supplementary material for: Computing the relative binding affinity of ligands based on a pairwise binding comparison network
Source: Nat Comput Sci. 2023 Oct 19;3(10):860–72. doi: 10.1038/s43588-023-00529-9 (PMC10766524; doi:10.1038/s43588-023-00529-9)
Supplement: Supplementary file 9 — Statistical source data. [file 43588_2023_529_MOESM9_ESM.zip › source_data_figure3/finetune_results/Bace/ref6_results/4_record.txt]

without ligands RMSE_G 0.8132588351402434 Spearman 0.5653238930884767 Pearson 0.6274721408411392 Kendall 0.39954236829359946
with ligands RMSE_G 0.7872208167638675 Spearman 0.5420128397012695 Pearson 0.6146924545676772 Kendall 0.38339440840106376
 
    
Epoch 0  Loss 0.06308368841807048
Training Set mae 0.7540513356526692
Training Set rmse 0.9727565483866963
Epoch 0
without ligands RMSE_G 0.8489647148771544 Spearman 0.5993768677508928 Pearson 0.6603522118025345 Kendall 0.4318752767104226
with ligands RMSE_G 0.8215090052792612 Spearman 0.5686692088669056 Pearson 0.644229735532141 Kendall 0.40895403562780136
 
    
Epoch 1  Loss 0.01755620042483012
Training Set mae 0.43662684758504233
Training Set rmse 0.513169563021802
Epoch 1
without ligands RMSE_G 0.880266954105122 Spearman 0.6307590208711586 Pearson 0.6794207238427094 Kendall 0.45958919821055655
with ligands RMSE_G 0.8511565342543327 Spearman 0.6195352273230713 Pearson 0.6633855426705968 Kendall 0.4504884298712499
 
    
Epoch 2  Loss 0.020722756783167522
Training Set mae 0.4523897806803385
Training Set rmse 0.5575314680264805
Epoch 2
without ligands RMSE_G 0.8489790008485086 Spearman 0.658357510140045 Pearson 0.6873360935289635 Kendall 0.4826841327940017
with ligands RMSE_G 0.8193477015534844 Spearman 0.6376924642909685 Pearson 0.6708547603286549 Kendall 0.4696581502913031
 
    
Epoch 3  Loss 0.013169768452644347
Training Set mae 0.35917024612426757
Training Set rmse 0.44446204998326405
Epoch 3
without ligands RMSE_G 0.8286511120861159 Spearman 0.6474516555095979 Pearson 0.6882409670355047 Kendall 0.4780651458773127
with ligands RMSE_G 0.7991825031203662 Spearman 0.6272617111391978 Pearson 0.671712919739631 Kendall 0.4600732900812765
 
    
Epoch 4  Loss 0.014779486258824666
Training Set mae 0.4108053843180339
Training Set rmse 0.4708420924269373
Epoch 4
without ligands RMSE_G 0.8223125077727823 Spearman 0.642777717810835 Pearson 0.6868561764331552 Kendall 0.4826841327940017
with ligands RMSE_G 0.7932275591254576 Spearman 0.6289357826326918 Pearson 0.6710795836028031 Kendall 0.4664631968879609
 
    
Epoch 5  Loss 0.01974219481150309
Training Set mae 0.43260733286539715
Training Set rmse 0.5441809572424051
Epoch 5
without ligands RMSE_G 0.8338905253173773 Spearman 0.6398843278068388 Pearson 0.6830656805129252 Kendall 0.4780651458773127
with ligands RMSE_G 0.8042335615836119 Spearman 0.6228833703100595 Pearson 0.668908810534728 Kendall 0.4600732900812765
 
    
Epoch 6  Loss 0.010018469889958699
Training Set mae 0.34028638203938805
Training Set rmse 0.38765582981417424
Epoch 6
without ligands RMSE_G 0.8377964130481825 Spearman 0.6340975477988465 Pearson 0.6803020361476597 Kendall 0.47344615896062364
with ligands RMSE_G 0.807733488517482 Spearman 0.6213380735468341 Pearson 0.6675870397311601 Kendall 0.4568783366779343
 
    
Epoch 7  Loss 0.01201955477396647
Training Set mae 0.3055960019429525
Training Set rmse 0.4246095921136558
Epoch 7
without ligands RMSE_G 0.8713299187013628 Spearman 0.6363232324173052 Pearson 0.6755039084710767 Kendall 0.4826841327940017
with ligands RMSE_G 0.839960417216057 Spearman 0.6324127003499487 Pearson 0.6643888395290881 Kendall 0.4696581502913031
 
    
Epoch 8  Loss 0.006535026927789052
Training Set mae 0.25327448844909667
Training Set rmse 0.313090085172477
Epoch 8
without ligands RMSE_G 0.9050558932802933 Spearman 0.6274204939434709 Pearson 0.671080853272746 Kendall 0.4826841327940017
with ligands RMSE_G 0.8728287771237833 Spearman 0.6279055847905416 Pearson 0.6614209126740433 Kendall 0.4728531036946453
 
    
Epoch 9  Loss 0.010599725445111592
Training Set mae 0.322088082631429
Training Set rmse 0.39874285796176046
Epoch 9
without ligands RMSE_G 0.9475592234677459 Spearman 0.6338749793370007 Pearson 0.6670167539970902 Kendall 0.4826841327940017
with ligands RMSE_G 0.9149518527157606 Spearman 0.6326702498104863 Pearson 0.6587903872396496 Kendall 0.4728531036946453
 
Stop Training
