# Supplementary material for: Computing the relative binding affinity of ligands based on a pairwise binding comparison network
Source: Nat Comput Sci. 2023 Oct 19;3(10):860–72. doi: 10.1038/s43588-023-00529-9 (PMC10766524; doi:10.1038/s43588-023-00529-9)
Supplement: Supplementary file 9 — Statistical source data. [file 43588_2023_529_MOESM9_ESM.zip › source_data_figure3/finetune_results/Bace/ref6_results/5_record.txt]

without ligands RMSE_G 0.8507961999936386 Spearman 0.6383263485739178 Pearson 0.6436371848729002 Kendall 0.4549702112938676
with ligands RMSE_G 0.8362864960637786 Spearman 0.5517997192016962 Pearson 0.6207320147444784 Kendall 0.39297926861109034
 
    
Epoch 0  Loss 0.03525860706965129
Training Set mae 0.5245066006978353
Training Set rmse 0.7272407456070694
Epoch 0
without ligands RMSE_G 0.8073421312958607 Spearman 0.6456711078148312 Pearson 0.6725931533234926 Kendall 0.4688271720439346
with ligands RMSE_G 0.8059724391186741 Spearman 0.5622304723534669 Pearson 0.6481329431001467 Kendall 0.40575908222445917
 
    
Epoch 1  Loss 0.027938008308410645
Training Set mae 0.4905676523844401
Training Set rmse 0.6473562517492772
Epoch 1
without ligands RMSE_G 0.7917849340865662 Spearman 0.6759404186258676 Pearson 0.6923823153213445 Kendall 0.5011600804607578
with ligands RMSE_G 0.7879625726543829 Spearman 0.6110360951253323 Pearson 0.6701766900143512 Kendall 0.4409035696612233
 
    
Epoch 2  Loss 0.024586347738901775
Training Set mae 0.4470424016316732
Training Set rmse 0.607285109452387
Epoch 2
without ligands RMSE_G 0.784069958085029 Spearman 0.6799466509390931 Pearson 0.6968347245947225 Kendall 0.5057790673774467
with ligands RMSE_G 0.7799514577426383 Spearman 0.6365334917185494 Pearson 0.6773150814642495 Kendall 0.4600732900812765
 
    
Epoch 3  Loss 0.023342031240463256
Training Set mae 0.4756547292073568
Training Set rmse 0.5917182290976715
Epoch 3
without ligands RMSE_G 0.7800749314259441 Spearman 0.6819497670957058 Pearson 0.6958377330079973 Kendall 0.5057790673774467
with ligands RMSE_G 0.7756189795170274 Spearman 0.6469642448703202 Pearson 0.6789592615905596 Kendall 0.4664631968879609
 
    
Epoch 4  Loss 0.021124996741612754
Training Set mae 0.47219861348470055
Training Set rmse 0.5629164672821091
Epoch 4
without ligands RMSE_G 0.7890774271408628 Spearman 0.695526443268303 Pearson 0.6892739831923886 Kendall 0.5242550150442028
with ligands RMSE_G 0.7858853567315316 Spearman 0.6667955533317114 Pearson 0.6749702984419563 Kendall 0.4888278707113563
 
    
Epoch 5  Loss 0.025014426310857138
Training Set mae 0.5002146085103353
Training Set rmse 0.6125490908510048
Epoch 5
without ligands RMSE_G 0.7938067360373289 Spearman 0.6728244601600257 Pearson 0.6812327982174282 Kendall 0.5057790673774467
with ligands RMSE_G 0.7896697338509786 Spearman 0.6558497012588655 Pearson 0.669562888566175 Kendall 0.4824379639046719
 
    
Epoch 6  Loss 0.023647745450337727
Training Set mae 0.45120204289754234
Training Set rmse 0.5955805351149246
Epoch 6
without ligands RMSE_G 0.7902984421417951 Spearman 0.6672602486138792 Pearson 0.6743948113171736 Kendall 0.5057790673774467
with ligands RMSE_G 0.7844251580834836 Spearman 0.6591978442458537 Pearson 0.6646800923148966 Kendall 0.4888278707113563
 
    
Epoch 7  Loss 0.021076486508051554
Training Set mae 0.4557523091634115
Training Set rmse 0.5622697712254784
Epoch 7
without ligands RMSE_G 0.7775610010096624 Spearman 0.6498999085899024 Pearson 0.6701315655116123 Kendall 0.4826841327940017
with ligands RMSE_G 0.7681896050312226 Spearman 0.6467066954097827 Pearson 0.6619885403736232 Kendall 0.4728531036946453
 
    
Epoch 8  Loss 0.01915888786315918
Training Set mae 0.41688524881998695
Training Set rmse 0.5360814322962657
Epoch 8
without ligands RMSE_G 0.76949158943298 Spearman 0.6490096347425189 Pearson 0.6668108084136555 Kendall 0.4826841327940017
with ligands RMSE_G 0.7560110976159468 Spearman 0.6474793437913953 Pearson 0.6601251845996865 Kendall 0.4728531036946453
 
    
Epoch 9  Loss 0.01978233059247335
Training Set mae 0.45469881693522135
Training Set rmse 0.5447338221848023
Epoch 9
without ligands RMSE_G 0.772131648415727 Spearman 0.6510127508991317 Pearson 0.664581568418942 Kendall 0.4873031197106906
with ligands RMSE_G 0.7537826244622716 Spearman 0.6449038491860198 Pearson 0.6589558382973544 Kendall 0.4664631968879609
 
Stop Training
