# Supplementary material for: Computing the relative binding affinity of ligands based on a pairwise binding comparison network
Source: Nat Comput Sci. 2023 Oct 19;3(10):860–72. doi: 10.1038/s43588-023-00529-9 (PMC10766524; doi:10.1038/s43588-023-00529-9)
Supplement: Supplementary file 9 — Statistical source data. [file 43588_2023_529_MOESM9_ESM.zip › source_data_figure3/finetune_results/Bace/ref6_results/6_record.txt]

without ligands RMSE_G 0.9552796365773668 Spearman 0.4965488498157941 Pearson 0.6247276637775434 Kendall 0.3522711482152093
with ligands RMSE_G 0.9124972241130137 Spearman 0.5373769494115935 Pearson 0.61627636151425 Kendall 0.38019945499772156
 
    
Epoch 0  Loss 0.03489321072896322
Training Set mae 0.5963589986165364
Training Set rmse 0.7234626079071925
Epoch 0
without ligands RMSE_G 1.0383245535857033 Spearman 0.5032288791855133 Pearson 0.6408170221796712 Kendall 0.36154144158929374
with ligands RMSE_G 0.9844291743477469 Spearman 0.5529586917741152 Pearson 0.645269760495968 Kendall 0.3993691754177748
 
    
Epoch 1  Loss 0.05256267388661703
Training Set mae 0.7025336583455404
Training Set rmse 0.8879414781182516
Epoch 1
without ligands RMSE_G 0.9282105087638228 Spearman 0.5381876995537105 Pearson 0.6496468964002308 Kendall 0.3939874683985893
with ligands RMSE_G 0.8894614610801858 Spearman 0.5816754566240518 Pearson 0.6646441368543999 Kendall 0.4249288026445124
 
    
Epoch 2  Loss 0.02142719825108846
Training Set mae 0.46645482381184894
Training Set rmse 0.5669285262695043
Epoch 2
without ligands RMSE_G 0.8037155921384561 Spearman 0.5611224670564131 Pearson 0.652653227276959 Kendall 0.407892908459716
with ligands RMSE_G 0.788260681174564 Spearman 0.6049836828026999 Pearson 0.6712583576417891 Kendall 0.4440985230645655
 
    
Epoch 3  Loss 0.02233619292577108
Training Set mae 0.4909593900044759
Training Set rmse 0.5788288951952236
Epoch 3
without ligands RMSE_G 0.73314109541574 Spearman 0.5744825257958515 Pearson 0.6473618412652851 Kendall 0.41716320183380046
with ligands RMSE_G 0.7433651556693087 Spearman 0.6196640020533402 Pearson 0.6673119618316071 Kendall 0.4568783366779343
 
    
Epoch 4  Loss 0.014457859595616658
Training Set mae 0.390425173441569
Training Set rmse 0.4656907515217115
Epoch 4
without ligands RMSE_G 0.7199458841525112 Spearman 0.5856159080787169 Pearson 0.6408817224249314 Kendall 0.426433495207885
with ligands RMSE_G 0.7473332498513782 Spearman 0.6303523046656484 Pearson 0.6618543156226793 Kendall 0.4664631968879609
 
    
Epoch 5  Loss 0.02112143635749817
Training Set mae 0.448973560333252
Training Set rmse 0.5628690286164723
Epoch 5
without ligands RMSE_G 0.7291181533846636 Spearman 0.5956359521332957 Pearson 0.6346247018552956 Kendall 0.426433495207885
with ligands RMSE_G 0.7673407737985998 Spearman 0.631124953047261 Pearson 0.6567725484810883 Kendall 0.4600732900812765
 
    
Epoch 6  Loss 0.019755341609319053
Training Set mae 0.4621458053588867
Training Set rmse 0.5443621058493596
Epoch 6
without ligands RMSE_G 0.7415861581142736 Spearman 0.584279902204773 Pearson 0.6279720557886558 Kendall 0.4125280551467582
with ligands RMSE_G 0.7842687156181121 Spearman 0.6228833703100595 Pearson 0.652351517175228 Kendall 0.4504884298712499
 
    
Epoch 7  Loss 0.018386634190877278
Training Set mae 0.43647534052530923
Training Set rmse 0.5251661612942967
Epoch 7
without ligands RMSE_G 0.7430078307436014 Spearman 0.5887332551179192 Pearson 0.6185191074113842 Kendall 0.41716320183380046
with ligands RMSE_G 0.7795145663825179 Spearman 0.6250725407246286 Pearson 0.6468473913189177 Kendall 0.4504884298712499
 
    
Epoch 8  Loss 0.018661421537399293
Training Set mae 0.4012488047281901
Training Set rmse 0.5290759011268978
Epoch 8
without ligands RMSE_G 0.7452672434797444 Spearman 0.592963940385408 Pearson 0.609785213758169 Kendall 0.42179834852084275
with ligands RMSE_G 0.7684771380630209 Spearman 0.6384651126725811 Pearson 0.642350867445692 Kendall 0.4632682434846187
 
    
Epoch 9  Loss 0.015872672200202942
Training Set mae 0.4187835693359375
Training Set rmse 0.48794474081467915
Epoch 9
without ligands RMSE_G 0.7626300973647083 Spearman 0.6141173667228521 Pearson 0.5993936716599374 Kendall 0.4403389352690116
with ligands RMSE_G 0.7718076371364978 Spearman 0.651600135159996 Pearson 0.6360978962825656 Kendall 0.4760480570979875
 
Stop Training
