# Supplementary material for: Computing the relative binding affinity of ligands based on a pairwise binding comparison network
Source: Nat Comput Sci. 2023 Oct 19;3(10):860–72. doi: 10.1038/s43588-023-00529-9 (PMC10766524; doi:10.1038/s43588-023-00529-9)
Supplement: Supplementary file 9 — Statistical source data. [file 43588_2023_529_MOESM9_ESM.zip › source_data_figure3/finetune_results/Bace/ref6_results/7_record.txt]

without ligands RMSE_G 0.8973230450977977 Spearman 0.4200334540182265 Pearson 0.4657590329286937 Kendall 0.28670999218796395
with ligands RMSE_G 0.8660092781262826 Spearman 0.5297792403257359 Pearson 0.6098129764879255 Kendall 0.370614594787695
 
    
Epoch 0  Loss 0.08952560424804687
Training Set mae 1.0127936045328776
Training Set rmse 1.1588286916382973
Epoch 0
without ligands RMSE_G 0.8347846707775756 Spearman 0.4447413042545928 Pearson 0.501343582608002 Kendall 0.32832918460234584
with ligands RMSE_G 0.8307494206208569 Spearman 0.5533450159649216 Pearson 0.627230399659479 Kendall 0.40575908222445917
 
    
Epoch 1  Loss 0.04851677020390829
Training Set mae 0.7874069213867188
Training Set rmse 0.8530835487440227
Epoch 1
without ligands RMSE_G 0.8088383436237926 Spearman 0.4805788167595925 Pearson 0.5269684780783999 Kendall 0.35145095816589134
with ligands RMSE_G 0.8179374886808323 Spearman 0.5784560883673324 Pearson 0.6400619566814297 Kendall 0.4249288026445124
 
    
Epoch 2  Loss 0.031357161204020184
Training Set mae 0.634678840637207
Training Set rmse 0.6858260612364908
Epoch 2
without ligands RMSE_G 0.8026811873379148 Spearman 0.46878137475484105 Pearson 0.533528682500551 Kendall 0.337577894027764
with ligands RMSE_G 0.819227180797497 Spearman 0.5736914233473879 Pearson 0.6440294868885718 Kendall 0.4185388958378279
 
    
Epoch 3  Loss 0.04582472642262777
Training Set mae 0.6693318684895834
Training Set rmse 0.8290783271184687
Epoch 3
without ligands RMSE_G 0.8102871641869145 Spearman 0.4754591721160211 Pearson 0.5445862996801164 Kendall 0.33295353931505495
with ligands RMSE_G 0.8336985008659135 Spearman 0.5794862862094826 Pearson 0.6490508069581928 Kendall 0.4185388958378279
 
    
Epoch 4  Loss 0.042773985862731935
Training Set mae 0.662969970703125
Training Set rmse 0.8010054707048642
Epoch 4
without ligands RMSE_G 0.8173178904816667 Spearman 0.4986088696347787 Pearson 0.5484624721773957 Kendall 0.35145095816589134
with ligands RMSE_G 0.8424949083610347 Spearman 0.5960982264141544 Pearson 0.6505519756085018 Kendall 0.4313187094511967
 
    
Epoch 5  Loss 0.046216575304667155
Training Set mae 0.6934009552001953
Training Set rmse 0.8326155304957513
Epoch 5
without ligands RMSE_G 0.820942083676078 Spearman 0.5226489401350269 Pearson 0.5456825806677112 Kendall 0.3699483770167277
with ligands RMSE_G 0.8446992566630155 Spearman 0.6212092988165654 Pearson 0.6476440360870613 Kendall 0.4536833832745921
 
    
Epoch 6  Loss 0.037801233927408855
Training Set mae 0.5467130025227864
Training Set rmse 0.7530063139915447
Epoch 6
without ligands RMSE_G 0.789826102573973 Spearman 0.5404563997648405 Pearson 0.5476237209132102 Kendall 0.38844579586756406
with ligands RMSE_G 0.809506712763863 Spearman 0.6313825025077985 Pearson 0.6479676909852782 Kendall 0.4632682434846187
 
    
Epoch 7  Loss 0.0480360746383667
Training Set mae 0.702041753133138
Training Set rmse 0.8488469025357274
Epoch 7
without ligands RMSE_G 0.7673801388393314 Spearman 0.5346689753851511 Pearson 0.5448739701250188 Kendall 0.38844579586756406
with ligands RMSE_G 0.7817850540964444 Spearman 0.6291933320932294 Pearson 0.6454435759620314 Kendall 0.4696581502913031
 
    
Epoch 8  Loss 0.03411699930826823
Training Set mae 0.592507807413737
Training Set rmse 0.7153705261079907
Epoch 8
without ligands RMSE_G 0.7467373652814033 Spearman 0.5504730958066106 Pearson 0.5456688781583375 Kendall 0.3930701505802731
with ligands RMSE_G 0.7531939242663708 Spearman 0.639108986323925 Pearson 0.6454210873849876 Kendall 0.4696581502913031
 
    
Epoch 9  Loss 0.04326147635777791
Training Set mae 0.6696093241373698
Training Set rmse 0.80555700835466
Epoch 9
without ligands RMSE_G 0.7612133821018987 Spearman 0.5491375363343746 Pearson 0.5473194789191266 Kendall 0.3930701505802731
with ligands RMSE_G 0.7579548012478754 Spearman 0.6429722282319882 Pearson 0.6454967418212251 Kendall 0.4696581502913031
 
Stop Training
