# Supplementary material for: Computing the relative binding affinity of ligands based on a pairwise binding comparison network
Source: Nat Comput Sci. 2023 Oct 19;3(10):860–72. doi: 10.1038/s43588-023-00529-9 (PMC10766524; doi:10.1038/s43588-023-00529-9)
Supplement: Supplementary file 9 — Statistical source data. [file 43588_2023_529_MOESM9_ESM.zip › source_data_figure3/finetune_results/Bace/ref6_results/8_record.txt]

without ligands RMSE_G 0.8942947844495072 Spearman 0.5953469468700865 Pearson 0.6592000754172159 Kendall 0.42825106713518507
with ligands RMSE_G 0.8662940679807161 Spearman 0.5547615379978781 Pearson 0.6259304594793009 Kendall 0.39617422201443253
 
    
Epoch 0  Loss 0.03868616024653117
Training Set mae 0.6460746129353842
Training Set rmse 0.7617692457888757
Epoch 0
without ligands RMSE_G 1.0333930996594545 Spearman 0.6296339438102486 Pearson 0.6680208460446305 Kendall 0.456029514733143
with ligands RMSE_G 0.989519080434086 Spearman 0.5857962479926526 Pearson 0.6396147502284536 Kendall 0.4185388958378279
 
    
Epoch 1  Loss 0.04665759801864624
Training Set mae 0.6718140284220377
Training Set rmse 0.8365787126530251
Epoch 1
without ligands RMSE_G 1.1609084310203381 Spearman 0.6625850837267679 Pearson 0.6800989962959189 Kendall 0.4884377035974273
with ligands RMSE_G 1.111462950618448 Spearman 0.6290645573629606 Pearson 0.6578546062660756 Kendall 0.4536833832745921
 
    
Epoch 2  Loss 0.028095785776774088
Training Set mae 0.4736376444498698
Training Set rmse 0.6491816039156281
Epoch 2
without ligands RMSE_G 1.1956601804089497 Spearman 0.6772795109868374 Pearson 0.6840856140539214 Kendall 0.5069566686627326
with ligands RMSE_G 1.145209186787219 Spearman 0.6446462997254823 Pearson 0.6648048007526118 Kendall 0.4696581502913031
 
    
Epoch 3  Loss 0.015876178940137226
Training Set mae 0.4288351058959961
Training Set rmse 0.4879986324030573
Epoch 3
without ligands RMSE_G 1.1996411436736343 Spearman 0.677724796661385 Pearson 0.6818157816986449 Kendall 0.5115864099290589
with ligands RMSE_G 1.148788830490354 Spearman 0.6506987120481146 Pearson 0.6634348492050942 Kendall 0.47924301050132967
 
    
Epoch 4  Loss 0.014678640166918437
Training Set mae 0.401737912495931
Training Set rmse 0.4692329800743303
Epoch 4
without ligands RMSE_G 1.159926756615062 Spearman 0.666592654797696 Pearson 0.6793066544417997 Kendall 0.4930674448637536
with ligands RMSE_G 1.1094683666738163 Spearman 0.6443887502649447 Pearson 0.6607987627941891 Kendall 0.4760480570979875
 
    
Epoch 5  Loss 0.01841581662495931
Training Set mae 0.42944634755452477
Training Set rmse 0.5255827560715988
Epoch 5
without ligands RMSE_G 1.0909441125433417 Spearman 0.6650341549367795 Pearson 0.6774958234938834 Kendall 0.4930674448637536
with ligands RMSE_G 1.041576931746286 Spearman 0.6465779206795138 Pearson 0.6584824152531972 Kendall 0.4760480570979875
 
    
Epoch 6  Loss 0.012483538190523783
Training Set mae 0.3280525207519531
Training Set rmse 0.4327274684259581
Epoch 6
without ligands RMSE_G 1.0327976402847625 Spearman 0.6636982979131368 Pearson 0.6761477248880318 Kendall 0.4930674448637536
with ligands RMSE_G 0.9845023197732465 Spearman 0.6472217943308577 Pearson 0.6563675980873703 Kendall 0.4760480570979875
 
    
Epoch 7  Loss 0.009124086300532023
Training Set mae 0.3184628168741862
Training Set rmse 0.36994768889825336
Epoch 7
without ligands RMSE_G 0.9868970457927833 Spearman 0.6654794406113271 Pearson 0.6751169001900298 Kendall 0.49769718613007996
with ligands RMSE_G 0.9395884236453397 Spearman 0.648767091094083 Pearson 0.6544897424673661 Kendall 0.47924301050132967
 
    
Epoch 8  Loss 0.009826018412907919
Training Set mae 0.3181467056274414
Training Set rmse 0.3839144048263288
Epoch 8
without ligands RMSE_G 0.9613994292222677 Spearman 0.6721587257295405 Pearson 0.6747219422643388 Kendall 0.5069566686627326
with ligands RMSE_G 0.9144614071594176 Spearman 0.64593404702817 Pearson 0.6528629681687715 Kendall 0.47924301050132967
 
    
Epoch 9  Loss 0.010392468174298604
Training Set mae 0.33339881896972656
Training Set rmse 0.39482529764517854
Epoch 9
without ligands RMSE_G 0.9364689688190817 Spearman 0.660581298191304 Pearson 0.6746190214910244 Kendall 0.49769718613007996
with ligands RMSE_G 0.8898738273937292 Spearman 0.6352457444158618 Pearson 0.6515872575593719 Kendall 0.4760480570979875
 
Stop Training
