# Supplementary material for: Computing the relative binding affinity of ligands based on a pairwise binding comparison network
Source: Nat Comput Sci. 2023 Oct 19;3(10):860–72. doi: 10.1038/s43588-023-00529-9 (PMC10766524; doi:10.1038/s43588-023-00529-9)
Supplement: Supplementary file 9 — Statistical source data. [file 43588_2023_529_MOESM9_ESM.zip › source_data_figure3/finetune_results/Bace/ref6_results/9_record.txt]

without ligands RMSE_G 0.9551323571735868 Spearman 0.5297129391931397 Pearson 0.585190834936136 Kendall 0.35335249912670935
with ligands RMSE_G 0.9311310453124335 Spearman 0.5626167965442732 Pearson 0.6070897004016313 Kendall 0.38658936180440595
 
    
Epoch 0  Loss 0.03712472915649414
Training Set mae 0.603639793395996
Training Set rmse 0.7462378344457404
Epoch 0
without ligands RMSE_G 1.0603750132260354 Spearman 0.5673270092450895 Pearson 0.6178203901468856 Kendall 0.3903043944602214
with ligands RMSE_G 1.0281885254240228 Spearman 0.5877278689466842 Pearson 0.6407088580101863 Kendall 0.40895403562780136
 
    
Epoch 1  Loss 0.036094240347544354
Training Set mae 0.5552981058756511
Training Set rmse 0.7358081010039863
Epoch 1
without ligands RMSE_G 1.0401036616319321 Spearman 0.5926998138955172 Pearson 0.6309377540841155 Kendall 0.4318752767104226
with ligands RMSE_G 1.0064602650578711 Spearman 0.6058851059145813 Pearson 0.6577856725859672 Kendall 0.4409035696612233
 
    
Epoch 2  Loss 0.024853408336639404
Training Set mae 0.4843034108479818
Training Set rmse 0.6105744124418104
Epoch 2
without ligands RMSE_G 0.9689859162737978 Spearman 0.5911418346625962 Pearson 0.6329180219708612 Kendall 0.42725628979373353
with ligands RMSE_G 0.9363824615326503 Spearman 0.611164869855601 Pearson 0.6631369548484571 Kendall 0.4440985230645655
 
    
Epoch 3  Loss 0.02004784146944682
Training Set mae 0.42861032485961914
Training Set rmse 0.5483772498325873
Epoch 3
without ligands RMSE_G 0.8754715852357351 Spearman 0.5993768677508928 Pearson 0.6345855746631003 Kendall 0.4411132505438005
with ligands RMSE_G 0.8450854645394311 Spearman 0.6158007601452768 Pearson 0.6670983187923537 Kendall 0.4504884298712499
 
    
Epoch 4  Loss 0.028947524229685464
Training Set mae 0.5571491241455078
Training Set rmse 0.6589482859656492
Epoch 4
without ligands RMSE_G 0.8064311804445289 Spearman 0.6016025523693515 Pearson 0.6351426599581422 Kendall 0.44573223746048957
with ligands RMSE_G 0.777941402161073 Spearman 0.6224970461192532 Pearson 0.6685822593410117 Kendall 0.4632682434846187
 
    
Epoch 5  Loss 0.015933799743652343
Training Set mae 0.36707890828450523
Training Set rmse 0.4888834014979576
Epoch 5
without ligands RMSE_G 0.7591289229477802 Spearman 0.6051636477588852 Pearson 0.6347015432149126 Kendall 0.4364942636271115
with ligands RMSE_G 0.7336777074101724 Spearman 0.6373061401001622 Pearson 0.6692451783025433 Kendall 0.4664631968879609
 
    
Epoch 6  Loss 0.032885138193766275
Training Set mae 0.5361897786458333
Training Set rmse 0.7023368430584788
Epoch 6
without ligands RMSE_G 0.7365962457960048 Spearman 0.6040508054496558 Pearson 0.6309144167174011 Kendall 0.4364942636271115
with ligands RMSE_G 0.7133887679469482 Spearman 0.6373061401001622 Pearson 0.6661751110730336 Kendall 0.4664631968879609
 
    
Epoch 7  Loss 0.017390129963556926
Training Set mae 0.40968017578125
Training Set rmse 0.5107366480140959
Epoch 7
without ligands RMSE_G 0.7305034580123974 Spearman 0.6129535439234901 Pearson 0.6223702322525458 Kendall 0.44573223746048957
with ligands RMSE_G 0.7082738920107086 Spearman 0.6446462997254823 Pearson 0.6592629109683252 Kendall 0.4696581502913031
 
    
Epoch 8  Loss 0.014435524741808573
Training Set mae 0.4104217529296875
Training Set rmse 0.4653309211304089
Epoch 8
without ligands RMSE_G 0.739616876647828 Spearman 0.614734091618257 Pearson 0.611595997932948 Kendall 0.44573223746048957
with ligands RMSE_G 0.7149755227520823 Spearman 0.6521152340810711 Pearson 0.6513737683846051 Kendall 0.47924301050132967
 
    
Epoch 9  Loss 0.018553938468297324
Training Set mae 0.45219233830769856
Training Set rmse 0.527550053685019
Epoch 9
without ligands RMSE_G 0.7574271912186453 Spearman 0.6098375854576481 Pearson 0.59940019254963 Kendall 0.4411132505438005
with ligands RMSE_G 0.7291801462360482 Spearman 0.6461915964887075 Pearson 0.6424362167339439 Kendall 0.4728531036946453
 
Stop Training
