# Supplementary material for: Computing the relative binding affinity of ligands based on a pairwise binding comparison network
Source: Nat Comput Sci. 2023 Oct 19;3(10):860–72. doi: 10.1038/s43588-023-00529-9 (PMC10766524; doi:10.1038/s43588-023-00529-9)
Supplement: Supplementary file 9 — Statistical source data. [file 43588_2023_529_MOESM9_ESM.zip › source_data_figure3/finetune_results/Bace/ref7_results/0_record.txt]

without ligands RMSE_G 0.9394659367213452 Spearman 0.600788638763153 Pearson 0.669471935636739 Kendall 0.4207972355628584
with ligands RMSE_G 0.9162717533586144 Spearman 0.5429142628131508 Pearson 0.6151532004100648 Kendall 0.38339440840106376
 
    
Epoch 0  Loss 0.03264953125090826
Training Set mae 0.6810105641682943
Training Set rmse 0.8280339083822335
Epoch 0
without ligands RMSE_G 1.0120652146077147 Spearman 0.6165599565977887 Pearson 0.7000407689928657 Kendall 0.44555001412537953
with ligands RMSE_G 0.9769951601680503 Spearman 0.5812891324332454 Pearson 0.6511775667325577 Kendall 0.4153439424344857
 
    
Epoch 1  Loss 0.016441685812813894
Training Set mae 0.49239067804245723
Training Set rmse 0.5876013972661159
Epoch 1
without ligands RMSE_G 1.0983055726919169 Spearman 0.6695417274485179 Pearson 0.7095517364946007 Kendall 0.5049566826754301
with ligands RMSE_G 1.0585472759364192 Spearman 0.6297084310143045 Pearson 0.6671084071222431 Kendall 0.4632682434846187
 
    
Epoch 2  Loss 0.011786041515214103
Training Set mae 0.4055749802362351
Training Set rmse 0.497500621378105
Epoch 2
without ligands RMSE_G 1.1490378289404204 Spearman 0.6680631664015209 Pearson 0.7076600633872818 Kendall 0.5099072383879344
with ligands RMSE_G 1.1078750331906908 Spearman 0.6308674035867234 Pearson 0.6685202345956659 Kendall 0.4632682434846187
 
    
Epoch 3  Loss 0.01456281826609657
Training Set mae 0.42874681381952195
Training Set rmse 0.5530091959593475
Epoch 3
without ligands RMSE_G 1.1086336205762328 Spearman 0.6582060927548735 Pearson 0.708329017221555 Kendall 0.4950555712504217
with ligands RMSE_G 1.0674265747818072 Spearman 0.6270041616786602 Pearson 0.6720279798929771 Kendall 0.4600732900812765
 
    
Epoch 4  Loss 0.01135645451999846
Training Set mae 0.42216614314488005
Training Set rmse 0.4883498138245709
Epoch 4
without ligands RMSE_G 1.0570343539718021 Spearman 0.6606703611665353 Pearson 0.7097630649479445 Kendall 0.5049566826754301
with ligands RMSE_G 1.0158611738852914 Spearman 0.628291908981348 Pearson 0.6758922604180666 Kendall 0.4632682434846187
 
    
Epoch 5  Loss 0.00890075167020162
Training Set mae 0.3733231680733817
Training Set rmse 0.43233758066478073
Epoch 5
without ligands RMSE_G 0.993596083147537 Spearman 0.6537704096138822 Pearson 0.7103082598255989 Kendall 0.5049566826754301
with ligands RMSE_G 0.952837362378546 Spearman 0.6253300901851662 Pearson 0.6782426450690535 Kendall 0.4632682434846187
 
    
Epoch 6  Loss 0.010064952430270967
Training Set mae 0.37627104350498747
Training Set rmse 0.4597434031916235
Epoch 6
without ligands RMSE_G 0.931104469326251 Spearman 0.6577132390725412 Pearson 0.7115614058189417 Kendall 0.5049566826754301
with ligands RMSE_G 0.8909913217486556 Spearman 0.6410406072779565 Pearson 0.6801493120595589 Kendall 0.4760480570979875
 
    
Epoch 7  Loss 0.005473505882989792
Training Set mae 0.2802543640136719
Training Set rmse 0.3390333580433536
Epoch 7
without ligands RMSE_G 0.8740987181550388 Spearman 0.6572203853902088 Pearson 0.7133268885414279 Kendall 0.4950555712504217
with ligands RMSE_G 0.8345578659298102 Spearman 0.6421995798503756 Pearson 0.6816467358419784 Kendall 0.4728531036946453
 
    
Epoch 8  Loss 0.009808085504032317
Training Set mae 0.38489982060023714
Training Set rmse 0.4538389447582793
Epoch 8
without ligands RMSE_G 0.8285830968771948 Spearman 0.6609167880077015 Pearson 0.7149356573576052 Kendall 0.5049566826754301
with ligands RMSE_G 0.7896155499922186 Spearman 0.6531454319232213 Pearson 0.6817923925614429 Kendall 0.4888278707113563
 
    
Epoch 9  Loss 0.008658666695867265
Training Set mae 0.38655662536621094
Training Set rmse 0.42641763055267645
Epoch 9
without ligands RMSE_G 0.8040093459948485 Spearman 0.660177507484203 Pearson 0.7179996971931971 Kendall 0.4950555712504217
with ligands RMSE_G 0.7645808729701998 Spearman 0.6559784759891344 Pearson 0.68333240944738 Kendall 0.4824379639046719
 
Stop Training
