# Supplementary material for: Computing the relative binding affinity of ligands based on a pairwise binding comparison network
Source: Nat Comput Sci. 2023 Oct 19;3(10):860–72. doi: 10.1038/s43588-023-00529-9 (PMC10766524; doi:10.1038/s43588-023-00529-9)
Supplement: Supplementary file 9 — Statistical source data. [file 43588_2023_529_MOESM9_ESM.zip › source_data_figure3/finetune_results/Bace/ref7_results/1_record.txt]

without ligands RMSE_G 0.9509549910543788 Spearman 0.5258748790486335 Pearson 0.6294749792559831 Kendall 0.3613905670128078
with ligands RMSE_G 0.9356850925992577 Spearman 0.5429142628131508 Pearson 0.6133578679268663 Kendall 0.38339440840106376
 
    
Epoch 0  Loss 0.02822424684252058
Training Set mae 0.6864861079624721
Training Set rmse 0.7698760796493805
Epoch 0
without ligands RMSE_G 0.8342679323632998 Spearman 0.5381962211069427 Pearson 0.6486307443172968 Kendall 0.3712916784378163
with ligands RMSE_G 0.8333163031399906 Spearman 0.5583672304454037 Pearson 0.636534496147979 Kendall 0.39617422201443253
 
    
Epoch 1  Loss 0.02855370725904192
Training Set mae 0.6581187475295294
Training Set rmse 0.7743564154292991
Epoch 1
without ligands RMSE_G 0.8201320481434109 Spearman 0.5707245641408787 Pearson 0.6641516608845561 Kendall 0.41089612413785004
with ligands RMSE_G 0.8214925639007733 Spearman 0.5975147484471109 Pearson 0.6588273754672491 Kendall 0.4345136628545389
 
    
Epoch 2  Loss 0.027238238425481887
Training Set mae 0.580388659522647
Training Set rmse 0.7563088001990237
Epoch 2
without ligands RMSE_G 0.8212566860566257 Spearman 0.5771316620111995 Pearson 0.6665515424199311 Kendall 0.4158466798503543
with ligands RMSE_G 0.8202721356702434 Spearman 0.6103922214739884 Pearson 0.6667629155350093 Kendall 0.4440985230645655
 
    
Epoch 3  Loss 0.023885491348448255
Training Set mae 0.48294930231003536
Training Set rmse 0.7082339412080565
Epoch 3
without ligands RMSE_G 0.8254659293266364 Spearman 0.5877280161813453 Pearson 0.6673597989815443 Kendall 0.42574779127536266
with ligands RMSE_G 0.8235225426567057 Spearman 0.6326702498104863 Pearson 0.6706798003635787 Kendall 0.4632682434846187
 
    
Epoch 4  Loss 0.019179043315705798
Training Set mae 0.48500696818033856
Training Set rmse 0.6346336859216146
Epoch 4
without ligands RMSE_G 0.8213264327911719 Spearman 0.5837851867226864 Pearson 0.6619060994016959 Kendall 0.4356489027003711
with ligands RMSE_G 0.8167903651911151 Spearman 0.6267466122181227 Pearson 0.6674484421832382 Kendall 0.4632682434846187
 
    
Epoch 5  Loss 0.014375439711979457
Training Set mae 0.43215415591285344
Training Set rmse 0.5494399352672845
Epoch 5
without ligands RMSE_G 0.8192770645487092 Spearman 0.5894530040695086 Pearson 0.656597611477889 Kendall 0.4356489027003711
with ligands RMSE_G 0.8123296804669309 Spearman 0.6286782331721543 Pearson 0.6627302256042049 Kendall 0.4664631968879609
 
    
Epoch 6  Loss 0.014873649392809187
Training Set mae 0.4417359034220378
Training Set rmse 0.5588798082658822
Epoch 6
without ligands RMSE_G 0.8224738812042585 Spearman 0.5965993824633279 Pearson 0.6524993407472037 Kendall 0.44555001412537953
with ligands RMSE_G 0.8148070860149692 Spearman 0.6429722282319882 Pearson 0.6588846511606654 Kendall 0.4728531036946453
 
    
Epoch 7  Loss 0.02130593288512457
Training Set mae 0.5394991011846633
Training Set rmse 0.6688980271456936
Epoch 7
without ligands RMSE_G 0.8264293169019488 Spearman 0.6103992855686341 Pearson 0.6480026994959064 Kendall 0.45545112555038797
with ligands RMSE_G 0.818170903558231 Spearman 0.6514713604297273 Pearson 0.6543771638018311 Kendall 0.47924301050132967
 
    
Epoch 8  Loss 0.021816240889685496
Training Set mae 0.5641898654756092
Training Set rmse 0.6768611781051715
Epoch 8
without ligands RMSE_G 0.8304019623331342 Spearman 0.6111385660921327 Pearson 0.6439673542857318 Kendall 0.45545112555038797
with ligands RMSE_G 0.8221631146602734 Spearman 0.6543044044956403 Pearson 0.649905627468586 Kendall 0.4824379639046719
 
    
Epoch 9  Loss 0.01564947905994597
Training Set mae 0.47654978434244794
Training Set rmse 0.5732704886552894
Epoch 9
without ligands RMSE_G 0.8338859763541019 Spearman 0.6118778466156312 Pearson 0.6410283748410025 Kendall 0.45545112555038797
with ligands RMSE_G 0.8259026284181338 Spearman 0.6532742066534901 Pearson 0.6466164220359439 Kendall 0.47924301050132967
 
Stop Training
