# Supplementary material for: Computing the relative binding affinity of ligands based on a pairwise binding comparison network
Source: Nat Comput Sci. 2023 Oct 19;3(10):860–72. doi: 10.1038/s43588-023-00529-9 (PMC10766524; doi:10.1038/s43588-023-00529-9)
Supplement: Supplementary file 9 — Statistical source data. [file 43588_2023_529_MOESM9_ESM.zip › source_data_figure3/finetune_results/Bace/ref7_results/2_record.txt]

without ligands RMSE_G 0.9624208747578551 Spearman 0.5051750243906742 Pearson 0.6101273329209828 Kendall 0.3613905670128078
with ligands RMSE_G 0.9857055093076458 Spearman 0.5244994763847162 Pearson 0.6137676992666947 Kendall 0.370614594787695
 
    
Epoch 0  Loss 0.05434824171520415
Training Set mae 0.8622155870710101
Training Set rmse 1.0683225205431612
Epoch 0
without ligands RMSE_G 0.9323556964336335 Spearman 0.5428783310891001 Pearson 0.6173878137975101 Kendall 0.3861433455753289
with ligands RMSE_G 0.9541402261790003 Spearman 0.5605564008599728 Pearson 0.6369760802604186 Kendall 0.39617422201443253
 
    
Epoch 1  Loss 0.03513988710585095
Training Set mae 0.7393270220075335
Training Set rmse 0.8590329500983387
Epoch 1
without ligands RMSE_G 0.9113021746747298 Spearman 0.5229177569546393 Pearson 0.6113193336294774 Kendall 0.3663411227253121
with ligands RMSE_G 0.9280086024015767 Spearman 0.5557917358400283 Pearson 0.645811192078783 Kendall 0.39617422201443253
 
    
Epoch 2  Loss 0.04961137544541132
Training Set mae 0.8768335978190104
Training Set rmse 1.0207050862028522
Epoch 2
without ligands RMSE_G 0.884787481554097 Spearman 0.5458354531830943 Pearson 0.6156916947501866 Kendall 0.38119278986282473
with ligands RMSE_G 0.9015501644470385 Spearman 0.5595262030178227 Pearson 0.6583357762922717 Kendall 0.3993691754177748
 
    
Epoch 3  Loss 0.032687981923421226
Training Set mae 0.6470823742094494
Training Set rmse 0.8285213320641264
Epoch 3
without ligands RMSE_G 0.8748952450055255 Spearman 0.5630853320647271 Pearson 0.6142965945750202 Kendall 0.41089612413785004
with ligands RMSE_G 0.8901684959347367 Spearman 0.5903033635520597 Pearson 0.6639189331430428 Kendall 0.4345136628545389
 
    
Epoch 4  Loss 0.031524368694850376
Training Set mae 0.6626126425606864
Training Set rmse 0.8136410368923295
Epoch 4
without ligands RMSE_G 0.8773703028656165 Spearman 0.5835387598815203 Pearson 0.6193204524599141 Kendall 0.40594556842534574
with ligands RMSE_G 0.8909876485797542 Spearman 0.6064002048356564 Pearson 0.6688677781770653 Kendall 0.4345136628545389
 
    
Epoch 5  Loss 0.03191351322900681
Training Set mae 0.69686340150379
Training Set rmse 0.8186475261872537
Epoch 5
without ligands RMSE_G 0.8845646963214714 Spearman 0.6222277739446109 Pearson 0.6221777257473321 Kendall 0.4505005698378838
with ligands RMSE_G 0.8954299877048961 Spearman 0.6382075632120435 Pearson 0.6706058078568283 Kendall 0.4696581502913031
 
    
Epoch 6  Loss 0.026471396287282307
Training Set mae 0.6176512581961495
Training Set rmse 0.7455865490771099
Epoch 6
without ligands RMSE_G 0.880271177426275 Spearman 0.6335634086382553 Pearson 0.6203773972615797 Kendall 0.46535223697539635
with ligands RMSE_G 0.8877702410371447 Spearman 0.6562360254496719 Pearson 0.6689055818956198 Kendall 0.4856329173080141
 
    
Epoch 7  Loss 0.03883393037886847
Training Set mae 0.7132040205455962
Training Set rmse 0.9030573187380407
Epoch 7
without ligands RMSE_G 0.8646084951568486 Spearman 0.6362741038910833 Pearson 0.6152399344404658 Kendall 0.46535223697539635
with ligands RMSE_G 0.8684818074466993 Spearman 0.6610006904696165 Pearson 0.6669962521974104 Kendall 0.4888278707113563
 
    
Epoch 8  Loss 0.025218430019560315
Training Set mae 0.6365021296909877
Training Set rmse 0.727727297177659
Epoch 8
without ligands RMSE_G 0.8418865852431219 Spearman 0.6446526164907335 Pearson 0.6081094064470769 Kendall 0.4752533484004048
with ligands RMSE_G 0.8420686469898334 Spearman 0.6671818775225177 Pearson 0.665298156962865 Kendall 0.4952177775180407
 
    
Epoch 9  Loss 0.025387849126543318
Training Set mae 0.5917285737537202
Training Set rmse 0.7301676619979217
Epoch 9
without ligands RMSE_G 0.8299172744205935 Spearman 0.6419419212379055 Pearson 0.6009033158351056 Kendall 0.4752533484004048
with ligands RMSE_G 0.8265721081389922 Spearman 0.6649927071079486 Pearson 0.662968842256953 Kendall 0.4952177775180407
 
Stop Training
