# Supplementary material for: Computing the relative binding affinity of ligands based on a pairwise binding comparison network
Source: Nat Comput Sci. 2023 Oct 19;3(10):860–72. doi: 10.1038/s43588-023-00529-9 (PMC10766524; doi:10.1038/s43588-023-00529-9)
Supplement: Supplementary file 9 — Statistical source data. [file 43588_2023_529_MOESM9_ESM.zip › source_data_figure3/finetune_results/Bace/ref7_results/3_record.txt]

without ligands RMSE_G 0.8943762230610026 Spearman 0.57516024728187 Pearson 0.6552447758522953 Kendall 0.4009950127128416
with ligands RMSE_G 0.893126854821417 Spearman 0.5409826418591193 Pearson 0.614991190648742 Kendall 0.38019945499772156
 
    
Epoch 0  Loss 0.024046358608064197
Training Set mae 0.5960051672799247
Training Set rmse 0.7106149082303626
Epoch 0
without ligands RMSE_G 0.9097206833446503 Spearman 0.603499334015981 Pearson 0.6882764673201688 Kendall 0.42574779127536266
with ligands RMSE_G 0.9055609201377255 Spearman 0.5560492853005657 Pearson 0.6383619845128837 Kendall 0.39297926861109034
 
    
Epoch 1  Loss 0.02817986692701067
Training Set mae 0.6885122571672712
Training Set rmse 0.769270541312219
Epoch 1
without ligands RMSE_G 0.955172586492707 Spearman 0.6407097870320746 Pearson 0.7194704584673337 Kendall 0.46535223697539635
with ligands RMSE_G 0.9493452958147341 Spearman 0.581546681893783 Pearson 0.663112161215825 Kendall 0.4153439424344857
 
    
Epoch 2  Loss 0.017017822890054612
Training Set mae 0.5150483449300131
Training Set rmse 0.597807878338663
Epoch 2
without ligands RMSE_G 0.9694139252725591 Spearman 0.6754559716365063 Pearson 0.7324328665841243 Kendall 0.5000061269629259
with ligands RMSE_G 0.9614049199507749 Spearman 0.6289357826326918 Pearson 0.6750868666944618 Kendall 0.4568783366779343
 
    
Epoch 3  Loss 0.016775043237776982
Training Set mae 0.4878062293643043
Training Set rmse 0.5935283428798784
Epoch 3
without ligands RMSE_G 0.9560775212057943 Spearman 0.6754559716365063 Pearson 0.734437247108001 Kendall 0.5000061269629259
with ligands RMSE_G 0.9451204688474855 Spearman 0.6441312008044071 Pearson 0.6791440403040191 Kendall 0.4632682434846187
 
    
Epoch 4  Loss 0.013783721696762811
Training Set mae 0.398799805414109
Training Set rmse 0.5380131398043365
Epoch 4
without ligands RMSE_G 0.9234163276535775 Spearman 0.68038450845983 Pearson 0.7319598751940051 Kendall 0.5099072383879344
with ligands RMSE_G 0.9099574114236773 Spearman 0.648767091094083 Pearson 0.6788057647709491 Kendall 0.4728531036946453
 
    
Epoch 5  Loss 0.01686529034659976
Training Set mae 0.5079852512904576
Training Set rmse 0.5951227557742004
Epoch 5
without ligands RMSE_G 0.883025104279085 Spearman 0.6769345326835035 Pearson 0.7302655683988408 Kendall 0.5049566826754301
with ligands RMSE_G 0.8669887410041046 Spearman 0.6455477228373636 Pearson 0.67845679351094 Kendall 0.4664631968879609
 
    
Epoch 6  Loss 0.011541350256829034
Training Set mae 0.37866138276599703
Training Set rmse 0.49230920925993965
Epoch 6
without ligands RMSE_G 0.8547309102910207 Spearman 0.6712667153366813 Pearson 0.7291859275785469 Kendall 0.4950555712504217
with ligands RMSE_G 0.8362717721528504 Spearman 0.6375636895606996 Pearson 0.6781179301571645 Kendall 0.4568783366779343
 
    
Epoch 7  Loss 0.01448063055674235
Training Set mae 0.4841623306274414
Training Set rmse 0.5514465045389464
Epoch 7
without ligands RMSE_G 0.8358195261891992 Spearman 0.6806309353009962 Pearson 0.7272257105639162 Kendall 0.5049566826754301
with ligands RMSE_G 0.8150171113649959 Spearman 0.6454189481070949 Pearson 0.677737994908911 Kendall 0.4664631968879609
 
    
Epoch 8  Loss 0.010847747325897217
Training Set mae 0.41118344806489493
Training Set rmse 0.4772867956783346
Epoch 8
without ligands RMSE_G 0.8253714305277322 Spearman 0.6811237889833285 Pearson 0.7249338291232915 Kendall 0.5099072383879344
with ligands RMSE_G 0.8021858930560648 Spearman 0.6562360254496719 Pearson 0.6774208989231417 Kendall 0.4760480570979875
 
    
Epoch 9  Loss 0.010911980555171058
Training Set mae 0.42601326533726286
Training Set rmse 0.47869780606333984
Epoch 9
without ligands RMSE_G 0.8283162834970508 Spearman 0.6862987526478184 Pearson 0.7204348089786065 Kendall 0.5198083498129428
with ligands RMSE_G 0.8033356710413592 Spearman 0.662417212502573 Pearson 0.6751876167605813 Kendall 0.4824379639046719
 
Stop Training
