# Supplementary material for: Computing the relative binding affinity of ligands based on a pairwise binding comparison network
Source: Nat Comput Sci. 2023 Oct 19;3(10):860–72. doi: 10.1038/s43588-023-00529-9 (PMC10766524; doi:10.1038/s43588-023-00529-9)
Supplement: Supplementary file 9 — Statistical source data. [file 43588_2023_529_MOESM9_ESM.zip › source_data_figure3/finetune_results/Bace/ref7_results/4_record.txt]

without ligands RMSE_G 0.818144216083361 Spearman 0.47867895759129736 Pearson 0.5532240720228618 Kendall 0.3424412502199709
with ligands RMSE_G 0.7762724916918032 Spearman 0.5287490424835857 Pearson 0.6145539938196004 Kendall 0.37700450159437937
 
    
Epoch 0  Loss 0.022528138898667834
Training Set mae 0.5552964891706195
Training Set rmse 0.6878160353052026
Epoch 0
without ligands RMSE_G 0.8036812347813903 Spearman 0.4860735861843658 Pearson 0.5618583526613238 Kendall 0.37221875023909884
with ligands RMSE_G 0.7724507246719409 Spearman 0.540596317668313 Pearson 0.6225848130915851 Kendall 0.3993691754177748
 
    
Epoch 1  Loss 0.0277723301024664
Training Set mae 0.6632153647286552
Training Set rmse 0.7636876929840919
Epoch 1
without ligands RMSE_G 0.7671908084242622 Spearman 0.494700652876279 Pearson 0.5763922762849877 Kendall 0.37718166690895344
with ligands RMSE_G 0.7409669131333091 Spearman 0.5560492853005657 Pearson 0.6345035831180953 Kendall 0.40895403562780136
 
    
Epoch 2  Loss 0.016495410885129656
Training Set mae 0.49013192313058035
Training Set rmse 0.5885606353570817
Epoch 2
without ligands RMSE_G 0.7811981541332557 Spearman 0.528222969164856 Pearson 0.60360183483466 Kendall 0.4019962502582267
with ligands RMSE_G 0.7610120355316032 Spearman 0.5879854184072217 Pearson 0.6550635804586861 Kendall 0.4345136628545389
 
    
Epoch 3  Loss 0.02070626758393787
Training Set mae 0.5516227540515718
Training Set rmse 0.6594176364510547
Epoch 3
without ligands RMSE_G 0.8196873499385434 Spearman 0.5728372283430356 Pearson 0.6240483359535386 Kendall 0.4168850002677907
with ligands RMSE_G 0.8034678112783229 Spearman 0.624299892343016 Pearson 0.6693584142041141 Kendall 0.4536833832745921
 
    
Epoch 4  Loss 0.021216230733054026
Training Set mae 0.563772474016462
Training Set rmse 0.6674884544913008
Epoch 4
without ligands RMSE_G 0.8702333166876185 Spearman 0.6031552055746162 Pearson 0.6359959087766848 Kendall 0.4317737502773546
with ligands RMSE_G 0.855363630445674 Spearman 0.6503123878573083 Pearson 0.6730258893505213 Kendall 0.4664631968879609
 
    
Epoch 5  Loss 0.012616397369475592
Training Set mae 0.4432446616036551
Training Set rmse 0.5147274291408325
Epoch 5
without ligands RMSE_G 0.8992513224401676 Spearman 0.6063595446316126 Pearson 0.6374505686128087 Kendall 0.4367366669472093
with ligands RMSE_G 0.8842112830085745 Spearman 0.6513425856994585 Pearson 0.6701816803117957 Kendall 0.4664631968879609
 
    
Epoch 6  Loss 0.013006613368079775
Training Set mae 0.430232910882859
Training Set rmse 0.5226268876548323
Epoch 6
without ligands RMSE_G 0.8938076875953612 Spearman 0.5965000398408546 Pearson 0.6391999655569476 Kendall 0.4317737502773546
with ligands RMSE_G 0.87759914509079 Spearman 0.6482519921730079 Pearson 0.6711170078875494 Kendall 0.4664631968879609
 
    
Epoch 7  Loss 0.017532120148340862
Training Set mae 0.5345724650791713
Training Set rmse 0.6067738520276049
Epoch 7
without ligands RMSE_G 0.8678730276714373 Spearman 0.5950211141222409 Pearson 0.6397952600919286 Kendall 0.4317737502773546
with ligands RMSE_G 0.8505742681418587 Spearman 0.6503123878573083 Pearson 0.6732635405850655 Kendall 0.4696581502913031
 
    
Epoch 8  Loss 0.010099644462267557
Training Set mae 0.3998227800641741
Training Set rmse 0.46053505386273913
Epoch 8
without ligands RMSE_G 0.8369337552448407 Spearman 0.6021692550955404 Pearson 0.6417999040173007 Kendall 0.4317737502773546
with ligands RMSE_G 0.8190455361503538 Spearman 0.6573949980220909 Pearson 0.677547002067698 Kendall 0.47924301050132967
 
    
Epoch 9  Loss 0.010961260114397322
Training Set mae 0.38777646564301993
Training Set rmse 0.47977751343966063
Epoch 9
without ligands RMSE_G 0.8057529157320312 Spearman 0.6009368169966957 Pearson 0.6420429912730201 Kendall 0.4317737502773546
with ligands RMSE_G 0.7875120277677197 Spearman 0.6586827453247787 Pearson 0.6805579439485742 Kendall 0.4824379639046719
 
Stop Training
