# Supplementary material for: Computing the relative binding affinity of ligands based on a pairwise binding comparison network
Source: Nat Comput Sci. 2023 Oct 19;3(10):860–72. doi: 10.1038/s43588-023-00529-9 (PMC10766524; doi:10.1038/s43588-023-00529-9)
Supplement: Supplementary file 9 — Statistical source data. [file 43588_2023_529_MOESM9_ESM.zip › source_data_figure3/finetune_results/Bace/ref7_results/5_record.txt]

without ligands RMSE_G 1.0810340056446406 Spearman 0.6757059090998748 Pearson 0.72846052981708 Kendall 0.511180416995029
with ligands RMSE_G 1.1058430872595848 Spearman 0.5362179768391746 Pearson 0.6194614989424869 Kendall 0.38658936180440595
 
    
Epoch 0  Loss 0.05138625417436872
Training Set mae 0.805334000360398
Training Set rmse 1.0388028550796056
Epoch 0
without ligands RMSE_G 1.0603089594468567 Spearman 0.7168744194317533 Pearson 0.7513678546592144 Kendall 0.5459208336840116
with ligands RMSE_G 1.0797558797426843 Spearman 0.5882429678677593 Pearson 0.6571192240942958 Kendall 0.4281237560478545
 
    
Epoch 1  Loss 0.03258773258754185
Training Set mae 0.687791279384068
Training Set rmse 0.827249892316934
Epoch 1
without ligands RMSE_G 1.0755417548343782 Spearman 0.7338841632215714 Pearson 0.7529179000617475 Kendall 0.5558466670237209
with ligands RMSE_G 1.0943043188886175 Spearman 0.6436161018833321 Pearson 0.6737973108599055 Kendall 0.4696581502913031
 
    
Epoch 2  Loss 0.03399298872266497
Training Set mae 0.6939544223603749
Training Set rmse 0.8448980684946947
Epoch 2
without ligands RMSE_G 1.054966693869827 Spearman 0.7247629962618138 Pearson 0.7413395511668668 Kendall 0.5508837503538663
with ligands RMSE_G 1.0757134918959608 Spearman 0.6474793437913953 Pearson 0.6731933439786321 Kendall 0.4760480570979875
 
    
Epoch 3  Loss 0.025054057439168293
Training Set mae 0.5989930743262881
Training Set rmse 0.7253517888416625
Epoch 3
without ligands RMSE_G 1.01537765434192 Spearman 0.7188465636392685 Pearson 0.7336909917963734 Kendall 0.540957917014157
with ligands RMSE_G 1.0389800290524607 Spearman 0.6394953105147313 Pearson 0.6715184087293263 Kendall 0.4664631968879609
 
    
Epoch 4  Loss 0.0312969826516651
Training Set mae 0.6201038360595703
Training Set rmse 0.8107013286037691
Epoch 4
without ligands RMSE_G 0.9396273596137592 Spearman 0.7193395996911472 Pearson 0.7313267177272499 Kendall 0.5459208336840116
with ligands RMSE_G 0.9651291816885339 Spearman 0.6369198159093559 Pearson 0.6731712491712516 Kendall 0.4728531036946453
 
    
Epoch 5  Loss 0.028955138864971343
Training Set mae 0.6357490902855283
Training Set rmse 0.779780664637767
Epoch 5
without ligands RMSE_G 0.8680189383773348 Spearman 0.7257490683655714 Pearson 0.7294808702801904 Kendall 0.5459208336840116
with ligands RMSE_G 0.8912462801724835 Spearman 0.6393665357844626 Pearson 0.6754322773544765 Kendall 0.4728531036946453
 
    
Epoch 6  Loss 0.026602290925525483
Training Set mae 0.5865129743303571
Training Set rmse 0.7474276616743825
Epoch 6
without ligands RMSE_G 0.8366132870509329 Spearman 0.709725396679511 Pearson 0.7252078450496752 Kendall 0.5310320836744477
with ligands RMSE_G 0.8526833312214341 Spearman 0.6658941302198299 Pearson 0.674612742977555 Kendall 0.501607684324725
 
    
Epoch 7  Loss 0.020384263424646287
Training Set mae 0.5616238003685361
Training Set rmse 0.6542702220051152
Epoch 7
without ligands RMSE_G 0.8413003254766561 Spearman 0.7094788786535715 Pearson 0.7219954698682692 Kendall 0.5310320836744477
with ligands RMSE_G 0.849076897729321 Spearman 0.656751124370747 Pearson 0.671798040942576 Kendall 0.4952177775180407
 
    
Epoch 8  Loss 0.02130448818206787
Training Set mae 0.5188900175548735
Training Set rmse 0.6688753507145608
Epoch 8
without ligands RMSE_G 0.8646444003846092 Spearman 0.7040554820829049 Pearson 0.7159552878466426 Kendall 0.511180416995029
with ligands RMSE_G 0.8637713343235687 Spearman 0.6653790312987549 Pearson 0.6660138900974858 Kendall 0.4888278707113563
 
    
Epoch 9  Loss 0.025707554249536423
Training Set mae 0.6193140120733351
Training Set rmse 0.7347507307937492
Epoch 9
without ligands RMSE_G 0.8618116721522391 Spearman 0.7001111936678747 Pearson 0.7092480016962149 Kendall 0.511180416995029
with ligands RMSE_G 0.8595788446624604 Spearman 0.6616445641209604 Pearson 0.6607973770961637 Kendall 0.4856329173080141
 
Stop Training
