# Supplementary material for: Computing the relative binding affinity of ligands based on a pairwise binding comparison network
Source: Nat Comput Sci. 2023 Oct 19;3(10):860–72. doi: 10.1038/s43588-023-00529-9 (PMC10766524; doi:10.1038/s43588-023-00529-9)
Supplement: Supplementary file 9 — Statistical source data. [file 43588_2023_529_MOESM9_ESM.zip › source_data_figure3/finetune_results/Bace/ref7_results/6_record.txt]

without ligands RMSE_G 1.044596784049309 Spearman 0.6430947833592 Pearson 0.6500905944209218 Kendall 0.4672467231554203
with ligands RMSE_G 0.988186952979841 Spearman 0.5372481746813248 Pearson 0.615243785174939 Kendall 0.38339440840106376
 
    
Epoch 0  Loss 0.03109782366525559
Training Set mae 0.7037675040108817
Training Set rmse 0.8081177406657927
Epoch 0
without ligands RMSE_G 0.8870267658157293 Spearman 0.6517186597644 Pearson 0.6589581062738421 Kendall 0.47219113292426074
with ligands RMSE_G 0.8447406813728854 Spearman 0.5802589345910953 Pearson 0.6310822917486372 Kendall 0.4153439424344857
 
    
Epoch 1  Loss 0.037834911119370235
Training Set mae 0.8045614333379836
Training Set rmse 0.8913658840136343
Epoch 1
without ligands RMSE_G 0.8097346205471432 Spearman 0.6689664125747999 Pearson 0.6698118761537566 Kendall 0.49196877199962247
with ligands RMSE_G 0.7773148527376643 Spearman 0.6052412322632374 Pearson 0.6434597302375581 Kendall 0.4377086162578811
 
    
Epoch 2  Loss 0.01216419395946321
Training Set mae 0.35843467712402344
Training Set rmse 0.5054187065110004
Epoch 2
without ligands RMSE_G 0.7444688750570237 Spearman 0.66354569026296 Pearson 0.67709439940502 Kendall 0.487024362230782
with ligands RMSE_G 0.7236979726146707 Spearman 0.6085893752502256 Pearson 0.651436345388669 Kendall 0.4409035696612233
 
    
Epoch 3  Loss 0.021441154536746797
Training Set mae 0.5521236601329985
Training Set rmse 0.67101732431373
Epoch 3
without ligands RMSE_G 0.6915791963208632 Spearman 0.66822722316864 Pearson 0.685432375408512 Kendall 0.47713554269310116
with ligands RMSE_G 0.684379700715627 Spearman 0.6206941998954904 Pearson 0.6601161099882962 Kendall 0.4440985230645655
 
    
Epoch 4  Loss 0.009614578315189906
Training Set mae 0.3746676899137951
Training Set rmse 0.4493396667378018
Epoch 4
without ligands RMSE_G 0.6675130536453882 Spearman 0.68030065013592 Pearson 0.6853015174705105 Kendall 0.5068020013061437
with ligands RMSE_G 0.6811212483164674 Spearman 0.6342155465737116 Pearson 0.661238943114095 Kendall 0.4664631968879609
 
    
Epoch 5  Loss 0.011986477034432548
Training Set mae 0.40281559172130765
Training Set rmse 0.5017130887267307
Epoch 5
without ligands RMSE_G 0.661293122754008 Spearman 0.68325740776056 Pearson 0.6829306486787025 Kendall 0.5117464110749842
with ligands RMSE_G 0.6723736379586798 Spearman 0.6401391841660752 Pearson 0.6604912797391473 Kendall 0.4728531036946453
 
    
Epoch 6  Loss 0.0144768754641215
Training Set mae 0.4610117957705543
Training Set rmse 0.5513749972431358
Epoch 6
without ligands RMSE_G 0.66657111004911 Spearman 0.68153263247952 Pearson 0.6802121091369419 Kendall 0.5068020013061437
with ligands RMSE_G 0.6571037655386079 Spearman 0.6550770528772529 Pearson 0.658978703723687 Kendall 0.4824379639046719
 
    
Epoch 7  Loss 0.01192798926716759
Training Set mae 0.4182470412481399
Training Set rmse 0.5004875440071516
Epoch 7
without ligands RMSE_G 0.7077244145393118 Spearman 0.66921280904352 Pearson 0.6743407334914608 Kendall 0.4969131817684629
with ligands RMSE_G 0.6739439481570915 Spearman 0.6525015582718775 Pearson 0.6548268210288608 Kendall 0.4824379639046719
 
    
Epoch 8  Loss 0.006599351054146176
Training Set mae 0.3251879328773135
Training Set rmse 0.3722718928457563
Epoch 8
without ligands RMSE_G 0.7684980587986748 Spearman 0.67044479138712 Pearson 0.6666497420626308 Kendall 0.5018575915373034
with ligands RMSE_G 0.7173095596510279 Spearman 0.654433179225909 Pearson 0.6486499800951638 Kendall 0.4888278707113563
 
    
Epoch 9  Loss 0.004311847190062205
Training Set mae 0.2382604962303525
Training Set rmse 0.30091325626864684
Epoch 9
without ligands RMSE_G 0.8154897921534132 Spearman 0.66822722316864 Pearson 0.6589771495489177 Kendall 0.5018575915373034
with ligands RMSE_G 0.7550856602579231 Spearman 0.6552058276075217 Pearson 0.6424327948946168 Kendall 0.4920228241146985
 
Stop Training
