# Supplementary material for: Computing the relative binding affinity of ligands based on a pairwise binding comparison network
Source: Nat Comput Sci. 2023 Oct 19;3(10):860–72. doi: 10.1038/s43588-023-00529-9 (PMC10766524; doi:10.1038/s43588-023-00529-9)
Supplement: Supplementary file 9 — Statistical source data. [file 43588_2023_529_MOESM9_ESM.zip › source_data_figure3/finetune_results/Bace/ref7_results/7_record.txt]

without ligands RMSE_G 1.0040669793221313 Spearman 0.6193643942584864 Pearson 0.6610882021157466 Kendall 0.4444457992576639
with ligands RMSE_G 1.0261427082154873 Spearman 0.5483228014844393 Pearson 0.622244716817769 Kendall 0.39297926861109034
 
    
Epoch 0  Loss 0.06792138871692475
Training Set mae 1.0085596357073103
Training Set rmse 1.1942986166624958
Epoch 0
without ligands RMSE_G 0.9363789677989439 Spearman 0.6321754318485585 Pearson 0.6852514279651718 Kendall 0.45432237257450087
with ligands RMSE_G 0.9567729519252793 Spearman 0.5841221764991585 Pearson 0.6516107447799829 Kendall 0.4153439424344857
 
    
Epoch 1  Loss 0.03330193247113909
Training Set mae 0.7126392182849702
Training Set rmse 0.8362658356253255
Epoch 1
without ligands RMSE_G 0.9103421868122531 Spearman 0.6417837100411126 Pearson 0.6875605402380941 Kendall 0.47901380586659337
with ligands RMSE_G 0.9277035060172525 Spearman 0.6148993370333955 Pearson 0.6613711315027879 Kendall 0.4504884298712499
 
    
Epoch 2  Loss 0.030664361658550444
Training Set mae 0.6899065744309199
Training Set rmse 0.8024659479802715
Epoch 2
without ligands RMSE_G 0.8838705213195515 Spearman 0.6602611681037166 Pearson 0.6891375007721419 Kendall 0.4888903791834303
with ligands RMSE_G 0.8984100469542664 Spearman 0.6382075632120435 Pearson 0.6685532673819631 Kendall 0.4664631968879609
 
    
Epoch 3  Loss 0.03647201118015107
Training Set mae 0.7508940923781622
Training Set rmse 0.8751640944465365
Epoch 3
without ligands RMSE_G 0.8709421542622718 Spearman 0.6614929986412236 Pearson 0.6853899222609454 Kendall 0.4839520925250118
with ligands RMSE_G 0.8815866946585248 Spearman 0.6445175249952135 Pearson 0.6704972043796291 Kendall 0.4696581502913031
 
    
Epoch 4  Loss 0.02832430884951637
Training Set mae 0.6829313550676618
Training Set rmse 0.7712395774594583
Epoch 4
without ligands RMSE_G 0.8676466424884938 Spearman 0.6683912496512624 Pearson 0.6749791197622785 Kendall 0.4839520925250118
with ligands RMSE_G 0.8746629224658956 Spearman 0.6460628217584388 Pearson 0.6653736709272826 Kendall 0.4760480570979875
 
    
Epoch 5  Loss 0.02905308064960298
Training Set mae 0.6691998981294178
Training Set rmse 0.7810983855859835
Epoch 5
without ligands RMSE_G 0.8564490172947055 Spearman 0.6735649379087915 Pearson 0.6661856351896526 Kendall 0.4839520925250118
with ligands RMSE_G 0.8613337766464872 Spearman 0.6505699373178458 Pearson 0.6605158676442912 Kendall 0.47924301050132967
 
    
Epoch 6  Loss 0.03137957482110886
Training Set mae 0.612267812093099
Training Set rmse 0.8117703245931207
Epoch 6
without ligands RMSE_G 0.8568188171200544 Spearman 0.6671594191137554 Pearson 0.6538731317923268 Kendall 0.47901380586659337
with ligands RMSE_G 0.8595103180365339 Spearman 0.6522440088113399 Pearson 0.6509292635900022 Kendall 0.47924301050132967
 
    
Epoch 7  Loss 0.026538565045311338
Training Set mae 0.6615331740606398
Training Set rmse 0.7465318997235173
Epoch 7
without ligands RMSE_G 0.8691156881764165 Spearman 0.6698694462962708 Pearson 0.6413439150357991 Kendall 0.47901380586659337
with ligands RMSE_G 0.8694497015016324 Spearman 0.6552058276075217 Pearson 0.6398823344265954 Kendall 0.4824379639046719
 
    
Epoch 8  Loss 0.024079444862547376
Training Set mae 0.5789584659394764
Training Set rmse 0.7111035945945429
Epoch 8
without ligands RMSE_G 0.8805875470002732 Spearman 0.6703621785112734 Pearson 0.6295005127113849 Kendall 0.47901380586659337
with ligands RMSE_G 0.8796010373765897 Spearman 0.6537893055745652 Pearson 0.6295760698984048 Kendall 0.4824379639046719
 
    
Epoch 9  Loss 0.023994834650130498
Training Set mae 0.5978936694917225
Training Set rmse 0.7098531793037838
Epoch 9
without ligands RMSE_G 0.8821753174401659 Spearman 0.664942124146243 Pearson 0.6193714165340501 Kendall 0.47407551920817487
with ligands RMSE_G 0.8804265359524754 Spearman 0.6501836131270395 Pearson 0.622311136974646 Kendall 0.4824379639046719
 
Stop Training
