# Supplementary material for: Computing the relative binding affinity of ligands based on a pairwise binding comparison network
Source: Nat Comput Sci. 2023 Oct 19;3(10):860–72. doi: 10.1038/s43588-023-00529-9 (PMC10766524; doi:10.1038/s43588-023-00529-9)
Supplement: Supplementary file 9 — Statistical source data. [file 43588_2023_529_MOESM9_ESM.zip › source_data_figure3/finetune_results/Bace/ref7_results/8_record.txt]

without ligands RMSE_G 0.9908401322601632 Spearman 0.62486144467392 Pearson 0.6404716845638171 Kendall 0.45241349384889906
with ligands RMSE_G 0.989267012269576 Spearman 0.5375057241418624 Pearson 0.6131510498111075 Kendall 0.38019945499772156
 
    
Epoch 0  Loss 0.04287028596514747
Training Set mae 0.7769992465064639
Training Set rmse 0.9488287529527024
Epoch 0
without ligands RMSE_G 1.0948381550252708 Spearman 0.63521009636016 Pearson 0.660628668704638 Kendall 0.4623023133865799
with ligands RMSE_G 1.0825566069587196 Spearman 0.5653210658799175 Pearson 0.6369270768036497 Kendall 0.402564128821117
 
    
Epoch 1  Loss 0.03990003892353603
Training Set mae 0.7563590095156715
Training Set rmse 0.9153692137744428
Epoch 1
without ligands RMSE_G 1.1892771474035688 Spearman 0.6830110112918399 Pearson 0.6833701198495095 Kendall 0.4969131817684629
with ligands RMSE_G 1.1735850336644513 Spearman 0.6355032938763993 Pearson 0.660210706260436 Kendall 0.4600732900812765
 
    
Epoch 2  Loss 0.028549083641597202
Training Set mae 0.6326539175851005
Training Set rmse 0.7742936907759406
Epoch 2
without ligands RMSE_G 1.162675111723358 Spearman 0.68227182188568 Pearson 0.6921476518719651 Kendall 0.5018575915373034
with ligands RMSE_G 1.1495893077729202 Spearman 0.6434873271530633 Pearson 0.668098658478109 Kendall 0.4728531036946453
 
    
Epoch 3  Loss 0.028895608016422818
Training Set mae 0.6125276656377883
Training Set rmse 0.7789786609101028
Epoch 3
without ligands RMSE_G 1.1176221332235812 Spearman 0.69656281707144 Pearson 0.6970527954914798 Kendall 0.5216352306126649
with ligands RMSE_G 1.1081775612428448 Spearman 0.6577813222128972 Pearson 0.6708501762033375 Kendall 0.4888278707113563
 
    
Epoch 4  Loss 0.01883837864512489
Training Set mae 0.5511033194405692
Training Set rmse 0.628972137799811
Epoch 4
without ligands RMSE_G 1.0605113521565037 Spearman 0.7009979535084 Pearson 0.6988178382572542 Kendall 0.5265796403815055
with ligands RMSE_G 1.0554216510999619 Spearman 0.6611294651998854 Pearson 0.6714120471888737 Kendall 0.4920228241146985
 
    
Epoch 5  Loss 0.026816036020006453
Training Set mae 0.6128167197817848
Training Set rmse 0.7504243709741313
Epoch 5
without ligands RMSE_G 1.0481187000553946 Spearman 0.70272272878944 Pearson 0.6986650771037679 Kendall 0.5315240501503459
with ligands RMSE_G 1.0444990383719102 Spearman 0.6696285973976244 Pearson 0.6703494720594039 Kendall 0.501607684324725
 
    
Epoch 6  Loss 0.0274428129196167
Training Set mae 0.6700320470900762
Training Set rmse 0.7591436471370774
Epoch 6
without ligands RMSE_G 1.0516005791341008 Spearman 0.69434524885296 Pearson 0.6964112260256768 Kendall 0.5216352306126649
with ligands RMSE_G 1.0483973571962806 Spearman 0.6610006904696165 Pearson 0.6669325003666451 Kendall 0.4920228241146985
 
    
Epoch 7  Loss 0.02600804680869693
Training Set mae 0.6475884573800224
Training Set rmse 0.7390324506504573
Epoch 7
without ligands RMSE_G 1.0545694036048163 Spearman 0.7046939005392 Pearson 0.6939499364144849 Kendall 0.5166908208438246
with ligands RMSE_G 1.051654413165551 Spearman 0.6608719157393478 Pearson 0.6636647254975389 Kendall 0.4856329173080141
 
    
Epoch 8  Loss 0.024679961658659436
Training Set mae 0.6463833763485863
Training Set rmse 0.7199161144617799
Epoch 8
without ligands RMSE_G 1.0548865351456236 Spearman 0.71627453456904 Pearson 0.6917591442293055 Kendall 0.5315240501503459
with ligands RMSE_G 1.0519710025415905 Spearman 0.6692422732068181 Pearson 0.6612764063774234 Kendall 0.4984127309213829
 
    
Epoch 9  Loss 0.02774710882277716
Training Set mae 0.6786808740525019
Training Set rmse 0.7633408709602285
Epoch 9
without ligands RMSE_G 1.053709805686459 Spearman 0.71676732750648 Pearson 0.6889671959507615 Kendall 0.5315240501503459
with ligands RMSE_G 1.0506505016536716 Spearman 0.6692422732068181 Pearson 0.6582967097447164 Kendall 0.4952177775180407
 
Stop Training
