# Supplementary material for: Computing the relative binding affinity of ligands based on a pairwise binding comparison network
Source: Nat Comput Sci. 2023 Oct 19;3(10):860–72. doi: 10.1038/s43588-023-00529-9 (PMC10766524; doi:10.1038/s43588-023-00529-9)
Supplement: Supplementary file 9 — Statistical source data. [file 43588_2023_529_MOESM9_ESM.zip › source_data_figure3/finetune_results/Bace/ref7_results/9_record.txt]

without ligands RMSE_G 0.9571920443520906 Spearman 0.6047314682218119 Pearson 0.6183326272145888 Kendall 0.4405994584128753
with ligands RMSE_G 0.9651910497799663 Spearman 0.5545039885373405 Pearson 0.6061711842444714 Kendall 0.39297926861109034
 
    
Epoch 0  Loss 0.02594912052154541
Training Set mae 0.6192072459629604
Training Set rmse 0.7381947592399241
Epoch 0
without ligands RMSE_G 0.9895457720849059 Spearman 0.6108921392509665 Pearson 0.6508898935247506 Kendall 0.4405994584128753
with ligands RMSE_G 0.9829657082909657 Spearman 0.5631318954653484 Pearson 0.638337684725588 Kendall 0.39617422201443253
 
    
Epoch 1  Loss 0.020741657132194155
Training Set mae 0.5775165557861328
Training Set rmse 0.6599809118706025
Epoch 1
without ligands RMSE_G 1.0168985595589948 Spearman 0.6232134813092756 Pearson 0.6810052450197722 Kendall 0.46535223697539635
with ligands RMSE_G 1.0089995482283187 Spearman 0.5861825721834589 Pearson 0.6624854639780863 Kendall 0.4281237560478545
 
    
Epoch 2  Loss 0.02707040026074364
Training Set mae 0.6142055874779111
Training Set rmse 0.7539750676496537
Epoch 2
without ligands RMSE_G 1.0905671199842288 Spearman 0.6387383723027451 Pearson 0.69159183034293 Kendall 0.4851544598254133
with ligands RMSE_G 1.0812401504929938 Spearman 0.6004765672432928 Pearson 0.6700361590291997 Kendall 0.4472934764679077
 
    
Epoch 3  Loss 0.03203427223932175
Training Set mae 0.7044243585495722
Training Set rmse 0.8201949331585892
Epoch 3
without ligands RMSE_G 1.0302603746192134 Spearman 0.6564811048667103 Pearson 0.7005331283945114 Kendall 0.5148577941004385
with ligands RMSE_G 1.0244837367365565 Spearman 0.608331825789688 Pearson 0.6749963933394248 Kendall 0.4632682434846187
 
    
Epoch 4  Loss 0.02500508228937785
Training Set mae 0.5937410082135882
Training Set rmse 0.7246424966458631
Epoch 4
without ligands RMSE_G 0.9561439746302534 Spearman 0.7025629241647864 Pearson 0.7062005309668753 Kendall 0.5346600169504554
with ligands RMSE_G 0.9554005028717296 Spearman 0.6361471675277431 Pearson 0.6772849041730324 Kendall 0.4728531036946453
 
    
Epoch 5  Loss 0.03554584582646688
Training Set mae 0.703801745460147
Training Set rmse 0.8639807732509946
Epoch 5
without ligands RMSE_G 0.892567396842276 Spearman 0.715623546746594 Pearson 0.7077835253361813 Kendall 0.5445611283754639
with ligands RMSE_G 0.8943255052551963 Spearman 0.6451613986465573 Pearson 0.6778319546081706 Kendall 0.47924301050132967
 
    
Epoch 6  Loss 0.0274552929969061
Training Set mae 0.6291230519612631
Training Set rmse 0.7593162422688879
Epoch 6
without ligands RMSE_G 0.8602740440777351 Spearman 0.7119271441291013 Pearson 0.7066780455775797 Kendall 0.5445611283754639
with ligands RMSE_G 0.8634049603148053 Spearman 0.6455477228373636 Pearson 0.6767602528467979 Kendall 0.47924301050132967
 
    
Epoch 7  Loss 0.02199416785013108
Training Set mae 0.5619022732689267
Training Set rmse 0.6796157038978262
Epoch 7
without ligands RMSE_G 0.8407121739512157 Spearman 0.7119271441291013 Pearson 0.7052707212345043 Kendall 0.5445611283754639
with ligands RMSE_G 0.8444656467653366 Spearman 0.6535317561140277 Pearson 0.6756903174004798 Kendall 0.4856329173080141
 
    
Epoch 8  Loss 0.02868752252487909
Training Set mae 0.6496299107869467
Training Set rmse 0.7761687786960133
Epoch 8
without ligands RMSE_G 0.8288481422261066 Spearman 0.7116807172879351 Pearson 0.7012784456009588 Kendall 0.5396105726629596
with ligands RMSE_G 0.8320659873141718 Spearman 0.6606143662788102 Pearson 0.6724386692975264 Kendall 0.4856329173080141
 
    
Epoch 9  Loss 0.019381435144515263
Training Set mae 0.5321195693243117
Training Set rmse 0.6379734507354037
Epoch 9
without ligands RMSE_G 0.826194368789624 Spearman 0.7042879120529497 Pearson 0.6922200115696813 Kendall 0.5346600169504554
with ligands RMSE_G 0.827822718676302 Spearman 0.6557209265285968 Pearson 0.6651920049289817 Kendall 0.47924301050132967
 
Stop Training
