# Supplementary material for: Computing the relative binding affinity of ligands based on a pairwise binding comparison network
Source: Nat Comput Sci. 2023 Oct 19;3(10):860–72. doi: 10.1038/s43588-023-00529-9 (PMC10766524; doi:10.1038/s43588-023-00529-9)
Supplement: Supplementary file 9 — Statistical source data. [file 43588_2023_529_MOESM9_ESM.zip › source_data_figure3/finetune_results/Bace/ref8_results/0_record.txt]

without ligands RMSE_G 0.8776413716698578 Spearman 0.5541410460451748 Pearson 0.605907562133871 Kendall 0.3904413457159019
with ligands RMSE_G 0.8717911071929435 Spearman 0.5318396360100363 Pearson 0.6100777025512703 Kendall 0.3738095481910372
 
    
Epoch 0  Loss 0.02746860044343131
Training Set mae 0.7314415659223285
Training Set rmse 0.8769953029101017
Epoch 0
without ligands RMSE_G 0.8472018445933078 Spearman 0.5982204474351318 Pearson 0.651144403978683 Kendall 0.4223141086314858
with ligands RMSE_G 0.8387841138113513 Spearman 0.5671239121036803 Pearson 0.6472342119512111 Kendall 0.402564128821117
 
    
Epoch 1  Loss 0.014713555574417114
Training Set mae 0.5338877269199916
Training Set rmse 0.6418563227497106
Epoch 1
without ligands RMSE_G 0.8380822897707093 Spearman 0.6395619978070792 Pearson 0.6806969691623482 Kendall 0.4648111258522642
with ligands RMSE_G 0.8354508089745157 Spearman 0.6132252655399014 Pearson 0.6669366128158266 Kendall 0.4472934764679077
 
    
Epoch 2  Loss 0.016650104096957614
Training Set mae 0.5396571840558734
Training Set rmse 0.6827905287859989
Epoch 2
without ligands RMSE_G 0.8426585524595563 Spearman 0.6710472845141914 Pearson 0.687594435763019 Kendall 0.4860596344626534
with ligands RMSE_G 0.8438744990020692 Spearman 0.6321551508894112 Pearson 0.6686419613797567 Kendall 0.4600732900812765
 
    
Epoch 3  Loss 0.013660731060164315
Training Set mae 0.5278940200805664
Training Set rmse 0.6184662029082536
Epoch 3
without ligands RMSE_G 0.8520449126479612 Spearman 0.6685832185979826 Pearson 0.6867706844387699 Kendall 0.49137176161525076
with ligands RMSE_G 0.8566809927631681 Spearman 0.6255876396457037 Pearson 0.66484337369806 Kendall 0.4536833832745921
 
    
Epoch 4  Loss 0.012261894132409776
Training Set mae 0.46176001003810335
Training Set rmse 0.5859462483070877
Epoch 4
without ligands RMSE_G 0.8692742066925926 Spearman 0.6710472845141914 Pearson 0.6833643560025342 Kendall 0.5019960159204453
with ligands RMSE_G 0.8791093549736699 Spearman 0.6277768100602729 Pearson 0.6598965843421447 Kendall 0.4632682434846187
 
    
Epoch 5  Loss 0.01569850210632597
Training Set mae 0.5481414794921875
Training Set rmse 0.6629917263245483
Epoch 5
without ligands RMSE_G 0.8861342036768435 Spearman 0.6954141585744782 Pearson 0.6797274180129644 Kendall 0.5179323973782372
with ligands RMSE_G 0.8996211936860677 Spearman 0.6420708051201067 Pearson 0.6562491258165855 Kendall 0.4728531036946453
 
    
Epoch 6  Loss 0.019533970526286533
Training Set mae 0.5857308251517159
Training Set rmse 0.7395614631023743
Epoch 6
without ligands RMSE_G 0.8966216268867507 Spearman 0.6910335969456626 Pearson 0.6771880260922128 Kendall 0.5179323973782372
with ligands RMSE_G 0.9123204948761118 Spearman 0.6571374485615533 Pearson 0.6536800901880263 Kendall 0.4856329173080141
 
    
Epoch 7  Loss 0.017945745161601474
Training Set mae 0.5362613882337298
Training Set rmse 0.7088588346736907
Epoch 7
without ligands RMSE_G 0.8995028474199819 Spearman 0.6907598118438616 Pearson 0.6750235710489504 Kendall 0.5179323973782372
with ligands RMSE_G 0.9157574042055183 Spearman 0.6562360254496719 Pearson 0.6524851759378317 Kendall 0.4824379639046719
 
    
Epoch 8  Loss 0.01345862980399813
Training Set mae 0.4951009750366211
Training Set rmse 0.613874264996159
Epoch 8
without ligands RMSE_G 0.8864141812995576 Spearman 0.685831680011444 Pearson 0.6750083859536657 Kendall 0.5179323973782372
with ligands RMSE_G 0.9004008273191226 Spearman 0.6549482781469842 Pearson 0.65360547272578 Kendall 0.4888278707113563
 
    
Epoch 9  Loss 0.013459727168083191
Training Set mae 0.5190117018563407
Training Set rmse 0.6138992874743231
Epoch 9
without ligands RMSE_G 0.8707100318544636 Spearman 0.685831680011444 Pearson 0.6764591517316453 Kendall 0.5179323973782372
with ligands RMSE_G 0.8809815266598899 Spearman 0.6549482781469842 Pearson 0.6563703514846629 Kendall 0.4888278707113563
 
Stop Training
