# Supplementary material for: Computing the relative binding affinity of ligands based on a pairwise binding comparison network
Source: Nat Comput Sci. 2023 Oct 19;3(10):860–72. doi: 10.1038/s43588-023-00529-9 (PMC10766524; doi:10.1038/s43588-023-00529-9)
Supplement: Supplementary file 9 — Statistical source data. [file 43588_2023_529_MOESM9_ESM.zip › source_data_figure3/finetune_results/Bace/ref8_results/1_record.txt]

without ligands RMSE_G 0.7857915057349333 Spearman 0.5031499918247351 Pearson 0.5681823919731429 Kendall 0.35201126454070086
with ligands RMSE_G 0.7313591721176792 Spearman 0.5345439053456805 Pearson 0.6120202287719811 Kendall 0.37700450159437937
 
    
Epoch 0  Loss 0.01805282916341509
Training Set mae 0.5238674708775112
Training Set rmse 0.7109706038548458
Epoch 0
without ligands RMSE_G 0.7450048060634109 Spearman 0.49000290439545513 Pearson 0.5614067732720236 Kendall 0.35734476854889324
with ligands RMSE_G 0.6852532350789368 Spearman 0.5116220033578388 Pearson 0.6100552896978837 Kendall 0.38339440840106376
 
    
Epoch 1  Loss 0.010299477194036757
Training Set mae 0.44590745653424946
Training Set rmse 0.5370152299288676
Epoch 1
without ligands RMSE_G 0.7529586252500705 Spearman 0.5152014886349083 Pearson 0.5896435363491732 Kendall 0.37867878458166304
with ligands RMSE_G 0.7004504090390333 Spearman 0.5329986085824553 Pearson 0.6313231695749955 Kendall 0.3993691754177748
 
    
Epoch 2  Loss 0.007461088576487133
Training Set mae 0.3587922028132847
Training Set rmse 0.45706724367479945
Epoch 2
without ligands RMSE_G 0.755612828640013 Spearman 0.5488909001724382 Pearson 0.6172126113284543 Kendall 0.40534630462262516
with ligands RMSE_G 0.7086241838450067 Spearman 0.5637757691166922 Pearson 0.6510150236511779 Kendall 0.4249288026445124
 
    
Epoch 3  Loss 0.008890881070068904
Training Set mae 0.3870377540588379
Training Set rmse 0.4989435410840644
Epoch 3
without ligands RMSE_G 0.7775626811230751 Spearman 0.5680637360068049 Pearson 0.624334629309571 Kendall 0.41067980863081766
with ligands RMSE_G 0.734574167249272 Spearman 0.5848948248807712 Pearson 0.6560926989792992 Kendall 0.4249288026445124
 
    
Epoch 4  Loss 0.007650338113307953
Training Set mae 0.3872781821659633
Training Set rmse 0.4628276724658961
Epoch 4
without ligands RMSE_G 0.7863129768824695 Spearman 0.5691593266259115 Pearson 0.6230548433895532 Kendall 0.4160133126390101
with ligands RMSE_G 0.7446738840816233 Spearman 0.5969996495260359 Pearson 0.656123282260679 Kendall 0.4345136628545389
 
    
Epoch 5  Loss 0.00824682042002678
Training Set mae 0.3845297949654715
Training Set rmse 0.48053196082522737
Epoch 5
without ligands RMSE_G 0.7790279190872298 Spearman 0.5812108234360849 Pearson 0.6215728142340516 Kendall 0.4160133126390101
with ligands RMSE_G 0.7376481203124812 Spearman 0.6161870843360833 Pearson 0.6547608278191923 Kendall 0.4440985230645655
 
    
Epoch 6  Loss 0.007626025804451534
Training Set mae 0.3714678628104074
Training Set rmse 0.4620916773402961
Epoch 6
without ligands RMSE_G 0.7580668664632252 Spearman 0.6102439748424114 Pearson 0.6209777996286673 Kendall 0.4373473286717798
with ligands RMSE_G 0.7149935776370983 Spearman 0.6360183927974744 Pearson 0.6532145072198003 Kendall 0.4600732900812765
 
    
Epoch 7  Loss 0.005993273109197617
Training Set mae 0.3318298544202532
Training Set rmse 0.40964818095088873
Epoch 7
without ligands RMSE_G 0.7543994724268918 Spearman 0.6102439748424114 Pearson 0.6166609588082705 Kendall 0.4480143366881647
with ligands RMSE_G 0.7106540529444028 Spearman 0.6383363379423124 Pearson 0.6487491247000635 Kendall 0.4696581502913031
 
    
Epoch 8  Loss 0.005703234778983253
Training Set mae 0.3253074714115688
Training Set rmse 0.3996130220917721
Epoch 8
without ligands RMSE_G 0.7507787705797332 Spearman 0.6272256294385647 Pearson 0.6118392025421454 Kendall 0.4586813447045496
with ligands RMSE_G 0.7060452964440999 Spearman 0.6446462997254823 Pearson 0.6439634836690689 Kendall 0.4664631968879609
 
    
Epoch 9  Loss 0.008774055966309138
Training Set mae 0.3947075435093471
Training Set rmse 0.49565467241238836
Epoch 9
without ligands RMSE_G 0.7616511428976436 Spearman 0.6291429130220013 Pearson 0.6018224720136232 Kendall 0.464014848712742
with ligands RMSE_G 0.7180580142998689 Spearman 0.6534029813837589 Pearson 0.635424732220547 Kendall 0.4760480570979875
 
Stop Training
