# Supplementary material for: Computing the relative binding affinity of ligands based on a pairwise binding comparison network
Source: Nat Comput Sci. 2023 Oct 19;3(10):860–72. doi: 10.1038/s43588-023-00529-9 (PMC10766524; doi:10.1038/s43588-023-00529-9)
Supplement: Supplementary file 9 — Statistical source data. [file 43588_2023_529_MOESM9_ESM.zip › source_data_figure3/finetune_results/Bace/ref8_results/2_record.txt]

without ligands RMSE_G 0.9654820271403266 Spearman 0.7119387705065243 Pearson 0.7504950347688656 Kendall 0.5212839702305554
with ligands RMSE_G 0.9853285820743606 Spearman 0.5295216908651984 Pearson 0.6072034664768672 Kendall 0.370614594787695
 
    
Epoch 0  Loss 0.04221758672169277
Training Set mae 0.9180886404854911
Training Set rmse 1.0872407250225686
Epoch 0
without ligands RMSE_G 0.8648117595116016 Spearman 0.7467142412197276 Pearson 0.7752667103642041 Kendall 0.5478800911606858
with ligands RMSE_G 0.9014751421783771 Spearman 0.569055533057712 Pearson 0.6421642108095922 Kendall 0.40575908222445917
 
    
Epoch 1  Loss 0.024946344750268117
Training Set mae 0.6473729951041085
Training Set rmse 0.8357617100451592
Epoch 1
without ligands RMSE_G 0.8502111884958143 Spearman 0.7587624357975303 Pearson 0.7914191556028807 Kendall 0.5691569879047901
with ligands RMSE_G 0.890844319745394 Spearman 0.5801301598608265 Pearson 0.6642887179172682 Kendall 0.4185388958378279
 
    
Epoch 2  Loss 0.014112383127212524
Training Set mae 0.4962817600795201
Training Set rmse 0.6286069602955826
Epoch 2
without ligands RMSE_G 0.8414878666619637 Spearman 0.7872399866177914 Pearson 0.7981469596134327 Kendall 0.6010723330209465
with ligands RMSE_G 0.8870656201384175 Spearman 0.6136115897307077 Pearson 0.673196433750497 Kendall 0.4472934764679077
 
    
Epoch 3  Loss 0.02085359181676592
Training Set mae 0.6563542229788644
Training Set rmse 0.764133836300782
Epoch 3
without ligands RMSE_G 0.8397201859246273 Spearman 0.7932640839066927 Pearson 0.7984663638083028 Kendall 0.6117107813929987
with ligands RMSE_G 0.8876323718784914 Spearman 0.628291908981348 Pearson 0.6754481073949483 Kendall 0.4632682434846187
 
    
Epoch 4  Loss 0.018975498420851573
Training Set mae 0.5856366838727679
Training Set rmse 0.7289128413184914
Epoch 4
without ligands RMSE_G 0.821976973779316 Spearman 0.8069552141087413 Pearson 0.7973112933154795 Kendall 0.632987678137103
with ligands RMSE_G 0.8667766659420204 Spearman 0.6394953105147313 Pearson 0.6761475991370194 Kendall 0.4760480570979875
 
    
Epoch 5  Loss 0.014975333852427346
Training Set mae 0.5108505657741002
Training Set rmse 0.6475409976291008
Epoch 5
without ligands RMSE_G 0.8018358790284347 Spearman 0.8151698922299704 Pearson 0.7955860314960499 Kendall 0.6383069023231291
with ligands RMSE_G 0.8373847318116737 Spearman 0.6492821900151581 Pearson 0.6771357092301166 Kendall 0.4856329173080141
 
    
Epoch 6  Loss 0.011040453399930681
Training Set mae 0.4347145898001535
Training Set rmse 0.5559970127331266
Epoch 6
without ligands RMSE_G 0.7923788598889056 Spearman 0.8151698922299704 Pearson 0.7926228534931177 Kendall 0.6383069023231291
with ligands RMSE_G 0.8189299596376017 Spearman 0.6432297776925258 Pearson 0.6758677005588136 Kendall 0.4760480570979875
 
    
Epoch 7  Loss 0.013086069907460893
Training Set mae 0.5047546795436314
Training Set rmse 0.6053180559788017
Epoch 7
without ligands RMSE_G 0.7882028646619772 Spearman 0.8258489737875683 Pearson 0.7893773304804922 Kendall 0.6489453506951812
with ligands RMSE_G 0.8062485361296993 Spearman 0.6521152340810711 Pearson 0.6735910868537165 Kendall 0.4856329173080141
 
    
Epoch 8  Loss 0.010142956461225237
Training Set mae 0.42268385205950054
Training Set rmse 0.5329190969409974
Epoch 8
without ligands RMSE_G 0.7880591804593039 Spearman 0.8225631025390766 Pearson 0.7860299715934553 Kendall 0.6436261265091552
with ligands RMSE_G 0.798257845097811 Spearman 0.647608118521664 Pearson 0.6718815667796183 Kendall 0.47924301050132967
 
    
Epoch 9  Loss 0.01158904390675681
Training Set mae 0.450164863041469
Training Set rmse 0.5696430495006
Epoch 9
without ligands RMSE_G 0.7902530248739555 Spearman 0.8173604730622981 Pearson 0.7813392589829637 Kendall 0.6383069023231291
with ligands RMSE_G 0.7957858220204198 Spearman 0.6563648001799407 Pearson 0.6675781872796162 Kendall 0.4888278707113563
 
Stop Training
