# Supplementary material for: Computing the relative binding affinity of ligands based on a pairwise binding comparison network
Source: Nat Comput Sci. 2023 Oct 19;3(10):860–72. doi: 10.1038/s43588-023-00529-9 (PMC10766524; doi:10.1038/s43588-023-00529-9)
Supplement: Supplementary file 9 — Statistical source data. [file 43588_2023_529_MOESM9_ESM.zip › source_data_figure3/finetune_results/Bace/ref8_results/3_record.txt]

without ligands RMSE_G 0.895823115704485 Spearman 0.5869148864859769 Pearson 0.6271995274293342 Kendall 0.4350147929541407
with ligands RMSE_G 0.8814299724560587 Spearman 0.5569507084124472 Pearson 0.6190939345666253 Kendall 0.39617422201443253
 
    
Epoch 0  Loss 0.025649238909993852
Training Set mae 0.7400180271693638
Training Set rmse 0.8474542353218129
Epoch 0
without ligands RMSE_G 0.8498207843370715 Spearman 0.5242266826588833 Pearson 0.6197871942484874 Kendall 0.40848950070083945
with ligands RMSE_G 0.8318759336549799 Spearman 0.5073724372589693 Pearson 0.6202728417204403 Kendall 0.38339440840106376
 
    
Epoch 1  Loss 0.02160979381629399
Training Set mae 0.6633385249546596
Training Set rmse 0.7778651562522799
Epoch 1
without ligands RMSE_G 0.9078480724593786 Spearman 0.49712566877730135 Pearson 0.597002307674655 Kendall 0.40848950070083945
with ligands RMSE_G 0.888255641559928 Spearman 0.48960152448187844 Pearson 0.5984525517797799 Kendall 0.37700450159437937
 
    
Epoch 2  Loss 0.017664901912212372
Training Set mae 0.5820421491350446
Training Set rmse 0.7032902841214459
Epoch 2
without ligands RMSE_G 0.9087524879792258 Spearman 0.48617576417868236 Pearson 0.6160441566693702 Kendall 0.3819642084475382
with ligands RMSE_G 0.8923211258052789 Spearman 0.4943661895018231 Pearson 0.6132943241970618 Kendall 0.36422468798101054
 
    
Epoch 3  Loss 0.013904820595468794
Training Set mae 0.4918452671595982
Training Set rmse 0.623967107408939
Epoch 3
without ligands RMSE_G 0.8813003389066478 Spearman 0.5299753825731582 Pearson 0.6434660572440598 Kendall 0.40848950070083945
with ligands RMSE_G 0.8683856257556419 Spearman 0.5386646967142813 Pearson 0.6371915868854058 Kendall 0.3993691754177748
 
    
Epoch 4  Loss 0.014040049697671617
Training Set mae 0.5002803802490234
Training Set rmse 0.6269939224285842
Epoch 4
without ligands RMSE_G 0.8343563272957152 Spearman 0.5745962438125306 Pearson 0.6657467838788408 Kendall 0.44562490985546116
with ligands RMSE_G 0.8234279153403891 Spearman 0.5734338738868503 Pearson 0.6563360969757502 Kendall 0.4217338492411701
 
    
Epoch 5  Loss 0.02229140273162297
Training Set mae 0.6201105798993792
Training Set rmse 0.7900375104832009
Epoch 5
without ligands RMSE_G 0.792100834266763 Spearman 0.6444018856287265 Pearson 0.6815557982323001 Kendall 0.48276031901008293
with ligands RMSE_G 0.7816765854035913 Spearman 0.6097483478226445 Pearson 0.6674493799939968 Kendall 0.4409035696612233
 
    
Epoch 6  Loss 0.012670599988528661
Training Set mae 0.46064962659563335
Training Set rmse 0.5956314222435325
Epoch 6
without ligands RMSE_G 0.7746336106828591 Spearman 0.659731752066793 Pearson 0.6894825473845376 Kendall 0.48276031901008293
with ligands RMSE_G 0.7636217752947477 Spearman 0.621466848277103 Pearson 0.6703251064754767 Kendall 0.4440985230645655
 
    
Epoch 7  Loss 0.01660169448171343
Training Set mae 0.5633090564182827
Training Set rmse 0.6817972047889882
Epoch 7
without ligands RMSE_G 0.7755070345223121 Spearman 0.6734191328150668 Pearson 0.6896162014187984 Kendall 0.4986754943620637
with ligands RMSE_G 0.7631279709641334 Spearman 0.6421995798503756 Pearson 0.6661765486238707 Kendall 0.4696581502913031
 
    
Epoch 8  Loss 0.011370039411953517
Training Set mae 0.45175136838640484
Training Set rmse 0.5642349492807502
Epoch 8
without ligands RMSE_G 0.786298117763095 Spearman 0.6854640278735477 Pearson 0.6846164241307091 Kendall 0.4986754943620637
with ligands RMSE_G 0.7726378614105922 Spearman 0.6521152340810711 Pearson 0.6588266714308774 Kendall 0.4760480570979875
 
    
Epoch 9  Loss 0.009788969797747476
Training Set mae 0.4145077977861677
Training Set rmse 0.523537144398089
Epoch 9
without ligands RMSE_G 0.800379632495854 Spearman 0.6701341614354811 Pearson 0.6765402819587866 Kendall 0.48276031901008293
with ligands RMSE_G 0.7860695666503086 Spearman 0.6532742066534901 Pearson 0.6496034706679862 Kendall 0.47924301050132967
 
Stop Training
