# Supplementary material for: Computing the relative binding affinity of ligands based on a pairwise binding comparison network
Source: Nat Comput Sci. 2023 Oct 19;3(10):860–72. doi: 10.1038/s43588-023-00529-9 (PMC10766524; doi:10.1038/s43588-023-00529-9)
Supplement: Supplementary file 9 — Statistical source data. [file 43588_2023_529_MOESM9_ESM.zip › source_data_figure3/finetune_results/Bace/ref8_results/4_record.txt]

without ligands RMSE_G 0.8872628289952458 Spearman 0.4800002882344499 Pearson 0.6027971746705693 Kendall 0.3177708873188251
with ligands RMSE_G 0.851286553145199 Spearman 0.5443307848461074 Pearson 0.6156798227616902 Kendall 0.38339440840106376
 
    
Epoch 0  Loss 0.015531169516699654
Training Set mae 0.5446372372763497
Training Set rmse 0.6594488072911284
Epoch 0
without ligands RMSE_G 0.8478277213626811 Spearman 0.5282194952717006 Pearson 0.6404064107388975 Kendall 0.360496384773457
with ligands RMSE_G 0.806948251249733 Spearman 0.5891443909796407 Pearson 0.6504548225896332 Kendall 0.4217338492411701
 
    
Epoch 1  Loss 0.010432722313063485
Training Set mae 0.4396463121686663
Training Set rmse 0.5404777509027822
Epoch 1
without ligands RMSE_G 0.8768445608472405 Spearman 0.5646578733168958 Pearson 0.6638521629690064 Kendall 0.39788119504625996
with ligands RMSE_G 0.8341369402554137 Spearman 0.611164869855601 Pearson 0.668808606970541 Kendall 0.4440985230645655
 
    
Epoch 2  Loss 0.007519114230360303
Training Set mae 0.3926041466849191
Training Set rmse 0.4588411333758828
Epoch 2
without ligands RMSE_G 0.8389841764177286 Spearman 0.6013702241293479 Pearson 0.6712505165571874 Kendall 0.4299253181372339
with ligands RMSE_G 0.7983414969268935 Spearman 0.6385938874028498 Pearson 0.6734043018828612 Kendall 0.4664631968879609
 
    
Epoch 3  Loss 0.006218746304512024
Training Set mae 0.3565951074872698
Training Set rmse 0.41728274348622113
Epoch 3
without ligands RMSE_G 0.8270259089434213 Spearman 0.5958907687842058 Pearson 0.6704916840018158 Kendall 0.42458463095540494
with ligands RMSE_G 0.7869646593365144 Spearman 0.6347306454947866 Pearson 0.6714550834553582 Kendall 0.4664631968879609
 
    
Epoch 4  Loss 0.007252422826630729
Training Set mae 0.37792876788548063
Training Set rmse 0.45063048124900645
Epoch 4
without ligands RMSE_G 0.8229705907476794 Spearman 0.6046578973364332 Pearson 0.6680237597825326 Kendall 0.4352660053190629
with ligands RMSE_G 0.7829905139965504 Spearman 0.6393665357844626 Pearson 0.6681483916459398 Kendall 0.4728531036946453
 
    
Epoch 5  Loss 0.006533809538398471
Training Set mae 0.35983201435634066
Training Set rmse 0.42772264955975836
Epoch 5
without ligands RMSE_G 0.873310040610053 Spearman 0.591233231740835 Pearson 0.6619348894041854 Kendall 0.41924394377357593
with ligands RMSE_G 0.8327771474737172 Spearman 0.6331853487315614 Pearson 0.6614680776972264 Kendall 0.4632682434846187
 
    
Epoch 6  Loss 0.010427818766662053
Training Set mae 0.4443565777369908
Training Set rmse 0.5403507233077091
Epoch 6
without ligands RMSE_G 0.908686113381406 Spearman 0.5958907687842058 Pearson 0.6535710075595124 Kendall 0.41924394377357593
with ligands RMSE_G 0.8677916365661916 Spearman 0.6306098541261859 Pearson 0.6532390886777244 Kendall 0.4600732900812765
 
    
Epoch 7  Loss 0.006461571902036667
Training Set mae 0.3518452984946115
Training Set rmse 0.4253516273282785
Epoch 7
without ligands RMSE_G 0.9152338304441546 Spearman 0.6120551620523751 Pearson 0.646645674763529 Kendall 0.4406066925008919
with ligands RMSE_G 0.8737908542340345 Spearman 0.6385938874028498 Pearson 0.6465972112274585 Kendall 0.4664631968879609
 
    
Epoch 8  Loss 0.008643836847373418
Training Set mae 0.37874596459524973
Training Set rmse 0.4919628227356533
Epoch 8
without ligands RMSE_G 0.9011089130073334 Spearman 0.6139729714231749 Pearson 0.6404974110738323 Kendall 0.44594737968272086
with ligands RMSE_G 0.8590957253155462 Spearman 0.6431010029622569 Pearson 0.6407706288353705 Kendall 0.4728531036946453
 
    
Epoch 9  Loss 0.0050665901175567084
Training Set mae 0.30650172914777485
Training Set rmse 0.37664906897913675
Epoch 9
without ligands RMSE_G 0.8724786722605821 Spearman 0.6068496794744901 Pearson 0.6354103115271599 Kendall 0.44594737968272086
with ligands RMSE_G 0.8300329271576158 Spearman 0.6321551508894112 Pearson 0.6360134325372107 Kendall 0.4632682434846187
 
Stop Training
