# Supplementary material for: Computing the relative binding affinity of ligands based on a pairwise binding comparison network
Source: Nat Comput Sci. 2023 Oct 19;3(10):860–72. doi: 10.1038/s43588-023-00529-9 (PMC10766524; doi:10.1038/s43588-023-00529-9)
Supplement: Supplementary file 9 — Statistical source data. [file 43588_2023_529_MOESM9_ESM.zip › source_data_figure3/finetune_results/Bace/ref8_results/5_record.txt]

without ligands RMSE_G 0.9447173286059926 Spearman 0.4818520225932705 Pearson 0.5890343638179388 Kendall 0.34134425652431594
with ligands RMSE_G 0.9318619184335326 Spearman 0.5345439053456805 Pearson 0.6168703714285659 Kendall 0.37700450159437937
 
    
Epoch 0  Loss 0.027915381959506443
Training Set mae 0.6257930483136859
Training Set rmse 0.8840987797138022
Epoch 0
without ligands RMSE_G 0.8440709526450692 Spearman 0.4982881347908806 Pearson 0.590488511486396 Kendall 0.35201126454070086
with ligands RMSE_G 0.8527815831593928 Spearman 0.5693130825182495 Pearson 0.6423062230228902 Kendall 0.40575908222445917
 
    
Epoch 1  Loss 0.045994805438177924
Training Set mae 0.8753138269696917
Training Set rmse 1.1348367579169656
Epoch 1
without ligands RMSE_G 0.8520686066169085 Spearman 0.5223944326807088 Pearson 0.5932333477659467 Kendall 0.37334528057347055
with ligands RMSE_G 0.8752306250792098 Spearman 0.5819330060845893 Pearson 0.6582676306442987 Kendall 0.4217338492411701
 
    
Epoch 2  Loss 0.026742524334362576
Training Set mae 0.7097866875784737
Training Set rmse 0.8653269167471926
Epoch 2
without ligands RMSE_G 0.90785365795925 Spearman 0.5555405922792226 Pearson 0.5996680433162824 Kendall 0.4000128006144328
with ligands RMSE_G 0.9365149210354473 Spearman 0.6044685838816248 Pearson 0.6680895799265564 Kendall 0.4440985230645655
 
    
Epoch 3  Loss 0.025396975023405894
Training Set mae 0.6917790685381208
Training Set rmse 0.8432765217533426
Epoch 3
without ligands RMSE_G 0.9041740384477145 Spearman 0.5763596677295287 Pearson 0.6044603188065562 Kendall 0.41067980863081766
with ligands RMSE_G 0.9299964227117103 Spearman 0.6272617111391978 Pearson 0.6727770547848714 Kendall 0.4568783366779343
 
    
Epoch 4  Loss 0.019568064383098056
Training Set mae 0.6167384556361607
Training Set rmse 0.7402065831217979
Epoch 4
without ligands RMSE_G 0.8688088341154458 Spearman 0.5900564278942039 Pearson 0.6034005674884134 Kendall 0.42134681664720247
with ligands RMSE_G 0.8892032278708286 Spearman 0.6371773653698933 Pearson 0.6743925020804659 Kendall 0.4664631968879609
 
    
Epoch 5  Loss 0.01617288270166942
Training Set mae 0.5515289987836566
Training Set rmse 0.6729343971549677
Epoch 5
without ligands RMSE_G 0.8324505807151308 Spearman 0.5955351319600739 Pearson 0.5999637900275884 Kendall 0.42134681664720247
with ligands RMSE_G 0.8467912461166158 Spearman 0.6440024260741384 Pearson 0.674785483230199 Kendall 0.4696581502913031
 
    
Epoch 6  Loss 0.020879351666995456
Training Set mae 0.5884357179914202
Training Set rmse 0.7646056749468471
Epoch 6
without ligands RMSE_G 0.806277541656305 Spearman 0.5881388814711493 Pearson 0.5959131086337263 Kendall 0.39467929660624035
with ligands RMSE_G 0.8138414950473959 Spearman 0.6357608433369368 Pearson 0.6753784259800694 Kendall 0.4504884298712499
 
    
Epoch 7  Loss 0.018093166606766835
Training Set mae 0.5721668515886579
Training Set rmse 0.7117644430671746
Epoch 7
without ligands RMSE_G 0.7947723730854533 Spearman 0.5875910110645624 Pearson 0.5922358734230357 Kendall 0.4000128006144328
with ligands RMSE_G 0.796031123517438 Spearman 0.6348594202250555 Pearson 0.6762246676158614 Kendall 0.4536833832745921
 
    
Epoch 8  Loss 0.01785079389810562
Training Set mae 0.5539041927882603
Training Set rmse 0.7069810519805918
Epoch 8
without ligands RMSE_G 0.7912921690387392 Spearman 0.5875910110645624 Pearson 0.588057402249438 Kendall 0.4000128006144328
with ligands RMSE_G 0.7877185050456764 Spearman 0.6348594202250555 Pearson 0.6768326964403054 Kendall 0.4536833832745921
 
    
Epoch 9  Loss 0.014281032340867179
Training Set mae 0.5416023050035749
Training Set rmse 0.6323518775407658
Epoch 9
without ligands RMSE_G 0.7932702244185909 Spearman 0.5914261039106714 Pearson 0.5839722469261235 Kendall 0.40534630462262516
with ligands RMSE_G 0.7848829252243199 Spearman 0.6376924642909685 Pearson 0.6774290216588834 Kendall 0.4568783366779343
 
Stop Training
