# Supplementary material for: Computing the relative binding affinity of ligands based on a pairwise binding comparison network
Source: Nat Comput Sci. 2023 Oct 19;3(10):860–72. doi: 10.1038/s43588-023-00529-9 (PMC10766524; doi:10.1038/s43588-023-00529-9)
Supplement: Supplementary file 9 — Statistical source data. [file 43588_2023_529_MOESM9_ESM.zip › source_data_figure3/finetune_results/Bace/ref8_results/6_record.txt]

without ligands RMSE_G 1.0025706065648206 Spearman 0.696057059472148 Pearson 0.7235401375657948 Kendall 0.5212839702305554
with ligands RMSE_G 1.0211643877613363 Spearman 0.5281051688322419 Pearson 0.616397798822331 Kendall 0.37700450159437937
 
    
Epoch 0  Loss 0.028769444142069136
Training Set mae 0.7473929268973214
Training Set rmse 0.8975212400680505
Epoch 0
without ligands RMSE_G 1.075477239116297 Spearman 0.7116649479024834 Pearson 0.7377112846518491 Kendall 0.5266031944165814
with ligands RMSE_G 1.0733208824033924 Spearman 0.561586598702123 Pearson 0.6403171607723157 Kendall 0.3993691754177748
 
    
Epoch 1  Loss 0.01923902119909014
Training Set mae 0.6000759942190987
Training Set rmse 0.733956794739735
Epoch 1
without ligands RMSE_G 1.1951537166113988 Spearman 0.7234393198762451 Pearson 0.7504422687040415 Kendall 0.5478800911606858
with ligands RMSE_G 1.182659629193529 Spearman 0.5932651823482414 Pearson 0.6623104676930508 Kendall 0.4313187094511967
 
    
Epoch 2  Loss 0.016676792076655796
Training Set mae 0.522054638181414
Training Set rmse 0.6833375037904514
Epoch 2
without ligands RMSE_G 1.296826174773163 Spearman 0.7398686761187033 Pearson 0.7540659140979257 Kendall 0.563837763718764
with ligands RMSE_G 1.2821385499648061 Spearman 0.6188913536717274 Pearson 0.6699725617608918 Kendall 0.4568783366779343
 
    
Epoch 3  Loss 0.01306083904845374
Training Set mae 0.47669785363333567
Training Set rmse 0.6047342230966268
Epoch 3
without ligands RMSE_G 1.3447922587986467 Spearman 0.7412377891389083 Pearson 0.7489114924652411 Kendall 0.563837763718764
with ligands RMSE_G 1.3318705772719406 Spearman 0.635116969685593 Pearson 0.6668651542084636 Kendall 0.4664631968879609
 
    
Epoch 4  Loss 0.014080198747771127
Training Set mae 0.47450579915727886
Training Set rmse 0.6278897645468051
Epoch 4
without ligands RMSE_G 1.3533384710908418 Spearman 0.7483571768439735 Pearson 0.7425349023714327 Kendall 0.5797954362768423
with ligands RMSE_G 1.3420000842699358 Spearman 0.6373061401001622 Pearson 0.6612930678598854 Kendall 0.4728531036946453
 
    
Epoch 5  Loss 0.013771990580218179
Training Set mae 0.533017771584647
Training Set rmse 0.620979648196046
Epoch 5
without ligands RMSE_G 1.333873301511228 Spearman 0.7467142412197276 Pearson 0.7370938337366923 Kendall 0.5797954362768423
with ligands RMSE_G 1.3235144280477549 Spearman 0.6384651126725811 Pearson 0.6560113271431365 Kendall 0.4728531036946453
 
    
Epoch 6  Loss 0.01217738858291081
Training Set mae 0.4626430443355015
Training Set rmse 0.5839236866291292
Epoch 6
without ligands RMSE_G 1.290745767980227 Spearman 0.7579409679854074 Pearson 0.7325304057175842 Kendall 0.5904338846488943
with ligands RMSE_G 1.281140827429779 Spearman 0.6458052722979012 Pearson 0.6514125227947 Kendall 0.4824379639046719
 
    
Epoch 7  Loss 0.008830125842775618
Training Set mae 0.4127969060625349
Training Set rmse 0.49723586613177734
Epoch 7
without ligands RMSE_G 1.2408265237664422 Spearman 0.7560242097571206 Pearson 0.729143812474505 Kendall 0.5851146604628683
with ligands RMSE_G 1.2315049013957127 Spearman 0.6485095416335455 Pearson 0.6479427204026216 Kendall 0.4824379639046719
 
    
Epoch 8  Loss 0.008926796593836375
Training Set mae 0.37605248178754536
Training Set rmse 0.4999502872549003
Epoch 8
without ligands RMSE_G 1.1903277248932371 Spearman 0.7568456775692436 Pearson 0.7261126226410427 Kendall 0.5851146604628683
with ligands RMSE_G 1.1809893443336557 Spearman 0.6492821900151581 Pearson 0.6447726123904219 Kendall 0.4824379639046719
 
    
Epoch 9  Loss 0.009778034474168504
Training Set mae 0.4289022513798305
Training Set rmse 0.5232446311137315
Epoch 9
without ligands RMSE_G 1.1501556512090727 Spearman 0.7483571768439735 Pearson 0.7235260943437091 Kendall 0.5797954362768423
with ligands RMSE_G 1.139688978264824 Spearman 0.644775074455751 Pearson 0.6417025380254724 Kendall 0.47924301050132967
 
Stop Training
