# Supplementary material for: Computing the relative binding affinity of ligands based on a pairwise binding comparison network
Source: Nat Comput Sci. 2023 Oct 19;3(10):860–72. doi: 10.1038/s43588-023-00529-9 (PMC10766524; doi:10.1038/s43588-023-00529-9)
Supplement: Supplementary file 9 — Statistical source data. [file 43588_2023_529_MOESM9_ESM.zip › source_data_figure3/finetune_results/Bace/ref8_results/7_record.txt]

without ligands RMSE_G 0.8954485827801956 Spearman 0.5377139399371162 Pearson 0.6038380885205323 Kendall 0.3798170914107073
with ligands RMSE_G 0.857907964157622 Spearman 0.5404675429380441 Pearson 0.6175329434788038 Kendall 0.38339440840106376
 
    
Epoch 0  Loss 0.022093504667282104
Training Set mae 0.6367686816624233
Training Set rmse 0.7865227775431577
Epoch 0
without ligands RMSE_G 0.7881411868846971 Spearman 0.5563313268595825 Pearson 0.6273737426217991 Kendall 0.3904413457159019
with ligands RMSE_G 0.7692862245339408 Spearman 0.5545039885373405 Pearson 0.637493430136218 Kendall 0.39297926861109034
 
    
Epoch 1  Loss 0.022712192365101407
Training Set mae 0.6324591636657715
Training Set rmse 0.7974593213405564
Epoch 1
without ligands RMSE_G 0.7901068811307239 Spearman 0.5987680176387338 Pearson 0.6499835643703568 Kendall 0.42762623578408304
with ligands RMSE_G 0.7773273260878304 Spearman 0.5900458140915221 Pearson 0.6569549372313649 Kendall 0.4281237560478545
 
    
Epoch 2  Loss 0.01705572860581534
Training Set mae 0.5659090110233852
Training Set rmse 0.6910574389534716
Epoch 2
without ligands RMSE_G 0.8055457838653872 Spearman 0.6138261982377875 Pearson 0.662186833157868 Kendall 0.43825049008927763
with ligands RMSE_G 0.7950383917511773 Spearman 0.6124526171582888 Pearson 0.6674447492704706 Kendall 0.4440985230645655
 
    
Epoch 3  Loss 0.014553413859435491
Training Set mae 0.5365076746259417
Training Set rmse 0.6383537943623587
Epoch 3
without ligands RMSE_G 0.8254732506752949 Spearman 0.6431212041304919 Pearson 0.6672314212226685 Kendall 0.4648111258522642
with ligands RMSE_G 0.8157980738809397 Spearman 0.6400104094358063 Pearson 0.6709455184785463 Kendall 0.4728531036946453
 
    
Epoch 4  Loss 0.01486745263848986
Training Set mae 0.5216695921761649
Training Set rmse 0.6452043461825628
Epoch 4
without ligands RMSE_G 0.8241652155163273 Spearman 0.6269678831242343 Pearson 0.6657288191217636 Kendall 0.4594989986996669
with ligands RMSE_G 0.813240971700299 Spearman 0.6349881949553242 Pearson 0.6694519629459145 Kendall 0.4664631968879609
 
    
Epoch 5  Loss 0.016609212117535726
Training Set mae 0.5190145288194928
Training Set rmse 0.6819515510676892
Epoch 5
without ligands RMSE_G 0.8053349778661315 Spearman 0.6275154533278362 Pearson 0.660101304620366 Kendall 0.4594989986996669
with ligands RMSE_G 0.7922217854243113 Spearman 0.6347306454947866 Pearson 0.6642682885269882 Kendall 0.4664631968879609
 
    
Epoch 6  Loss 0.012652517429419927
Training Set mae 0.48858414377485004
Training Set rmse 0.5952062316722125
Epoch 6
without ligands RMSE_G 0.7932294760237654 Spearman 0.6272416682260352 Pearson 0.6537305126984856 Kendall 0.4541868715470696
with ligands RMSE_G 0.7784635863518392 Spearman 0.6374349148304309 Pearson 0.6587237191223584 Kendall 0.4664631968879609
 
    
Epoch 7  Loss 0.011360570788383484
Training Set mae 0.4661501816340855
Training Set rmse 0.563999961462667
Epoch 7
without ligands RMSE_G 0.7834199601511281 Spearman 0.608350496201768 Pearson 0.6459027549459437 Kendall 0.43825049008927763
with ligands RMSE_G 0.7668755337762705 Spearman 0.6244286670732847 Pearson 0.6521844704635875 Kendall 0.4568783366779343
 
    
Epoch 8  Loss 0.013250218970435006
Training Set mae 0.5088282312665667
Training Set rmse 0.6091027123090831
Epoch 8
without ligands RMSE_G 0.7798696908118775 Spearman 0.6146475535431903 Pearson 0.6380959998784371 Kendall 0.4488747443944722
with ligands RMSE_G 0.7619698223639121 Spearman 0.6387226621331187 Pearson 0.6458325235887092 Kendall 0.4728531036946453
 
    
Epoch 9  Loss 0.013259537518024445
Training Set mae 0.5016433852059501
Training Set rmse 0.6093168685070272
Epoch 9
without ligands RMSE_G 0.7783891577436277 Spearman 0.5990418027405348 Pearson 0.631704551170378 Kendall 0.43293836293668037
with ligands RMSE_G 0.7596813479571473 Spearman 0.6360183927974744 Pearson 0.640585733576904 Kendall 0.4632682434846187
 
Stop Training
