# Supplementary material for: Computing the relative binding affinity of ligands based on a pairwise binding comparison network
Source: Nat Comput Sci. 2023 Oct 19;3(10):860–72. doi: 10.1038/s43588-023-00529-9 (PMC10766524; doi:10.1038/s43588-023-00529-9)
Supplement: Supplementary file 9 — Statistical source data. [file 43588_2023_529_MOESM9_ESM.zip › source_data_figure3/finetune_results/Bace/ref8_results/8_record.txt]

without ligands RMSE_G 0.8711569223081692 Spearman 0.4121030190816612 Pearson 0.4550549575047654 Kendall 0.281918881859382
with ligands RMSE_G 0.8035241991756877 Spearman 0.532612284391649 Pearson 0.6086826582860243 Kendall 0.38019945499772156
 
    
Epoch 0  Loss 0.021361825721604482
Training Set mae 0.5693654332842145
Training Set rmse 0.7733893661603941
Epoch 0
without ligands RMSE_G 0.7833167295410038 Spearman 0.4455093767746596 Pearson 0.4872945165997908 Kendall 0.3244726753475906
with ligands RMSE_G 0.7281028545548665 Spearman 0.5586247799059413 Pearson 0.6335034275675038 Kendall 0.41214898903114355
 
    
Epoch 1  Loss 0.011390449745314462
Training Set mae 0.4526449612208775
Training Set rmse 0.5647411507265583
Epoch 1
without ligands RMSE_G 0.7208544828088846 Spearman 0.4600219747888311 Pearson 0.5161410154103773 Kendall 0.3244726753475906
with ligands RMSE_G 0.6823082423601817 Spearman 0.5771683410646448 Pearson 0.6480529592530763 Kendall 0.4249288026445124
 
    
Epoch 2  Loss 0.012873319642884391
Training Set mae 0.46234348842075895
Training Set rmse 0.6003773184056134
Epoch 2
without ligands RMSE_G 0.6974063771508083 Spearman 0.5019168332070997 Pearson 0.5473394028872829 Kendall 0.3457495720916949
with ligands RMSE_G 0.6672621083005293 Spearman 0.6192776778625337 Pearson 0.660884426001324 Kendall 0.4504884298712499
 
    
Epoch 3  Loss 0.012317814997264318
Training Set mae 0.4465478147779192
Training Set rmse 0.5872808552077127
Epoch 3
without ligands RMSE_G 0.6975504935037039 Spearman 0.5292990936111968 Pearson 0.5669363806130998 Kendall 0.3670264688357992
with ligands RMSE_G 0.6639782990669777 Spearman 0.633957997113174 Pearson 0.6662252831821972 Kendall 0.4664631968879609
 
    
Epoch 4  Loss 0.005486016826970237
Training Set mae 0.32064832959856304
Training Set rmse 0.3919291496976753
Epoch 4
without ligands RMSE_G 0.703038905774959 Spearman 0.5388828847526307 Pearson 0.5724208654856986 Kendall 0.3723456930218253
with ligands RMSE_G 0.6658483363153116 Spearman 0.6428434535017195 Pearson 0.6645554045668755 Kendall 0.4760480570979875
 
    
Epoch 5  Loss 0.006111296159880502
Training Set mae 0.356865474155971
Training Set rmse 0.41366204075513724
Epoch 5
without ligands RMSE_G 0.7323438905586256 Spearman 0.55558606359913 Pearson 0.5721901048080043 Kendall 0.3883033655799035
with ligands RMSE_G 0.6849953604122202 Spearman 0.6369198159093559 Pearson 0.6595787831827605 Kendall 0.4664631968879609
 
    
Epoch 6  Loss 0.00808887236884662
Training Set mae 0.40957375935145784
Training Set rmse 0.47590799524854954
Epoch 6
without ligands RMSE_G 0.7871586944701698 Spearman 0.555312240995089 Pearson 0.5697052344220814 Kendall 0.3936225897659296
with ligands RMSE_G 0.7265333396174696 Spearman 0.633957997113174 Pearson 0.6542767473045398 Kendall 0.4632682434846187
 
    
Epoch 7  Loss 0.005568610238177436
Training Set mae 0.3146612984793527
Training Set rmse 0.3948684395342718
Epoch 7
without ligands RMSE_G 0.8346020493936862 Spearman 0.555312240995089 Pearson 0.5658711440444649 Kendall 0.3936225897659296
with ligands RMSE_G 0.7655627161859248 Spearman 0.6370485906396246 Pearson 0.6492524873576632 Kendall 0.4632682434846187
 
    
Epoch 8  Loss 0.005688697099685669
Training Set mae 0.3313691275460379
Training Set rmse 0.3991033936102257
Epoch 8
without ligands RMSE_G 0.8479055451800168 Spearman 0.5531216601627612 Pearson 0.5621068186148083 Kendall 0.3883033655799035
with ligands RMSE_G 0.7763417048089909 Spearman 0.6334428981920989 Pearson 0.6452783259564984 Kendall 0.4568783366779343
 
    
Epoch 9  Loss 0.006608228598322187
Training Set mae 0.3188636302947998
Training Set rmse 0.43015159216033594
Epoch 9
without ligands RMSE_G 0.839682934312848 Spearman 0.5490143211021467 Pearson 0.5592549237383407 Kendall 0.3883033655799035
with ligands RMSE_G 0.7688274083472714 Spearman 0.6384651126725811 Pearson 0.6419635627722483 Kendall 0.4632682434846187
 
Stop Training
