# Supplementary material for: Computing the relative binding affinity of ligands based on a pairwise binding comparison network
Source: Nat Comput Sci. 2023 Oct 19;3(10):860–72. doi: 10.1038/s43588-023-00529-9 (PMC10766524; doi:10.1038/s43588-023-00529-9)
Supplement: Supplementary file 9 — Statistical source data. [file 43588_2023_529_MOESM9_ESM.zip › source_data_figure3/finetune_results/Bace/ref8_results/9_record.txt]

without ligands RMSE_G 0.9934926252623226 Spearman 0.639375780435667 Pearson 0.7045933832016212 Kendall 0.46809172837029467
with ligands RMSE_G 1.0162691691908914 Spearman 0.5293929161349296 Pearson 0.6134516285023722 Kendall 0.3738095481910372
 
    
Epoch 0  Loss 0.037095257214137485
Training Set mae 0.8535577229091099
Training Set rmse 1.0191502352429938
Epoch 0
without ligands RMSE_G 0.9832842762726344 Spearman 0.6612815887589447 Pearson 0.7335809882571541 Kendall 0.494687849300425
with ligands RMSE_G 0.9905243276767045 Spearman 0.549095449866052 Pearson 0.6380298722728242 Kendall 0.38978431520774814
 
    
Epoch 1  Loss 0.029466367193630764
Training Set mae 0.7317960602896554
Training Set rmse 0.9083271744678861
Epoch 1
without ligands RMSE_G 0.9999720015413808 Spearman 0.6927711882236564 Pearson 0.7482077692645831 Kendall 0.5266031944165814
with ligands RMSE_G 0.9992951141041982 Spearman 0.5832207533872771 Pearson 0.6507085811489343 Kendall 0.4249288026445124
 
    
Epoch 2  Loss 0.023624835269791738
Training Set mae 0.6183676038469587
Training Set rmse 0.8133236409815113
Epoch 2
without ligands RMSE_G 0.9813711755524854 Spearman 0.7141293513388521 Pearson 0.7599527047427047 Kendall 0.5531993153467119
with ligands RMSE_G 0.978544451315227 Spearman 0.5953255780325418 Pearson 0.6612723458853459 Kendall 0.4409035696612233
 
    
Epoch 3  Loss 0.015050216444901057
Training Set mae 0.4706029210771833
Training Set rmse 0.6491579396841013
Epoch 3
without ligands RMSE_G 0.9483296607897749 Spearman 0.7352136918500068 Pearson 0.7608620750179478 Kendall 0.5585185395327379
with ligands RMSE_G 0.9427481457899378 Spearman 0.6195352273230713 Pearson 0.6646174716393594 Kendall 0.4536833832745921
 
    
Epoch 4  Loss 0.013593089367662157
Training Set mae 0.505598613194057
Training Set rmse 0.6169331252309016
Epoch 4
without ligands RMSE_G 0.8994837493797765 Spearman 0.7442498377833588 Pearson 0.754760998937286 Kendall 0.5691569879047901
with ligands RMSE_G 0.8911647134497367 Spearman 0.62597396383651 Pearson 0.6632936428427366 Kendall 0.4568783366779343
 
    
Epoch 5  Loss 0.015737646392413547
Training Set mae 0.518688610621861
Training Set rmse 0.6638178013903602
Epoch 5
without ligands RMSE_G 0.8640611895740684 Spearman 0.7157722869630979 Pearson 0.736900939954936 Kendall 0.5266031944165814
with ligands RMSE_G 0.8515763769644803 Spearman 0.6170885074479646 Pearson 0.6538757615775886 Kendall 0.4409035696612233
 
    
Epoch 6  Loss 0.01696478681904929
Training Set mae 0.538649184363229
Training Set rmse 0.6892125981063698
Epoch 6
without ligands RMSE_G 0.8440796722921431 Spearman 0.705367028009541 Pearson 0.7199447848292442 Kendall 0.5212839702305554
with ligands RMSE_G 0.829314973990046 Spearman 0.6087181499804943 Pearson 0.6450721440089102 Kendall 0.4409035696612233
 
    
Epoch 7  Loss 0.016561037727764676
Training Set mae 0.5659448078700474
Training Set rmse 0.6809618549246805
Epoch 7
without ligands RMSE_G 0.8378338152151508 Spearman 0.705367028009541 Pearson 0.7133575844571309 Kendall 0.5212839702305554
with ligands RMSE_G 0.8219572442929534 Spearman 0.6110360951253323 Pearson 0.6417951762449647 Kendall 0.4440985230645655
 
    
Epoch 8  Loss 0.016100086271762848
Training Set mae 0.5167614391871861
Training Set rmse 0.671418196299435
Epoch 8
without ligands RMSE_G 0.8370442933448948 Spearman 0.6848303327064682 Pearson 0.7069692149732452 Kendall 0.5053262976724772
with ligands RMSE_G 0.8197711700894719 Spearman 0.599188819940605 Pearson 0.637836332365838 Kendall 0.4377086162578811
 
    
Epoch 9  Loss 0.011248847203595298
Training Set mae 0.42744384493146625
Training Set rmse 0.5612198325195709
Epoch 9
without ligands RMSE_G 0.8348653193216715 Spearman 0.7039979149893362 Pearson 0.7109916657634132 Kendall 0.5159647460445292
with ligands RMSE_G 0.8174484143938849 Spearman 0.6224970461192532 Pearson 0.6415665598761848 Kendall 0.4504884298712499
 
Stop Training
