# Supplementary material for: Computing the relative binding affinity of ligands based on a pairwise binding comparison network
Source: Nat Comput Sci. 2023 Oct 19;3(10):860–72. doi: 10.1038/s43588-023-00529-9 (PMC10766524; doi:10.1038/s43588-023-00529-9)
Supplement: Supplementary file 9 — Statistical source data. [file 43588_2023_529_MOESM9_ESM.zip › source_data_figure3/finetune_results/Bace/ref9_results/0_record.txt]

without ligands RMSE_G 0.9012464155351723 Spearman 0.5654499892466263 Pearson 0.629493106802618 Kendall 0.39025394391017637
with ligands RMSE_G 0.8943522526147261 Spearman 0.5494817740568583 Pearson 0.6198130131632938 Kendall 0.39297926861109034
 
    
Epoch 0  Loss 0.04148536092705197
Training Set mae 0.6950371795230441
Training Set rmse 0.8798541498214085
Epoch 0
without ligands RMSE_G 0.8386000273140568 Spearman 0.5926380222249892 Pearson 0.678230553263399 Kendall 0.4304271440185769
with ligands RMSE_G 0.828086765926516 Spearman 0.6008628914340991 Pearson 0.6751118842394497 Kendall 0.4440985230645655
 
    
Epoch 1  Loss 0.027099594473838806
Training Set mae 0.6141990423202515
Training Set rmse 0.7339447059488752
Epoch 1
without ligands RMSE_G 0.8262674416779636 Spearman 0.6357111980671147 Pearson 0.6920047333928946 Kendall 0.47060034412697743
with ligands RMSE_G 0.814334057279457 Spearman 0.6369198159093559 Pearson 0.6864812149506058 Kendall 0.4696581502913031
 
    
Epoch 2  Loss 0.030116510887940724
Training Set mae 0.582004600101047
Training Set rmse 0.6915472716573811
Epoch 2
without ligands RMSE_G 0.8296990544244248 Spearman 0.6497634398312124 Pearson 0.6867281040444706 Kendall 0.4878174298877205
with ligands RMSE_G 0.8177784638256211 Spearman 0.6397528599752689 Pearson 0.6812130496160608 Kendall 0.4760480570979875
 
    
Epoch 3  Loss 0.024440820846292708
Training Set mae 0.5783779488669502
Training Set rmse 0.6670762780598938
Epoch 3
without ligands RMSE_G 0.8432488742506 Spearman 0.6460976376318825 Pearson 0.6774041321299289 Kendall 0.4820784013008061
with ligands RMSE_G 0.8316082385243928 Spearman 0.6289357826326918 Pearson 0.6729101983830061 Kendall 0.4664631968879609
 
    
Epoch 4  Loss 0.022667036288314395
Training Set mae 0.5271595981385973
Training Set rmse 0.6261749667295398
Epoch 4
without ligands RMSE_G 0.8507571941845666 Spearman 0.6415153848827203 Pearson 0.6707311372151707 Kendall 0.4763393727138918
with ligands RMSE_G 0.8391911053142047 Spearman 0.6182474800203835 Pearson 0.6678738684611326 Kendall 0.4568783366779343
 
    
Epoch 5  Loss 0.022754117846488953
Training Set mae 0.6099996897909377
Training Set rmse 0.7133918057226374
Epoch 5
without ligands RMSE_G 0.8485242833130692 Spearman 0.6124944508046924 Pearson 0.6691930523431467 Kendall 0.45338325836623433
with ligands RMSE_G 0.8427008398069881 Spearman 0.5959694516838857 Pearson 0.6641929124057272 Kendall 0.4409035696612233
 
    
Epoch 6  Loss 0.01943181786272261
Training Set mae 0.5519772105746799
Training Set rmse 0.6834212046043351
Epoch 6
without ligands RMSE_G 0.842167324339136 Spearman 0.6347947475172823 Pearson 0.6722154270157592 Kendall 0.4763393727138918
with ligands RMSE_G 0.8351318529447338 Spearman 0.6092332489015694 Pearson 0.6673839195303797 Kendall 0.4536833832745921
 
    
Epoch 7  Loss 0.022310715582635667
Training Set mae 0.5045580267906189
Training Set rmse 0.6378276091206543
Epoch 7
without ligands RMSE_G 0.8345522015172465 Spearman 0.6375440991667797 Pearson 0.6760567056390284 Kendall 0.4820784013008061
with ligands RMSE_G 0.8232461361696317 Spearman 0.6124526171582888 Pearson 0.6722392561364526 Kendall 0.4632682434846187
 
    
Epoch 8  Loss 0.01866058011849721
Training Set mae 0.48540980286068386
Training Set rmse 0.5956806310634926
Epoch 8
without ligands RMSE_G 0.85292099937869 Spearman 0.6500689233478232 Pearson 0.676179191618218 Kendall 0.4992954870615492
with ligands RMSE_G 0.8361141257302586 Spearman 0.647608118521664 Pearson 0.6749139611664146 Kendall 0.4952177775180407
 
    
Epoch 9  Loss 0.03361785411834717
Training Set mae 0.5313675536049737
Training Set rmse 0.6640492556379406
Epoch 9
without ligands RMSE_G 0.8705825261916417 Spearman 0.6500689233478232 Pearson 0.6757580438049771 Kendall 0.4992954870615492
with ligands RMSE_G 0.8520909423177887 Spearman 0.6472217943308577 Pearson 0.6742506218406301 Kendall 0.4984127309213829
 
Stop Training
