# Supplementary material for: Computing the relative binding affinity of ligands based on a pairwise binding comparison network
Source: Nat Comput Sci. 2023 Oct 19;3(10):860–72. doi: 10.1038/s43588-023-00529-9 (PMC10766524; doi:10.1038/s43588-023-00529-9)
Supplement: Supplementary file 9 — Statistical source data. [file 43588_2023_529_MOESM9_ESM.zip › source_data_figure3/finetune_results/Bace/ref9_results/1_record.txt]

without ligands RMSE_G 0.9341256862067217 Spearman 0.5219915451651977 Pearson 0.5686640640812998 Kendall 0.3639028235533582
with ligands RMSE_G 0.9363709747742037 Spearman 0.5409826418591193 Pearson 0.6159959348730635 Kendall 0.38019945499772156
 
    
Epoch 0  Loss 0.056264971693356834
Training Set mae 0.8224684132470025
Training Set rmse 1.0266481469288133
Epoch 0
without ligands RMSE_G 0.9503782911679902 Spearman 0.557727654459714 Pearson 0.5936831189702385 Kendall 0.39828734231430535
with ligands RMSE_G 0.9433331943480139 Spearman 0.5820617808148582 Pearson 0.6642186981232757 Kendall 0.4217338492411701
 
    
Epoch 1  Loss 0.05085947447352939
Training Set mae 0.6341287030114068
Training Set rmse 0.8438190463350526
Epoch 1
without ligands RMSE_G 0.9383641827177193 Spearman 0.5494808600071333 Pearson 0.5976745397663893 Kendall 0.38109508293383176
with ligands RMSE_G 0.9198564503289292 Spearman 0.6138691391912453 Pearson 0.6771398121041604 Kendall 0.4504884298712499
 
    
Epoch 2  Loss 0.0361721697780821
Training Set mae 0.580263614654541
Training Set rmse 0.7719079937663686
Epoch 2
without ligands RMSE_G 0.9403507780235563 Spearman 0.5687233803964882 Pearson 0.5913241028852999 Kendall 0.3868258360606563
with ligands RMSE_G 0.9099381440141372 Spearman 0.6421995798503756 Pearson 0.6705121154037806 Kendall 0.4728531036946453
 
    
Epoch 3  Loss 0.019680843585067324
Training Set mae 0.4944547282324897
Training Set rmse 0.609175027058465
Epoch 3
without ligands RMSE_G 0.9987324393261061 Spearman 0.5601711491123305 Pearson 0.5827399203954353 Kendall 0.37536432980700724
with ligands RMSE_G 0.9552245752082977 Spearman 0.6306098541261859 Pearson 0.6587597527823977 Kendall 0.4600732900812765
 
    
Epoch 4  Loss 0.0248433252175649
Training Set mae 0.4945840570661757
Training Set rmse 0.5995195717097119
Epoch 4
without ligands RMSE_G 0.9978656805322351 Spearman 0.5757484275227606 Pearson 0.5744043314694773 Kendall 0.3868258360606563
with ligands RMSE_G 0.9467064586789388 Spearman 0.6385938874028498 Pearson 0.6488519563510787 Kendall 0.4664631968879609
 
    
Epoch 5  Loss 0.01937490701675415
Training Set mae 0.4687409864531623
Training Set rmse 0.5679047795854766
Epoch 5
without ligands RMSE_G 0.8867277613760369 Spearman 0.5858278429648036 Pearson 0.5620601148324361 Kendall 0.39828734231430535
with ligands RMSE_G 0.8378383135020111 Spearman 0.6500548383967708 Pearson 0.6373845424626027 Kendall 0.4760480570979875
 
    
Epoch 6  Loss 0.015691586666636996
Training Set mae 0.42398762040668064
Training Set rmse 0.5799460669266622
Epoch 6
without ligands RMSE_G 0.8173138312106025 Spearman 0.5818571641543018 Pearson 0.549259822811295 Kendall 0.3925565891874809
with ligands RMSE_G 0.7756815468463902 Spearman 0.6563648001799407 Pearson 0.626085433072863 Kendall 0.4824379639046719
 
    
Epoch 7  Loss 0.0199540795551406
Training Set mae 0.455572247505188
Training Set rmse 0.5917121818210846
Epoch 7
without ligands RMSE_G 0.8009575756953782 Spearman 0.5870495902911118 Pearson 0.5411530339869899 Kendall 0.40401809544112993
with ligands RMSE_G 0.761508886894831 Spearman 0.6535317561140277 Pearson 0.6210453779291288 Kendall 0.4888278707113563
 
    
Epoch 8  Loss 0.023089029722743563
Training Set mae 0.45262768533494735
Training Set rmse 0.5779968383138672
Epoch 8
without ligands RMSE_G 0.8713244318183319 Spearman 0.5543678493123663 Pearson 0.539581453109341 Kendall 0.3868258360606563
with ligands RMSE_G 0.8133393914907527 Spearman 0.6353745191461305 Pearson 0.6215846012518296 Kendall 0.47924301050132967
 
    
Epoch 9  Loss 0.01389251814948188
Training Set mae 0.41235651241408455
Training Set rmse 0.5477847963185052
Epoch 9
without ligands RMSE_G 0.9781309043139808 Spearman 0.5543678493123663 Pearson 0.5400072829658967 Kendall 0.3868258360606563
with ligands RMSE_G 0.9056488675829117 Spearman 0.6406542830871502 Pearson 0.6240060070800283 Kendall 0.4824379639046719
 
Stop Training
