# Supplementary material for: Computing the relative binding affinity of ligands based on a pairwise binding comparison network
Source: Nat Comput Sci. 2023 Oct 19;3(10):860–72. doi: 10.1038/s43588-023-00529-9 (PMC10766524; doi:10.1038/s43588-023-00529-9)
Supplement: Supplementary file 9 — Statistical source data. [file 43588_2023_529_MOESM9_ESM.zip › source_data_figure3/finetune_results/Bace/ref9_results/2_record.txt]

without ligands RMSE_G 0.8815989661044344 Spearman 0.5457604343703715 Pearson 0.6356218117809641 Kendall 0.3764507700814178
with ligands RMSE_G 0.8669489182804302 Spearman 0.550254422438471 Pearson 0.6184862267309351 Kendall 0.38658936180440595
 
    
Epoch 0  Loss 0.04405577646361457
Training Set mae 0.6168337795469496
Training Set rmse 0.7981102704393603
Epoch 0
without ligands RMSE_G 1.0031812226153607 Spearman 0.5310927407254791 Pearson 0.6347348431380933 Kendall 0.40518747008763284
with ligands RMSE_G 0.9483126256074764 Spearman 0.5555341863794907 Pearson 0.6489328745354198 Kendall 0.4217338492411701
 
    
Epoch 1  Loss 0.024901833799150255
Training Set mae 0.5739595890045166
Training Set rmse 0.7431395152501064
Epoch 1
without ligands RMSE_G 0.9232960623187451 Spearman 0.6022921702933943 Pearson 0.6594640873931101 Kendall 0.433924170093848
with ligands RMSE_G 0.8750994393697643 Spearman 0.5997039188616802 Pearson 0.6774362531200119 Kendall 0.4377086162578811
 
    
Epoch 2  Loss 0.022781951559914485
Training Set mae 0.5009414090050591
Training Set rmse 0.5950683936534709
Epoch 2
without ligands RMSE_G 0.913617292685447 Spearman 0.6322387114850496 Pearson 0.6648241034730569 Kendall 0.462660870100063
with ligands RMSE_G 0.8656122907086911 Spearman 0.6373061401001622 Pearson 0.6833158173494436 Kendall 0.4664631968879609
 
    
Epoch 3  Loss 0.01950501071082221
Training Set mae 0.5101078483793471
Training Set rmse 0.6455641821459783
Epoch 3
without ligands RMSE_G 0.8682804215244774 Spearman 0.6206267873495098 Pearson 0.6658849119020788 Kendall 0.4511661900975771
with ligands RMSE_G 0.8280770070681188 Spearman 0.6392377610541937 Pearson 0.6843030907765316 Kendall 0.4696581502913031
 
    
Epoch 4  Loss 0.01435353524155087
Training Set mae 0.4481005271275838
Training Set rmse 0.5578122663452914
Epoch 4
without ligands RMSE_G 0.7935081230738991 Spearman 0.6019865933424591 Pearson 0.6652631759928089 Kendall 0.445418850096334
with ligands RMSE_G 0.7724313697925193 Spearman 0.6329277992710238 Pearson 0.681418931195459 Kendall 0.4696581502913031
 
    
Epoch 5  Loss 0.010334326885640621
Training Set mae 0.41098739372359383
Training Set rmse 0.5251893505298535
Epoch 5
without ligands RMSE_G 0.7660832644841882 Spearman 0.5998475546859122 Pearson 0.6644379307237673 Kendall 0.445418850096334
with ligands RMSE_G 0.7560573349005401 Spearman 0.624299892343016 Pearson 0.6790476141179486 Kendall 0.4664631968879609
 
    
Epoch 6  Loss 0.015502411044306226
Training Set mae 0.47706055641174316
Training Set rmse 0.5872349256061532
Epoch 6
without ligands RMSE_G 0.7551337216537956 Spearman 0.5867077457956962 Pearson 0.6655928675843054 Kendall 0.433924170093848
with ligands RMSE_G 0.7514204904663024 Spearman 0.6169597327176959 Pearson 0.6788294375287629 Kendall 0.4600732900812765
 
    
Epoch 7  Loss 0.02083859427107705
Training Set mae 0.5079856183793809
Training Set rmse 0.6048865250062373
Epoch 7
without ligands RMSE_G 0.77956547103922 Spearman 0.6099315940667758 Pearson 0.6684275218973654 Kendall 0.4511661900975771
with ligands RMSE_G 0.7643106891189454 Spearman 0.6254588649154349 Pearson 0.6822988854812296 Kendall 0.4664631968879609
 
    
Epoch 8  Loss 0.0127223479664988
Training Set mae 0.44356170958942837
Training Set rmse 0.5519530724455459
Epoch 8
without ligands RMSE_G 0.873505020901214 Spearman 0.6105427479686463 Pearson 0.6690589680647395 Kendall 0.4511661900975771
with ligands RMSE_G 0.8383409683161194 Spearman 0.6291933320932294 Pearson 0.6862709942345402 Kendall 0.4632682434846187
 
    
Epoch 9  Loss 0.01987831625673506
Training Set mae 0.46082740359836155
Training Set rmse 0.5915743301318381
Epoch 9
without ligands RMSE_G 0.8559181279505822 Spearman 0.6105427479686463 Pearson 0.6687882747793161 Kendall 0.4511661900975771
with ligands RMSE_G 0.8221696101215935 Spearman 0.6337004476526364 Pearson 0.6879197606670118 Kendall 0.4664631968879609
 
Stop Training
