# Supplementary material for: Computing the relative binding affinity of ligands based on a pairwise binding comparison network
Source: Nat Comput Sci. 2023 Oct 19;3(10):860–72. doi: 10.1038/s43588-023-00529-9 (PMC10766524; doi:10.1038/s43588-023-00529-9)
Supplement: Supplementary file 9 — Statistical source data. [file 43588_2023_529_MOESM9_ESM.zip › source_data_figure3/finetune_results/Bace/ref9_results/3_record.txt]

without ligands RMSE_G 0.8695414293751418 Spearman 0.596394995409398 Pearson 0.6299474593638275 Kendall 0.4361661726054913
with ligands RMSE_G 0.8586517131579575 Spearman 0.5254008994965976 Pearson 0.6141206550281784 Kendall 0.37700450159437937
 
    
Epoch 0  Loss 0.048077214095327586
Training Set mae 0.6966360410054525
Training Set rmse 0.8819498669381706
Epoch 0
without ligands RMSE_G 1.0834691768499847 Spearman 0.6190042319156969 Pearson 0.6785801584635041 Kendall 0.4591222869531488
with ligands RMSE_G 1.0343329047600878 Spearman 0.5743352969987316 Pearson 0.658519098885047 Kendall 0.4153439424344857
 
    
Epoch 1  Loss 0.023164151443375483
Training Set mae 0.5337387853198581
Training Set rmse 0.7093452326933053
Epoch 1
without ligands RMSE_G 1.267856941332891 Spearman 0.648640663552332 Pearson 0.700664300213135 Kendall 0.4763393727138918
with ligands RMSE_G 1.21221745342795 Spearman 0.6213380735468341 Pearson 0.6814577179687811 Kendall 0.4536833832745921
 
    
Epoch 2  Loss 0.026332537333170574
Training Set mae 0.5208048025767008
Training Set rmse 0.6499991755195018
Epoch 2
without ligands RMSE_G 1.2592060489132912 Spearman 0.6663614164897014 Pearson 0.7000204763787357 Kendall 0.4878174298877205
with ligands RMSE_G 1.2045840529981058 Spearman 0.6445175249952135 Pearson 0.6825125928801367 Kendall 0.4664631968879609
 
    
Epoch 3  Loss 0.028751726779672835
Training Set mae 0.5495081477695041
Training Set rmse 0.6565924613758072
Epoch 3
without ligands RMSE_G 1.171458402957426 Spearman 0.6492517239984481 Pearson 0.6925449674740866 Kendall 0.4763393727138918
with ligands RMSE_G 1.1215365107096522 Spearman 0.6374349148304309 Pearson 0.6773698978326398 Kendall 0.4632682434846187
 
    
Epoch 4  Loss 0.02672255535920461
Training Set mae 0.5330309338039823
Training Set rmse 0.6226474460865934
Epoch 4
without ligands RMSE_G 1.076481017831365 Spearman 0.6498627844445644 Pearson 0.6837078300687747 Kendall 0.4820784013008061
with ligands RMSE_G 1.032567238484746 Spearman 0.637950013751506 Pearson 0.6711949876840898 Kendall 0.4664631968879609
 
    
Epoch 5  Loss 0.016639211525519688
Training Set mae 0.48696651723649764
Training Set rmse 0.6160754313250048
Epoch 5
without ligands RMSE_G 0.9941384508856301 Spearman 0.6416134684219958 Pearson 0.6746136178028028 Kendall 0.4878174298877205
with ligands RMSE_G 0.957074967430126 Spearman 0.6280343595208104 Pearson 0.6648275416273112 Kendall 0.4664631968879609
 
    
Epoch 6  Loss 0.03039290342066023
Training Set mae 0.4881213241153293
Training Set rmse 0.6267323750683661
Epoch 6
without ligands RMSE_G 0.9712081154185933 Spearman 0.6461964217678672 Pearson 0.6684428624817886 Kendall 0.49355645847463486
with ligands RMSE_G 0.9354179004527813 Spearman 0.6236560186916721 Pearson 0.6610159838708707 Kendall 0.4632682434846187
 
    
Epoch 7  Loss 0.01520117206705941
Training Set mae 0.4484292401207818
Training Set rmse 0.5241554517663136
Epoch 7
without ligands RMSE_G 0.9815590299361457 Spearman 0.6284756688304978 Pearson 0.6628605341095853 Kendall 0.47060034412697743
with ligands RMSE_G 0.9428856000135816 Spearman 0.616830957987427 Pearson 0.657300554983406 Kendall 0.4536833832745921
 
    
Epoch 8  Loss 0.01785163250234392
Training Set mae 0.4866217507256402
Training Set rmse 0.5700309848264636
Epoch 8
without ligands RMSE_G 1.0454618786515972 Spearman 0.6550567982365519 Pearson 0.6608664605448195 Kendall 0.4878174298877205
with ligands RMSE_G 0.9987340303667732 Spearman 0.6316400519683361 Pearson 0.6553139281250706 Kendall 0.4664631968879609
 
    
Epoch 9  Loss 0.014489935917986764
Training Set mae 0.4906318220827315
Training Set rmse 0.5953111161276818
Epoch 9
without ligands RMSE_G 1.0869833870490337 Spearman 0.6608618724746557 Pearson 0.6571721790733029 Kendall 0.4878174298877205
with ligands RMSE_G 1.0347295560978789 Spearman 0.6373061401001622 Pearson 0.6520449081777088 Kendall 0.4696581502913031
 
Stop Training
