# Supplementary material for: Computing the relative binding affinity of ligands based on a pairwise binding comparison network
Source: Nat Comput Sci. 2023 Oct 19;3(10):860–72. doi: 10.1038/s43588-023-00529-9 (PMC10766524; doi:10.1038/s43588-023-00529-9)
Supplement: Supplementary file 9 — Statistical source data. [file 43588_2023_529_MOESM9_ESM.zip › source_data_figure3/finetune_results/Bace/ref9_results/4_record.txt]

without ligands RMSE_G 0.8566439266629381 Spearman 0.3963333053630302 Pearson 0.47750693192090565 Kendall 0.27299865005904345
with ligands RMSE_G 0.8235100393493436 Spearman 0.5329986085824553 Pearson 0.6144204742938257 Kendall 0.37700450159437937
 
    
Epoch 0  Loss 0.04632325139310625
Training Set mae 0.7574339177873399
Training Set rmse 0.8936366717047578
Epoch 0
without ligands RMSE_G 0.7606614389586546 Spearman 0.4556152338444703 Pearson 0.5135277529400405 Kendall 0.3132300300677446
with ligands RMSE_G 0.7988305313335626 Spearman 0.5716310276630875 Pearson 0.6518966201580845 Kendall 0.40895403562780136
 
    
Epoch 1  Loss 0.021884063051806554
Training Set mae 0.6019125911924574
Training Set rmse 0.7183057476339154
Epoch 1
without ligands RMSE_G 0.7962824523079785 Spearman 0.4629490806669165 Pearson 0.5368022923694874 Kendall 0.3132300300677446
with ligands RMSE_G 0.8575780154279901 Spearman 0.6073016279475378 Pearson 0.6699549079232532 Kendall 0.4472934764679077
 
    
Epoch 2  Loss 0.028149613075786166
Training Set mae 0.5327307383219401
Training Set rmse 0.6747661652574556
Epoch 2
without ligands RMSE_G 0.7632271088207773 Spearman 0.4974792761226007 Pearson 0.5485964514215241 Kendall 0.3362193900727166
with ligands RMSE_G 0.8010941012188287 Spearman 0.6394953105147313 Pearson 0.678777438166235 Kendall 0.4664631968879609
 
    
Epoch 3  Loss 0.018651994566122692
Training Set mae 0.5284860332806905
Training Set rmse 0.6488021198236049
Epoch 3
without ligands RMSE_G 0.7736484198869639 Spearman 0.5103135080618816 Pearson 0.5549748068245826 Kendall 0.3477140700752027
with ligands RMSE_G 0.7760127379391757 Spearman 0.6438736513438696 Pearson 0.6841625642037309 Kendall 0.4696581502913031
 
    
Epoch 4  Loss 0.029067997303273942
Training Set mae 0.6059241427315606
Training Set rmse 0.6886600283000902
Epoch 4
without ligands RMSE_G 0.7925324336094685 Spearman 0.5130637006202988 Pearson 0.5576486683783703 Kendall 0.3592087500776887
with ligands RMSE_G 0.7793960124961791 Spearman 0.6441312008044071 Pearson 0.6879677228122805 Kendall 0.4760480570979875
 
    
Epoch 5  Loss 0.014508705172273848
Training Set mae 0.4309215280744765
Training Set rmse 0.5004273184681017
Epoch 5
without ligands RMSE_G 0.8094570545053466 Spearman 0.5280369712161266 Pearson 0.5583444501013601 Kendall 0.3764507700814178
with ligands RMSE_G 0.7836404754135786 Spearman 0.6518576846205336 Pearson 0.6926868566858602 Kendall 0.4856329173080141
 
    
Epoch 6  Loss 0.01765897621711095
Training Set mae 0.4983207517200046
Training Set rmse 0.605633484227963
Epoch 6
without ligands RMSE_G 0.7910061014475169 Spearman 0.5323150485292202 Pearson 0.5552971238266841 Kendall 0.3764507700814178
with ligands RMSE_G 0.7663752751366416 Spearman 0.6545619539561779 Pearson 0.6951310796280655 Kendall 0.4856329173080141
 
    
Epoch 7  Loss 0.020327223671807185
Training Set mae 0.5389695432451036
Training Set rmse 0.6373781431623152
Epoch 7
without ligands RMSE_G 0.760841371679581 Spearman 0.5307871637745438 Pearson 0.5524349634722115 Kendall 0.37070343008017476
with ligands RMSE_G 0.7543824539950784 Spearman 0.649926063666502 Pearson 0.6954417423439968 Kendall 0.47924301050132967
 
    
Epoch 8  Loss 0.01752014872100618
Training Set mae 0.4422075351079305
Training Set rmse 0.5284143952880003
Epoch 8
without ligands RMSE_G 0.7647590087318829 Spearman 0.5375098566951195 Pearson 0.5490032784340112 Kendall 0.3764507700814178
with ligands RMSE_G 0.7759208425567735 Spearman 0.6571374485615533 Pearson 0.6949560044620696 Kendall 0.4824379639046719
 
    
Epoch 9  Loss 0.015363665918509165
Training Set mae 0.4858212073644002
Training Set rmse 0.579327189660575
Epoch 9
without ligands RMSE_G 0.7653260006714219 Spearman 0.5387321644988606 Pearson 0.5452173302952684 Kendall 0.3764507700814178
with ligands RMSE_G 0.778140574907581 Spearman 0.6579100969431659 Pearson 0.6947356484124121 Kendall 0.4824379639046719
 
Stop Training
