# Supplementary material for: Computing the relative binding affinity of ligands based on a pairwise binding comparison network
Source: Nat Comput Sci. 2023 Oct 19;3(10):860–72. doi: 10.1038/s43588-023-00529-9 (PMC10766524; doi:10.1038/s43588-023-00529-9)
Supplement: Supplementary file 9 — Statistical source data. [file 43588_2023_529_MOESM9_ESM.zip › source_data_figure3/finetune_results/Bace/ref9_results/5_record.txt]

without ligands RMSE_G 0.9849776668295719 Spearman 0.5777981977433545 Pearson 0.6587786928721083 Kendall 0.423465988824675
with ligands RMSE_G 1.0211223103343126 Spearman 0.5239843774636411 Pearson 0.609344603858765 Kendall 0.3738095481910372
 
    
Epoch 0  Loss 0.0483028209871716
Training Set mae 0.8130678865644667
Training Set rmse 0.9965799312848744
Epoch 0
without ligands RMSE_G 1.107746034361178 Spearman 0.6245228934382452 Pearson 0.6877796299454222 Kendall 0.4578010689996486
with ligands RMSE_G 1.131514212184469 Spearman 0.5842509512294273 Pearson 0.664719017072473 Kendall 0.4217338492411701
 
    
Epoch 1  Loss 0.0550731188721127
Training Set mae 0.8219219843546549
Training Set rmse 0.9550137939144868
Epoch 1
without ligands RMSE_G 1.1497812530683875 Spearman 0.6584212020796365 Pearson 0.6928405137116267 Kendall 0.4921361491746223
with ligands RMSE_G 1.1679759694342922 Spearman 0.6303523046656484 Pearson 0.6757431853116949 Kendall 0.4632682434846187
 
    
Epoch 2  Loss 0.04023959570460849
Training Set mae 0.7084611256917318
Training Set rmse 0.869055346854602
Epoch 2
without ligands RMSE_G 1.061466017571551 Spearman 0.6379600608276256 Pearson 0.688012534041188 Kendall 0.46924609572463993
with ligands RMSE_G 1.0785511712342366 Spearman 0.616830957987427 Pearson 0.6720165492125868 Kendall 0.4536833832745921
 
    
Epoch 3  Loss 0.02686683668030633
Training Set mae 0.5386256509357028
Training Set rmse 0.674722006738296
Epoch 3
without ligands RMSE_G 0.9830271116215454 Spearman 0.6410139625070302 Pearson 0.6867190141042702 Kendall 0.46924609572463993
with ligands RMSE_G 0.9981976276809377 Spearman 0.6138691391912453 Pearson 0.673193790207505 Kendall 0.4536833832745921
 
    
Epoch 4  Loss 0.03166603379779392
Training Set mae 0.59261155128479
Training Set rmse 0.7366782024323244
Epoch 4
without ligands RMSE_G 0.9581486585975555 Spearman 0.6373492804917447 Pearson 0.6841276847385908 Kendall 0.46924609572463993
with ligands RMSE_G 0.9702534648777297 Spearman 0.6057563311843125 Pearson 0.674497710512486 Kendall 0.4472934764679077
 
    
Epoch 5  Loss 0.03450162625975079
Training Set mae 0.659279293484158
Training Set rmse 0.8382183739098623
Epoch 5
without ligands RMSE_G 0.9380400337344552 Spearman 0.6266606246138284 Pearson 0.6816847808966785 Kendall 0.4635235823621443
with ligands RMSE_G 0.9475529661031288 Spearman 0.5998326935919489 Pearson 0.6758393328420534 Kendall 0.4440985230645655
 
    
Epoch 6  Loss 0.027803985608948603
Training Set mae 0.6228018270598518
Training Set rmse 0.7702921780649733
Epoch 6
without ligands RMSE_G 0.9340699460452556 Spearman 0.6324630378046973 Pearson 0.6786739238688584 Kendall 0.48069112244963114
with ligands RMSE_G 0.9417237596585012 Spearman 0.604339809151356 Pearson 0.6750827517062356 Kendall 0.4568783366779343
 
    
Epoch 7  Loss 0.03937831521034241
Training Set mae 0.6662881904178195
Training Set rmse 0.7818268828913717
Epoch 7
without ligands RMSE_G 0.9454039772113016 Spearman 0.6571996414078747 Pearson 0.6761060972721775 Kendall 0.4921361491746223
with ligands RMSE_G 0.9509352314097533 Spearman 0.628291908981348 Pearson 0.6739427291879351 Kendall 0.4696581502913031
 
    
Epoch 8  Loss 0.028511489431063335
Training Set mae 0.6151306960317824
Training Set rmse 0.7314632171942976
Epoch 8
without ligands RMSE_G 0.9839893872725902 Spearman 0.6541457397284701 Pearson 0.6738643964393654 Kendall 0.4864136358121267
with ligands RMSE_G 0.9884942975343419 Spearman 0.6252013154548974 Pearson 0.672280003866924 Kendall 0.4600732900812765
 
    
Epoch 9  Loss 0.02192940480179257
Training Set mae 0.5747809675004747
Training Set rmse 0.6829332969848606
Epoch 9
without ligands RMSE_G 1.0051712570356726 Spearman 0.6654451759422672 Pearson 0.6730241169633513 Kendall 0.4921361491746223
with ligands RMSE_G 1.0092059260447632 Spearman 0.6279055847905416 Pearson 0.6732070504872046 Kendall 0.4568783366779343
 
Stop Training
