# Supplementary material for: Computing the relative binding affinity of ligands based on a pairwise binding comparison network
Source: Nat Comput Sci. 2023 Oct 19;3(10):860–72. doi: 10.1038/s43588-023-00529-9 (PMC10766524; doi:10.1038/s43588-023-00529-9)
Supplement: Supplementary file 9 — Statistical source data. [file 43588_2023_529_MOESM9_ESM.zip › source_data_figure3/finetune_results/Bace/ref9_results/6_record.txt]

without ligands RMSE_G 0.8547198073417372 Spearman 0.4770923309233698 Pearson 0.5463624345156816 Kendall 0.3295183047924109
with ligands RMSE_G 0.7991061180712851 Spearman 0.5391797956353565 Pearson 0.6164424617443822 Kendall 0.38019945499772156
 
    
Epoch 0  Loss 0.03667939785454008
Training Set mae 0.7937976916631063
Training Set rmse 0.9203830650922948
Epoch 0
without ligands RMSE_G 0.7838770936816528 Spearman 0.542761249712438 Pearson 0.6065578884745164 Kendall 0.3925565891874809
with ligands RMSE_G 0.7553910955615896 Spearman 0.5901745888217909 Pearson 0.655977272272657 Kendall 0.4345136628545389
 
    
Epoch 1  Loss 0.017421072555912867
Training Set mae 0.5033792853355408
Training Set rmse 0.6325313194597388
Epoch 1
without ligands RMSE_G 0.8363858681586721 Spearman 0.6148443419646245 Pearson 0.6338180409691544 Kendall 0.43840261420207716
with ligands RMSE_G 0.8113603109717022 Spearman 0.6294508815537669 Pearson 0.6622431460478811 Kendall 0.4664631968879609
 
    
Epoch 2  Loss 0.02544636610481474
Training Set mae 0.5709307922257317
Training Set rmse 0.7362071892777688
Epoch 2
without ligands RMSE_G 0.9236631974523883 Spearman 0.6261455047329757 Pearson 0.641333691893775 Kendall 0.4613256267093753
with ligands RMSE_G 0.898483983157553 Spearman 0.6209517493560278 Pearson 0.655010583015835 Kendall 0.4568783366779343
 
    
Epoch 3  Loss 0.03245282338725196
Training Set mae 0.521330263879564
Training Set rmse 0.64425674912383
Epoch 3
without ligands RMSE_G 0.9696392677057214 Spearman 0.6310324940382087 Pearson 0.6422017978359951 Kendall 0.4727871329630244
with ligands RMSE_G 0.9437425032294106 Spearman 0.6182474800203835 Pearson 0.6496912976943382 Kendall 0.4600732900812765
 
    
Epoch 4  Loss 0.028008374902937148
Training Set mae 0.5815370811356438
Training Set rmse 0.7311631436401851
Epoch 4
without ligands RMSE_G 0.8834109172557691 Spearman 0.6233965732487822 Pearson 0.6434858509954307 Kendall 0.46705637983619985
with ligands RMSE_G 0.8635135043061227 Spearman 0.6159295348755457 Pearson 0.6509225995036378 Kendall 0.4568783366779343
 
    
Epoch 5  Loss 0.014702458141578568
Training Set mae 0.4939592281977336
Training Set rmse 0.6021546948523303
Epoch 5
without ligands RMSE_G 0.8223324466925876 Spearman 0.6218693890908968 Pearson 0.6453738055791778 Kendall 0.46705637983619985
with ligands RMSE_G 0.8093778286824241 Spearman 0.6208229746257591 Pearson 0.6545651363545499 Kendall 0.4632682434846187
 
    
Epoch 6  Loss 0.02036400967174106
Training Set mae 0.5417688290278116
Training Set rmse 0.6470853247594475
Epoch 6
without ligands RMSE_G 0.8020653011144533 Spearman 0.617898710280395 Pearson 0.646802812814123 Kendall 0.4613256267093753
with ligands RMSE_G 0.7917225417984254 Spearman 0.6174748316387709 Pearson 0.65807278494412 Kendall 0.4568783366779343
 
    
Epoch 7  Loss 0.0236859702401691
Training Set mae 0.49461116393407184
Training Set rmse 0.6145431861049111
Epoch 7
without ligands RMSE_G 0.79492476587575 Spearman 0.6233965732487822 Pearson 0.6459518662634465 Kendall 0.4613256267093753
with ligands RMSE_G 0.7834518947358468 Spearman 0.6280343595208104 Pearson 0.6604676706583167 Kendall 0.4632682434846187
 
    
Epoch 8  Loss 0.025249480373329587
Training Set mae 0.5236934290991889
Training Set rmse 0.6031622155390601
Epoch 8
without ligands RMSE_G 0.799747801606341 Spearman 0.622480262754051 Pearson 0.6434259674159506 Kendall 0.45559487358255074
with ligands RMSE_G 0.7831663203543363 Spearman 0.6334428981920989 Pearson 0.6615493041156892 Kendall 0.4664631968879609
 
    
Epoch 9  Loss 0.03337393866644965
Training Set mae 0.601961076259613
Training Set rmse 0.7306329516552903
Epoch 9
without ligands RMSE_G 0.8021436672503278 Spearman 0.6249237574066675 Pearson 0.6386356234402353 Kendall 0.45559487358255074
with ligands RMSE_G 0.781000272275127 Spearman 0.6374349148304309 Pearson 0.6624076799988013 Kendall 0.4760480570979875
 
Stop Training
