# Supplementary material for: Computing the relative binding affinity of ligands based on a pairwise binding comparison network
Source: Nat Comput Sci. 2023 Oct 19;3(10):860–72. doi: 10.1038/s43588-023-00529-9 (PMC10766524; doi:10.1038/s43588-023-00529-9)
Supplement: Supplementary file 9 — Statistical source data. [file 43588_2023_529_MOESM9_ESM.zip › source_data_figure3/finetune_results/Bace/ref9_results/7_record.txt]

without ligands RMSE_G 0.8818503310505165 Spearman 0.48327492327831595 Pearson 0.5585723574408695 Kendall 0.33286365804103285
with ligands RMSE_G 0.8486127552840619 Spearman 0.5180607398712774 Pearson 0.6043565896617439 Kendall 0.36741964138435274
 
    
Epoch 0  Loss 0.025902830064296722
Training Set mae 0.5282747745513916
Training Set rmse 0.6420721286123625
Epoch 0
without ligands RMSE_G 0.8218258848568467 Spearman 0.5474264617665879 Pearson 0.6212324324960286 Kendall 0.39599297249709076
with ligands RMSE_G 0.7739093182044964 Spearman 0.5846372754202336 Pearson 0.661692346586332 Kendall 0.4249288026445124
 
    
Epoch 1  Loss 0.020055885944101546
Training Set mae 0.5217704971631368
Training Set rmse 0.6161379736525059
Epoch 1
without ligands RMSE_G 0.8239068068445982 Spearman 0.5672828903462912 Pearson 0.6381031240685039 Kendall 0.4189490868447482
with ligands RMSE_G 0.7765652874587821 Spearman 0.6246862165338223 Pearson 0.6764883494110776 Kendall 0.4632682434846187
 
    
Epoch 2  Loss 0.03853211800257365
Training Set mae 0.4736800988515218
Training Set rmse 0.6691694071465382
Epoch 2
without ligands RMSE_G 0.7614163204696743 Spearman 0.5825570661768321 Pearson 0.6380246600873991 Kendall 0.4361661726054913
with ligands RMSE_G 0.7204396164863148 Spearman 0.6325414750802175 Pearson 0.6742151009997065 Kendall 0.4728531036946453
 
    
Epoch 3  Loss 0.010796169853872724
Training Set mae 0.34083449840545654
Training Set rmse 0.40887757252557355
Epoch 3
without ligands RMSE_G 0.7647683117331945 Spearman 0.5755309452947833 Pearson 0.6402739032385787 Kendall 0.4361661726054913
with ligands RMSE_G 0.740826178318107 Spearman 0.6263602880273164 Pearson 0.6742095552635373 Kendall 0.4728531036946453
 
    
Epoch 4  Loss 0.01171508390042517
Training Set mae 0.39144957396719193
Training Set rmse 0.4875928748201308
Epoch 4
without ligands RMSE_G 0.8233880766784197 Spearman 0.5813351321103889 Pearson 0.6357402934132981 Kendall 0.42468811543166257
with ligands RMSE_G 0.8114535020188414 Spearman 0.6318976014288736 Pearson 0.6695977952170853 Kendall 0.4664631968879609
 
    
Epoch 5  Loss 0.02042652749352985
Training Set mae 0.48846232891082764
Training Set rmse 0.5859863373925291
Epoch 5
without ligands RMSE_G 0.7989004022095517 Spearman 0.579502231010724 Pearson 0.6292552347338426 Kendall 0.4189490868447482
with ligands RMSE_G 0.7847279003072353 Spearman 0.6261027385667788 Pearson 0.6639623803688319 Kendall 0.4536833832745921
 
    
Epoch 6  Loss 0.020195200211471982
Training Set mae 0.41241821977827287
Training Set rmse 0.5220296091384217
Epoch 6
without ligands RMSE_G 0.7492866700296613 Spearman 0.5510922639659178 Pearson 0.6216809991788426 Kendall 0.39599297249709076
with ligands RMSE_G 0.7223950652639692 Spearman 0.6223682713889843 Pearson 0.6585709862906333 Kendall 0.4536833832745921
 
    
Epoch 7  Loss 0.010906443413760927
Training Set mae 0.3873346977763706
Training Set rmse 0.4599766099783512
Epoch 7
without ligands RMSE_G 0.7516590273718257 Spearman 0.5532306485821935 Pearson 0.6143026927023778 Kendall 0.39599297249709076
with ligands RMSE_G 0.7116208373019837 Spearman 0.6200503262441465 Pearson 0.654070647109028 Kendall 0.4472934764679077
 
    
Epoch 8  Loss 0.014691337943077087
Training Set mae 0.3989417420493232
Training Set rmse 0.46780919571245194
Epoch 8
without ligands RMSE_G 0.7707491686951521 Spearman 0.5620896705639072 Pearson 0.6108861788092289 Kendall 0.4017320010840051
with ligands RMSE_G 0.725826735492051 Spearman 0.6306098541261859 Pearson 0.6532578818583785 Kendall 0.4536833832745921
 
    
Epoch 9  Loss 0.015101412104235755
Training Set mae 0.43370866775512695
Training Set rmse 0.5422155460331428
Epoch 9
without ligands RMSE_G 0.7541492380958531 Spearman 0.5733925606785076 Pearson 0.6104546207536155 Kendall 0.40747102967091947
with ligands RMSE_G 0.7104841162556454 Spearman 0.6449038491860198 Pearson 0.6552245354930007 Kendall 0.4664631968879609
 
Stop Training
