# Supplementary material for: Computing the relative binding affinity of ligands based on a pairwise binding comparison network
Source: Nat Comput Sci. 2023 Oct 19;3(10):860–72. doi: 10.1038/s43588-023-00529-9 (PMC10766524; doi:10.1038/s43588-023-00529-9)
Supplement: Supplementary file 9 — Statistical source data. [file 43588_2023_529_MOESM9_ESM.zip › source_data_figure3/finetune_results/Bace/ref9_results/8_record.txt]

without ligands RMSE_G 0.9239967527415354 Spearman 0.6318522574688163 Pearson 0.6717867701820958 Kendall 0.4463560422746574
with ligands RMSE_G 0.9191595264140439 Spearman 0.5305518887073486 Pearson 0.6116905619932853 Kendall 0.3738095481910372
 
    
Epoch 0  Loss 0.032018843624326915
Training Set mae 0.722818930943807
Training Set rmse 0.8479978436626553
Epoch 0
without ligands RMSE_G 0.8661448987527094 Spearman 0.5991755094991869 Pearson 0.6462848596050743 Kendall 0.4635235823621443
with ligands RMSE_G 0.8517411658410253 Spearman 0.47917077133010777 Pearson 0.5981845862083901 Kendall 0.370614594787695
 
    
Epoch 1  Loss 0.037668650348981224
Training Set mae 0.6448952290746901
Training Set rmse 0.8267595642329224
Epoch 1
without ligands RMSE_G 0.836210541444277 Spearman 0.6129180670565076 Pearson 0.66739914798816 Kendall 0.4635235823621443
with ligands RMSE_G 0.8197210061618364 Spearman 0.5179319651410087 Pearson 0.625954685418634 Kendall 0.38339440840106376
 
    
Epoch 2  Loss 0.03665777544180552
Training Set mae 0.5717671049965752
Training Set rmse 0.7006321361283062
Epoch 2
without ligands RMSE_G 0.8308901097638203 Spearman 0.6684990776216718 Pearson 0.6811092240671889 Kendall 0.5093036892621092
with ligands RMSE_G 0.8146102249674716 Spearman 0.5900458140915221 Pearson 0.6422164958323289 Kendall 0.4345136628545389
 
    
Epoch 3  Loss 0.01849608164694574
Training Set mae 0.5675269762674967
Training Set rmse 0.6819242927375493
Epoch 3
without ligands RMSE_G 0.8347445305923865 Spearman 0.6975111435760157 Pearson 0.6957494309010613 Kendall 0.5150262026246047
with ligands RMSE_G 0.8206764085038943 Spearman 0.6306098541261859 Pearson 0.6517584441777663 Kendall 0.4664631968879609
 
    
Epoch 4  Loss 0.030462198787265353
Training Set mae 0.5579687489403619
Training Set rmse 0.6759497420829359
Epoch 4
without ligands RMSE_G 0.8332353007130269 Spearman 0.7130860421409793 Pearson 0.6994261555960706 Kendall 0.5321937427120915
with ligands RMSE_G 0.8201030411867819 Spearman 0.647093019600589 Pearson 0.6522894497639848 Kendall 0.47924301050132967
 
    
Epoch 5  Loss 0.025278089774979487
Training Set mae 0.621994866265191
Training Set rmse 0.7371493436238531
Epoch 5
without ligands RMSE_G 0.8425461459448894 Spearman 0.7097267502936342 Pearson 0.6965126271647839 Kendall 0.526471229349596
with ligands RMSE_G 0.8279175604620231 Spearman 0.6460628217584388 Pearson 0.6519953698010018 Kendall 0.47924301050132967
 
    
Epoch 6  Loss 0.034315733446015254
Training Set mae 0.586853477689955
Training Set rmse 0.70812585073272
Epoch 6
without ligands RMSE_G 0.9327909362909835 Spearman 0.6975111435760157 Pearson 0.6928813551005834 Kendall 0.5093036892621092
with ligands RMSE_G 0.9144092640052033 Spearman 0.6445175249952135 Pearson 0.6534248095438842 Kendall 0.4728531036946453
 
    
Epoch 7  Loss 0.015588738024234772
Training Set mae 0.48483117752605015
Training Set rmse 0.6108975232880672
Epoch 7
without ligands RMSE_G 1.0579600713664323 Spearman 0.7017866059271821 Pearson 0.6882838271334136 Kendall 0.5093036892621092
with ligands RMSE_G 1.035239719252333 Spearman 0.6506987120481146 Pearson 0.653287690569523 Kendall 0.4760480570979875
 
    
Epoch 8  Loss 0.0201439650522338
Training Set mae 0.5322193569607205
Training Set rmse 0.7099759815784563
Epoch 8
without ligands RMSE_G 1.07446990904705 Spearman 0.7072836289501105 Pearson 0.6893986181066023 Kendall 0.5207487159871004
with ligands RMSE_G 1.0507190543337002 Spearman 0.6584251958642411 Pearson 0.6556831909662008 Kendall 0.4856329173080141
 
    
Epoch 9  Loss 0.024435288376278348
Training Set mae 0.5745437807506986
Training Set rmse 0.7370397994370222
Epoch 9
without ligands RMSE_G 0.9904904850611638 Spearman 0.7158345536524434 Pearson 0.6934943207471796 Kendall 0.5321937427120915
with ligands RMSE_G 0.9672686912965408 Spearman 0.6684696248252054 Pearson 0.6594732898935582 Kendall 0.4984127309213829
 
Stop Training
