# Supplementary material for: Computing the relative binding affinity of ligands based on a pairwise binding comparison network
Source: Nat Comput Sci. 2023 Oct 19;3(10):860–72. doi: 10.1038/s43588-023-00529-9 (PMC10766524; doi:10.1038/s43588-023-00529-9)
Supplement: Supplementary file 9 — Statistical source data. [file 43588_2023_529_MOESM9_ESM.zip › source_data_figure3/finetune_results/Bace/ref9_results/9_record.txt]

without ligands RMSE_G 1.0712255266925572 Spearman 0.6726717870833543 Pearson 0.7431631013023856 Kendall 0.4942877317907778
with ligands RMSE_G 1.0696777253264433 Spearman 0.5466487299909453 Pearson 0.6159139444159931 Kendall 0.38658936180440595
 
    
Epoch 0  Loss 0.03134894867738088
Training Set mae 0.6625309785207113
Training Set rmse 0.7762480638390811
Epoch 0
without ligands RMSE_G 0.9138632677426373 Spearman 0.6177099524601115 Pearson 0.7418167850042658 Kendall 0.4885734227527341
with ligands RMSE_G 0.9058882030217843 Spearman 0.48625338149489034 Pearson 0.599040986152308 Kendall 0.370614594787695
 
    
Epoch 1  Loss 0.025365795526239607
Training Set mae 0.5721730788548788
Training Set rmse 0.69845987881948
Epoch 1
without ligands RMSE_G 0.9310130514463163 Spearman 0.4503817003849058 Pearson 0.5571149949357953 Kendall 0.34000138776359856
with ligands RMSE_G 0.9103265929372643 Spearman 0.37743873441777637 Pearson 0.4762516681145459 Kendall 0.26837608588074463
 
    
Epoch 2  Loss 0.02629564454158147
Training Set mae 0.5737860070334541
Training Set rmse 0.7654797855296449
Epoch 2
without ligands RMSE_G 0.9917589219982813 Spearman 0.22015268201865565 Pearson 0.2988045475513873 Kendall 0.15714349854620102
with ligands RMSE_G 0.9620414831878198 Spearman 0.25162582294518426 Pearson 0.30812427137209614 Kendall 0.17572243718382088
 
    
Epoch 3  Loss 0.01920307344860501
Training Set mae 0.49747316042582196
Training Set rmse 0.6206229296066343
Epoch 3
without ligands RMSE_G 1.059027741864203 Spearman 0.026564886734567326 Pearson 0.1479843735462574 Kendall 0.03714300874728387
with ligands RMSE_G 1.02453826515085 Spearman 0.12954737865038657 Pearson 0.20084962174918103 Kendall 0.10223850890695034
 
    
Epoch 4  Loss 0.024249165422386594
Training Set mae 0.5571727355321249
Training Set rmse 0.7212000658162075
Epoch 4
without ligands RMSE_G 1.0643556405804175 Spearman -0.07969466020370197 Pearson 0.09319161139077801 Kendall -0.014285772595109185
with ligands RMSE_G 1.023826886823129 Spearman 0.05563068347611033 Pearson 0.15883339104728664 Kendall 0.057509161260159564
 
    
Epoch 5  Loss 0.023586998383204143
Training Set mae 0.49089283413357204
Training Set rmse 0.6009887116638521
Epoch 5
without ligands RMSE_G 1.001410073081327 Spearman 0.06229007923967511 Pearson 0.20021814052737558 Kendall 0.0542859358614149
with ligands RMSE_G 0.9605104161747999 Spearman 0.16727837461913733 Pearson 0.24706599201518786 Kendall 0.11821327592366132
 
    
Epoch 6  Loss 0.01795201748609543
Training Set mae 0.5434338251749674
Training Set rmse 0.6652873467832541
Epoch 6
without ligands RMSE_G 0.919631007954169 Spearman 0.4369465852547798 Pearson 0.5224944045411216 Kendall 0.32285846064946755
with ligands RMSE_G 0.8864890235290321 Spearman 0.4141395325443769 Pearson 0.47803932926076126 Kendall 0.2939357131074822
 
    
Epoch 7  Loss 0.019221489628156025
Training Set mae 0.4814713928434584
Training Set rmse 0.6219798018401632
Epoch 7
without ligands RMSE_G 0.8801999102178949 Spearman 0.5752672023899407 Pearson 0.7299081241983801 Kendall 0.4257160233342537
with ligands RMSE_G 0.8551430778759094 Spearman 0.500161052363918 Pearson 0.6163537596822167 Kendall 0.35463982777098396
 
    
Epoch 8  Loss 0.02002875506877899
Training Set mae 0.5345883501900567
Training Set rmse 0.6081642447155333
Epoch 8
without ligands RMSE_G 0.8598307829421512 Spearman 0.7187786594617412 Pearson 0.7903157044864277 Kendall 0.5285735860190397
with ligands RMSE_G 0.8424148435476203 Spearman 0.6088469247107631 Pearson 0.6614546467332282 Kendall 0.4313187094511967
 
    
Epoch 9  Loss 0.021718241274356842
Training Set mae 0.5032273530960083
Training Set rmse 0.6601739037113924
Epoch 9
without ligands RMSE_G 0.8595395647687648 Spearman 0.7480916379274707 Pearson 0.8029176117697866 Kendall 0.5571451312092581
with ligands RMSE_G 0.8480181963982195 Spearman 0.6298372057445732 Pearson 0.6745301403015528 Kendall 0.4504884298712499
 
Stop Training
