# Supplementary material for: Computing the relative binding affinity of ligands based on a pairwise binding comparison network
Source: Nat Comput Sci. 2023 Oct 19;3(10):860–72. doi: 10.1038/s43588-023-00529-9 (PMC10766524; doi:10.1038/s43588-023-00529-9)
Supplement: Supplementary file 9 — Statistical source data. [file 43588_2023_529_MOESM9_ESM.zip › source_data_figure3/finetune_results/CDK2/ref10_results/0_record.txt]

without ligands RMSE_G 1.3877430273948235 Spearman 0.9428571428571428 Pearson 0.9056146641009916 Kendall 0.8666666666666666
with ligands RMSE_G 1.3645602963224182 Spearman 0.6411764705882353 Pearson 0.6564479289039447 Kendall 0.43333333333333335
 
    
Epoch 0  Loss 0.047905376222398544
Training Set mae 0.8175479253133138
Training Set rmse 1.0520640657882718
Epoch 0
without ligands RMSE_G 1.18750505699868 Spearman 0.9428571428571428 Pearson 0.878455370611211 Kendall 0.8666666666666666
with ligands RMSE_G 1.192665071558071 Spearman 0.7323529411764705 Pearson 0.7186746116435248 Kendall 0.5166666666666667
 
    
Epoch 1  Loss 0.03175700505574544
Training Set mae 0.7119270536634658
Training Set rmse 0.8629942726248728
Epoch 1
without ligands RMSE_G 1.1267883049485035 Spearman 0.9428571428571428 Pearson 0.8650242990594244 Kendall 0.8666666666666666
with ligands RMSE_G 1.1355284636536458 Spearman 0.7352941176470589 Pearson 0.7234049522249502 Kendall 0.5333333333333333
 
    
Epoch 2  Loss 0.04576863712734646
Training Set mae 0.7502907223171658
Training Set rmse 0.9722249373140722
Epoch 2
without ligands RMSE_G 1.0725059919831972 Spearman 0.8857142857142857 Pearson 0.8151488888332444 Kendall 0.7333333333333333
with ligands RMSE_G 1.1596941510680019 Spearman 0.7058823529411765 Pearson 0.7137962931527444 Kendall 0.5
 
    
Epoch 3  Loss 0.03552529546949598
Training Set mae 0.7702659500969781
Training Set rmse 0.9613714353141807
Epoch 3
without ligands RMSE_G 1.146764504678476 Spearman 0.7714285714285715 Pearson 0.7518906686963214 Kendall 0.6
with ligands RMSE_G 1.2587398201568316 Spearman 0.6823529411764706 Pearson 0.6788658831788243 Kendall 0.4666666666666666
 
    
Epoch 4  Loss 0.04256841076744927
Training Set mae 0.7796964857313368
Training Set rmse 0.9769074586050731
Epoch 4
without ligands RMSE_G 1.1456332429807343 Spearman 0.7714285714285715 Pearson 0.7671384805455853 Kendall 0.6
with ligands RMSE_G 1.1985981868779685 Spearman 0.6823529411764706 Pearson 0.6961815356775272 Kendall 0.4666666666666666
 
    
Epoch 5  Loss 0.03354914254612393
Training Set mae 0.7296987533569336
Training Set rmse 0.9221890878916847
Epoch 5
without ligands RMSE_G 1.1388268583181005 Spearman 0.8857142857142857 Pearson 0.788764938449059 Kendall 0.7333333333333333
with ligands RMSE_G 1.1260923654088983 Spearman 0.7147058823529412 Pearson 0.7181409636863065 Kendall 0.5
 
    
Epoch 6  Loss 0.02450719012154473
Training Set mae 0.5868480046590169
Training Set rmse 0.7403024821625472
Epoch 6
without ligands RMSE_G 1.1426694932020407 Spearman 0.8857142857142857 Pearson 0.8052007681127501 Kendall 0.7333333333333333
with ligands RMSE_G 1.082354941289894 Spearman 0.7470588235294118 Pearson 0.7352327572432767 Kendall 0.5333333333333333
 
    
Epoch 7  Loss 0.02677492101987203
Training Set mae 0.6461170832316081
Training Set rmse 0.8067439758414212
Epoch 7
without ligands RMSE_G 1.1439812488327539 Spearman 0.8857142857142857 Pearson 0.820856046946627 Kendall 0.7333333333333333
with ligands RMSE_G 1.0650084171972005 Spearman 0.7941176470588235 Pearson 0.7488325989674826 Kendall 0.6
 
    
Epoch 8  Loss 0.023435560862223308
Training Set mae 0.6016845279269748
Training Set rmse 0.7264930318165819
Epoch 8
without ligands RMSE_G 1.1039611415036155 Spearman 0.8857142857142857 Pearson 0.8246047892285899 Kendall 0.7333333333333333
with ligands RMSE_G 1.0653823450729647 Spearman 0.8205882352941176 Pearson 0.753427268894632 Kendall 0.6166666666666666
 
    
Epoch 9  Loss 0.026048398680157132
Training Set mae 0.6660880194769965
Training Set rmse 0.7971265208908918
Epoch 9
without ligands RMSE_G 1.054293452676456 Spearman 0.8857142857142857 Pearson 0.8201919757127545 Kendall 0.7333333333333333
with ligands RMSE_G 1.0767876222754682 Spearman 0.8411764705882353 Pearson 0.7552383845535348 Kendall 0.65
 
Stop Training
