# Supplementary material for: Computing the relative binding affinity of ligands based on a pairwise binding comparison network
Source: Nat Comput Sci. 2023 Oct 19;3(10):860–72. doi: 10.1038/s43588-023-00529-9 (PMC10766524; doi:10.1038/s43588-023-00529-9)
Supplement: Supplementary file 9 — Statistical source data. [file 43588_2023_529_MOESM9_ESM.zip › source_data_figure3/finetune_results/CDK2/ref10_results/1_record.txt]

without ligands RMSE_G 1.3077328945288336 Spearman 0.7714285714285715 Pearson 0.7650460066283765 Kendall 0.6
with ligands RMSE_G 1.3471259316933895 Spearman 0.65 Pearson 0.6648010346199367 Kendall 0.45
 
    
Epoch 0  Loss 0.04832129677136739
Training Set mae 0.9188677893744575
Training Set rmse 1.1332029922183124
Epoch 0
without ligands RMSE_G 1.2898056841241914 Spearman 0.6571428571428571 Pearson 0.7495540426214962 Kendall 0.4666666666666666
with ligands RMSE_G 1.3072262142186135 Spearman 0.6794117647058824 Pearson 0.689493443167429 Kendall 0.45
 
    
Epoch 1  Loss 0.051509106159210206
Training Set mae 0.9329241646660699
Training Set rmse 1.1052143812238802
Epoch 1
without ligands RMSE_G 1.274710945608762 Spearman 0.6571428571428571 Pearson 0.7461501081085309 Kendall 0.4666666666666666
with ligands RMSE_G 1.283191484841723 Spearman 0.7058823529411765 Pearson 0.6980065113310386 Kendall 0.5
 
    
Epoch 2  Loss 0.039543275038401285
Training Set mae 0.7812365425957574
Training Set rmse 0.9501080345607905
Epoch 2
without ligands RMSE_G 1.2471122195633824 Spearman 0.7714285714285715 Pearson 0.7581833386300603 Kendall 0.6
with ligands RMSE_G 1.244073652316553 Spearman 0.7470588235294118 Pearson 0.7297085022958839 Kendall 0.5333333333333333
 
    
Epoch 3  Loss 0.03597814506954617
Training Set mae 0.7588622834947374
Training Set rmse 0.9168949998787648
Epoch 3
without ligands RMSE_G 1.2052065550770767 Spearman 0.7714285714285715 Pearson 0.7680821366606929 Kendall 0.6
with ligands RMSE_G 1.2021962197535363 Spearman 0.7823529411764706 Pearson 0.7479059646432089 Kendall 0.5833333333333334
 
    
Epoch 4  Loss 0.03273777034547594
Training Set mae 0.6874577416314019
Training Set rmse 0.8400178477495347
Epoch 4
without ligands RMSE_G 1.1633822020171567 Spearman 0.7714285714285715 Pearson 0.7759555154351226 Kendall 0.6
with ligands RMSE_G 1.1686267650957949 Spearman 0.8058823529411765 Pearson 0.7579637529672495 Kendall 0.6
 
    
Epoch 5  Loss 0.034497170978122285
Training Set mae 0.7622739579942491
Training Set rmse 0.8847710144013561
Epoch 5
without ligands RMSE_G 1.1129495018635696 Spearman 0.7714285714285715 Pearson 0.7811015297807171 Kendall 0.6
with ligands RMSE_G 1.1244964878413501 Spearman 0.8029411764705883 Pearson 0.7626172243244104 Kendall 0.6
 
    
Epoch 6  Loss 0.039878092871771915
Training Set mae 0.8333129035101996
Training Set rmse 1.0047849933155626
Epoch 6
without ligands RMSE_G 1.0892361188654576 Spearman 0.7714285714285715 Pearson 0.7832647031731358 Kendall 0.6
with ligands RMSE_G 1.0997036293912599 Spearman 0.8235294117647058 Pearson 0.7646185568543971 Kendall 0.6333333333333333
 
    
Epoch 7  Loss 0.03740830288992988
Training Set mae 0.7513711505466037
Training Set rmse 0.9387861006210009
Epoch 7
without ligands RMSE_G 1.0923464829892557 Spearman 0.7714285714285715 Pearson 0.7820431219534202 Kendall 0.6
with ligands RMSE_G 1.0974201614852905 Spearman 0.8205882352941176 Pearson 0.765741076208104 Kendall 0.6333333333333333
 
    
Epoch 8  Loss 0.040551790926191544
Training Set mae 0.7543017069498698
Training Set rmse 0.9303858993005515
Epoch 8
without ligands RMSE_G 1.1028953739566068 Spearman 0.7714285714285715 Pearson 0.7794642682953564 Kendall 0.6
with ligands RMSE_G 1.102143745347094 Spearman 0.8411764705882353 Pearson 0.765589677378714 Kendall 0.65
 
    
Epoch 9  Loss 0.03395266930262248
Training Set mae 0.7254946390787761
Training Set rmse 0.8911231835684592
Epoch 9
without ligands RMSE_G 1.1132644364025335 Spearman 0.7714285714285715 Pearson 0.7771546425618167 Kendall 0.6
with ligands RMSE_G 1.1085018852858644 Spearman 0.8558823529411764 Pearson 0.764926833791906 Kendall 0.6666666666666667
 
Stop Training
