# Supplementary material for: Computing the relative binding affinity of ligands based on a pairwise binding comparison network
Source: Nat Comput Sci. 2023 Oct 19;3(10):860–72. doi: 10.1038/s43588-023-00529-9 (PMC10766524; doi:10.1038/s43588-023-00529-9)
Supplement: Supplementary file 9 — Statistical source data. [file 43588_2023_529_MOESM9_ESM.zip › source_data_figure3/finetune_results/CDK2/ref10_results/2_record.txt]

without ligands RMSE_G 1.3440836128971754 Spearman 0.7142857142857143 Pearson 0.5731388243949457 Kendall 0.4666666666666666
with ligands RMSE_G 1.3397195053318136 Spearman 0.6411764705882353 Pearson 0.6653342113023132 Kendall 0.43333333333333335
 
    
Epoch 0  Loss 0.0514573680029975
Training Set mae 0.8777083926730685
Training Set rmse 1.0610433329383064
Epoch 0
without ligands RMSE_G 1.3981690481252833 Spearman 0.4857142857142857 Pearson 0.5534943480488298 Kendall 0.3333333333333333
with ligands RMSE_G 1.3010400989228486 Spearman 0.6735294117647059 Pearson 0.7076777733453109 Kendall 0.48333333333333334
 
    
Epoch 1  Loss 0.05644887420866224
Training Set mae 0.830891121758355
Training Set rmse 1.0661504529521517
Epoch 1
without ligands RMSE_G 1.3522965701408782 Spearman 0.7142857142857143 Pearson 0.5408841765644914 Kendall 0.4666666666666666
with ligands RMSE_G 1.2220746188776053 Spearman 0.7294117647058823 Pearson 0.7250040631610605 Kendall 0.5166666666666667
 
    
Epoch 2  Loss 0.04468750556310018
Training Set mae 0.8315631866455078
Training Set rmse 1.0558071193637377
Epoch 2
without ligands RMSE_G 1.274435248666868 Spearman 0.4857142857142857 Pearson 0.5265040075538551 Kendall 0.3333333333333333
with ligands RMSE_G 1.138028943894004 Spearman 0.7058823529411765 Pearson 0.7245371977731727 Kendall 0.5
 
    
Epoch 3  Loss 0.029459289709726968
Training Set mae 0.6478546142578125
Training Set rmse 0.8138587740670837
Epoch 3
without ligands RMSE_G 1.2281681998708687 Spearman 0.7142857142857143 Pearson 0.5248529127132774 Kendall 0.4666666666666666
with ligands RMSE_G 1.0872967925488632 Spearman 0.7705882352941177 Pearson 0.7342267502892741 Kendall 0.5499999999999999
 
    
Epoch 4  Loss 0.03929209444257948
Training Set mae 0.8093491236368815
Training Set rmse 0.9622035947684738
Epoch 4
without ligands RMSE_G 1.2036784226135016 Spearman 0.7142857142857143 Pearson 0.5276401417638121 Kendall 0.4666666666666666
with ligands RMSE_G 1.0559378839711866 Spearman 0.7794117647058824 Pearson 0.7438864471291482 Kendall 0.5666666666666667
 
    
Epoch 5  Loss 0.034058156278398304
Training Set mae 0.677334107293023
Training Set rmse 0.8472940369344548
Epoch 5
without ligands RMSE_G 1.1961672539737325 Spearman 0.7142857142857143 Pearson 0.5320374049400385 Kendall 0.4666666666666666
with ligands RMSE_G 1.0338187990035195 Spearman 0.8294117647058824 Pearson 0.7534256401366017 Kendall 0.6166666666666666
 
    
Epoch 6  Loss 0.040100901656680635
Training Set mae 0.8116689893934462
Training Set rmse 0.9735436085222371
Epoch 6
without ligands RMSE_G 1.1850021726858062 Spearman 0.7142857142857143 Pearson 0.5352169440387878 Kendall 0.4666666666666666
with ligands RMSE_G 1.0183809216612845 Spearman 0.8382352941176471 Pearson 0.7595660177973 Kendall 0.6333333333333333
 
    
Epoch 7  Loss 0.028715038299560548
Training Set mae 0.5929589801364474
Training Set rmse 0.7723942254826348
Epoch 7
without ligands RMSE_G 1.1750926202332408 Spearman 0.7142857142857143 Pearson 0.5377220119611726 Kendall 0.4666666666666666
with ligands RMSE_G 1.0057052794055494 Spearman 0.85 Pearson 0.7641828337008756 Kendall 0.6666666666666667
 
    
Epoch 8  Loss 0.026393675804138185
Training Set mae 0.6558836407131619
Training Set rmse 0.7821709659549568
Epoch 8
without ligands RMSE_G 1.1706336441280578 Spearman 0.7142857142857143 Pearson 0.5393203143937336 Kendall 0.4666666666666666
with ligands RMSE_G 1.002277887665834 Spearman 0.85 Pearson 0.7675081462841393 Kendall 0.6666666666666667
 
    
Epoch 9  Loss 0.03688991599612766
Training Set mae 0.7303931342230903
Training Set rmse 0.8825206112758582
Epoch 9
without ligands RMSE_G 1.1776662401090536 Spearman 0.7142857142857143 Pearson 0.5391592295442783 Kendall 0.4666666666666666
with ligands RMSE_G 1.01436032901421 Spearman 0.85 Pearson 0.7688520138196926 Kendall 0.6666666666666667
 
Stop Training
