# Supplementary material for: Computing the relative binding affinity of ligands based on a pairwise binding comparison network
Source: Nat Comput Sci. 2023 Oct 19;3(10):860–72. doi: 10.1038/s43588-023-00529-9 (PMC10766524; doi:10.1038/s43588-023-00529-9)
Supplement: Supplementary file 9 — Statistical source data. [file 43588_2023_529_MOESM9_ESM.zip › source_data_figure3/finetune_results/CDK2/ref10_results/3_record.txt]

without ligands RMSE_G 1.3776416926411932 Spearman 0.6 Pearson 0.6753478414776141 Kendall 0.4666666666666666
with ligands RMSE_G 1.198194040422334 Spearman 0.6411764705882353 Pearson 0.6624818316556654 Kendall 0.43333333333333335
 
    
Epoch 0  Loss 0.0410045862197876
Training Set mae 0.8453007380167643
Training Set rmse 0.9962819066742408
Epoch 0
without ligands RMSE_G 1.3210458905835096 Spearman 0.7714285714285715 Pearson 0.7611874983735615 Kendall 0.6
with ligands RMSE_G 1.1854538269180943 Spearman 0.6588235294117647 Pearson 0.6996047944227447 Kendall 0.45
 
    
Epoch 1  Loss 0.03579835361904568
Training Set mae 0.7592212677001953
Training Set rmse 0.8985200086660883
Epoch 1
without ligands RMSE_G 1.4215819524824107 Spearman 0.7714285714285715 Pearson 0.7718212736496456 Kendall 0.6
with ligands RMSE_G 1.3226243745642954 Spearman 0.6970588235294117 Pearson 0.6954617691431063 Kendall 0.48333333333333334
 
    
Epoch 2  Loss 0.03837809297773573
Training Set mae 0.7438839806450738
Training Set rmse 0.9192289319453332
Epoch 2
without ligands RMSE_G 1.403529099044534 Spearman 0.8285714285714286 Pearson 0.7543327640614347 Kendall 0.7333333333333333
with ligands RMSE_G 1.315272516156406 Spearman 0.6911764705882353 Pearson 0.670973496816429 Kendall 0.48333333333333334
 
    
Epoch 3  Loss 0.0321604953871833
Training Set mae 0.6745407528347439
Training Set rmse 0.8504465986856453
Epoch 3
without ligands RMSE_G 1.3177035944109485 Spearman 0.8285714285714286 Pearson 0.7902219563075077 Kendall 0.7333333333333333
with ligands RMSE_G 1.2196193432600957 Spearman 0.7058823529411765 Pearson 0.7031720388967573 Kendall 0.5
 
    
Epoch 4  Loss 0.030661834610833064
Training Set mae 0.659977043999566
Training Set rmse 0.8082153811047101
Epoch 4
without ligands RMSE_G 1.236456918509994 Spearman 0.8285714285714286 Pearson 0.8163443776462672 Kendall 0.7333333333333333
with ligands RMSE_G 1.132008416299896 Spearman 0.7294117647058823 Pearson 0.7266226649599611 Kendall 0.5166666666666667
 
    
Epoch 5  Loss 0.02293520172437032
Training Set mae 0.5438720491197374
Training Set rmse 0.7346623140495767
Epoch 5
without ligands RMSE_G 1.172895413960253 Spearman 0.8285714285714286 Pearson 0.8353557457453691 Kendall 0.7333333333333333
with ligands RMSE_G 1.0729634656879883 Spearman 0.7735294117647059 Pearson 0.7435306095945144 Kendall 0.5666666666666667
 
    
Epoch 6  Loss 0.031027714411417644
Training Set mae 0.7010068893432617
Training Set rmse 0.8432499412347857
Epoch 6
without ligands RMSE_G 1.1338133435574798 Spearman 0.7714285714285715 Pearson 0.844636938364417 Kendall 0.6
with ligands RMSE_G 1.0390014493705555 Spearman 0.8058823529411765 Pearson 0.7555459754177739 Kendall 0.6
 
    
Epoch 7  Loss 0.030598783493041994
Training Set mae 0.6911888758341471
Training Set rmse 0.8650604157367393
Epoch 7
without ligands RMSE_G 1.1335934860580252 Spearman 0.7714285714285715 Pearson 0.8476039168144209 Kendall 0.6
with ligands RMSE_G 1.034473088604497 Spearman 0.8117647058823529 Pearson 0.7603783140008405 Kendall 0.6166666666666666
 
    
Epoch 8  Loss 0.028395042154524062
Training Set mae 0.6489179823133681
Training Set rmse 0.7937292568536785
Epoch 8
without ligands RMSE_G 1.1584906589663981 Spearman 0.7714285714285715 Pearson 0.8505393688139845 Kendall 0.6
with ligands RMSE_G 1.0534738634884064 Spearman 0.8117647058823529 Pearson 0.7625027900378347 Kendall 0.6166666666666666
 
    
Epoch 9  Loss 0.030796115928226047
Training Set mae 0.6823903401692708
Training Set rmse 0.8362130064638805
Epoch 9
without ligands RMSE_G 1.185847897323408 Spearman 0.8285714285714286 Pearson 0.8517270758602233 Kendall 0.7333333333333333
with ligands RMSE_G 1.0783767433225286 Spearman 0.8411764705882353 Pearson 0.7636638443729187 Kendall 0.65
 
Stop Training
