# Supplementary material for: Computing the relative binding affinity of ligands based on a pairwise binding comparison network
Source: Nat Comput Sci. 2023 Oct 19;3(10):860–72. doi: 10.1038/s43588-023-00529-9 (PMC10766524; doi:10.1038/s43588-023-00529-9)
Supplement: Supplementary file 9 — Statistical source data. [file 43588_2023_529_MOESM9_ESM.zip › source_data_figure3/finetune_results/CDK2/ref10_results/4_record.txt]

without ligands RMSE_G 1.347038268040015 Spearman 0.7714285714285715 Pearson 0.6778305742658102 Kendall 0.6
with ligands RMSE_G 1.3386216506106234 Spearman 0.6411764705882353 Pearson 0.6593145963479238 Kendall 0.43333333333333335
 
    
Epoch 0  Loss 0.055626296997070314
Training Set mae 0.8602908664279514
Training Set rmse 1.060925242959184
Epoch 0
without ligands RMSE_G 1.2137821990064461 Spearman 0.8857142857142857 Pearson 0.6984883782190603 Kendall 0.7333333333333333
with ligands RMSE_G 1.2076021945394593 Spearman 0.7088235294117647 Pearson 0.7158936051254856 Kendall 0.5
 
    
Epoch 1  Loss 0.040775513648986815
Training Set mae 0.7412086910671658
Training Set rmse 0.9547275099874429
Epoch 1
without ligands RMSE_G 1.1791250736868104 Spearman 0.8857142857142857 Pearson 0.6989147629310347 Kendall 0.7333333333333333
with ligands RMSE_G 1.1450010402002408 Spearman 0.7411764705882353 Pearson 0.7264487969390563 Kendall 0.5333333333333333
 
    
Epoch 2  Loss 0.048570618364546035
Training Set mae 0.7942518446180555
Training Set rmse 0.9819844924935023
Epoch 2
without ligands RMSE_G 1.1797427759928945 Spearman 0.8857142857142857 Pearson 0.6851877601670063 Kendall 0.7333333333333333
with ligands RMSE_G 1.1418790643802206 Spearman 0.7588235294117647 Pearson 0.7286501120708003 Kendall 0.5666666666666667
 
    
Epoch 3  Loss 0.040330771605173746
Training Set mae 0.7282651477389865
Training Set rmse 0.9101067685568922
Epoch 3
without ligands RMSE_G 1.2164902826883868 Spearman 0.7714285714285715 Pearson 0.6749174182518196 Kendall 0.6
with ligands RMSE_G 1.1946943036127433 Spearman 0.7705882352941177 Pearson 0.7260482728597961 Kendall 0.5499999999999999
 
    
Epoch 4  Loss 0.0397902594672309
Training Set mae 0.7890349282158746
Training Set rmse 0.9517798320518404
Epoch 4
without ligands RMSE_G 1.2455050887885384 Spearman 0.7714285714285715 Pearson 0.6721255014360296 Kendall 0.6
with ligands RMSE_G 1.2234492776219774 Spearman 0.7794117647058824 Pearson 0.7304542938540843 Kendall 0.5666666666666667
 
    
Epoch 5  Loss 0.03590819968117608
Training Set mae 0.7611719767252604
Training Set rmse 0.8697099902395027
Epoch 5
without ligands RMSE_G 1.2611161307085172 Spearman 0.7714285714285715 Pearson 0.673961148522672 Kendall 0.6
with ligands RMSE_G 1.2385802786651268 Spearman 0.7941176470588235 Pearson 0.7383638535935064 Kendall 0.6
 
    
Epoch 6  Loss 0.03371154202355279
Training Set mae 0.7257108900282118
Training Set rmse 0.873175180495491
Epoch 6
without ligands RMSE_G 1.238602008248811 Spearman 0.7714285714285715 Pearson 0.6781858321093658 Kendall 0.6
with ligands RMSE_G 1.2110738358891693 Spearman 0.8205882352941176 Pearson 0.7453341721122103 Kendall 0.6166666666666666
 
    
Epoch 7  Loss 0.03166848288642036
Training Set mae 0.6419914351569281
Training Set rmse 0.8645200897739913
Epoch 7
without ligands RMSE_G 1.1989467004655812 Spearman 0.8857142857142857 Pearson 0.6815717586815851 Kendall 0.7333333333333333
with ligands RMSE_G 1.1598840265615493 Spearman 0.8382352941176471 Pearson 0.7504618879273411 Kendall 0.6333333333333333
 
    
Epoch 8  Loss 0.025516619947221545
Training Set mae 0.5723157670762804
Training Set rmse 0.7161208269781872
Epoch 8
without ligands RMSE_G 1.1799704797508104 Spearman 0.8857142857142857 Pearson 0.6819018375517172 Kendall 0.7333333333333333
with ligands RMSE_G 1.1302127748267443 Spearman 0.8411764705882353 Pearson 0.7534463417541039 Kendall 0.65
 
    
Epoch 9  Loss 0.027310612466600208
Training Set mae 0.6528240203857422
Training Set rmse 0.7685658552238175
Epoch 9
without ligands RMSE_G 1.1672996561870594 Spearman 0.8857142857142857 Pearson 0.682812463949666 Kendall 0.7333333333333333
with ligands RMSE_G 1.1102123328439075 Spearman 0.8382352941176471 Pearson 0.7559212234222518 Kendall 0.6333333333333333
 
Stop Training
