# Supplementary material for: Computing the relative binding affinity of ligands based on a pairwise binding comparison network
Source: Nat Comput Sci. 2023 Oct 19;3(10):860–72. doi: 10.1038/s43588-023-00529-9 (PMC10766524; doi:10.1038/s43588-023-00529-9)
Supplement: Supplementary file 9 — Statistical source data. [file 43588_2023_529_MOESM9_ESM.zip › source_data_figure3/finetune_results/CDK2/ref10_results/5_record.txt]

without ligands RMSE_G 1.3693883126598647 Spearman 0.8285714285714286 Pearson 0.9400980314396075 Kendall 0.7333333333333333
with ligands RMSE_G 1.2015734785840864 Spearman 0.6411764705882353 Pearson 0.6620221673948464 Kendall 0.43333333333333335
 
    
Epoch 0  Loss 0.02748541898197598
Training Set mae 0.6638699213663737
Training Set rmse 0.8138005078109749
Epoch 0
without ligands RMSE_G 1.4709828097902324 Spearman 0.8285714285714286 Pearson 0.9612853077411851 Kendall 0.7333333333333333
with ligands RMSE_G 1.281791121904163 Spearman 0.6941176470588235 Pearson 0.6997065769313395 Kendall 0.5
 
    
Epoch 1  Loss 0.02848924265967475
Training Set mae 0.6145263459947374
Training Set rmse 0.7814330162151513
Epoch 1
without ligands RMSE_G 1.5442529080209109 Spearman 0.8857142857142857 Pearson 0.9532323888203397 Kendall 0.7333333333333333
with ligands RMSE_G 1.3688574745508173 Spearman 0.6823529411764706 Pearson 0.6913119575656566 Kendall 0.4666666666666666
 
    
Epoch 2  Loss 0.021160426404741077
Training Set mae 0.5737540456983778
Training Set rmse 0.7057761989560366
Epoch 2
without ligands RMSE_G 1.5419707714805129 Spearman 0.8857142857142857 Pearson 0.9616652997909428 Kendall 0.7333333333333333
with ligands RMSE_G 1.357508865740781 Spearman 0.7058823529411765 Pearson 0.7038224251663034 Kendall 0.5
 
    
Epoch 3  Loss 0.020884382724761962
Training Set mae 0.5809234513176812
Training Set rmse 0.7080661643818049
Epoch 3
without ligands RMSE_G 1.5228967480147602 Spearman 0.8857142857142857 Pearson 0.972977601604839 Kendall 0.7333333333333333
with ligands RMSE_G 1.3254347128369062 Spearman 0.7470588235294118 Pearson 0.7218078927032887 Kendall 0.5333333333333333
 
    
Epoch 4  Loss 0.01824114720026652
Training Set mae 0.5158979839748806
Training Set rmse 0.6689589272109058
Epoch 4
without ligands RMSE_G 1.4875031167690813 Spearman 0.8857142857142857 Pearson 0.9792310101171662 Kendall 0.7333333333333333
with ligands RMSE_G 1.2814287846856498 Spearman 0.7470588235294118 Pearson 0.7337514229040522 Kendall 0.5333333333333333
 
    
Epoch 5  Loss 0.019645592901441786
Training Set mae 0.5558782789442275
Training Set rmse 0.6842237610251248
Epoch 5
without ligands RMSE_G 1.4492647111951282 Spearman 0.9428571428571428 Pearson 0.9830934884189739 Kendall 0.8666666666666666
with ligands RMSE_G 1.2406744484402716 Spearman 0.7823529411764706 Pearson 0.7413963781329491 Kendall 0.5833333333333334
 
    
Epoch 6  Loss 0.024792230791515775
Training Set mae 0.5915051778157552
Training Set rmse 0.7275741188655114
Epoch 6
without ligands RMSE_G 1.4101222450546502 Spearman 0.8857142857142857 Pearson 0.9851904303456568 Kendall 0.7333333333333333
with ligands RMSE_G 1.205181584906866 Spearman 0.7970588235294118 Pearson 0.7464663279589633 Kendall 0.5666666666666667
 
    
Epoch 7  Loss 0.023197998603185017
Training Set mae 0.5497239430745443
Training Set rmse 0.6902079263093521
Epoch 7
without ligands RMSE_G 1.4100125236481944 Spearman 0.9428571428571428 Pearson 0.9872401177727698 Kendall 0.8666666666666666
with ligands RMSE_G 1.2087624841380673 Spearman 0.8323529411764706 Pearson 0.7515031850258017 Kendall 0.6333333333333333
 
    
Epoch 8  Loss 0.026971842183007133
Training Set mae 0.5846633063422308
Training Set rmse 0.7309116084113307
Epoch 8
without ligands RMSE_G 1.4407633750438882 Spearman 0.9428571428571428 Pearson 0.9892928327220769 Kendall 0.8666666666666666
with ligands RMSE_G 1.2432575410954363 Spearman 0.8352941176470589 Pearson 0.7571372995976645 Kendall 0.65
 
    
Epoch 9  Loss 0.02119497193230523
Training Set mae 0.5731738408406576
Training Set rmse 0.662403302763211
Epoch 9
without ligands RMSE_G 1.455865345231167 Spearman 0.9428571428571428 Pearson 0.9913128417340459 Kendall 0.8666666666666666
with ligands RMSE_G 1.2705234101970104 Spearman 0.8352941176470589 Pearson 0.7610336528328221 Kendall 0.65
 
Stop Training
