# Supplementary material for: Computing the relative binding affinity of ligands based on a pairwise binding comparison network
Source: Nat Comput Sci. 2023 Oct 19;3(10):860–72. doi: 10.1038/s43588-023-00529-9 (PMC10766524; doi:10.1038/s43588-023-00529-9)
Supplement: Supplementary file 9 — Statistical source data. [file 43588_2023_529_MOESM9_ESM.zip › source_data_figure3/finetune_results/CDK2/ref10_results/6_record.txt]

without ligands RMSE_G 1.338759637631201 Spearman 0.42857142857142855 Pearson 0.6148096195067584 Kendall 0.3333333333333333
with ligands RMSE_G 1.36687494122836 Spearman 0.6411764705882353 Pearson 0.6555473458723107 Kendall 0.43333333333333335
 
    
Epoch 0  Loss 0.048491621017456056
Training Set mae 0.901819568210178
Training Set rmse 1.0853343578524366
Epoch 0
without ligands RMSE_G 1.34863337579437 Spearman 0.3142857142857143 Pearson 0.5887525880363946 Kendall 0.2
with ligands RMSE_G 1.288604730433588 Spearman 0.6529411764705882 Pearson 0.6871802644023436 Kendall 0.4666666666666666
 
    
Epoch 1  Loss 0.03947778145472209
Training Set mae 0.737417475382487
Training Set rmse 0.9728963410067069
Epoch 1
without ligands RMSE_G 1.4337579657398145 Spearman 0.42857142857142855 Pearson 0.6270609129381746 Kendall 0.3333333333333333
with ligands RMSE_G 1.320426508545563 Spearman 0.6970588235294117 Pearson 0.7079818897247953 Kendall 0.48333333333333334
 
    
Epoch 2  Loss 0.038204194439782034
Training Set mae 0.7784264034695095
Training Set rmse 0.9130996197170075
Epoch 2
without ligands RMSE_G 1.5140225285416564 Spearman 0.42857142857142855 Pearson 0.6645739762092562 Kendall 0.3333333333333333
with ligands RMSE_G 1.3633786348286605 Spearman 0.711764705882353 Pearson 0.7250262389914028 Kendall 0.5166666666666667
 
    
Epoch 3  Loss 0.02922217051188151
Training Set mae 0.6355996661716037
Training Set rmse 0.8159396666036146
Epoch 3
without ligands RMSE_G 1.5340037253010081 Spearman 0.7714285714285715 Pearson 0.678575650134443 Kendall 0.6
with ligands RMSE_G 1.3608959952340205 Spearman 0.75 Pearson 0.7333229010353957 Kendall 0.5666666666666667
 
    
Epoch 4  Loss 0.03951000637478298
Training Set mae 0.7929821438259549
Training Set rmse 0.9600426509001092
Epoch 4
without ligands RMSE_G 1.484372475877278 Spearman 0.7714285714285715 Pearson 0.6829017753260468 Kendall 0.6
with ligands RMSE_G 1.3027190559142539 Spearman 0.75 Pearson 0.7400203462015909 Kendall 0.5666666666666667
 
    
Epoch 5  Loss 0.02889123492770725
Training Set mae 0.6574099434746636
Training Set rmse 0.8307345431003365
Epoch 5
without ligands RMSE_G 1.372086833701924 Spearman 0.7714285714285715 Pearson 0.6853426394369628 Kendall 0.6
with ligands RMSE_G 1.1979812420285287 Spearman 0.75 Pearson 0.7472573858863382 Kendall 0.5666666666666667
 
    
Epoch 6  Loss 0.038358518812391496
Training Set mae 0.6918791029188368
Training Set rmse 0.8722865340813218
Epoch 6
without ligands RMSE_G 1.2698749127944087 Spearman 0.7714285714285715 Pearson 0.6774381976793352 Kendall 0.6
with ligands RMSE_G 1.1100319233762177 Spearman 0.8147058823529412 Pearson 0.7540998427748706 Kendall 0.6166666666666666
 
    
Epoch 7  Loss 0.03894982867770725
Training Set mae 0.7926798078748915
Training Set rmse 0.9741927736828849
Epoch 7
without ligands RMSE_G 1.2161169252719564 Spearman 0.42857142857142855 Pearson 0.6677959297746223 Kendall 0.3333333333333333
with ligands RMSE_G 1.0655315991909582 Spearman 0.8 Pearson 0.7577809737836374 Kendall 0.5833333333333334
 
    
Epoch 8  Loss 0.036161279678344725
Training Set mae 0.6993458218044705
Training Set rmse 0.8777327114184341
Epoch 8
without ligands RMSE_G 1.2312855380939505 Spearman 0.5428571428571428 Pearson 0.6668895331777362 Kendall 0.4666666666666666
with ligands RMSE_G 1.0628048595803887 Spearman 0.8235294117647058 Pearson 0.7662926379615985 Kendall 0.6333333333333333
 
    
Epoch 9  Loss 0.02961568832397461
Training Set mae 0.6524879879421658
Training Set rmse 0.8319686396467633
Epoch 9
without ligands RMSE_G 1.2940042573140222 Spearman 0.7714285714285715 Pearson 0.6755523603734856 Kendall 0.6
with ligands RMSE_G 1.0928358841709829 Spearman 0.861764705882353 Pearson 0.7768939319342458 Kendall 0.6833333333333333
 
Stop Training
