# Supplementary material for: Computing the relative binding affinity of ligands based on a pairwise binding comparison network
Source: Nat Comput Sci. 2023 Oct 19;3(10):860–72. doi: 10.1038/s43588-023-00529-9 (PMC10766524; doi:10.1038/s43588-023-00529-9)
Supplement: Supplementary file 9 — Statistical source data. [file 43588_2023_529_MOESM9_ESM.zip › source_data_figure3/finetune_results/CDK2/ref10_results/7_record.txt]

without ligands RMSE_G 1.2620679741813061 Spearman 0.9428571428571428 Pearson 0.8687554544198386 Kendall 0.8666666666666666
with ligands RMSE_G 1.436686098932486 Spearman 0.65 Pearson 0.6704261965792099 Kendall 0.45
 
    
Epoch 0  Loss 0.05966790782080756
Training Set mae 1.0739567438761393
Training Set rmse 1.1935355303928379
Epoch 0
without ligands RMSE_G 1.1848123508448738 Spearman 0.9428571428571428 Pearson 0.9216919339248631 Kendall 0.8666666666666666
with ligands RMSE_G 1.3731475555426225 Spearman 0.6941176470588235 Pearson 0.716631057669909 Kendall 0.5
 
    
Epoch 1  Loss 0.052462271849314374
Training Set mae 0.9468431896633572
Training Set rmse 1.1558060902247762
Epoch 1
without ligands RMSE_G 1.2377034717286044 Spearman 0.9428571428571428 Pearson 0.9171698614379705 Kendall 0.8666666666666666
with ligands RMSE_G 1.4137177958848983 Spearman 0.6970588235294117 Pearson 0.7138218127556059 Kendall 0.48333333333333334
 
    
Epoch 2  Loss 0.05111584663391113
Training Set mae 0.8628726111518012
Training Set rmse 1.053512197188837
Epoch 2
without ligands RMSE_G 1.235088198280972 Spearman 0.9428571428571428 Pearson 0.8982444768865623 Kendall 0.8666666666666666
with ligands RMSE_G 1.3987819712109164 Spearman 0.7058823529411765 Pearson 0.7156437328428779 Kendall 0.5
 
    
Epoch 3  Loss 0.05216943952772352
Training Set mae 0.9335640801323785
Training Set rmse 1.0879249687564725
Epoch 3
without ligands RMSE_G 1.1914662317184295 Spearman 0.9428571428571428 Pearson 0.8972324199072719 Kendall 0.8666666666666666
with ligands RMSE_G 1.3521725718229547 Spearman 0.7294117647058823 Pearson 0.7270599582677479 Kendall 0.5166666666666667
 
    
Epoch 4  Loss 0.03600148095024957
Training Set mae 0.7714392132229275
Training Set rmse 0.949867917521569
Epoch 4
without ligands RMSE_G 1.1111928952201384 Spearman 0.9428571428571428 Pearson 0.9006031700408685 Kendall 0.8666666666666666
with ligands RMSE_G 1.2808782046320788 Spearman 0.7705882352941177 Pearson 0.7398307524386183 Kendall 0.5499999999999999
 
    
Epoch 5  Loss 0.04437920649846395
Training Set mae 0.8003372404310438
Training Set rmse 0.9564438700235022
Epoch 5
without ligands RMSE_G 1.0730802123882484 Spearman 1.0 Pearson 0.9078776727335403 Kendall 0.9999999999999999
with ligands RMSE_G 1.2503695579926213 Spearman 0.8088235294117647 Pearson 0.7509796796453267 Kendall 0.6
 
    
Epoch 6  Loss 0.041895699501037595
Training Set mae 0.8255498038397895
Training Set rmse 0.9933091546002606
Epoch 6
without ligands RMSE_G 1.079428603058658 Spearman 1.0 Pearson 0.9146249581851053 Kendall 0.9999999999999999
with ligands RMSE_G 1.2563193369784313 Spearman 0.8411764705882353 Pearson 0.7586995938008225 Kendall 0.65
 
    
Epoch 7  Loss 0.04592568079630534
Training Set mae 0.8679258558485243
Training Set rmse 1.0332897320644443
Epoch 7
without ligands RMSE_G 1.1197143876161124 Spearman 1.0 Pearson 0.9177359888005666 Kendall 0.9999999999999999
with ligands RMSE_G 1.2872586786999511 Spearman 0.8411764705882353 Pearson 0.7637834059800338 Kendall 0.65
 
    
Epoch 8  Loss 0.0417748663160536
Training Set mae 0.8302363925509982
Training Set rmse 0.9732506123755972
Epoch 8
without ligands RMSE_G 1.1838671565079353 Spearman 1.0 Pearson 0.9205042600710693 Kendall 0.9999999999999999
with ligands RMSE_G 1.3409638634545324 Spearman 0.8352941176470589 Pearson 0.7681061472668327 Kendall 0.6666666666666667
 
    
Epoch 9  Loss 0.03453023698594835
Training Set mae 0.758072747124566
Training Set rmse 0.9208705681684892
Epoch 9
without ligands RMSE_G 1.1856971398931728 Spearman 1.0 Pearson 0.9213708268830797 Kendall 0.9999999999999999
with ligands RMSE_G 1.3467020675668826 Spearman 0.8470588235294118 Pearson 0.7708984044815507 Kendall 0.6666666666666667
 
Stop Training
