# Supplementary material for: Computing the relative binding affinity of ligands based on a pairwise binding comparison network
Source: Nat Comput Sci. 2023 Oct 19;3(10):860–72. doi: 10.1038/s43588-023-00529-9 (PMC10766524; doi:10.1038/s43588-023-00529-9)
Supplement: Supplementary file 9 — Statistical source data. [file 43588_2023_529_MOESM9_ESM.zip › source_data_figure3/finetune_results/CDK2/ref10_results/8_record.txt]

without ligands RMSE_G 1.3188115710146353 Spearman 0.7142857142857143 Pearson 0.8059578754033183 Kendall 0.6
with ligands RMSE_G 1.3597727263865471 Spearman 0.6411764705882353 Pearson 0.6694520363660734 Kendall 0.43333333333333335
 
    
Epoch 0  Loss 0.05132352113723755
Training Set mae 0.8972979227701823
Training Set rmse 1.1341190307389835
Epoch 0
without ligands RMSE_G 1.1988229997023814 Spearman 0.7142857142857143 Pearson 0.7882321314494032 Kendall 0.6
with ligands RMSE_G 1.2595591438711249 Spearman 0.7 Pearson 0.7177125310843941 Kendall 0.5166666666666667
 
    
Epoch 1  Loss 0.04671114815606011
Training Set mae 0.8152420679728191
Training Set rmse 1.0090295663111681
Epoch 1
without ligands RMSE_G 1.1652537434477839 Spearman 0.7142857142857143 Pearson 0.7639161932743175 Kendall 0.6
with ligands RMSE_G 1.220201846874902 Spearman 0.7352941176470589 Pearson 0.7281917795928607 Kendall 0.5333333333333333
 
    
Epoch 2  Loss 0.04247471756405301
Training Set mae 0.7860959582858615
Training Set rmse 0.9658052047921029
Epoch 2
without ligands RMSE_G 1.1561438728460116 Spearman 0.7142857142857143 Pearson 0.7370847258289881 Kendall 0.6
with ligands RMSE_G 1.1898029217294646 Spearman 0.7558823529411764 Pearson 0.7295175351358765 Kendall 0.5499999999999999
 
    
Epoch 3  Loss 0.0334836310810513
Training Set mae 0.6950303819444444
Training Set rmse 0.902831922684365
Epoch 3
without ligands RMSE_G 1.1388658952825745 Spearman 0.7142857142857143 Pearson 0.7187046298686185 Kendall 0.6
with ligands RMSE_G 1.1306366298801958 Spearman 0.7705882352941177 Pearson 0.7320345828959802 Kendall 0.5499999999999999
 
    
Epoch 4  Loss 0.034853918022579616
Training Set mae 0.6941724565294054
Training Set rmse 0.8773607046501353
Epoch 4
without ligands RMSE_G 1.1425383002429625 Spearman 0.7142857142857143 Pearson 0.7122988738900574 Kendall 0.6
with ligands RMSE_G 1.0944328601340598 Spearman 0.8088235294117647 Pearson 0.738495535233658 Kendall 0.5833333333333334
 
    
Epoch 5  Loss 0.03365890979766846
Training Set mae 0.724902089436849
Training Set rmse 0.902564377301181
Epoch 5
without ligands RMSE_G 1.1281165439954697 Spearman 0.7142857142857143 Pearson 0.7149720887335176 Kendall 0.6
with ligands RMSE_G 1.0716887082657176 Spearman 0.8205882352941176 Pearson 0.7477915948273854 Kendall 0.6166666666666666
 
    
Epoch 6  Loss 0.029025542736053466
Training Set mae 0.6819077385796442
Training Set rmse 0.8343714161135903
Epoch 6
without ligands RMSE_G 1.1067687026827389 Spearman 0.7142857142857143 Pearson 0.7190288912706105 Kendall 0.6
with ligands RMSE_G 1.0506211803136043 Spearman 0.8441176470588235 Pearson 0.7569483721288229 Kendall 0.6666666666666667
 
    
Epoch 7  Loss 0.030094006326463488
Training Set mae 0.6588465796576606
Training Set rmse 0.8353704856735235
Epoch 7
without ligands RMSE_G 1.0794774723575993 Spearman 0.7142857142857143 Pearson 0.727920558195683 Kendall 0.6
with ligands RMSE_G 1.0412479972169537 Spearman 0.861764705882353 Pearson 0.7667304768771156 Kendall 0.6833333333333333
 
    
Epoch 8  Loss 0.033220163981119794
Training Set mae 0.7281585057576497
Training Set rmse 0.8458119006017498
Epoch 8
without ligands RMSE_G 1.0619208288254072 Spearman 0.7142857142857143 Pearson 0.7361771643189879 Kendall 0.6
with ligands RMSE_G 1.032267636766145 Spearman 0.8470588235294118 Pearson 0.7749264709102155 Kendall 0.65
 
    
Epoch 9  Loss 0.04092386696073744
Training Set mae 0.7132080925835503
Training Set rmse 0.9151556566111393
Epoch 9
without ligands RMSE_G 1.0591568659356714 Spearman 0.7142857142857143 Pearson 0.7378551690921534 Kendall 0.6
with ligands RMSE_G 1.018221138544116 Spearman 0.8470588235294118 Pearson 0.7784530682967452 Kendall 0.65
 
Stop Training
