# Supplementary material for: Computing the relative binding affinity of ligands based on a pairwise binding comparison network
Source: Nat Comput Sci. 2023 Oct 19;3(10):860–72. doi: 10.1038/s43588-023-00529-9 (PMC10766524; doi:10.1038/s43588-023-00529-9)
Supplement: Supplementary file 9 — Statistical source data. [file 43588_2023_529_MOESM9_ESM.zip › source_data_figure3/finetune_results/CDK2/ref10_results/9_record.txt]

without ligands RMSE_G 1.4190105874746133 Spearman 0.7714285714285715 Pearson 0.7035271392282311 Kendall 0.6
with ligands RMSE_G 1.1580830768746049 Spearman 0.6411764705882353 Pearson 0.6533613845484713 Kendall 0.43333333333333335
 
    
Epoch 0  Loss 0.02710292074415419
Training Set mae 0.6501731448703342
Training Set rmse 0.7807484419744003
Epoch 0
without ligands RMSE_G 1.5164281657277163 Spearman 0.8857142857142857 Pearson 0.7675522179900495 Kendall 0.7333333333333333
with ligands RMSE_G 1.2109102654570587 Spearman 0.6735294117647059 Pearson 0.6849952152036927 Kendall 0.4666666666666666
 
    
Epoch 1  Loss 0.026370432641771104
Training Set mae 0.6029086642795138
Training Set rmse 0.7562323982425234
Epoch 1
without ligands RMSE_G 1.4290750136123627 Spearman 0.8857142857142857 Pearson 0.7968346966167889 Kendall 0.7333333333333333
with ligands RMSE_G 1.140629314449693 Spearman 0.6911764705882353 Pearson 0.708476766909979 Kendall 0.5
 
    
Epoch 2  Loss 0.028286534547805785
Training Set mae 0.6449936972724066
Training Set rmse 0.7561369279833743
Epoch 2
without ligands RMSE_G 1.418696089309699 Spearman 0.8857142857142857 Pearson 0.8123940903505984 Kendall 0.7333333333333333
with ligands RMSE_G 1.1274009013884858 Spearman 0.75 Pearson 0.7239736859695182 Kendall 0.5666666666666667
 
    
Epoch 3  Loss 0.02704092396630181
Training Set mae 0.6189886305067275
Training Set rmse 0.7645150995254075
Epoch 3
without ligands RMSE_G 1.4387791535220535 Spearman 0.8857142857142857 Pearson 0.822343696057752 Kendall 0.7333333333333333
with ligands RMSE_G 1.1355203783112846 Spearman 0.7764705882352941 Pearson 0.7322508156729204 Kendall 0.5833333333333334
 
    
Epoch 4  Loss 0.02642319533560011
Training Set mae 0.6280861536661784
Training Set rmse 0.7483463282260434
Epoch 4
without ligands RMSE_G 1.4111926303937854 Spearman 0.8857142857142857 Pearson 0.8336173494539388 Kendall 0.7333333333333333
with ligands RMSE_G 1.1121729154351112 Spearman 0.788235294117647 Pearson 0.7397770873276787 Kendall 0.6
 
    
Epoch 5  Loss 0.022584481371773615
Training Set mae 0.6085386488172743
Training Set rmse 0.734748352233532
Epoch 5
without ligands RMSE_G 1.4056744435670312 Spearman 0.8857142857142857 Pearson 0.8443972799269767 Kendall 0.7333333333333333
with ligands RMSE_G 1.1012936819466697 Spearman 0.8176470588235294 Pearson 0.7448072179003059 Kendall 0.65
 
    
Epoch 6  Loss 0.021720393498738607
Training Set mae 0.5870106167263455
Training Set rmse 0.7173823294917945
Epoch 6
without ligands RMSE_G 1.378857950603432 Spearman 0.8857142857142857 Pearson 0.8495332872266302 Kendall 0.7333333333333333
with ligands RMSE_G 1.0794904730872243 Spearman 0.8088235294117647 Pearson 0.745691203355887 Kendall 0.6333333333333333
 
    
Epoch 7  Loss 0.02343103223376804
Training Set mae 0.5931796603732639
Training Set rmse 0.7289939385144536
Epoch 7
without ligands RMSE_G 1.3648569679002105 Spearman 0.8857142857142857 Pearson 0.8528072692626033 Kendall 0.7333333333333333
with ligands RMSE_G 1.0666380894964935 Spearman 0.8088235294117647 Pearson 0.7490465920345145 Kendall 0.6333333333333333
 
    
Epoch 8  Loss 0.028279498550626968
Training Set mae 0.586392445034451
Training Set rmse 0.7425844436047587
Epoch 8
without ligands RMSE_G 1.3617541090865082 Spearman 0.8857142857142857 Pearson 0.8543981555391735 Kendall 0.7333333333333333
with ligands RMSE_G 1.0616448191133843 Spearman 0.8323529411764706 Pearson 0.7538076751705035 Kendall 0.6666666666666667
 
    
Epoch 9  Loss 0.020188246170679727
Training Set mae 0.5372743182712131
Training Set rmse 0.6323854614606996
Epoch 9
without ligands RMSE_G 1.3199059419995882 Spearman 0.8857142857142857 Pearson 0.8559048329290266 Kendall 0.7333333333333333
with ligands RMSE_G 1.034933536001305 Spearman 0.8382352941176471 Pearson 0.7566902426376291 Kendall 0.6833333333333333
 
Stop Training
