# Supplementary material for: Computing the relative binding affinity of ligands based on a pairwise binding comparison network
Source: Nat Comput Sci. 2023 Oct 19;3(10):860–72. doi: 10.1038/s43588-023-00529-9 (PMC10766524; doi:10.1038/s43588-023-00529-9)
Supplement: Supplementary file 9 — Statistical source data. [file 43588_2023_529_MOESM9_ESM.zip › source_data_figure3/finetune_results/CDK2/ref2_results/0_record.txt]

without ligands RMSE_G 1.8372465100325586 Spearman 0.7098901098901099 Pearson 0.6971089557286599 Kendall 0.5164835164835165
with ligands RMSE_G 1.753651663652534 Spearman 0.6705882352941176 Pearson 0.662505050369214 Kendall 0.4666666666666666
 
    
Epoch 0  Loss 0.6789934039115906
Training Set mae 0.8240105509757996
Training Set rmse 0.824010560558292
Epoch 0
without ligands RMSE_G 2.011312056436625 Spearman 0.7582417582417582 Pearson 0.7276409170887906 Kendall 0.5824175824175825
with ligands RMSE_G 1.9167121566704126 Spearman 0.7058823529411765 Pearson 0.7035627357132681 Kendall 0.5166666666666667
 
    
Epoch 1  Loss 2.6457338333129883
Training Set mae 1.6265711784362793
Training Set rmse 1.6265711891316004
Epoch 1
without ligands RMSE_G 2.1754040086079294 Spearman 0.7758241758241758 Pearson 0.7372695529219231 Kendall 0.6043956043956044
with ligands RMSE_G 2.0749945909115097 Spearman 0.7205882352941176 Pearson 0.7212798414777949 Kendall 0.5333333333333333
 
    
Epoch 2  Loss 0.7230322360992432
Training Set mae 0.8503130078315735
Training Set rmse 0.8503130224212982
Epoch 2
without ligands RMSE_G 2.338998239069977 Spearman 0.7758241758241758 Pearson 0.7409694191477809 Kendall 0.6043956043956044
with ligands RMSE_G 2.235079556728327 Spearman 0.7441176470588236 Pearson 0.7288963181343474 Kendall 0.5499999999999999
 
    
Epoch 3  Loss 0.23860523104667664
Training Set mae 0.4884723424911499
Training Set rmse 0.4884723441983964
Epoch 3
without ligands RMSE_G 2.5038311880428816 Spearman 0.7758241758241758 Pearson 0.7387520359181736 Kendall 0.6043956043956044
with ligands RMSE_G 2.3981306374102656 Spearman 0.7441176470588236 Pearson 0.7283897264799191 Kendall 0.5499999999999999
 
    
Epoch 4  Loss 0.09233733266592026
Training Set mae 0.3038705885410309
Training Set rmse 0.3038705853910843
Epoch 4
without ligands RMSE_G 2.678945489537351 Spearman 0.810989010989011 Pearson 0.7329692720743664 Kendall 0.6483516483516484
with ligands RMSE_G 2.571828868048578 Spearman 0.7676470588235295 Pearson 0.7242831345242335 Kendall 0.5833333333333334
 
    
Epoch 5  Loss 0.3391925096511841
Training Set mae 0.5824023485183716
Training Set rmse 0.5824023606160814
Epoch 5
without ligands RMSE_G 2.885428758856246 Spearman 0.7802197802197802 Pearson 0.7281074774759597 Kendall 0.6263736263736264
with ligands RMSE_G 2.7749492752214517 Spearman 0.7470588235294118 Pearson 0.7200317191604025 Kendall 0.5666666666666667
 
    
Epoch 6  Loss 0.09216286987066269
Training Set mae 0.30358338356018066
Training Set rmse 0.3035833820726403
Epoch 6
without ligands RMSE_G 3.047924823810625 Spearman 0.7802197802197802 Pearson 0.7239178483451238 Kendall 0.6263736263736264
with ligands RMSE_G 2.9351344734776834 Spearman 0.7470588235294118 Pearson 0.7155493962720949 Kendall 0.5666666666666667
 
    
Epoch 7  Loss 0.0017133839428424835
Training Set mae 0.04139304161071777
Training Set rmse 0.04139304220327957
Epoch 7
without ligands RMSE_G 3.1920668011994864 Spearman 0.7670329670329671 Pearson 0.7209218243302997 Kendall 0.6043956043956044
with ligands RMSE_G 3.076356085492188 Spearman 0.7382352941176471 Pearson 0.7106407509625475 Kendall 0.5499999999999999
 
    
Epoch 8  Loss 0.5871309638023376
Training Set mae 0.7662447094917297
Training Set rmse 0.7662447153503492
Epoch 8
without ligands RMSE_G 3.21787264624676 Spearman 0.7670329670329671 Pearson 0.7199276704093612 Kendall 0.6043956043956044
with ligands RMSE_G 3.1020083720940477 Spearman 0.7382352941176471 Pearson 0.7106570421267033 Kendall 0.5499999999999999
 
    
Epoch 9  Loss 0.0928739607334137
Training Set mae 0.30475229024887085
Training Set rmse 0.30475229405767185
Epoch 9
without ligands RMSE_G 3.196397620024037 Spearman 0.7802197802197802 Pearson 0.7186468787387751 Kendall 0.6043956043956044
with ligands RMSE_G 3.081654589069671 Spearman 0.75 Pearson 0.711509424179891 Kendall 0.5499999999999999
 
Stop Training
