# Supplementary material for: Computing the relative binding affinity of ligands based on a pairwise binding comparison network
Source: Nat Comput Sci. 2023 Oct 19;3(10):860–72. doi: 10.1038/s43588-023-00529-9 (PMC10766524; doi:10.1038/s43588-023-00529-9)
Supplement: Supplementary file 9 — Statistical source data. [file 43588_2023_529_MOESM9_ESM.zip › source_data_figure3/finetune_results/CDK2/ref2_results/1_record.txt]

without ligands RMSE_G 1.3608400338952216 Spearman 0.6659340659340659 Pearson 0.6466131667146203 Kendall 0.4725274725274726
with ligands RMSE_G 1.3495611553097466 Spearman 0.6411764705882353 Pearson 0.6519797931242152 Kendall 0.43333333333333335
 
    
Epoch 0  Loss 1.629561185836792
Training Set mae 1.2765426635742188
Training Set rmse 1.2765426690231674
Epoch 0
without ligands RMSE_G 1.2373364601213772 Spearman 0.7098901098901099 Pearson 0.6840271086543128 Kendall 0.5384615384615384
with ligands RMSE_G 1.2277573107128692 Spearman 0.6941176470588235 Pearson 0.6954274299994258 Kendall 0.5
 
    
Epoch 1  Loss 3.6957895755767822
Training Set mae 1.9224436283111572
Training Set rmse 1.9224436469183648
Epoch 1
without ligands RMSE_G 1.1783118210511931 Spearman 0.7098901098901099 Pearson 0.6994717883304105 Kendall 0.5384615384615384
with ligands RMSE_G 1.1709141658669904 Spearman 0.7 Pearson 0.7146271660038198 Kendall 0.5166666666666667
 
    
Epoch 2  Loss 0.9925777912139893
Training Set mae 0.9962819814682007
Training Set rmse 0.996281983784706
Epoch 2
without ligands RMSE_G 1.1702062684094974 Spearman 0.7318681318681318 Pearson 0.7076805795403679 Kendall 0.5384615384615384
with ligands RMSE_G 1.1653054122872615 Spearman 0.7323529411764705 Pearson 0.7247150810923991 Kendall 0.5166666666666667
 
    
Epoch 3  Loss 0.15770173072814941
Training Set mae 0.3971167802810669
Training Set rmse 0.3971167721566912
Epoch 3
without ligands RMSE_G 1.1976806880203335 Spearman 0.7318681318681318 Pearson 0.7097228993295631 Kendall 0.5384615384615384
with ligands RMSE_G 1.1946011511402435 Spearman 0.7323529411764705 Pearson 0.7270886548828683 Kendall 0.5166666666666667
 
    
Epoch 4  Loss 0.14007042348384857
Training Set mae 0.3742598295211792
Training Set rmse 0.3742598341845523
Epoch 4
without ligands RMSE_G 1.2271887039174607 Spearman 0.7450549450549451 Pearson 0.7011245579090388 Kendall 0.5604395604395604
with ligands RMSE_G 1.2221092870381458 Spearman 0.7411764705882353 Pearson 0.7182885205708267 Kendall 0.5333333333333333
 
    
Epoch 5  Loss 0.009486704133450985
Training Set mae 0.09739971160888672
Training Set rmse 0.0973997132103118
Epoch 5
without ligands RMSE_G 1.2335763678760434 Spearman 0.7450549450549451 Pearson 0.6934059323931275 Kendall 0.5604395604395604
with ligands RMSE_G 1.2228228923241027 Spearman 0.7411764705882353 Pearson 0.7123075723337142 Kendall 0.5333333333333333
 
    
Epoch 6  Loss 0.0036785805132240057
Training Set mae 0.060651302337646484
Training Set rmse 0.06065130265067689
Epoch 6
without ligands RMSE_G 1.2025189195810482 Spearman 0.7450549450549451 Pearson 0.6929438635879629 Kendall 0.5604395604395604
with ligands RMSE_G 1.191369498370026 Spearman 0.7411764705882353 Pearson 0.7112974874411602 Kendall 0.5333333333333333
 
    
Epoch 7  Loss 0.2322918176651001
Training Set mae 0.48196661472320557
Training Set rmse 0.4819666146789631
Epoch 7
without ligands RMSE_G 1.1471442852980287 Spearman 0.7186813186813187 Pearson 0.6939441454834681 Kendall 0.5604395604395604
with ligands RMSE_G 1.1363811945117581 Spearman 0.7205882352941176 Pearson 0.715006935657762 Kendall 0.5333333333333333
 
    
Epoch 8  Loss 0.9238430857658386
Training Set mae 0.961167573928833
Training Set rmse 0.961167563833611
Epoch 8
without ligands RMSE_G 1.1444484318253088 Spearman 0.7450549450549451 Pearson 0.6919085452305073 Kendall 0.5604395604395604
with ligands RMSE_G 1.1349654695442226 Spearman 0.75 Pearson 0.716196637484278 Kendall 0.5666666666666667
 
    
Epoch 9  Loss 0.5284401774406433
Training Set mae 0.7269389033317566
Training Set rmse 0.7269389090154986
Epoch 9
without ligands RMSE_G 1.1741114416152085 Spearman 0.7450549450549451 Pearson 0.6929835447860897 Kendall 0.5604395604395604
with ligands RMSE_G 1.1682551235187837 Spearman 0.75 Pearson 0.7176768801713832 Kendall 0.5666666666666667
 
Stop Training
