# Supplementary material for: Computing the relative binding affinity of ligands based on a pairwise binding comparison network
Source: Nat Comput Sci. 2023 Oct 19;3(10):860–72. doi: 10.1038/s43588-023-00529-9 (PMC10766524; doi:10.1038/s43588-023-00529-9)
Supplement: Supplementary file 9 — Statistical source data. [file 43588_2023_529_MOESM9_ESM.zip › source_data_figure3/finetune_results/CDK2/ref2_results/2_record.txt]

without ligands RMSE_G 1.2890141593125644 Spearman 0.6703296703296703 Pearson 0.6465464624371758 Kendall 0.4725274725274726
with ligands RMSE_G 1.239583261065146 Spearman 0.6617647058823529 Pearson 0.660121145462765 Kendall 0.45
 
    
Epoch 0  Loss 1.120174527168274
Training Set mae 1.0583829879760742
Training Set rmse 1.0583829775503166
Epoch 0
without ligands RMSE_G 1.1538911028765935 Spearman 0.6835164835164835 Pearson 0.6492134208473029 Kendall 0.4945054945054945
with ligands RMSE_G 1.116434955847721 Spearman 0.6705882352941176 Pearson 0.6656059701434676 Kendall 0.4666666666666666
 
    
Epoch 1  Loss 0.27107658982276917
Training Set mae 0.5206501483917236
Training Set rmse 0.5206501606863952
Epoch 1
without ligands RMSE_G 1.0758613561347283 Spearman 0.7098901098901099 Pearson 0.6459789405258126 Kendall 0.5164835164835165
with ligands RMSE_G 1.0544594394851212 Spearman 0.7029411764705882 Pearson 0.6655769633440581 Kendall 0.5
 
    
Epoch 2  Loss 0.22801713645458221
Training Set mae 0.4775114059448242
Training Set rmse 0.477511399292815
Epoch 2
without ligands RMSE_G 1.0510722774857701 Spearman 0.701098901098901 Pearson 0.6448799719735172 Kendall 0.4945054945054945
with ligands RMSE_G 1.049944372532397 Spearman 0.6970588235294117 Pearson 0.6664769678088936 Kendall 0.48333333333333334
 
    
Epoch 3  Loss 0.0019938636105507612
Training Set mae 0.044652700424194336
Training Set rmse 0.044652699924537166
Epoch 3
without ligands RMSE_G 1.0716351588129678 Spearman 0.701098901098901 Pearson 0.6452924952668545 Kendall 0.4945054945054945
with ligands RMSE_G 1.0884492614478278 Spearman 0.6970588235294117 Pearson 0.6680105523236958 Kendall 0.48333333333333334
 
    
Epoch 4  Loss 0.12643077969551086
Training Set mae 0.35557106137275696
Training Set rmse 0.35557106138648414
Epoch 4
without ligands RMSE_G 1.1292048068129477 Spearman 0.7098901098901099 Pearson 0.6413269327620499 Kendall 0.4945054945054945
with ligands RMSE_G 1.164240452005822 Spearman 0.7 Pearson 0.6629473736794785 Kendall 0.48333333333333334
 
    
Epoch 5  Loss 0.060339365154504776
Training Set mae 0.24564072489738464
Training Set rmse 0.24564072372980986
Epoch 5
without ligands RMSE_G 1.2085093641331763 Spearman 0.7054945054945055 Pearson 0.642674003755815 Kendall 0.4725274725274726
with ligands RMSE_G 1.257858946171502 Spearman 0.7029411764705882 Pearson 0.6649378291767436 Kendall 0.48333333333333334
 
    
Epoch 6  Loss 0.35873115062713623
Training Set mae 0.5989416837692261
Training Set rmse 0.5989416921764056
Epoch 6
without ligands RMSE_G 1.251775113854423 Spearman 0.7318681318681318 Pearson 0.6438747650939958 Kendall 0.4945054945054945
with ligands RMSE_G 1.3066595497714408 Spearman 0.7264705882352941 Pearson 0.6677656010493769 Kendall 0.5
 
    
Epoch 7  Loss 0.2937663793563843
Training Set mae 0.5420022010803223
Training Set rmse 0.5420021949737697
Epoch 7
without ligands RMSE_G 1.2635962135183902 Spearman 0.7230769230769231 Pearson 0.6463580611738888 Kendall 0.4725274725274726
with ligands RMSE_G 1.3197112016740764 Spearman 0.7176470588235294 Pearson 0.6710823790794657 Kendall 0.48333333333333334
 
    
Epoch 8  Loss 0.0691966637969017
Training Set mae 0.2630525827407837
Training Set rmse 0.26305258751227234
Epoch 8
without ligands RMSE_G 1.2618804488470965 Spearman 0.7274725274725274 Pearson 0.6479226096905769 Kendall 0.4945054945054945
with ligands RMSE_G 1.3180115415676108 Spearman 0.7205882352941176 Pearson 0.6730359782623385 Kendall 0.5
 
    
Epoch 9  Loss 0.03880111873149872
Training Set mae 0.19697999954223633
Training Set rmse 0.19697999576479516
Epoch 9
without ligands RMSE_G 1.251169443248575 Spearman 0.7274725274725274 Pearson 0.6503142494003804 Kendall 0.4945054945054945
with ligands RMSE_G 1.306391114409683 Spearman 0.7205882352941176 Pearson 0.67548186761964 Kendall 0.5
 
Stop Training
