# Supplementary material for: Computing the relative binding affinity of ligands based on a pairwise binding comparison network
Source: Nat Comput Sci. 2023 Oct 19;3(10):860–72. doi: 10.1038/s43588-023-00529-9 (PMC10766524; doi:10.1038/s43588-023-00529-9)
Supplement: Supplementary file 9 — Statistical source data. [file 43588_2023_529_MOESM9_ESM.zip › source_data_figure3/finetune_results/CDK2/ref2_results/3_record.txt]

without ligands RMSE_G 1.2890141593125644 Spearman 0.6703296703296703 Pearson 0.6465464624371758 Kendall 0.4725274725274726
with ligands RMSE_G 1.239584253542404 Spearman 0.6617647058823529 Pearson 0.6601202626312443 Kendall 0.45
 
    
Epoch 0  Loss 0.704787015914917
Training Set mae 0.8395159244537354
Training Set rmse 0.8395159414298915
Epoch 0
without ligands RMSE_G 1.3891691069739254 Spearman 0.701098901098901 Pearson 0.6816379027891071 Kendall 0.5384615384615384
with ligands RMSE_G 1.3343900787979535 Spearman 0.7058823529411765 Pearson 0.6998789019255989 Kendall 0.5166666666666667
 
    
Epoch 1  Loss 1.1289559602737427
Training Set mae 1.062523365020752
Training Set rmse 1.0625233928124795
Epoch 1
without ligands RMSE_G 1.5305745192142381 Spearman 0.701098901098901 Pearson 0.6963809716867427 Kendall 0.5384615384615384
with ligands RMSE_G 1.4747445751718302 Spearman 0.7205882352941176 Pearson 0.7156819374821587 Kendall 0.5333333333333333
 
    
Epoch 2  Loss 0.005181571003049612
Training Set mae 0.07198312878608704
Training Set rmse 0.07198312998925242
Epoch 2
without ligands RMSE_G 1.6622537296922404 Spearman 0.701098901098901 Pearson 0.7021076606864718 Kendall 0.5384615384615384
with ligands RMSE_G 1.607131414010956 Spearman 0.7205882352941176 Pearson 0.7208969384050417 Kendall 0.5333333333333333
 
    
Epoch 3  Loss 0.11582984775304794
Training Set mae 0.3403378427028656
Training Set rmse 0.3403378435511513
Epoch 3
without ligands RMSE_G 1.8072465207794104 Spearman 0.701098901098901 Pearson 0.7013517588867217 Kendall 0.5384615384615384
with ligands RMSE_G 1.7536402853649429 Spearman 0.7205882352941176 Pearson 0.7205798483384305 Kendall 0.5333333333333333
 
    
Epoch 4  Loss 0.2016982138156891
Training Set mae 0.4491082429885864
Training Set rmse 0.44910824287212664
Epoch 4
without ligands RMSE_G 1.8793681916933385 Spearman 0.7318681318681318 Pearson 0.7030647712684799 Kendall 0.5604395604395604
with ligands RMSE_G 1.825341410778187 Spearman 0.7411764705882353 Pearson 0.7224496580974579 Kendall 0.5499999999999999
 
    
Epoch 5  Loss 0.011074363254010677
Training Set mae 0.10523480176925659
Training Set rmse 0.10523480058426812
Epoch 5
without ligands RMSE_G 1.9493269424247974 Spearman 0.7274725274725274 Pearson 0.7028562664694785 Kendall 0.5384615384615384
with ligands RMSE_G 1.8952519938641967 Spearman 0.7382352941176471 Pearson 0.7226752156187256 Kendall 0.5333333333333333
 
    
Epoch 6  Loss 0.33832478523254395
Training Set mae 0.5816569328308105
Training Set rmse 0.5816569308729537
Epoch 6
without ligands RMSE_G 1.9706549406948781 Spearman 0.7450549450549451 Pearson 0.7026909310715196 Kendall 0.5384615384615384
with ligands RMSE_G 1.9159951163525586 Spearman 0.75 Pearson 0.7226208364794956 Kendall 0.5333333333333333
 
    
Epoch 7  Loss 0.05836930871009827
Training Set mae 0.24159741401672363
Training Set rmse 0.24159741039609317
Epoch 7
without ligands RMSE_G 2.003369385224902 Spearman 0.7758241758241758 Pearson 0.7018627765734431 Kendall 0.5824175824175825
with ligands RMSE_G 1.9481611153637852 Spearman 0.7764705882352941 Pearson 0.7220720835903061 Kendall 0.5666666666666667
 
    
Epoch 8  Loss 0.005152958445250988
Training Set mae 0.071784108877182
Training Set rmse 0.07178410997742458
Epoch 8
without ligands RMSE_G 2.0346598947515355 Spearman 0.7230769230769231 Pearson 0.6988950063766923 Kendall 0.5164835164835165
with ligands RMSE_G 1.9787203028364533 Spearman 0.7411764705882353 Pearson 0.7197114755558207 Kendall 0.5166666666666667
 
    
Epoch 9  Loss 0.07086529582738876
Training Set mae 0.266205370426178
Training Set rmse 0.2662053640094218
Epoch 9
without ligands RMSE_G 2.049466539932775 Spearman 0.7230769230769231 Pearson 0.6984285965226185 Kendall 0.5164835164835165
with ligands RMSE_G 1.9927163407144877 Spearman 0.7411764705882353 Pearson 0.7195300297535697 Kendall 0.5166666666666667
 
Stop Training
