# Supplementary material for: Computing the relative binding affinity of ligands based on a pairwise binding comparison network
Source: Nat Comput Sci. 2023 Oct 19;3(10):860–72. doi: 10.1038/s43588-023-00529-9 (PMC10766524; doi:10.1038/s43588-023-00529-9)
Supplement: Supplementary file 9 — Statistical source data. [file 43588_2023_529_MOESM9_ESM.zip › source_data_figure3/finetune_results/CDK2/ref2_results/4_record.txt]

without ligands RMSE_G 1.5022343309870938 Spearman 0.6395604395604395 Pearson 0.6472215656418179 Kendall 0.4065934065934066
with ligands RMSE_G 1.4665488775106175 Spearman 0.6647058823529411 Pearson 0.6728204279829427 Kendall 0.45
 
    
Epoch 0  Loss 0.7177994251251221
Training Set mae 0.8472304344177246
Training Set rmse 0.8472304439319459
Epoch 0
without ligands RMSE_G 1.6030938534987254 Spearman 0.6395604395604395 Pearson 0.6646706902538668 Kendall 0.42857142857142855
with ligands RMSE_G 1.5507232933484323 Spearman 0.6735294117647059 Pearson 0.6883249552166678 Kendall 0.48333333333333334
 
    
Epoch 1  Loss 0.7739500403404236
Training Set mae 0.879744291305542
Training Set rmse 0.8797443039545204
Epoch 1
without ligands RMSE_G 1.7429627568465471 Spearman 0.6615384615384615 Pearson 0.6761683322412336 Kendall 0.42857142857142855
with ligands RMSE_G 1.6780022185499983 Spearman 0.6911764705882353 Pearson 0.6978848982288811 Kendall 0.48333333333333334
 
    
Epoch 2  Loss 0.9393641352653503
Training Set mae 0.9692080020904541
Training Set rmse 0.9692079938100749
Epoch 2
without ligands RMSE_G 1.857139886832031 Spearman 0.6703296703296703 Pearson 0.6868468270886642 Kendall 0.45054945054945056
with ligands RMSE_G 1.78284934097221 Spearman 0.7058823529411765 Pearson 0.7105270518964757 Kendall 0.5166666666666667
 
    
Epoch 3  Loss 0.08721744269132614
Training Set mae 0.29532599449157715
Training Set rmse 0.2953259939309883
Epoch 3
without ligands RMSE_G 1.9986656017964852 Spearman 0.701098901098901 Pearson 0.6914540666386376 Kendall 0.4725274725274726
with ligands RMSE_G 1.9193182105344242 Spearman 0.7294117647058823 Pearson 0.715268309370757 Kendall 0.5333333333333333
 
    
Epoch 4  Loss 0.0401664637029171
Training Set mae 0.2004157304763794
Training Set rmse 0.2004157271845628
Epoch 4
without ligands RMSE_G 2.12182738771185 Spearman 0.701098901098901 Pearson 0.6922010236206276 Kendall 0.4725274725274726
with ligands RMSE_G 2.0396484126556937 Spearman 0.7294117647058823 Pearson 0.7165330353223861 Kendall 0.5333333333333333
 
    
Epoch 5  Loss 0.11034174263477325
Training Set mae 0.3321772813796997
Training Set rmse 0.33217727591569723
Epoch 5
without ligands RMSE_G 2.2815656846662713 Spearman 0.701098901098901 Pearson 0.6939112434169846 Kendall 0.4725274725274726
with ligands RMSE_G 2.1969864721052836 Spearman 0.7294117647058823 Pearson 0.7195220449372747 Kendall 0.5333333333333333
 
    
Epoch 6  Loss 0.13780516386032104
Training Set mae 0.3712211847305298
Training Set rmse 0.37122117916455283
Epoch 6
without ligands RMSE_G 2.4653894325709826 Spearman 0.6923076923076923 Pearson 0.691281686269645 Kendall 0.45054945054945056
with ligands RMSE_G 2.380629163983042 Spearman 0.7323529411764705 Pearson 0.7210662509007254 Kendall 0.5
 
    
Epoch 7  Loss 0.054153334349393845
Training Set mae 0.23270869255065918
Training Set rmse 0.23270868988800966
Epoch 7
without ligands RMSE_G 2.591096955738167 Spearman 0.6835164835164835 Pearson 0.6860032331431574 Kendall 0.4725274725274726
with ligands RMSE_G 2.5067817893823925 Spearman 0.7058823529411765 Pearson 0.718648815221695 Kendall 0.48333333333333334
 
    
Epoch 8  Loss 0.09081929177045822
Training Set mae 0.30136239528656006
Training Set rmse 0.3013623927607063
Epoch 8
without ligands RMSE_G 2.671588771958495 Spearman 0.6835164835164835 Pearson 0.680184809358995 Kendall 0.4725274725274726
with ligands RMSE_G 2.5875941027577585 Spearman 0.7058823529411765 Pearson 0.7150411449123162 Kendall 0.48333333333333334
 
    
Epoch 9  Loss 0.4220190644264221
Training Set mae 0.6496299505233765
Training Set rmse 0.6496299442193395
Epoch 9
without ligands RMSE_G 2.656397899444471 Spearman 0.6835164835164835 Pearson 0.6751797214330664 Kendall 0.4725274725274726
with ligands RMSE_G 2.571567244940142 Spearman 0.7058823529411765 Pearson 0.7098712504637209 Kendall 0.48333333333333334
 
Stop Training
