# Supplementary material for: Computing the relative binding affinity of ligands based on a pairwise binding comparison network
Source: Nat Comput Sci. 2023 Oct 19;3(10):860–72. doi: 10.1038/s43588-023-00529-9 (PMC10766524; doi:10.1038/s43588-023-00529-9)
Supplement: Supplementary file 9 — Statistical source data. [file 43588_2023_529_MOESM9_ESM.zip › source_data_figure3/finetune_results/CDK2/ref2_results/5_record.txt]

without ligands RMSE_G 1.5051064352128845 Spearman 0.6043956043956044 Pearson 0.6372842289930656 Kendall 0.38461538461538464
with ligands RMSE_G 1.469875953899149 Spearman 0.6411764705882353 Pearson 0.6646696394638748 Kendall 0.43333333333333335
 
    
Epoch 0  Loss 2.924649715423584
Training Set mae 1.710160732269287
Training Set rmse 1.7101607279503246
Epoch 0
without ligands RMSE_G 1.563302571905664 Spearman 0.6659340659340659 Pearson 0.6644050370256782 Kendall 0.45054945054945056
with ligands RMSE_G 1.5106226686315931 Spearman 0.6941176470588235 Pearson 0.6926265464398043 Kendall 0.48333333333333334
 
    
Epoch 1  Loss 1.0457028150558472
Training Set mae 1.0225961208343506
Training Set rmse 1.0225961153142755
Epoch 1
without ligands RMSE_G 1.6305442919711415 Spearman 0.7142857142857143 Pearson 0.6839716727768097 Kendall 0.4945054945054945
with ligands RMSE_G 1.5651052098178284 Spearman 0.7352941176470589 Pearson 0.7146127779010876 Kendall 0.5333333333333333
 
    
Epoch 2  Loss 0.109742172062397
Training Set mae 0.33127355575561523
Training Set rmse 0.33127356076571673
Epoch 2
without ligands RMSE_G 1.665714123691423 Spearman 0.6967032967032967 Pearson 0.6840656006577909 Kendall 0.4945054945054945
with ligands RMSE_G 1.5968753781401814 Spearman 0.7205882352941176 Pearson 0.7138104775433889 Kendall 0.5333333333333333
 
    
Epoch 3  Loss 0.0033260073978453875
Training Set mae 0.057671546936035156
Training Set rmse 0.05767154755896002
Epoch 3
without ligands RMSE_G 1.6974475379604488 Spearman 0.6967032967032967 Pearson 0.6846768843130957 Kendall 0.4945054945054945
with ligands RMSE_G 1.62696297037882 Spearman 0.7205882352941176 Pearson 0.708535326878857 Kendall 0.5333333333333333
 
    
Epoch 4  Loss 0.022699201479554176
Training Set mae 0.15066254138946533
Training Set rmse 0.15066254172671512
Epoch 4
without ligands RMSE_G 1.7540749643759235 Spearman 0.6967032967032967 Pearson 0.6880647652584923 Kendall 0.4945054945054945
with ligands RMSE_G 1.6819670570525964 Spearman 0.7205882352941176 Pearson 0.7093370639533809 Kendall 0.5333333333333333
 
    
Epoch 5  Loss 1.3037304878234863
Training Set mae 1.1418101787567139
Training Set rmse 1.1418101802942056
Epoch 5
without ligands RMSE_G 1.9303539671537888 Spearman 0.6967032967032967 Pearson 0.6904957153838868 Kendall 0.4945054945054945
with ligands RMSE_G 1.8513376045950194 Spearman 0.7205882352941176 Pearson 0.7177115586929184 Kendall 0.5333333333333333
 
    
Epoch 6  Loss 0.010576765984296799
Training Set mae 0.10284340381622314
Training Set rmse 0.10284340515704835
Epoch 6
without ligands RMSE_G 2.078993494366732 Spearman 0.7142857142857143 Pearson 0.6909947361544154 Kendall 0.4945054945054945
with ligands RMSE_G 1.997865834607627 Spearman 0.7352941176470589 Pearson 0.7227244709021063 Kendall 0.5333333333333333
 
    
Epoch 7  Loss 0.09062669426202774
Training Set mae 0.30104267597198486
Training Set rmse 0.3010426784727171
Epoch 7
without ligands RMSE_G 2.1780196584543203 Spearman 0.7142857142857143 Pearson 0.6909075623602087 Kendall 0.4945054945054945
with ligands RMSE_G 2.0961564044572505 Spearman 0.7352941176470589 Pearson 0.7243622799954829 Kendall 0.5333333333333333
 
    
Epoch 8  Loss 0.2754788100719452
Training Set mae 0.5248607397079468
Training Set rmse 0.5248607530306921
Epoch 8
without ligands RMSE_G 2.2025132271661856 Spearman 0.7142857142857143 Pearson 0.6900478542369172 Kendall 0.4945054945054945
with ligands RMSE_G 2.1197009249381313 Spearman 0.7352941176470589 Pearson 0.722506444735777 Kendall 0.5333333333333333
 
    
Epoch 9  Loss 0.23752406239509583
Training Set mae 0.48736441135406494
Training Set rmse 0.48736440411164195
Epoch 9
without ligands RMSE_G 2.1649853312203553 Spearman 0.7142857142857143 Pearson 0.6908518796515543 Kendall 0.4945054945054945
with ligands RMSE_G 2.08208473968261 Spearman 0.7352941176470589 Pearson 0.7198696918727578 Kendall 0.5333333333333333
 
Stop Training
