# Supplementary material for: Computing the relative binding affinity of ligands based on a pairwise binding comparison network
Source: Nat Comput Sci. 2023 Oct 19;3(10):860–72. doi: 10.1038/s43588-023-00529-9 (PMC10766524; doi:10.1038/s43588-023-00529-9)
Supplement: Supplementary file 9 — Statistical source data. [file 43588_2023_529_MOESM9_ESM.zip › source_data_figure3/finetune_results/CDK2/ref2_results/6_record.txt]

without ligands RMSE_G 1.582046663066943 Spearman 0.5604395604395604 Pearson 0.6177893453864098 Kendall 0.3406593406593407
with ligands RMSE_G 1.5376378974714768 Spearman 0.6323529411764706 Pearson 0.665352011046316 Kendall 0.41666666666666663
 
    
Epoch 0  Loss 2.193958044052124
Training Set mae 1.4812015295028687
Training Set rmse 1.4812015541620676
Epoch 0
without ligands RMSE_G 1.6753459187336328 Spearman 0.5868131868131868 Pearson 0.6408668580498317 Kendall 0.38461538461538464
with ligands RMSE_G 1.612377260881234 Spearman 0.6558823529411765 Pearson 0.6850162286421789 Kendall 0.45
 
    
Epoch 1  Loss 0.8147481679916382
Training Set mae 0.9026340246200562
Training Set rmse 0.9026340166377723
Epoch 1
without ligands RMSE_G 1.7566248820326749 Spearman 0.6659340659340659 Pearson 0.6654606239116401 Kendall 0.42857142857142855
with ligands RMSE_G 1.6790406477568138 Spearman 0.7176470588235294 Pearson 0.7077906306748022 Kendall 0.48333333333333334
 
    
Epoch 2  Loss 0.1513223499059677
Training Set mae 0.389001727104187
Training Set rmse 0.3890017350937753
Epoch 2
without ligands RMSE_G 1.8079189014505685 Spearman 0.6835164835164835 Pearson 0.6660925322874508 Kendall 0.4725274725274726
with ligands RMSE_G 1.7226546107012755 Spearman 0.7294117647058823 Pearson 0.7118280661257893 Kendall 0.5166666666666667
 
    
Epoch 3  Loss 0.03653793781995773
Training Set mae 0.19114899635314941
Training Set rmse 0.19114899377176364
Epoch 3
without ligands RMSE_G 1.8483437125064455 Spearman 0.6527472527472528 Pearson 0.6554103697344965 Kendall 0.45054945054945056
with ligands RMSE_G 1.7601663046984524 Spearman 0.7058823529411765 Pearson 0.7057690035681415 Kendall 0.5
 
    
Epoch 4  Loss 0.01290691364556551
Training Set mae 0.11360859870910645
Training Set rmse 0.11360859846668961
Epoch 4
without ligands RMSE_G 1.8341579123188856 Spearman 0.6527472527472528 Pearson 0.6513380535517604 Kendall 0.45054945054945056
with ligands RMSE_G 1.748807509316454 Spearman 0.7058823529411765 Pearson 0.704564034794376 Kendall 0.5
 
    
Epoch 5  Loss 0.7030215263366699
Training Set mae 0.8384637832641602
Training Set rmse 0.838463789520257
Epoch 5
without ligands RMSE_G 1.7746955920025929 Spearman 0.6527472527472528 Pearson 0.6485684421561309 Kendall 0.45054945054945056
with ligands RMSE_G 1.6967602292006216 Spearman 0.7058823529411765 Pearson 0.7051208838366592 Kendall 0.5
 
    
Epoch 6  Loss 0.01795927621424198
Training Set mae 0.13401222229003906
Training Set rmse 0.13401222412243588
Epoch 6
without ligands RMSE_G 1.7659674079676158 Spearman 0.6659340659340659 Pearson 0.6525618749844644 Kendall 0.4725274725274726
with ligands RMSE_G 1.690785104203848 Spearman 0.7147058823529412 Pearson 0.7087026717314263 Kendall 0.5166666666666667
 
    
Epoch 7  Loss 0.001690976321697235
Training Set mae 0.041121482849121094
Training Set rmse 0.041121482484186234
Epoch 7
without ligands RMSE_G 1.7446684813748998 Spearman 0.7142857142857143 Pearson 0.6559661666488934 Kendall 0.5384615384615384
with ligands RMSE_G 1.673736631931538 Spearman 0.75 Pearson 0.7118345844443692 Kendall 0.5666666666666667
 
    
Epoch 8  Loss 0.07091522216796875
Training Set mae 0.26629912853240967
Training Set rmse 0.2662991216057025
Epoch 8
without ligands RMSE_G 1.788531596073178 Spearman 0.7142857142857143 Pearson 0.6594531408852116 Kendall 0.5384615384615384
with ligands RMSE_G 1.7150551294834575 Spearman 0.75 Pearson 0.7139549707182385 Kendall 0.5666666666666667
 
    
Epoch 9  Loss 0.09625878930091858
Training Set mae 0.3102560043334961
Training Set rmse 0.31025600606743875
Epoch 9
without ligands RMSE_G 1.7642460214059876 Spearman 0.7098901098901099 Pearson 0.6639627842767724 Kendall 0.5164835164835165
with ligands RMSE_G 1.6952174902956787 Spearman 0.7470588235294118 Pearson 0.716943527449034 Kendall 0.5499999999999999
 
Stop Training
