# Supplementary material for: Computing the relative binding affinity of ligands based on a pairwise binding comparison network
Source: Nat Comput Sci. 2023 Oct 19;3(10):860–72. doi: 10.1038/s43588-023-00529-9 (PMC10766524; doi:10.1038/s43588-023-00529-9)
Supplement: Supplementary file 9 — Statistical source data. [file 43588_2023_529_MOESM9_ESM.zip › source_data_figure3/finetune_results/CDK2/ref2_results/7_record.txt]

without ligands RMSE_G 1.1486713169703184 Spearman 0.6747252747252748 Pearson 0.6549166399568391 Kendall 0.4725274725274726
with ligands RMSE_G 1.1171832515563878 Spearman 0.6764705882352942 Pearson 0.67523481659443 Kendall 0.4666666666666666
 
    
Epoch 0  Loss 0.793578565120697
Training Set mae 0.8908302783966064
Training Set rmse 0.8908302672904065
Epoch 0
without ligands RMSE_G 1.03949214353564 Spearman 0.6923076923076923 Pearson 0.6765673300720444 Kendall 0.4945054945054945
with ligands RMSE_G 1.00958061312821 Spearman 0.7088235294117647 Pearson 0.7010296817277486 Kendall 0.5
 
    
Epoch 1  Loss 0.7197123765945435
Training Set mae 0.8483586311340332
Training Set rmse 0.8483586367772438
Epoch 1
without ligands RMSE_G 1.0103465169365897 Spearman 0.6879120879120879 Pearson 0.6845039549662766 Kendall 0.4945054945054945
with ligands RMSE_G 0.9780545212870071 Spearman 0.7058823529411765 Pearson 0.7133925713543652 Kendall 0.5166666666666667
 
    
Epoch 2  Loss 0.055407192558050156
Training Set mae 0.23538732528686523
Training Set rmse 0.23538732454839228
Epoch 2
without ligands RMSE_G 1.0360527960352488 Spearman 0.6879120879120879 Pearson 0.674757354016539 Kendall 0.4945054945054945
with ligands RMSE_G 0.9991395514394185 Spearman 0.7058823529411765 Pearson 0.7075923486680507 Kendall 0.5166666666666667
 
    
Epoch 3  Loss 0.18150870501995087
Training Set mae 0.42603838443756104
Training Set rmse 0.42603838444434894
Epoch 3
without ligands RMSE_G 1.070373201223874 Spearman 0.6923076923076923 Pearson 0.6640131413122881 Kendall 0.5164835164835165
with ligands RMSE_G 1.028826231001018 Spearman 0.7029411764705882 Pearson 0.699031825562728 Kendall 0.5166666666666667
 
    
Epoch 4  Loss 0.553148090839386
Training Set mae 0.7437392473220825
Training Set rmse 0.743739262671661
Epoch 4
without ligands RMSE_G 1.1284779760312758 Spearman 0.6835164835164835 Pearson 0.6514744961326724 Kendall 0.4945054945054945
with ligands RMSE_G 1.0822318261675894 Spearman 0.7 Pearson 0.6865564241214293 Kendall 0.5166666666666667
 
    
Epoch 5  Loss 0.048134081065654755
Training Set mae 0.21939480304718018
Training Set rmse 0.21939480637803338
Epoch 5
without ligands RMSE_G 1.2167811075985107 Spearman 0.701098901098901 Pearson 0.6504933168732903 Kendall 0.5164835164835165
with ligands RMSE_G 1.1793775910283382 Spearman 0.7088235294117647 Pearson 0.6800200948553387 Kendall 0.5166666666666667
 
    
Epoch 6  Loss 0.24377526342868805
Training Set mae 0.49373602867126465
Training Set rmse 0.4937360260591565
Epoch 6
without ligands RMSE_G 1.2608371803409022 Spearman 0.7142857142857143 Pearson 0.6554538520418284 Kendall 0.5384615384615384
with ligands RMSE_G 1.2243784225805496 Spearman 0.7264705882352941 Pearson 0.6813944269405893 Kendall 0.5499999999999999
 
    
Epoch 7  Loss 1.0931661128997803
Training Set mae 1.0455458164215088
Training Set rmse 1.0455458444754013
Epoch 7
without ligands RMSE_G 1.2531254493867616 Spearman 0.7318681318681318 Pearson 0.6627578118751771 Kendall 0.5384615384615384
with ligands RMSE_G 1.2176517670510343 Spearman 0.7205882352941176 Pearson 0.6868175452365242 Kendall 0.5166666666666667
 
    
Epoch 8  Loss 0.7995502948760986
Training Set mae 0.8941757678985596
Training Set rmse 0.8941757628543163
Epoch 8
without ligands RMSE_G 1.241883335335257 Spearman 0.7626373626373626 Pearson 0.6685514175118187 Kendall 0.5824175824175825
with ligands RMSE_G 1.2070471923616402 Spearman 0.7617647058823529 Pearson 0.6905899377589724 Kendall 0.5833333333333334
 
    
Epoch 9  Loss 0.016620172187685966
Training Set mae 0.12891924381256104
Training Set rmse 0.12891924676977431
Epoch 9
without ligands RMSE_G 1.2247458183325297 Spearman 0.7626373626373626 Pearson 0.6773268517918997 Kendall 0.5824175824175825
with ligands RMSE_G 1.192346252619955 Spearman 0.7647058823529411 Pearson 0.6966377870137311 Kendall 0.5666666666666667
 
Stop Training
