# Supplementary material for: Computing the relative binding affinity of ligands based on a pairwise binding comparison network
Source: Nat Comput Sci. 2023 Oct 19;3(10):860–72. doi: 10.1038/s43588-023-00529-9 (PMC10766524; doi:10.1038/s43588-023-00529-9)
Supplement: Supplementary file 9 — Statistical source data. [file 43588_2023_529_MOESM9_ESM.zip › source_data_figure3/finetune_results/CDK2/ref2_results/8_record.txt]

without ligands RMSE_G 1.5805567828926947 Spearman 0.5648351648351648 Pearson 0.6019098523614955 Kendall 0.3406593406593407
with ligands RMSE_G 1.5445777536422265 Spearman 0.6411764705882353 Pearson 0.6482192660734991 Kendall 0.43333333333333335
 
    
Epoch 0  Loss 0.696873128414154
Training Set mae 0.8347892761230469
Training Set rmse 0.8347892718609614
Epoch 0
without ligands RMSE_G 1.3638631723698924 Spearman 0.5868131868131868 Pearson 0.6178516197822969 Kendall 0.3626373626373627
with ligands RMSE_G 1.339876623123413 Spearman 0.6676470588235294 Pearson 0.6639327833397685 Kendall 0.4666666666666666
 
    
Epoch 1  Loss 1.8153250217437744
Training Set mae 1.3473399877548218
Training Set rmse 1.3473399800138695
Epoch 1
without ligands RMSE_G 1.1866744738550155 Spearman 0.5868131868131868 Pearson 0.6314001420186471 Kendall 0.3626373626373627
with ligands RMSE_G 1.178738060113165 Spearman 0.6676470588235294 Pearson 0.6751448706144969 Kendall 0.4666666666666666
 
    
Epoch 2  Loss 0.2966224253177643
Training Set mae 0.5446305274963379
Training Set rmse 0.5446305401992844
Epoch 2
without ligands RMSE_G 1.1059774371556375 Spearman 0.621978021978022 Pearson 0.6119564108628606 Kendall 0.4065934065934066
with ligands RMSE_G 1.1148677053154477 Spearman 0.6941176470588235 Pearson 0.6623276842153608 Kendall 0.5
 
    
Epoch 3  Loss 0.4977115988731384
Training Set mae 0.7054867744445801
Training Set rmse 0.7054867815013535
Epoch 3
without ligands RMSE_G 1.143678868610641 Spearman 0.621978021978022 Pearson 0.6088448364648279 Kendall 0.4065934065934066
with ligands RMSE_G 1.1710107020265632 Spearman 0.6941176470588235 Pearson 0.6662858912936458 Kendall 0.5
 
    
Epoch 4  Loss 0.0033808741718530655
Training Set mae 0.05814528465270996
Training Set rmse 0.058145285035444326
Epoch 4
without ligands RMSE_G 1.270070088668051 Spearman 0.621978021978022 Pearson 0.6143729949660358 Kendall 0.4065934065934066
with ligands RMSE_G 1.3144990630711844 Spearman 0.6941176470588235 Pearson 0.6743327940623093 Kendall 0.5
 
    
Epoch 5  Loss 0.5642223954200745
Training Set mae 0.7511473894119263
Training Set rmse 0.7511473859503702
Epoch 5
without ligands RMSE_G 1.4044689630823755 Spearman 0.6263736263736264 Pearson 0.6105665923835027 Kendall 0.4065934065934066
with ligands RMSE_G 1.473555705546029 Spearman 0.6882352941176471 Pearson 0.6689646541794064 Kendall 0.48333333333333334
 
    
Epoch 6  Loss 0.15244878828525543
Training Set mae 0.39044690132141113
Training Set rmse 0.3904469084078595
Epoch 6
without ligands RMSE_G 1.403112199551479 Spearman 0.7098901098901099 Pearson 0.6413533689675921 Kendall 0.5384615384615384
with ligands RMSE_G 1.4962593286781902 Spearman 0.7558823529411764 Pearson 0.6814476012675887 Kendall 0.5833333333333334
 
    
Epoch 7  Loss 0.026697006076574326
Training Set mae 0.16339218616485596
Training Set rmse 0.16339218486994514
Epoch 7
without ligands RMSE_G 1.332058168329756 Spearman 0.7714285714285715 Pearson 0.6241522272874955 Kendall 0.5824175824175825
with ligands RMSE_G 1.429525081025078 Spearman 0.7970588235294118 Pearson 0.6520681818582295 Kendall 0.6166666666666666
 
    
Epoch 8  Loss 0.016310084611177444
Training Set mae 0.12771093845367432
Training Set rmse 0.12771094162669636
Epoch 8
without ligands RMSE_G 1.305094336118411 Spearman 0.6791208791208792 Pearson 0.5905999719983371 Kendall 0.4945054945054945
with ligands RMSE_G 1.3936838831918599 Spearman 0.7264705882352941 Pearson 0.6236968077602081 Kendall 0.5499999999999999
 
    
Epoch 9  Loss 0.19690550863742828
Training Set mae 0.4437403678894043
Training Set rmse 0.443740361740318
Epoch 9
without ligands RMSE_G 1.3428805641052104 Spearman 0.6923076923076923 Pearson 0.5923761535551338 Kendall 0.4945054945054945
with ligands RMSE_G 1.4330089225198392 Spearman 0.7382352941176471 Pearson 0.6258935247281301 Kendall 0.5499999999999999
 
Stop Training
