# Supplementary material for: Computing the relative binding affinity of ligands based on a pairwise binding comparison network
Source: Nat Comput Sci. 2023 Oct 19;3(10):860–72. doi: 10.1038/s43588-023-00529-9 (PMC10766524; doi:10.1038/s43588-023-00529-9)
Supplement: Supplementary file 9 — Statistical source data. [file 43588_2023_529_MOESM9_ESM.zip › source_data_figure3/finetune_results/CDK2/ref2_results/9_record.txt]

without ligands RMSE_G 1.5051064352128847 Spearman 0.6043956043956044 Pearson 0.6372842289930656 Kendall 0.38461538461538464
with ligands RMSE_G 1.4698760377907025 Spearman 0.6411764705882353 Pearson 0.6646701827398306 Kendall 0.43333333333333335
 
    
Epoch 0  Loss 1.8805832862854004
Training Set mae 1.3713436126708984
Training Set rmse 1.3713436062072117
Epoch 0
without ligands RMSE_G 1.2905621003486443 Spearman 0.6043956043956044 Pearson 0.6344591529068029 Kendall 0.38461538461538464
with ligands RMSE_G 1.2669168380200062 Spearman 0.6470588235294118 Pearson 0.6695253414945259 Kendall 0.45
 
    
Epoch 1  Loss 1.4821770191192627
Training Set mae 1.2174469232559204
Training Set rmse 1.2174469266129275
Epoch 1
without ligands RMSE_G 1.1054921629620125 Spearman 0.6351648351648351 Pearson 0.6332490493076738 Kendall 0.4065934065934066
with ligands RMSE_G 1.0936514389372052 Spearman 0.6588235294117647 Pearson 0.6738184371645992 Kendall 0.43333333333333335
 
    
Epoch 2  Loss 0.3685080409049988
Training Set mae 0.6070486307144165
Training Set rmse 0.6070486314167909
Epoch 2
without ligands RMSE_G 1.0180224631997237 Spearman 0.6395604395604395 Pearson 0.6496026401785666 Kendall 0.42857142857142855
with ligands RMSE_G 1.024726430042332 Spearman 0.6617647058823529 Pearson 0.689182300556096 Kendall 0.45
 
    
Epoch 3  Loss 0.08418331295251846
Training Set mae 0.29014360904693604
Training Set rmse 0.29014360746450796
Epoch 3
without ligands RMSE_G 0.9945492820037307 Spearman 0.6131868131868132 Pearson 0.6485445244936772 Kendall 0.4065934065934066
with ligands RMSE_G 1.017600943443325 Spearman 0.6470588235294118 Pearson 0.6908179988234951 Kendall 0.45
 
    
Epoch 4  Loss 0.11467590183019638
Training Set mae 0.3386383056640625
Training Set rmse 0.33863830532028766
Epoch 4
without ligands RMSE_G 1.0345035006645982 Spearman 0.6395604395604395 Pearson 0.627251767452102 Kendall 0.42857142857142855
with ligands RMSE_G 1.0671738101705346 Spearman 0.6852941176470588 Pearson 0.6787858633929886 Kendall 0.48333333333333334
 
    
Epoch 5  Loss 0.028595108538866043
Training Set mae 0.16910088062286377
Training Set rmse 0.16910088272645427
Epoch 5
without ligands RMSE_G 1.109905237148396 Spearman 0.6395604395604395 Pearson 0.6210651264398939 Kendall 0.42857142857142855
with ligands RMSE_G 1.149859923972968 Spearman 0.6852941176470588 Pearson 0.6763511721039528 Kendall 0.48333333333333334
 
    
Epoch 6  Loss 0.24250078201293945
Training Set mae 0.49244368076324463
Training Set rmse 0.49244368410300426
Epoch 6
without ligands RMSE_G 1.1523627424740535 Spearman 0.6395604395604395 Pearson 0.5989584443317743 Kendall 0.42857142857142855
with ligands RMSE_G 1.1944516340166604 Spearman 0.6852941176470588 Pearson 0.661074289748654 Kendall 0.48333333333333334
 
    
Epoch 7  Loss 0.7804445624351501
Training Set mae 0.8834277391433716
Training Set rmse 0.8834277346988548
Epoch 7
without ligands RMSE_G 1.1631232715288218 Spearman 0.6263736263736264 Pearson 0.5907888198597209 Kendall 0.4065934065934066
with ligands RMSE_G 1.2047542658528172 Spearman 0.6735294117647059 Pearson 0.6556629400969375 Kendall 0.45
 
    
Epoch 8  Loss 0.04767726734280586
Training Set mae 0.21835124492645264
Training Set rmse 0.21835124763281263
Epoch 8
without ligands RMSE_G 1.169547468071365 Spearman 0.6395604395604395 Pearson 0.6013825409980365 Kendall 0.42857142857142855
with ligands RMSE_G 1.2128938236233455 Spearman 0.6852941176470588 Pearson 0.6630307410468924 Kendall 0.48333333333333334
 
    
Epoch 9  Loss 1.1721347570419312
Training Set mae 1.0826517343521118
Training Set rmse 1.0826517247212657
Epoch 9
without ligands RMSE_G 1.1680418949939402 Spearman 0.6571428571428571 Pearson 0.6427888088281387 Kendall 0.45054945054945056
with ligands RMSE_G 1.2184186592204225 Spearman 0.7 Pearson 0.6903921059128059 Kendall 0.5
 
Stop Training
