# Supplementary material for: Computing the relative binding affinity of ligands based on a pairwise binding comparison network
Source: Nat Comput Sci. 2023 Oct 19;3(10):860–72. doi: 10.1038/s43588-023-00529-9 (PMC10766524; doi:10.1038/s43588-023-00529-9)
Supplement: Supplementary file 9 — Statistical source data. [file 43588_2023_529_MOESM9_ESM.zip › source_data_figure3/finetune_results/CDK2/ref3_results/0_record.txt]

without ligands RMSE_G 1.1050473619996832 Spearman 0.5934065934065934 Pearson 0.5900762991869071 Kendall 0.3846153846153845
with ligands RMSE_G 1.010925698533022 Spearman 0.6617647058823529 Pearson 0.6606474276932965 Kendall 0.45
 
    
Epoch 0  Loss 0.14241459965705872
Training Set mae 0.5641882022221884
Training Set rmse 0.6536388827457166
Epoch 0
without ligands RMSE_G 1.096289852629842 Spearman 0.5494505494505495 Pearson 0.5359242502577761 Kendall 0.33333333333333326
with ligands RMSE_G 1.0062035864502608 Spearman 0.6235294117647059 Pearson 0.6220514834474518 Kendall 0.41666666666666663
 
    
Epoch 1  Loss 0.04762040078639984
Training Set mae 0.2705232302347819
Training Set rmse 0.3779698366168202
Epoch 1
without ligands RMSE_G 1.1015613389450694 Spearman 0.5604395604395604 Pearson 0.5034216164199065 Kendall 0.33333333333333326
with ligands RMSE_G 1.0262178295978588 Spearman 0.6235294117647059 Pearson 0.5997696344391856 Kendall 0.41666666666666663
 
    
Epoch 2  Loss 0.022510071595509846
Training Set mae 0.2294162710507711
Training Set rmse 0.2598657630133865
Epoch 2
without ligands RMSE_G 1.1225010326723799 Spearman 0.5604395604395604 Pearson 0.49845488742963584 Kendall 0.33333333333333326
with ligands RMSE_G 1.0628802027763475 Spearman 0.6235294117647059 Pearson 0.5969938816820701 Kendall 0.41666666666666663
 
    
Epoch 3  Loss 0.1361586550871531
Training Set mae 0.5450123945871989
Training Set rmse 0.6391212367988971
Epoch 3
without ligands RMSE_G 1.150374818106105 Spearman 0.5604395604395604 Pearson 0.5082018400275121 Kendall 0.33333333333333326
with ligands RMSE_G 1.1043567917383001 Spearman 0.6235294117647059 Pearson 0.6030719061954517 Kendall 0.41666666666666663
 
    
Epoch 4  Loss 0.14083107312520346
Training Set mae 0.6225400765736898
Training Set rmse 0.6499947841141576
Epoch 4
without ligands RMSE_G 1.1382552456551667 Spearman 0.6043956043956044 Pearson 0.5311423335129649 Kendall 0.3589743589743589
with ligands RMSE_G 1.0924671212220634 Spearman 0.6558823529411765 Pearson 0.6179771641165303 Kendall 0.43333333333333335
 
    
Epoch 5  Loss 0.0192205806573232
Training Set mae 0.22745476166407266
Training Set rmse 0.24012859465704955
Epoch 5
without ligands RMSE_G 1.1294510786622134 Spearman 0.6373626373626373 Pearson 0.5457701705571776 Kendall 0.4102564102564102
with ligands RMSE_G 1.0845421496902823 Spearman 0.6852941176470588 Pearson 0.6275864268654364 Kendall 0.4666666666666666
 
    
Epoch 6  Loss 0.01762644201517105
Training Set mae 0.17915030320485434
Training Set rmse 0.22995504682869278
Epoch 6
without ligands RMSE_G 1.1167992735644956 Spearman 0.6483516483516484 Pearson 0.5571762905977805 Kendall 0.4358974358974358
with ligands RMSE_G 1.0711414150425762 Spearman 0.6941176470588235 Pearson 0.6348359038936541 Kendall 0.48333333333333334
 
    
Epoch 7  Loss 0.13423331578572592
Training Set mae 0.581436276435852
Training Set rmse 0.6345864380501507
Epoch 7
without ligands RMSE_G 1.0928287159497283 Spearman 0.6483516483516484 Pearson 0.5697038728368737 Kendall 0.4358974358974358
with ligands RMSE_G 1.0424221890291332 Spearman 0.6941176470588235 Pearson 0.6418570041835606 Kendall 0.48333333333333334
 
    
Epoch 8  Loss 0.037554457783699036
Training Set mae 0.2992519934972127
Training Set rmse 0.3356536434839392
Epoch 8
without ligands RMSE_G 1.0775724579700379 Spearman 0.6593406593406593 Pearson 0.5802605270494514 Kendall 0.4871794871794871
with ligands RMSE_G 1.0198337287822146 Spearman 0.7 Pearson 0.6474091111574709 Kendall 0.5166666666666667
 
    
Epoch 9  Loss 0.061614006757736206
Training Set mae 0.37860461076100665
Training Set rmse 0.42993256487395926
Epoch 9
without ligands RMSE_G 1.07530869945237 Spearman 0.6868131868131868 Pearson 0.5941835182153684 Kendall 0.5384615384615383
with ligands RMSE_G 1.0084015096117822 Spearman 0.7323529411764705 Pearson 0.6549189497761758 Kendall 0.5499999999999999
 
Stop Training
