# Supplementary material for: Computing the relative binding affinity of ligands based on a pairwise binding comparison network
Source: Nat Comput Sci. 2023 Oct 19;3(10):860–72. doi: 10.1038/s43588-023-00529-9 (PMC10766524; doi:10.1038/s43588-023-00529-9)
Supplement: Supplementary file 9 — Statistical source data. [file 43588_2023_529_MOESM9_ESM.zip › source_data_figure3/finetune_results/CDK2/ref3_results/1_record.txt]

without ligands RMSE_G 1.1446027972184536 Spearman 0.6813186813186813 Pearson 0.720091166896596 Kendall 0.4871794871794871
with ligands RMSE_G 1.0761076424490177 Spearman 0.6735294117647059 Pearson 0.6757636223659266 Kendall 0.48333333333333334
 
    
Epoch 0  Loss 0.21253591775894165
Training Set mae 0.6651959419250488
Training Set rmse 0.7985034335609397
Epoch 0
without ligands RMSE_G 1.037659396405187 Spearman 0.6813186813186813 Pearson 0.7451676153861455 Kendall 0.4871794871794871
with ligands RMSE_G 0.9900985085739727 Spearman 0.7205882352941176 Pearson 0.7021159139782885 Kendall 0.5333333333333333
 
    
Epoch 1  Loss 0.1786212126413981
Training Set mae 0.6734881401062012
Training Set rmse 0.7320270745841265
Epoch 1
without ligands RMSE_G 0.986549298578772 Spearman 0.6813186813186813 Pearson 0.7507364626205878 Kendall 0.4871794871794871
with ligands RMSE_G 0.9716770690973243 Spearman 0.7058823529411765 Pearson 0.7176778509373352 Kendall 0.5166666666666667
 
    
Epoch 2  Loss 0.1389923393726349
Training Set mae 0.6218367417653402
Training Set rmse 0.6457375691283551
Epoch 2
without ligands RMSE_G 1.0374256007246798 Spearman 0.6703296703296703 Pearson 0.7339894040361824 Kendall 0.46153846153846145
with ligands RMSE_G 1.056810387966081 Spearman 0.7176470588235294 Pearson 0.7077098795302526 Kendall 0.5333333333333333
 
    
Epoch 3  Loss 0.12659318248430887
Training Set mae 0.45950400829315186
Training Set rmse 0.6162625556682956
Epoch 3
without ligands RMSE_G 1.2859489104119057 Spearman 0.6538461538461539 Pearson 0.7177942891913243 Kendall 0.4358974358974358
with ligands RMSE_G 1.3284251524487012 Spearman 0.7088235294117647 Pearson 0.6984656513063844 Kendall 0.5166666666666667
 
    
Epoch 4  Loss 0.17090423901875815
Training Set mae 0.6316825151443481
Training Set rmse 0.7160395780401001
Epoch 4
without ligands RMSE_G 1.43645898116751 Spearman 0.6483516483516484 Pearson 0.7452005325322798 Kendall 0.4102564102564102
with ligands RMSE_G 1.4884064265621728 Spearman 0.7029411764705882 Pearson 0.7164806260747527 Kendall 0.48333333333333334
 
    
Epoch 5  Loss 0.1879432201385498
Training Set mae 0.622302770614624
Training Set rmse 0.7508859170444265
Epoch 5
without ligands RMSE_G 1.3959104235567839 Spearman 0.7197802197802198 Pearson 0.7753672281623943 Kendall 0.5128205128205127
with ligands RMSE_G 1.4498861637843268 Spearman 0.7470588235294118 Pearson 0.7350802848530863 Kendall 0.5499999999999999
 
    
Epoch 6  Loss 0.32548534870147705
Training Set mae 0.9642701943715414
Training Set rmse 0.9881578853442405
Epoch 6
without ligands RMSE_G 1.2688318356915764 Spearman 0.8076923076923077 Pearson 0.7918130867585987 Kendall 0.6410256410256409
with ligands RMSE_G 1.3028675592254173 Spearman 0.8205882352941176 Pearson 0.7468400210724451 Kendall 0.6333333333333333
 
    
Epoch 7  Loss 0.03443966805934906
Training Set mae 0.24653834104537964
Training Set rmse 0.3214327289044995
Epoch 7
without ligands RMSE_G 1.1398608665919923 Spearman 0.8241758241758241 Pearson 0.7890426580553092 Kendall 0.6666666666666665
with ligands RMSE_G 1.144856668105264 Spearman 0.8470588235294118 Pearson 0.7467491141648158 Kendall 0.6666666666666667
 
    
Epoch 8  Loss 0.04356492559115092
Training Set mae 0.31435275077819824
Training Set rmse 0.3615173119497119
Epoch 8
without ligands RMSE_G 1.0800524650786134 Spearman 0.7967032967032966 Pearson 0.783358222001283 Kendall 0.6153846153846153
with ligands RMSE_G 1.0615307646837704 Spearman 0.8411764705882353 Pearson 0.7444955509794077 Kendall 0.65
 
    
Epoch 9  Loss 0.059443106253941856
Training Set mae 0.3999670346577962
Training Set rmse 0.42229055024676804
Epoch 9
without ligands RMSE_G 1.0633853781753413 Spearman 0.7912087912087912 Pearson 0.7777434230156709 Kendall 0.5897435897435896
with ligands RMSE_G 1.0308631056712187 Spearman 0.8205882352941176 Pearson 0.740989234281711 Kendall 0.6166666666666666
 
Stop Training
