# Supplementary material for: Computing the relative binding affinity of ligands based on a pairwise binding comparison network
Source: Nat Comput Sci. 2023 Oct 19;3(10):860–72. doi: 10.1038/s43588-023-00529-9 (PMC10766524; doi:10.1038/s43588-023-00529-9)
Supplement: Supplementary file 9 — Statistical source data. [file 43588_2023_529_MOESM9_ESM.zip › source_data_figure3/finetune_results/CDK2/ref3_results/2_record.txt]

without ligands RMSE_G 1.7329950729239472 Spearman 0.6648351648351648 Pearson 0.6743733177083377 Kendall 0.4871794871794871
with ligands RMSE_G 1.606651119691577 Spearman 0.6617647058823529 Pearson 0.6587339939084941 Kendall 0.45
 
    
Epoch 0  Loss 0.11926887432734172
Training Set mae 0.4758478005727132
Training Set rmse 0.5981693766098447
Epoch 0
without ligands RMSE_G 1.915386330457955 Spearman 0.6813186813186813 Pearson 0.6952073002678203 Kendall 0.5128205128205127
with ligands RMSE_G 1.7718493167611764 Spearman 0.6705882352941176 Pearson 0.6949427109273371 Kendall 0.4666666666666666
 
    
Epoch 1  Loss 0.1544863780339559
Training Set mae 0.6389969984690348
Training Set rmse 0.6807783296359158
Epoch 1
without ligands RMSE_G 2.0468061725486337 Spearman 0.6813186813186813 Pearson 0.6955215016059297 Kendall 0.5128205128205127
with ligands RMSE_G 1.8913577795662992 Spearman 0.6764705882352942 Pearson 0.6945283980786121 Kendall 0.4666666666666666
 
    
Epoch 2  Loss 0.26195627450942993
Training Set mae 0.7871074676513672
Training Set rmse 0.8864924160194912
Epoch 2
without ligands RMSE_G 2.1825640993857016 Spearman 0.6648351648351648 Pearson 0.6849450857484248 Kendall 0.5128205128205127
with ligands RMSE_G 2.0146188039646478 Spearman 0.6647058823529411 Pearson 0.6752054041881033 Kendall 0.4666666666666666
 
    
Epoch 3  Loss 0.16278334458669028
Training Set mae 0.5205893913904825
Training Set rmse 0.6988204588877395
Epoch 3
without ligands RMSE_G 2.193053138396723 Spearman 0.6593406593406593 Pearson 0.6726590736728079 Kendall 0.4871794871794871
with ligands RMSE_G 2.0210667680407846 Spearman 0.6617647058823529 Pearson 0.6578785562971607 Kendall 0.45
 
    
Epoch 4  Loss 0.35572155316670734
Training Set mae 0.86441437403361
Training Set rmse 1.0330365821340803
Epoch 4
without ligands RMSE_G 2.2065623507992593 Spearman 0.6648351648351648 Pearson 0.6811543095019913 Kendall 0.5128205128205127
with ligands RMSE_G 2.0309862592164363 Spearman 0.6647058823529411 Pearson 0.6723077678587692 Kendall 0.4666666666666666
 
    
Epoch 5  Loss 0.10045799612998962
Training Set mae 0.3951114018758138
Training Set rmse 0.5489753896631991
Epoch 5
without ligands RMSE_G 2.1843864699217144 Spearman 0.7087912087912088 Pearson 0.6892061416917127 Kendall 0.5384615384615383
with ligands RMSE_G 2.008187803625285 Spearman 0.6882352941176471 Pearson 0.6876685435285713 Kendall 0.48333333333333334
 
    
Epoch 6  Loss 0.04842667281627655
Training Set mae 0.33362432320912677
Training Set rmse 0.3811561536716624
Epoch 6
without ligands RMSE_G 2.1456446333836805 Spearman 0.7032967032967034 Pearson 0.6947210091468983 Kendall 0.564102564102564
with ligands RMSE_G 1.970224718925498 Spearman 0.6911764705882353 Pearson 0.6980535713400574 Kendall 0.5
 
    
Epoch 7  Loss 0.16661328077316284
Training Set mae 0.5924038092295328
Training Set rmse 0.7069935094831307
Epoch 7
without ligands RMSE_G 2.186745098736534 Spearman 0.7362637362637363 Pearson 0.6986857468862014 Kendall 0.5897435897435896
with ligands RMSE_G 2.007363609292878 Spearman 0.7147058823529412 Pearson 0.7046488980522301 Kendall 0.5166666666666667
 
    
Epoch 8  Loss 0.015089641014734903
Training Set mae 0.2035339872042338
Training Set rmse 0.21276494787489011
Epoch 8
without ligands RMSE_G 2.2059382817339457 Spearman 0.7362637362637363 Pearson 0.7015240866953051 Kendall 0.5897435897435896
with ligands RMSE_G 2.024018089519459 Spearman 0.7235294117647059 Pearson 0.7098007923908292 Kendall 0.5333333333333333
 
    
Epoch 9  Loss 0.03967361648877462
Training Set mae 0.27682443459828693
Training Set rmse 0.344993984681362
Epoch 9
without ligands RMSE_G 2.2175194105810823 Spearman 0.7362637362637363 Pearson 0.7043607256236427 Kendall 0.5897435897435896
with ligands RMSE_G 2.033591001013978 Spearman 0.7411764705882353 Pearson 0.7140435910481762 Kendall 0.5499999999999999
 
Stop Training
