# Supplementary material for: Computing the relative binding affinity of ligands based on a pairwise binding comparison network
Source: Nat Comput Sci. 2023 Oct 19;3(10):860–72. doi: 10.1038/s43588-023-00529-9 (PMC10766524; doi:10.1038/s43588-023-00529-9)
Supplement: Supplementary file 9 — Statistical source data. [file 43588_2023_529_MOESM9_ESM.zip › source_data_figure3/finetune_results/CDK2/ref3_results/3_record.txt]

without ligands RMSE_G 1.2335657396745559 Spearman 0.5934065934065934 Pearson 0.554979452833611 Kendall 0.3846153846153845
with ligands RMSE_G 1.1309845987371967 Spearman 0.6617647058823529 Pearson 0.6443696161429986 Kendall 0.45
 
    
Epoch 0  Loss 0.036545902490615845
Training Set mae 0.29907552401224774
Training Set rmse 0.3311158520395053
Epoch 0
without ligands RMSE_G 1.3980282297718727 Spearman 0.6098901098901099 Pearson 0.5696106586347811 Kendall 0.4102564102564102
with ligands RMSE_G 1.2885459829653365 Spearman 0.6529411764705882 Pearson 0.6506656956584352 Kendall 0.45
 
    
Epoch 1  Loss 0.3402066230773926
Training Set mae 0.9612350463867188
Training Set rmse 1.0102572888919525
Epoch 1
without ligands RMSE_G 1.3836610774633633 Spearman 0.5659340659340659 Pearson 0.5671342960753719 Kendall 0.3846153846153845
with ligands RMSE_G 1.273125974592748 Spearman 0.6205882352941177 Pearson 0.6425031844917003 Kendall 0.41666666666666663
 
    
Epoch 2  Loss 0.3221636613210042
Training Set mae 0.6101321776707967
Training Set rmse 0.9831027331683158
Epoch 2
without ligands RMSE_G 1.3416389582163042 Spearman 0.5879120879120879 Pearson 0.5542491108243779 Kendall 0.3846153846153845
with ligands RMSE_G 1.234690439078955 Spearman 0.6323529411764706 Pearson 0.6232164228224241 Kendall 0.41666666666666663
 
    
Epoch 3  Loss 0.234541654586792
Training Set mae 0.7376310030619303
Training Set rmse 0.8388235593737076
Epoch 3
without ligands RMSE_G 1.2741084586896065 Spearman 0.6153846153846154 Pearson 0.5510043447895231 Kendall 0.4102564102564102
with ligands RMSE_G 1.177010607444784 Spearman 0.6617647058823529 Pearson 0.6114654547286504 Kendall 0.45
 
    
Epoch 4  Loss 0.10111089547475179
Training Set mae 0.433510700861613
Training Set rmse 0.5507564494003139
Epoch 4
without ligands RMSE_G 1.210017698911905 Spearman 0.6153846153846154 Pearson 0.554449804219732 Kendall 0.4102564102564102
with ligands RMSE_G 1.1246928186501985 Spearman 0.6705882352941176 Pearson 0.6102234701425066 Kendall 0.4666666666666666
 
    
Epoch 5  Loss 0.03613875309626261
Training Set mae 0.2405661940574646
Training Set rmse 0.3292662437736183
Epoch 5
without ligands RMSE_G 1.1550553946184194 Spearman 0.6648351648351648 Pearson 0.5589733600203959 Kendall 0.46153846153846145
with ligands RMSE_G 1.0856480504249173 Spearman 0.6823529411764706 Pearson 0.6106665041709489 Kendall 0.48333333333333334
 
    
Epoch 6  Loss 0.07466764748096466
Training Set mae 0.4607230027516683
Training Set rmse 0.47328948591305114
Epoch 6
without ligands RMSE_G 1.1128142668333605 Spearman 0.6648351648351648 Pearson 0.5613657362977318 Kendall 0.46153846153846145
with ligands RMSE_G 1.062991737076618 Spearman 0.6823529411764706 Pearson 0.6096850246442619 Kendall 0.48333333333333334
 
    
Epoch 7  Loss 0.011718156437079111
Training Set mae 0.14915855725606283
Training Set rmse 0.18749524481359647
Epoch 7
without ligands RMSE_G 1.0832803620070228 Spearman 0.6483516483516484 Pearson 0.5670395432425476 Kendall 0.46153846153846145
with ligands RMSE_G 1.0561636781678112 Spearman 0.6735294117647059 Pearson 0.6108980885182671 Kendall 0.48333333333333334
 
    
Epoch 8  Loss 0.02585395673910777
Training Set mae 0.2593180338541667
Training Set rmse 0.27849930924558786
Epoch 8
without ligands RMSE_G 1.0688237624664845 Spearman 0.7197802197802198 Pearson 0.5749677930789148 Kendall 0.5128205128205127
with ligands RMSE_G 1.0590473664476854 Spearman 0.7294117647058823 Pearson 0.6135645568591053 Kendall 0.5166666666666667
 
    
Epoch 9  Loss 0.06731016933917999
Training Set mae 0.4339818557103475
Training Set rmse 0.4493667800922608
Epoch 9
without ligands RMSE_G 1.0599419886250374 Spearman 0.7197802197802198 Pearson 0.5876337137024041 Kendall 0.5128205128205127
with ligands RMSE_G 1.0618681142974906 Spearman 0.7294117647058823 Pearson 0.6203904286744253 Kendall 0.5166666666666667
 
Stop Training
