# Supplementary material for: Computing the relative binding affinity of ligands based on a pairwise binding comparison network
Source: Nat Comput Sci. 2023 Oct 19;3(10):860–72. doi: 10.1038/s43588-023-00529-9 (PMC10766524; doi:10.1038/s43588-023-00529-9)
Supplement: Supplementary file 9 — Statistical source data. [file 43588_2023_529_MOESM9_ESM.zip › source_data_figure3/finetune_results/CDK2/ref3_results/4_record.txt]

without ligands RMSE_G 1.5108739254427734 Spearman 0.5604395604395604 Pearson 0.632489827470891 Kendall 0.33333333333333326
with ligands RMSE_G 1.424441535696574 Spearman 0.6411764705882353 Pearson 0.658136867434879 Kendall 0.43333333333333335
 
    
Epoch 0  Loss 0.19721351067225137
Training Set mae 0.6916203498840332
Training Set rmse 0.7691817159478891
Epoch 0
without ligands RMSE_G 1.5530095389700558 Spearman 0.6318681318681318 Pearson 0.6695442917258412 Kendall 0.4358974358974358
with ligands RMSE_G 1.4433417954766223 Spearman 0.6882352941176471 Pearson 0.6910133792371501 Kendall 0.5
 
    
Epoch 1  Loss 0.2091465393702189
Training Set mae 0.5845454533894857
Training Set rmse 0.7921108622602374
Epoch 1
without ligands RMSE_G 1.6329544947328138 Spearman 0.6593406593406593 Pearson 0.6848477853605002 Kendall 0.4358974358974358
with ligands RMSE_G 1.507286733101351 Spearman 0.7323529411764705 Pearson 0.7042863999001424 Kendall 0.5166666666666667
 
    
Epoch 2  Loss 0.19665326674779257
Training Set mae 0.7060888608296713
Training Set rmse 0.7680883935948797
Epoch 2
without ligands RMSE_G 1.6816220203424863 Spearman 0.6703296703296703 Pearson 0.6922386877063686 Kendall 0.46153846153846145
with ligands RMSE_G 1.545778629572684 Spearman 0.7411764705882353 Pearson 0.7101741449816743 Kendall 0.5333333333333333
 
    
Epoch 3  Loss 0.06670675178368886
Training Set mae 0.3964364528656006
Training Set rmse 0.4473480193138367
Epoch 3
without ligands RMSE_G 1.6868767969933016 Spearman 0.6703296703296703 Pearson 0.6896937249628975 Kendall 0.46153846153846145
with ligands RMSE_G 1.5460805878871384 Spearman 0.7411764705882353 Pearson 0.7077074034646041 Kendall 0.5333333333333333
 
    
Epoch 4  Loss 0.1921584208806356
Training Set mae 0.6638089815775553
Training Set rmse 0.7592596806375976
Epoch 4
without ligands RMSE_G 1.5259896167986349 Spearman 0.6758241758241759 Pearson 0.6857503903856207 Kendall 0.4871794871794871
with ligands RMSE_G 1.3944587550376533 Spearman 0.7441176470588236 Pearson 0.707406056532889 Kendall 0.5499999999999999
 
    
Epoch 5  Loss 0.05292304356892904
Training Set mae 0.32519954442977905
Training Set rmse 0.39845843041988666
Epoch 5
without ligands RMSE_G 1.4310129550695276 Spearman 0.6923076923076923 Pearson 0.6859830848800854 Kendall 0.5384615384615383
with ligands RMSE_G 1.3057095772523373 Spearman 0.7529411764705882 Pearson 0.711249126579026 Kendall 0.5833333333333334
 
    
Epoch 6  Loss 0.13516451915105185
Training Set mae 0.4765232006708781
Training Set rmse 0.6367837447555807
Epoch 6
without ligands RMSE_G 1.4669721722279627 Spearman 0.6923076923076923 Pearson 0.6853218664935332 Kendall 0.5384615384615383
with ligands RMSE_G 1.3365736584465784 Spearman 0.7529411764705882 Pearson 0.7098331563136919 Kendall 0.5833333333333334
 
    
Epoch 7  Loss 0.22318669160207114
Training Set mae 0.769782543182373
Training Set rmse 0.8182664816976091
Epoch 7
without ligands RMSE_G 1.620042361872667 Spearman 0.7362637362637363 Pearson 0.6794019047679211 Kendall 0.5384615384615383
with ligands RMSE_G 1.4770239519872648 Spearman 0.7735294117647059 Pearson 0.702452245709105 Kendall 0.5666666666666667
 
    
Epoch 8  Loss 0.09224509199460347
Training Set mae 0.49735283851623535
Training Set rmse 0.5260563335325438
Epoch 8
without ligands RMSE_G 1.7009111075357048 Spearman 0.7142857142857143 Pearson 0.6721283839932343 Kendall 0.5128205128205127
with ligands RMSE_G 1.5525774023595698 Spearman 0.7529411764705882 Pearson 0.6966559086719061 Kendall 0.5333333333333333
 
    
Epoch 9  Loss 0.024370866517225902
Training Set mae 0.2159168322881063
Training Set rmse 0.27039341165818154
Epoch 9
without ligands RMSE_G 1.8049100286729431 Spearman 0.7032967032967034 Pearson 0.6649296238769369 Kendall 0.4871794871794871
with ligands RMSE_G 1.6510915602348988 Spearman 0.7352941176470589 Pearson 0.6911433696979878 Kendall 0.5
 
Stop Training
