# Supplementary material for: Computing the relative binding affinity of ligands based on a pairwise binding comparison network
Source: Nat Comput Sci. 2023 Oct 19;3(10):860–72. doi: 10.1038/s43588-023-00529-9 (PMC10766524; doi:10.1038/s43588-023-00529-9)
Supplement: Supplementary file 9 — Statistical source data. [file 43588_2023_529_MOESM9_ESM.zip › source_data_figure3/finetune_results/CDK2/ref3_results/5_record.txt]

without ligands RMSE_G 1.245780400030758 Spearman 0.6153846153846154 Pearson 0.6008092288496772 Kendall 0.3846153846153845
with ligands RMSE_G 1.19882808313588 Spearman 0.6558823529411765 Pearson 0.6452212186414886 Kendall 0.43333333333333335
 
    
Epoch 0  Loss 0.3427422046661377
Training Set mae 0.8271986643473307
Training Set rmse 1.0140150563603842
Epoch 0
without ligands RMSE_G 1.279282644635744 Spearman 0.6428571428571429 Pearson 0.6387720679375629 Kendall 0.4358974358974358
with ligands RMSE_G 1.2278351292873253 Spearman 0.6705882352941176 Pearson 0.679185971959118 Kendall 0.4666666666666666
 
    
Epoch 1  Loss 0.16043108701705933
Training Set mae 0.5372170607248942
Training Set rmse 0.6937530116568598
Epoch 1
without ligands RMSE_G 1.3571751639545049 Spearman 0.6208791208791209 Pearson 0.6533484895799284 Kendall 0.4102564102564102
with ligands RMSE_G 1.309496411411567 Spearman 0.6588235294117647 Pearson 0.6919748892284256 Kendall 0.45
 
    
Epoch 2  Loss 0.22652377684911093
Training Set mae 0.7983042399088541
Training Set rmse 0.8243611530628537
Epoch 2
without ligands RMSE_G 1.4688196278792467 Spearman 0.6593406593406593 Pearson 0.66244030859512 Kendall 0.4358974358974358
with ligands RMSE_G 1.4293365526574853 Spearman 0.6852941176470588 Pearson 0.6990661180064174 Kendall 0.4666666666666666
 
    
Epoch 3  Loss 0.052304595708847046
Training Set mae 0.32814045747121173
Training Set rmse 0.3961234493520185
Epoch 3
without ligands RMSE_G 1.5332026903050562 Spearman 0.6868131868131868 Pearson 0.6649354347887521 Kendall 0.46153846153846145
with ligands RMSE_G 1.4966461824257784 Spearman 0.7088235294117647 Pearson 0.7014996920854556 Kendall 0.48333333333333334
 
    
Epoch 4  Loss 0.029258417586485546
Training Set mae 0.24670183658599854
Training Set rmse 0.29626888172052385
Epoch 4
without ligands RMSE_G 1.6095346682267517 Spearman 0.7307692307692307 Pearson 0.6673246101743944 Kendall 0.5128205128205127
with ligands RMSE_G 1.5763484890682729 Spearman 0.7352941176470589 Pearson 0.7038905949357379 Kendall 0.5166666666666667
 
    
Epoch 5  Loss 0.19724337259928384
Training Set mae 0.7045010725657145
Training Set rmse 0.769239961129069
Epoch 5
without ligands RMSE_G 1.61998449956789 Spearman 0.7142857142857143 Pearson 0.6726032649295569 Kendall 0.5128205128205127
with ligands RMSE_G 1.58995489695831 Spearman 0.7294117647058823 Pearson 0.7084285932200075 Kendall 0.5166666666666667
 
    
Epoch 6  Loss 0.0688583751519521
Training Set mae 0.3786798318227132
Training Set rmse 0.45450535257766644
Epoch 6
without ligands RMSE_G 1.6397402773992222 Spearman 0.7142857142857143 Pearson 0.6748305672420484 Kendall 0.5128205128205127
with ligands RMSE_G 1.610255388849402 Spearman 0.7294117647058823 Pearson 0.7104734516453315 Kendall 0.5166666666666667
 
    
Epoch 7  Loss 0.2411803404490153
Training Set mae 0.7773756980895996
Training Set rmse 0.8506121450737968
Epoch 7
without ligands RMSE_G 1.6497348019241815 Spearman 0.7307692307692307 Pearson 0.6753275065228581 Kendall 0.5128205128205127
with ligands RMSE_G 1.6186650515516754 Spearman 0.7588235294117647 Pearson 0.711571134925223 Kendall 0.5333333333333333
 
    
Epoch 8  Loss 0.15533466140429178
Training Set mae 0.5504755973815918
Training Set rmse 0.6826448375830347
Epoch 8
without ligands RMSE_G 1.6498083430781307 Spearman 0.7472527472527473 Pearson 0.6774142085509226 Kendall 0.5384615384615383
with ligands RMSE_G 1.6185476019785223 Spearman 0.7735294117647059 Pearson 0.7137856701283568 Kendall 0.5499999999999999
 
    
Epoch 9  Loss 0.09591831763585408
Training Set mae 0.3902133305867513
Training Set rmse 0.5364279383471254
Epoch 9
without ligands RMSE_G 1.6666946118722985 Spearman 0.7472527472527473 Pearson 0.6783128219468623 Kendall 0.5384615384615383
with ligands RMSE_G 1.6352031964211333 Spearman 0.7735294117647059 Pearson 0.7149636133275996 Kendall 0.5499999999999999
 
Stop Training
