# Supplementary material for: Computing the relative binding affinity of ligands based on a pairwise binding comparison network
Source: Nat Comput Sci. 2023 Oct 19;3(10):860–72. doi: 10.1038/s43588-023-00529-9 (PMC10766524; doi:10.1038/s43588-023-00529-9)
Supplement: Supplementary file 9 — Statistical source data. [file 43588_2023_529_MOESM9_ESM.zip › source_data_figure3/finetune_results/CDK2/ref3_results/6_record.txt]

without ligands RMSE_G 1.2770976579394302 Spearman 0.6978021978021978 Pearson 0.6982866692445951 Kendall 0.5128205128205127
with ligands RMSE_G 1.2728594856031716 Spearman 0.6705882352941176 Pearson 0.6640080162116317 Kendall 0.4666666666666666
 
    
Epoch 0  Loss 0.26431222756703693
Training Set mae 0.8862380981445312
Training Set rmse 0.890469900089094
Epoch 0
without ligands RMSE_G 1.266093727438664 Spearman 0.6758241758241759 Pearson 0.7170360501954675 Kendall 0.4871794871794871
with ligands RMSE_G 1.2603180405130407 Spearman 0.6911764705882353 Pearson 0.6926001223754102 Kendall 0.48333333333333334
 
    
Epoch 1  Loss 0.5348240534464518
Training Set mae 1.0700960159301758
Training Set rmse 1.2666776071042527
Epoch 1
without ligands RMSE_G 1.2586839075754734 Spearman 0.6923076923076923 Pearson 0.7338495438653724 Kendall 0.5128205128205127
with ligands RMSE_G 1.2583327456613889 Spearman 0.7147058823529412 Pearson 0.7160514721684135 Kendall 0.5166666666666667
 
    
Epoch 2  Loss 0.5178899765014648
Training Set mae 1.2449110349019368
Training Set rmse 1.246462967562372
Epoch 2
without ligands RMSE_G 1.2139665626651075 Spearman 0.7032967032967034 Pearson 0.7458271609956342 Kendall 0.5384615384615383
with ligands RMSE_G 1.2202750189626055 Spearman 0.7205882352941176 Pearson 0.7294268854581729 Kendall 0.5333333333333333
 
    
Epoch 3  Loss 0.34955477714538574
Training Set mae 0.8665679295857748
Training Set rmse 1.024043090872302
Epoch 3
without ligands RMSE_G 1.1822926692936526 Spearman 0.7032967032967034 Pearson 0.7427744225242953 Kendall 0.5384615384615383
with ligands RMSE_G 1.1917319516327827 Spearman 0.7205882352941176 Pearson 0.7299879208032056 Kendall 0.5333333333333333
 
    
Epoch 4  Loss 0.2344618240992228
Training Set mae 0.8047440052032471
Training Set rmse 0.8386807691614484
Epoch 4
without ligands RMSE_G 1.1476745847248155 Spearman 0.7032967032967034 Pearson 0.7353155817263733 Kendall 0.5384615384615383
with ligands RMSE_G 1.154589605831782 Spearman 0.7235294117647059 Pearson 0.7258752655210244 Kendall 0.5499999999999999
 
    
Epoch 5  Loss 0.794008731842041
Training Set mae 1.2269177436828613
Training Set rmse 1.5433814160881045
Epoch 5
without ligands RMSE_G 1.166711921765834 Spearman 0.7032967032967034 Pearson 0.714195001823324 Kendall 0.5384615384615383
with ligands RMSE_G 1.1645140885285268 Spearman 0.7235294117647059 Pearson 0.7123082008869749 Kendall 0.5499999999999999
 
    
Epoch 6  Loss 0.26832536856333417
Training Set mae 0.6257015069325765
Training Set rmse 0.897204584224564
Epoch 6
without ligands RMSE_G 1.285359682710741 Spearman 0.6923076923076923 Pearson 0.7100601308975014 Kendall 0.5128205128205127
with ligands RMSE_G 1.2812463727834753 Spearman 0.7441176470588236 Pearson 0.7137267432916242 Kendall 0.5499999999999999
 
    
Epoch 7  Loss 0.6191199620564779
Training Set mae 0.9767552216847738
Training Set rmse 1.3628499132954566
Epoch 7
without ligands RMSE_G 1.3559628285165168 Spearman 0.7637362637362637 Pearson 0.739282537403467 Kendall 0.5897435897435896
with ligands RMSE_G 1.355965638026464 Spearman 0.7941176470588235 Pearson 0.7394062818460841 Kendall 0.6
 
    
Epoch 8  Loss 0.18446338176727295
Training Set mae 0.7399773597717285
Training Set rmse 0.7439019462035229
Epoch 8
without ligands RMSE_G 1.321904032987365 Spearman 0.7857142857142857 Pearson 0.7481574942073953 Kendall 0.5897435897435896
with ligands RMSE_G 1.3262902958564138 Spearman 0.8235294117647058 Pearson 0.7401525310040892 Kendall 0.6333333333333333
 
    
Epoch 9  Loss 0.21358988682428995
Training Set mae 0.6661099592844645
Training Set rmse 0.800480880848915
Epoch 9
without ligands RMSE_G 1.277791120517529 Spearman 0.7857142857142857 Pearson 0.7461627988284765 Kendall 0.5897435897435896
with ligands RMSE_G 1.2809083162021557 Spearman 0.8235294117647058 Pearson 0.7343101740887835 Kendall 0.6333333333333333
 
Stop Training
