# Supplementary material for: Computing the relative binding affinity of ligands based on a pairwise binding comparison network
Source: Nat Comput Sci. 2023 Oct 19;3(10):860–72. doi: 10.1038/s43588-023-00529-9 (PMC10766524; doi:10.1038/s43588-023-00529-9)
Supplement: Supplementary file 9 — Statistical source data. [file 43588_2023_529_MOESM9_ESM.zip › source_data_figure3/finetune_results/CDK2/ref3_results/7_record.txt]

without ligands RMSE_G 1.2740920737167676 Spearman 0.7582417582417582 Pearson 0.7175419898090861 Kendall 0.564102564102564
with ligands RMSE_G 1.2752863534110617 Spearman 0.6794117647058824 Pearson 0.6819180015419988 Kendall 0.48333333333333334
 
    
Epoch 0  Loss 0.7927316029866537
Training Set mae 1.4150611559549968
Training Set rmse 1.5421396337602642
Epoch 0
without ligands RMSE_G 1.3078703654606587 Spearman 0.7582417582417582 Pearson 0.7275783099691384 Kendall 0.564102564102564
with ligands RMSE_G 1.3033869000578773 Spearman 0.6941176470588235 Pearson 0.6966076212750998 Kendall 0.5
 
    
Epoch 1  Loss 0.25911275545756024
Training Set mae 0.862397829691569
Training Set rmse 0.8816678889313598
Epoch 1
without ligands RMSE_G 1.3929271771549705 Spearman 0.7582417582417582 Pearson 0.7332667577135554 Kendall 0.564102564102564
with ligands RMSE_G 1.383602440792184 Spearman 0.711764705882353 Pearson 0.70735996945973 Kendall 0.5166666666666667
 
    
Epoch 2  Loss 0.24744288126627603
Training Set mae 0.810434103012085
Training Set rmse 0.8615849602905264
Epoch 2
without ligands RMSE_G 1.5430970032954976 Spearman 0.7582417582417582 Pearson 0.732240991290426 Kendall 0.564102564102564
with ligands RMSE_G 1.5311363419127824 Spearman 0.7352941176470589 Pearson 0.7085924968380795 Kendall 0.5333333333333333
 
    
Epoch 3  Loss 0.06255159278710683
Training Set mae 0.3548324902852376
Training Set rmse 0.4331913819482871
Epoch 3
without ligands RMSE_G 1.7133709472172103 Spearman 0.7582417582417582 Pearson 0.7318467784862764 Kendall 0.564102564102564
with ligands RMSE_G 1.7015337203022418 Spearman 0.7352941176470589 Pearson 0.7092181340478728 Kendall 0.5333333333333333
 
    
Epoch 4  Loss 0.09039890766143799
Training Set mae 0.4392975966135661
Training Set rmse 0.5207654972404557
Epoch 4
without ligands RMSE_G 1.8942209317165655 Spearman 0.7582417582417582 Pearson 0.7332591987464271 Kendall 0.564102564102564
with ligands RMSE_G 1.8819858010611987 Spearman 0.7352941176470589 Pearson 0.7116579686237654 Kendall 0.5333333333333333
 
    
Epoch 5  Loss 0.12856948375701904
Training Set mae 0.5402706066767374
Training Set rmse 0.6210543062173043
Epoch 5
without ligands RMSE_G 2.0263244318062767 Spearman 0.7857142857142857 Pearson 0.7344077599482502 Kendall 0.5897435897435896
with ligands RMSE_G 2.0139420380258097 Spearman 0.7705882352941177 Pearson 0.7099441426940096 Kendall 0.5499999999999999
 
    
Epoch 6  Loss 0.1263766090075175
Training Set mae 0.5449566841125488
Training Set rmse 0.6157351761547635
Epoch 6
without ligands RMSE_G 2.1183915134330835 Spearman 0.7802197802197802 Pearson 0.7349970846458364 Kendall 0.564102564102564
with ligands RMSE_G 2.105419239505169 Spearman 0.75 Pearson 0.7074941866024113 Kendall 0.5166666666666667
 
    
Epoch 7  Loss 0.05998299022515615
Training Set mae 0.36070092519124347
Training Set rmse 0.4242039199588032
Epoch 7
without ligands RMSE_G 2.1757505897502947 Spearman 0.7637362637362637 Pearson 0.7354835962737531 Kendall 0.5384615384615383
with ligands RMSE_G 2.1627372921487336 Spearman 0.7176470588235294 Pearson 0.7053967293468648 Kendall 0.48333333333333334
 
    
Epoch 8  Loss 0.1626040538152059
Training Set mae 0.5638957420984904
Training Set rmse 0.6984355098687478
Epoch 8
without ligands RMSE_G 2.206406997738846 Spearman 0.7637362637362637 Pearson 0.7389280121735341 Kendall 0.5384615384615383
with ligands RMSE_G 2.19321116013555 Spearman 0.7176470588235294 Pearson 0.7067446412087052 Kendall 0.48333333333333334
 
    
Epoch 9  Loss 0.1152190367380778
Training Set mae 0.5459633270899454
Training Set rmse 0.5879261094850554
Epoch 9
without ligands RMSE_G 2.219050400176045 Spearman 0.8076923076923077 Pearson 0.7435626368899082 Kendall 0.6153846153846153
with ligands RMSE_G 2.2056090719064625 Spearman 0.7470588235294118 Pearson 0.7095585128107663 Kendall 0.5333333333333333
 
Stop Training
