# Supplementary material for: Computing the relative binding affinity of ligands based on a pairwise binding comparison network
Source: Nat Comput Sci. 2023 Oct 19;3(10):860–72. doi: 10.1038/s43588-023-00529-9 (PMC10766524; doi:10.1038/s43588-023-00529-9)
Supplement: Supplementary file 9 — Statistical source data. [file 43588_2023_529_MOESM9_ESM.zip › source_data_figure3/finetune_results/CDK2/ref3_results/8_record.txt]

without ligands RMSE_G 1.6879081958701179 Spearman 0.7967032967032966 Pearson 0.7503395472408542 Kendall 0.6410256410256409
with ligands RMSE_G 1.6320566686615554 Spearman 0.6735294117647059 Pearson 0.6601056251932249 Kendall 0.48333333333333334
 
    
Epoch 0  Loss 0.6572708288828532
Training Set mae 1.3726654052734375
Training Set rmse 1.4042123796547656
Epoch 0
without ligands RMSE_G 1.52656966930599 Spearman 0.7912087912087912 Pearson 0.7428859699437748 Kendall 0.6153846153846153
with ligands RMSE_G 1.5004667128683808 Spearman 0.6617647058823529 Pearson 0.6627957783998241 Kendall 0.45
 
    
Epoch 1  Loss 0.24681480725606283
Training Set mae 0.7090520064036051
Training Set rmse 0.8604908028376529
Epoch 1
without ligands RMSE_G 1.379664459987609 Spearman 0.7912087912087912 Pearson 0.7460213191448035 Kendall 0.6153846153846153
with ligands RMSE_G 1.3838801198991817 Spearman 0.6617647058823529 Pearson 0.6811085415124377 Kendall 0.45
 
    
Epoch 2  Loss 0.4927414258321126
Training Set mae 1.1648651758829753
Training Set rmse 1.2158224695638495
Epoch 2
without ligands RMSE_G 1.2609659598433285 Spearman 0.7912087912087912 Pearson 0.7521439146638352 Kendall 0.6153846153846153
with ligands RMSE_G 1.297558216923591 Spearman 0.6558823529411765 Pearson 0.6964902920200056 Kendall 0.43333333333333335
 
    
Epoch 3  Loss 0.2774948676427205
Training Set mae 0.9010756810506185
Training Set rmse 0.9124059201866962
Epoch 3
without ligands RMSE_G 1.1666662522533608 Spearman 0.8076923076923077 Pearson 0.7578021608730704 Kendall 0.6410256410256409
with ligands RMSE_G 1.2414525869526398 Spearman 0.6882352941176471 Pearson 0.7068166394893276 Kendall 0.4666666666666666
 
    
Epoch 4  Loss 0.3100319504737854
Training Set mae 0.708197275797526
Training Set rmse 0.9644147611651023
Epoch 4
without ligands RMSE_G 1.1243223893087517 Spearman 0.8076923076923077 Pearson 0.7616406216773471 Kendall 0.6410256410256409
with ligands RMSE_G 1.220432932683714 Spearman 0.7264705882352941 Pearson 0.7150927231602247 Kendall 0.5
 
    
Epoch 5  Loss 0.3236376444498698
Training Set mae 0.8453113238016764
Training Set rmse 0.9853491428674455
Epoch 5
without ligands RMSE_G 1.082749325948168 Spearman 0.8076923076923077 Pearson 0.7708863130373294 Kendall 0.6410256410256409
with ligands RMSE_G 1.1928792916898474 Spearman 0.7235294117647059 Pearson 0.725379649920852 Kendall 0.5
 
    
Epoch 6  Loss 0.18465505043665567
Training Set mae 0.4923880894978841
Training Set rmse 0.7442883389129189
Epoch 6
without ligands RMSE_G 1.0499126707136965 Spearman 0.8131868131868132 Pearson 0.7738824546835403 Kendall 0.6666666666666665
with ligands RMSE_G 1.1602863291978547 Spearman 0.7147058823529412 Pearson 0.7300327140832108 Kendall 0.5
 
    
Epoch 7  Loss 0.39748938878377277
Training Set mae 0.9013299147288004
Training Set rmse 1.0920019076683514
Epoch 7
without ligands RMSE_G 1.0418743111505533 Spearman 0.8076923076923077 Pearson 0.7713354773712838 Kendall 0.6410256410256409
with ligands RMSE_G 1.1338423750781468 Spearman 0.711764705882353 Pearson 0.7335522807720406 Kendall 0.48333333333333334
 
    
Epoch 8  Loss 0.4890478054682414
Training Set mae 1.0086930592854817
Training Set rmse 1.2112569408132587
Epoch 8
without ligands RMSE_G 1.0639856451036906 Spearman 0.8351648351648352 Pearson 0.7709184622081521 Kendall 0.6666666666666665
with ligands RMSE_G 1.13525658430908 Spearman 0.7441176470588236 Pearson 0.7386926861404546 Kendall 0.5333333333333333
 
    
Epoch 9  Loss 0.7264343897501627
Training Set mae 1.2299902439117432
Training Set rmse 1.4762462566607135
Epoch 9
without ligands RMSE_G 1.0914092364263837 Spearman 0.8516483516483516 Pearson 0.7685908512336167 Kendall 0.6410256410256409
with ligands RMSE_G 1.148286169022911 Spearman 0.7705882352941177 Pearson 0.7443492004450036 Kendall 0.5333333333333333
 
Stop Training
