# Supplementary material for: Computing the relative binding affinity of ligands based on a pairwise binding comparison network
Source: Nat Comput Sci. 2023 Oct 19;3(10):860–72. doi: 10.1038/s43588-023-00529-9 (PMC10766524; doi:10.1038/s43588-023-00529-9)
Supplement: Supplementary file 9 — Statistical source data. [file 43588_2023_529_MOESM9_ESM.zip › source_data_figure3/finetune_results/CDK2/ref3_results/9_record.txt]

without ligands RMSE_G 1.4964736544895088 Spearman 0.6813186813186813 Pearson 0.7121489661459425 Kendall 0.4871794871794871
with ligands RMSE_G 1.4807553707714172 Spearman 0.6558823529411765 Pearson 0.6755155314980675 Kendall 0.4666666666666666
 
    
Epoch 0  Loss 0.6548327604929606
Training Set mae 1.2543610731760662
Training Set rmse 1.4016055800424105
Epoch 0
without ligands RMSE_G 1.5734884838035186 Spearman 0.7032967032967034 Pearson 0.7315481945851237 Kendall 0.5128205128205127
with ligands RMSE_G 1.535203959219404 Spearman 0.6911764705882353 Pearson 0.7104477963111095 Kendall 0.48333333333333334
 
    
Epoch 1  Loss 0.5169131755828857
Training Set mae 1.031053066253662
Training Set rmse 1.2452868935613983
Epoch 1
without ligands RMSE_G 1.6879861158764895 Spearman 0.7142857142857143 Pearson 0.739583743224129 Kendall 0.5384615384615383
with ligands RMSE_G 1.6330388246313143 Spearman 0.6970588235294117 Pearson 0.7244428104326786 Kendall 0.5
 
    
Epoch 2  Loss 0.13650302092234293
Training Set mae 0.4257207711537679
Training Set rmse 0.6399289513430603
Epoch 2
without ligands RMSE_G 1.8131620318702442 Spearman 0.7197802197802198 Pearson 0.7399394690495212 Kendall 0.564102564102564
with ligands RMSE_G 1.746936119221257 Spearman 0.7 Pearson 0.7273053358319567 Kendall 0.5166666666666667
 
    
Epoch 3  Loss 0.10221465428670247
Training Set mae 0.5116204818089803
Training Set rmse 0.553754406747154
Epoch 3
without ligands RMSE_G 1.9459289703610287 Spearman 0.7197802197802198 Pearson 0.7382920760525067 Kendall 0.564102564102564
with ligands RMSE_G 1.8718175503918055 Spearman 0.7 Pearson 0.7237829688904864 Kendall 0.5166666666666667
 
    
Epoch 4  Loss 0.05419759452342987
Training Set mae 0.26323747634887695
Training Set rmse 0.40322794868812833
Epoch 4
without ligands RMSE_G 2.0762055993173125 Spearman 0.7197802197802198 Pearson 0.7376746314884156 Kendall 0.564102564102564
with ligands RMSE_G 1.9965196728307353 Spearman 0.7 Pearson 0.722399094709581 Kendall 0.5166666666666667
 
    
Epoch 5  Loss 0.355125625928243
Training Set mae 0.8725064595540365
Training Set rmse 1.0321709345105097
Epoch 5
without ligands RMSE_G 2.1796500151162435 Spearman 0.7087912087912088 Pearson 0.7375690272920176 Kendall 0.5384615384615383
with ligands RMSE_G 2.095466015382815 Spearman 0.7058823529411765 Pearson 0.7231618062912495 Kendall 0.5
 
    
Epoch 6  Loss 0.24723599354426065
Training Set mae 0.7230448722839355
Training Set rmse 0.8612246865740479
Epoch 6
without ligands RMSE_G 2.2565355507348 Spearman 0.7472527472527473 Pearson 0.7395051729094292 Kendall 0.564102564102564
with ligands RMSE_G 2.1694778730413735 Spearman 0.7294117647058823 Pearson 0.726235930181044 Kendall 0.5166666666666667
 
    
Epoch 7  Loss 0.13287217418352762
Training Set mae 0.5405174096425375
Training Set rmse 0.6313608418459886
Epoch 7
without ligands RMSE_G 2.3326060598514258 Spearman 0.7197802197802198 Pearson 0.7428894858700319 Kendall 0.564102564102564
with ligands RMSE_G 2.243551917984382 Spearman 0.7029411764705882 Pearson 0.730676534020501 Kendall 0.5333333333333333
 
    
Epoch 8  Loss 0.158196230729421
Training Set mae 0.4373190800348918
Training Set rmse 0.6889039645117802
Epoch 8
without ligands RMSE_G 2.3911883256663224 Spearman 0.7747252747252747 Pearson 0.7480675824891386 Kendall 0.5897435897435896
with ligands RMSE_G 2.301420255130771 Spearman 0.7382352941176471 Pearson 0.7360118489229264 Kendall 0.5499999999999999
 
    
Epoch 9  Loss 0.14732583363850912
Training Set mae 0.5961850086847941
Training Set rmse 0.6648138844184344
Epoch 9
without ligands RMSE_G 2.4395048466960603 Spearman 0.7692307692307693 Pearson 0.7513927874994104 Kendall 0.564102564102564
with ligands RMSE_G 2.3486042464235526 Spearman 0.7352941176470589 Pearson 0.7383225105231195 Kendall 0.5333333333333333
 
Stop Training
