# Supplementary material for: Computing the relative binding affinity of ligands based on a pairwise binding comparison network
Source: Nat Comput Sci. 2023 Oct 19;3(10):860–72. doi: 10.1038/s43588-023-00529-9 (PMC10766524; doi:10.1038/s43588-023-00529-9)
Supplement: Supplementary file 9 — Statistical source data. [file 43588_2023_529_MOESM9_ESM.zip › source_data_figure3/finetune_results/CDK2/ref4_results/0_record.txt]

without ligands RMSE_G 1.586212802654494 Spearman 0.5874125874125874 Pearson 0.6681929448755771 Kendall 0.3636363636363636
with ligands RMSE_G 1.6714685490552799 Spearman 0.6558823529411765 Pearson 0.6540956045232276 Kendall 0.43333333333333335
 
    
Epoch 0  Loss 0.5228097836176554
Training Set mae 1.5828793843587239
Training Set rmse 1.7711179018442202
Epoch 0
without ligands RMSE_G 1.5781480708775655 Spearman 0.6293706293706294 Pearson 0.6944700695709746 Kendall 0.4545454545454545
with ligands RMSE_G 1.634403984864286 Spearman 0.6735294117647059 Pearson 0.6994792032987848 Kendall 0.48333333333333334
 
    
Epoch 1  Loss 0.47704072793324787
Training Set mae 1.5364305178324382
Training Set rmse 1.6918168601023655
Epoch 1
without ligands RMSE_G 1.6051678133195277 Spearman 0.6923076923076923 Pearson 0.7002092410073731 Kendall 0.5151515151515151
with ligands RMSE_G 1.639590589984275 Spearman 0.7058823529411765 Pearson 0.712288520093939 Kendall 0.5166666666666667
 
    
Epoch 2  Loss 0.330225149790446
Training Set mae 1.2389667828877766
Training Set rmse 1.4076046670648246
Epoch 2
without ligands RMSE_G 1.6821985095060443 Spearman 0.7132867132867133 Pearson 0.683070274756977 Kendall 0.5454545454545454
with ligands RMSE_G 1.69675808167793 Spearman 0.7205882352941176 Pearson 0.7084174344272944 Kendall 0.5333333333333333
 
    
Epoch 3  Loss 0.41053728262583417
Training Set mae 1.4266570409138997
Training Set rmse 1.5694660290309392
Epoch 3
without ligands RMSE_G 1.7000914845903732 Spearman 0.7132867132867133 Pearson 0.6855499162506834 Kendall 0.5454545454545454
with ligands RMSE_G 1.7074010721959072 Spearman 0.7205882352941176 Pearson 0.7143475861846653 Kendall 0.5333333333333333
 
    
Epoch 4  Loss 0.49681087334950763
Training Set mae 1.4315948486328125
Training Set rmse 1.7265182190246895
Epoch 4
without ligands RMSE_G 1.6837201924641618 Spearman 0.7132867132867133 Pearson 0.6879050682491558 Kendall 0.5454545454545454
with ligands RMSE_G 1.6856434293687863 Spearman 0.7205882352941176 Pearson 0.7191232000867152 Kendall 0.5333333333333333
 
    
Epoch 5  Loss 0.5031511783599854
Training Set mae 1.5370031992594402
Training Set rmse 1.7375001902774552
Epoch 5
without ligands RMSE_G 1.5991018298992656 Spearman 0.7132867132867133 Pearson 0.6965927775735257 Kendall 0.5454545454545454
with ligands RMSE_G 1.6015566835148813 Spearman 0.7441176470588236 Pearson 0.7274816918637586 Kendall 0.5499999999999999
 
    
Epoch 6  Loss 0.40021808942159015
Training Set mae 1.372659683227539
Training Set rmse 1.549615557996183
Epoch 6
without ligands RMSE_G 1.5021580241920527 Spearman 0.7132867132867133 Pearson 0.7059368973639355 Kendall 0.5454545454545454
with ligands RMSE_G 1.5062841486690852 Spearman 0.7441176470588236 Pearson 0.7338591517656294 Kendall 0.5499999999999999
 
    
Epoch 7  Loss 0.4490522543589274
Training Set mae 1.5128202438354492
Training Set rmse 1.6414363731829038
Epoch 7
without ligands RMSE_G 1.421266423310815 Spearman 0.7552447552447552 Pearson 0.7113168973164706 Kendall 0.5757575757575757
with ligands RMSE_G 1.4261853731298668 Spearman 0.7676470588235295 Pearson 0.7377885964895375 Kendall 0.5833333333333334
 
    
Epoch 8  Loss 0.4345044692357381
Training Set mae 1.5505599975585938
Training Set rmse 1.614628977796933
Epoch 8
without ligands RMSE_G 1.3524577676138316 Spearman 0.7832167832167832 Pearson 0.7141301032789779 Kendall 0.5757575757575757
with ligands RMSE_G 1.3588850357607138 Spearman 0.7735294117647059 Pearson 0.7406645575971704 Kendall 0.5666666666666667
 
    
Epoch 9  Loss 0.34817083676656085
Training Set mae 1.3279515902201335
Training Set rmse 1.4453459864680724
Epoch 9
without ligands RMSE_G 1.2968505230355363 Spearman 0.7832167832167832 Pearson 0.7146626740993639 Kendall 0.5757575757575757
with ligands RMSE_G 1.306281011620079 Spearman 0.788235294117647 Pearson 0.7406752804393539 Kendall 0.5666666666666667
 
Stop Training
