# Supplementary material for: Computing the relative binding affinity of ligands based on a pairwise binding comparison network
Source: Nat Comput Sci. 2023 Oct 19;3(10):860–72. doi: 10.1038/s43588-023-00529-9 (PMC10766524; doi:10.1038/s43588-023-00529-9)
Supplement: Supplementary file 9 — Statistical source data. [file 43588_2023_529_MOESM9_ESM.zip › source_data_figure3/finetune_results/CDK2/ref4_results/1_record.txt]

without ligands RMSE_G 1.4299238828327638 Spearman 0.6713286713286714 Pearson 0.6556278881166528 Kendall 0.4848484848484848
with ligands RMSE_G 1.3989893842284697 Spearman 0.6411764705882353 Pearson 0.6584174874400027 Kendall 0.43333333333333335
 
    
Epoch 0  Loss 0.2796962261199951
Training Set mae 1.0788456598917644
Training Set rmse 1.295444848968867
Epoch 0
without ligands RMSE_G 1.5166261089367525 Spearman 0.6713286713286714 Pearson 0.6715135087431755 Kendall 0.4848484848484848
with ligands RMSE_G 1.456358530150362 Spearman 0.6588235294117647 Pearson 0.6828038877320957 Kendall 0.45
 
    
Epoch 1  Loss 0.1790767709414164
Training Set mae 0.9180596669514974
Training Set rmse 1.0365619064542497
Epoch 1
without ligands RMSE_G 1.5968351110763763 Spearman 0.6993006993006993 Pearson 0.6870279399014793 Kendall 0.5151515151515151
with ligands RMSE_G 1.5219830973891655 Spearman 0.7058823529411765 Pearson 0.6971259317187919 Kendall 0.5
 
    
Epoch 2  Loss 0.12210856874783833
Training Set mae 0.7066847483317057
Training Set rmse 0.8559505783740174
Epoch 2
without ligands RMSE_G 1.6072791984329522 Spearman 0.6993006993006993 Pearson 0.7001286367514332 Kendall 0.5151515151515151
with ligands RMSE_G 1.5247796618645262 Spearman 0.711764705882353 Pearson 0.7097701854399671 Kendall 0.5166666666666667
 
    
Epoch 3  Loss 0.22988192240397134
Training Set mae 1.081465721130371
Training Set rmse 1.1744324307612712
Epoch 3
without ligands RMSE_G 1.6317911708625754 Spearman 0.7482517482517482 Pearson 0.7132547830614626 Kendall 0.5454545454545454
with ligands RMSE_G 1.5438488694253751 Spearman 0.7323529411764705 Pearson 0.7201019753191793 Kendall 0.5166666666666667
 
    
Epoch 4  Loss 0.1290284792582194
Training Set mae 0.7444687684377035
Training Set rmse 0.8798698060220708
Epoch 4
without ligands RMSE_G 1.6547816613599158 Spearman 0.7482517482517482 Pearson 0.7220500991837034 Kendall 0.5454545454545454
with ligands RMSE_G 1.5614414201167384 Spearman 0.7323529411764705 Pearson 0.7272311178089859 Kendall 0.5166666666666667
 
    
Epoch 5  Loss 0.17341232299804688
Training Set mae 0.8152209917704264
Training Set rmse 1.0200362434679864
Epoch 5
without ligands RMSE_G 1.644733435862404 Spearman 0.7482517482517482 Pearson 0.7329121400674993 Kendall 0.5454545454545454
with ligands RMSE_G 1.5522533126722278 Spearman 0.7323529411764705 Pearson 0.7331834120154416 Kendall 0.5166666666666667
 
    
Epoch 6  Loss 0.2118104100227356
Training Set mae 0.9610280990600586
Training Set rmse 1.1273253391989304
Epoch 6
without ligands RMSE_G 1.6522489218300953 Spearman 0.8041958041958042 Pearson 0.7434175480282647 Kendall 0.5757575757575757
with ligands RMSE_G 1.56092021486365 Spearman 0.7823529411764706 Pearson 0.7360978395929216 Kendall 0.5499999999999999
 
    
Epoch 7  Loss 0.12308587630589803
Training Set mae 0.8251702785491943
Training Set rmse 0.8593690814190131
Epoch 7
without ligands RMSE_G 1.6347429949388923 Spearman 0.8041958041958042 Pearson 0.7487018125934256 Kendall 0.5757575757575757
with ligands RMSE_G 1.5460340826979198 Spearman 0.7852941176470588 Pearson 0.7369937451967348 Kendall 0.5666666666666667
 
    
Epoch 8  Loss 0.19566829999287924
Training Set mae 0.9135096073150635
Training Set rmse 1.0835173279450936
Epoch 8
without ligands RMSE_G 1.629641776487451 Spearman 0.8041958041958042 Pearson 0.7533430800024661 Kendall 0.5757575757575757
with ligands RMSE_G 1.5439121712722743 Spearman 0.7705882352941177 Pearson 0.7358945250748359 Kendall 0.5499999999999999
 
    
Epoch 9  Loss 0.16231916348139444
Training Set mae 0.8274503548940023
Training Set rmse 0.9868712890503689
Epoch 9
without ligands RMSE_G 1.626046321213536 Spearman 0.8041958041958042 Pearson 0.7576637956141455 Kendall 0.5757575757575757
with ligands RMSE_G 1.543235138735633 Spearman 0.7705882352941177 Pearson 0.7333338316781631 Kendall 0.5499999999999999
 
Stop Training
