# Supplementary material for: Computing the relative binding affinity of ligands based on a pairwise binding comparison network
Source: Nat Comput Sci. 2023 Oct 19;3(10):860–72. doi: 10.1038/s43588-023-00529-9 (PMC10766524; doi:10.1038/s43588-023-00529-9)
Supplement: Supplementary file 9 — Statistical source data. [file 43588_2023_529_MOESM9_ESM.zip › source_data_figure3/finetune_results/CDK2/ref4_results/2_record.txt]

without ligands RMSE_G 1.5992542706796558 Spearman 0.7202797202797203 Pearson 0.7504885111634064 Kendall 0.5151515151515151
with ligands RMSE_G 1.6872883691351954 Spearman 0.65 Pearson 0.6734205733570235 Kendall 0.45
 
    
Epoch 0  Loss 0.5409771601359049
Training Set mae 1.5763947168986003
Training Set rmse 1.8016278641316108
Epoch 0
without ligands RMSE_G 1.635064214523804 Spearman 0.7692307692307693 Pearson 0.7681648458948386 Kendall 0.5757575757575757
with ligands RMSE_G 1.704998936809202 Spearman 0.7 Pearson 0.6976352642625355 Kendall 0.5166666666666667
 
    
Epoch 1  Loss 0.42735620339711505
Training Set mae 1.215279261271159
Training Set rmse 1.6012923346190822
Epoch 1
without ligands RMSE_G 1.7152490163015592 Spearman 0.7692307692307693 Pearson 0.7776887670147663 Kendall 0.5757575757575757
with ligands RMSE_G 1.7673692853746599 Spearman 0.6970588235294117 Pearson 0.7137321248734916 Kendall 0.5
 
    
Epoch 2  Loss 0.19735532999038696
Training Set mae 0.8024466037750244
Training Set rmse 1.0881782667402855
Epoch 2
without ligands RMSE_G 1.7939358446150522 Spearman 0.8041958041958042 Pearson 0.7858610592058343 Kendall 0.606060606060606
with ligands RMSE_G 1.8330043737381514 Spearman 0.7441176470588236 Pearson 0.7242696405335856 Kendall 0.5166666666666667
 
    
Epoch 3  Loss 0.2560890118281047
Training Set mae 1.1329397360483806
Training Set rmse 1.2395700833336405
Epoch 3
without ligands RMSE_G 1.87716922882979 Spearman 0.8041958041958042 Pearson 0.7910951063213196 Kendall 0.606060606060606
with ligands RMSE_G 1.906162313659303 Spearman 0.7441176470588236 Pearson 0.7320765575209864 Kendall 0.5166666666666667
 
    
Epoch 4  Loss 0.3132498661677043
Training Set mae 1.0586812496185303
Training Set rmse 1.370948254870827
Epoch 4
without ligands RMSE_G 1.969868806774374 Spearman 0.8111888111888111 Pearson 0.7935205025444239 Kendall 0.6363636363636362
with ligands RMSE_G 1.9895723795399405 Spearman 0.7558823529411764 Pearson 0.7358535571283841 Kendall 0.5499999999999999
 
    
Epoch 5  Loss 0.362044890721639
Training Set mae 1.1811927954355876
Training Set rmse 1.4738619967229343
Epoch 5
without ligands RMSE_G 2.067747255117451 Spearman 0.8111888111888111 Pearson 0.7955341655222827 Kendall 0.6363636363636362
with ligands RMSE_G 2.0795305525352106 Spearman 0.7794117647058824 Pearson 0.7385485042390306 Kendall 0.5666666666666667
 
    
Epoch 6  Loss 0.25157467524210614
Training Set mae 1.08598788579305
Training Set rmse 1.228595967538815
Epoch 6
without ligands RMSE_G 2.1745977120783015 Spearman 0.8111888111888111 Pearson 0.7963847193159994 Kendall 0.6363636363636362
with ligands RMSE_G 2.1791696712701696 Spearman 0.7794117647058824 Pearson 0.7396884818390735 Kendall 0.5666666666666667
 
    
Epoch 7  Loss 0.1724100112915039
Training Set mae 0.8719908396402994
Training Set rmse 1.0170841006273883
Epoch 7
without ligands RMSE_G 2.277246771717332 Spearman 0.8391608391608392 Pearson 0.7953153119300712 Kendall 0.6666666666666666
with ligands RMSE_G 2.2754650752207306 Spearman 0.7911764705882353 Pearson 0.738606362490323 Kendall 0.5833333333333334
 
    
Epoch 8  Loss 0.15228047966957092
Training Set mae 0.7861325740814209
Training Set rmse 0.9558675944654733
Epoch 8
without ligands RMSE_G 2.343705674525347 Spearman 0.8461538461538461 Pearson 0.7950251375337928 Kendall 0.6969696969696969
with ligands RMSE_G 2.338361700817534 Spearman 0.7823529411764706 Pearson 0.7391842460021866 Kendall 0.5833333333333334
 
    
Epoch 9  Loss 0.19944198926289877
Training Set mae 0.8415608406066895
Training Set rmse 1.0939158359327892
Epoch 9
without ligands RMSE_G 2.367051915942546 Spearman 0.8461538461538461 Pearson 0.7950241541048522 Kendall 0.6969696969696969
with ligands RMSE_G 2.360248397480623 Spearman 0.7823529411764706 Pearson 0.7410298756754962 Kendall 0.5833333333333334
 
Stop Training
