# Supplementary material for: Computing the relative binding affinity of ligands based on a pairwise binding comparison network
Source: Nat Comput Sci. 2023 Oct 19;3(10):860–72. doi: 10.1038/s43588-023-00529-9 (PMC10766524; doi:10.1038/s43588-023-00529-9)
Supplement: Supplementary file 9 — Statistical source data. [file 43588_2023_529_MOESM9_ESM.zip › source_data_figure3/finetune_results/CDK2/ref4_results/3_record.txt]

without ligands RMSE_G 1.4152153106231005 Spearman 0.6643356643356644 Pearson 0.7341203930497077 Kendall 0.5151515151515151
with ligands RMSE_G 1.4214985847082164 Spearman 0.6411764705882353 Pearson 0.6499641899063048 Kendall 0.43333333333333335
 
    
Epoch 0  Loss 0.29190705219904584
Training Set mae 1.0276817480723064
Training Set rmse 1.3234206713882948
Epoch 0
without ligands RMSE_G 1.4156342339264436 Spearman 0.6573426573426573 Pearson 0.7517356823541437 Kendall 0.5151515151515151
with ligands RMSE_G 1.3956405713612983 Spearman 0.6764705882352942 Pearson 0.6902460630418802 Kendall 0.48333333333333334
 
    
Epoch 1  Loss 0.22465837001800537
Training Set mae 1.00320831934611
Training Set rmse 1.1610125497319883
Epoch 1
without ligands RMSE_G 1.464236002563037 Spearman 0.6923076923076923 Pearson 0.7614241181670662 Kendall 0.5454545454545454
with ligands RMSE_G 1.423069717658906 Spearman 0.6911764705882353 Pearson 0.7061244118872697 Kendall 0.5
 
    
Epoch 2  Loss 0.17606210708618164
Training Set mae 0.7772677739461263
Training Set rmse 1.0277999039293055
Epoch 2
without ligands RMSE_G 1.5154705067939453 Spearman 0.6993006993006993 Pearson 0.7726755265498846 Kendall 0.5454545454545454
with ligands RMSE_G 1.457551513780651 Spearman 0.6970588235294117 Pearson 0.7147642256907186 Kendall 0.5166666666666667
 
    
Epoch 3  Loss 0.19852882623672485
Training Set mae 0.9265537261962891
Training Set rmse 1.0914086849956433
Epoch 3
without ligands RMSE_G 1.5296313529778902 Spearman 0.7342657342657343 Pearson 0.7785880525981598 Kendall 0.5454545454545454
with ligands RMSE_G 1.4643998014924084 Spearman 0.711764705882353 Pearson 0.7197959157282985 Kendall 0.5166666666666667
 
    
Epoch 4  Loss 0.2284723917643229
Training Set mae 1.0727251370747883
Training Set rmse 1.1708263537288257
Epoch 4
without ligands RMSE_G 1.5343865436615194 Spearman 0.8111888111888111 Pearson 0.7858671583032631 Kendall 0.606060606060606
with ligands RMSE_G 1.4616671436059532 Spearman 0.7441176470588236 Pearson 0.7259204058654121 Kendall 0.5499999999999999
 
    
Epoch 5  Loss 0.1686383088429769
Training Set mae 0.8348979949951172
Training Set rmse 1.0058975360631228
Epoch 5
without ligands RMSE_G 1.5260696783052692 Spearman 0.8111888111888111 Pearson 0.788300382590989 Kendall 0.606060606060606
with ligands RMSE_G 1.4506902985008412 Spearman 0.7441176470588236 Pearson 0.7293718464279774 Kendall 0.5499999999999999
 
    
Epoch 6  Loss 0.15563950935999551
Training Set mae 0.8575708071390787
Training Set rmse 0.9663524286840404
Epoch 6
without ligands RMSE_G 1.497488698742419 Spearman 0.8251748251748252 Pearson 0.7883873715823021 Kendall 0.6363636363636362
with ligands RMSE_G 1.4242335168967601 Spearman 0.75 Pearson 0.7326573829795312 Kendall 0.5666666666666667
 
    
Epoch 7  Loss 0.23008604844411215
Training Set mae 1.0573827425638835
Training Set rmse 1.1749537059781603
Epoch 7
without ligands RMSE_G 1.4473961866003286 Spearman 0.8251748251748252 Pearson 0.7894556989930944 Kendall 0.6363636363636362
with ligands RMSE_G 1.3768933974348705 Spearman 0.75 Pearson 0.7372661459933348 Kendall 0.5666666666666667
 
    
Epoch 8  Loss 0.2161871592203776
Training Set mae 0.9854693412780762
Training Set rmse 1.1389130238299174
Epoch 8
without ligands RMSE_G 1.3930616250447945 Spearman 0.8461538461538461 Pearson 0.7889215956886215 Kendall 0.6666666666666666
with ligands RMSE_G 1.3266116991511063 Spearman 0.7676470588235295 Pearson 0.7428144776187532 Kendall 0.5833333333333334
 
    
Epoch 9  Loss 0.11195119222005208
Training Set mae 0.6255288521448771
Training Set rmse 0.8195774236277574
Epoch 9
without ligands RMSE_G 1.3447986957772196 Spearman 0.8461538461538461 Pearson 0.7903767347680817 Kendall 0.6666666666666666
with ligands RMSE_G 1.2825006721355428 Spearman 0.7941176470588235 Pearson 0.7480742040951704 Kendall 0.6
 
Stop Training
