# Supplementary material for: Computing the relative binding affinity of ligands based on a pairwise binding comparison network
Source: Nat Comput Sci. 2023 Oct 19;3(10):860–72. doi: 10.1038/s43588-023-00529-9 (PMC10766524; doi:10.1038/s43588-023-00529-9)
Supplement: Supplementary file 9 — Statistical source data. [file 43588_2023_529_MOESM9_ESM.zip › source_data_figure3/finetune_results/CDK2/ref4_results/4_record.txt]

without ligands RMSE_G 1.406014380738022 Spearman 0.6713286713286714 Pearson 0.613612529578146 Kendall 0.5151515151515151
with ligands RMSE_G 1.431850310410624 Spearman 0.6411764705882353 Pearson 0.642739181085238 Kendall 0.43333333333333335
 
    
Epoch 0  Loss 0.3850490649541219
Training Set mae 1.4021464983622234
Training Set rmse 1.5199652332378764
Epoch 0
without ligands RMSE_G 1.332685217628827 Spearman 0.6713286713286714 Pearson 0.656041689160857 Kendall 0.5151515151515151
with ligands RMSE_G 1.3572773986489626 Spearman 0.6558823529411765 Pearson 0.6810664497961658 Kendall 0.4666666666666666
 
    
Epoch 1  Loss 0.24124987920125326
Training Set mae 1.0591055552164714
Training Set rmse 1.2031206403380832
Epoch 1
without ligands RMSE_G 1.2725408553747994 Spearman 0.6923076923076923 Pearson 0.6801839706939368 Kendall 0.5151515151515151
with ligands RMSE_G 1.2950762071304733 Spearman 0.6911764705882353 Pearson 0.7032114326389752 Kendall 0.5
 
    
Epoch 2  Loss 0.20156683524449667
Training Set mae 0.9513677755991617
Training Set rmse 1.0997276807148895
Epoch 2
without ligands RMSE_G 1.2233601346612721 Spearman 0.6853146853146853 Pearson 0.6959236684308986 Kendall 0.4848484848484848
with ligands RMSE_G 1.2432512964109035 Spearman 0.711764705882353 Pearson 0.7175623045795838 Kendall 0.5
 
    
Epoch 3  Loss 0.3013014594713847
Training Set mae 1.180529276529948
Training Set rmse 1.3445477741946836
Epoch 3
without ligands RMSE_G 1.2057778591450903 Spearman 0.6993006993006993 Pearson 0.7036075955617518 Kendall 0.5151515151515151
with ligands RMSE_G 1.225897538308712 Spearman 0.7235294117647059 Pearson 0.7245697474963578 Kendall 0.5333333333333333
 
    
Epoch 4  Loss 0.25133876005808514
Training Set mae 0.9647073745727539
Training Set rmse 1.228019739611563
Epoch 4
without ligands RMSE_G 1.1962287355766676 Spearman 0.6993006993006993 Pearson 0.713379510404 Kendall 0.5151515151515151
with ligands RMSE_G 1.215670024809352 Spearman 0.7235294117647059 Pearson 0.7324079220193421 Kendall 0.5333333333333333
 
    
Epoch 5  Loss 0.16648393869400024
Training Set mae 0.8182013829549154
Training Set rmse 0.9994516458676586
Epoch 5
without ligands RMSE_G 1.1939528844595741 Spearman 0.7132867132867133 Pearson 0.7227097788149629 Kendall 0.5454545454545454
with ligands RMSE_G 1.212196208626308 Spearman 0.7323529411764705 Pearson 0.7408936307140511 Kendall 0.5499999999999999
 
    
Epoch 6  Loss 0.10349694887797038
Training Set mae 0.6631081104278564
Training Set rmse 0.7880239166851615
Epoch 6
without ligands RMSE_G 1.185989489499094 Spearman 0.7622377622377622 Pearson 0.7290578086683864 Kendall 0.5757575757575757
with ligands RMSE_G 1.2026465659199237 Spearman 0.7588235294117647 Pearson 0.7480921210915883 Kendall 0.5666666666666667
 
    
Epoch 7  Loss 0.1597545345624288
Training Set mae 0.8038962682088217
Training Set rmse 0.9790440069977155
Epoch 7
without ligands RMSE_G 1.1767953094802637 Spearman 0.7972027972027972 Pearson 0.7336353127655237 Kendall 0.606060606060606
with ligands RMSE_G 1.1923740291788074 Spearman 0.788235294117647 Pearson 0.7525112642476894 Kendall 0.6
 
    
Epoch 8  Loss 0.24297624826431274
Training Set mae 1.015642801920573
Training Set rmse 1.2074176782909245
Epoch 8
without ligands RMSE_G 1.1738645140517259 Spearman 0.7972027972027972 Pearson 0.738492530322878 Kendall 0.606060606060606
with ligands RMSE_G 1.189910338530197 Spearman 0.7911764705882353 Pearson 0.7574785468936072 Kendall 0.6166666666666666
 
    
Epoch 9  Loss 0.1778705914815267
Training Set mae 0.8909185727437338
Training Set rmse 1.0330651232565933
Epoch 9
without ligands RMSE_G 1.1810105961729815 Spearman 0.7972027972027972 Pearson 0.7432529570318797 Kendall 0.606060606060606
with ligands RMSE_G 1.1991138520816975 Spearman 0.7911764705882353 Pearson 0.7616971880937423 Kendall 0.6166666666666666
 
Stop Training
