# Supplementary material for: Computing the relative binding affinity of ligands based on a pairwise binding comparison network
Source: Nat Comput Sci. 2023 Oct 19;3(10):860–72. doi: 10.1038/s43588-023-00529-9 (PMC10766524; doi:10.1038/s43588-023-00529-9)
Supplement: Supplementary file 9 — Statistical source data. [file 43588_2023_529_MOESM9_ESM.zip › source_data_figure3/finetune_results/CDK2/ref4_results/5_record.txt]

without ligands RMSE_G 1.4521669704086297 Spearman 0.7762237762237763 Pearson 0.815787107840249 Kendall 0.606060606060606
with ligands RMSE_G 1.3762799825730845 Spearman 0.6411764705882353 Pearson 0.6636549574937357 Kendall 0.43333333333333335
 
    
Epoch 0  Loss 0.13120800256729126
Training Set mae 0.7703270117441813
Training Set rmse 0.8872699564773495
Epoch 0
without ligands RMSE_G 1.5462014565765894 Spearman 0.8251748251748252 Pearson 0.8413365673941449 Kendall 0.6969696969696969
with ligands RMSE_G 1.4352713337871696 Spearman 0.7 Pearson 0.7000078868808611 Kendall 0.5166666666666667
 
    
Epoch 1  Loss 0.22395306825637817
Training Set mae 0.9245117505391439
Training Set rmse 1.159188668768738
Epoch 1
without ligands RMSE_G 1.5849089995510444 Spearman 0.8671328671328671 Pearson 0.8497888247915237 Kendall 0.7272727272727272
with ligands RMSE_G 1.4573377899023177 Spearman 0.7235294117647059 Pearson 0.720991403123897 Kendall 0.5333333333333333
 
    
Epoch 2  Loss 0.19105744361877441
Training Set mae 0.8374055226643881
Training Set rmse 1.0706748256309133
Epoch 2
without ligands RMSE_G 1.554264800290311 Spearman 0.8251748251748252 Pearson 0.8427110389747489 Kendall 0.6969696969696969
with ligands RMSE_G 1.4269945251189096 Spearman 0.6911764705882353 Pearson 0.7243221900980251 Kendall 0.5
 
    
Epoch 3  Loss 0.12537912527720133
Training Set mae 0.6975828806559244
Training Set rmse 0.8673377379448032
Epoch 3
without ligands RMSE_G 1.472492453356354 Spearman 0.8251748251748252 Pearson 0.838048801361628 Kendall 0.6969696969696969
with ligands RMSE_G 1.3528158035246183 Spearman 0.7176470588235294 Pearson 0.7291766263285401 Kendall 0.5333333333333333
 
    
Epoch 4  Loss 0.17629528045654297
Training Set mae 0.8861526648203532
Training Set rmse 1.0284802782451679
Epoch 4
without ligands RMSE_G 1.3970907715384637 Spearman 0.8671328671328671 Pearson 0.8334845583361605 Kendall 0.7272727272727272
with ligands RMSE_G 1.2858343641784007 Spearman 0.7411764705882353 Pearson 0.7313537914892031 Kendall 0.5499999999999999
 
    
Epoch 5  Loss 0.10335880517959595
Training Set mae 0.6280917326609293
Training Set rmse 0.7874978040230626
Epoch 5
without ligands RMSE_G 1.3509253661842795 Spearman 0.8671328671328671 Pearson 0.8329124527279727 Kendall 0.7272727272727272
with ligands RMSE_G 1.2440419283390491 Spearman 0.7588235294117647 Pearson 0.7338220301895709 Kendall 0.5666666666666667
 
    
Epoch 6  Loss 0.08815546830495198
Training Set mae 0.5959844589233398
Training Set rmse 0.7272776430588817
Epoch 6
without ligands RMSE_G 1.3079120470673962 Spearman 0.8671328671328671 Pearson 0.8332454508499464 Kendall 0.7272727272727272
with ligands RMSE_G 1.2061176812108383 Spearman 0.7852941176470588 Pearson 0.7355163805584191 Kendall 0.5833333333333334
 
    
Epoch 7  Loss 0.08712016542752583
Training Set mae 0.5623661677042643
Training Set rmse 0.7229944485934453
Epoch 7
without ligands RMSE_G 1.251267870181299 Spearman 0.8531468531468531 Pearson 0.8324394589400805 Kendall 0.6969696969696969
with ligands RMSE_G 1.1585952686749028 Spearman 0.7794117647058824 Pearson 0.7368063184968922 Kendall 0.5666666666666667
 
    
Epoch 8  Loss 0.06412404775619507
Training Set mae 0.541230837504069
Training Set rmse 0.6202775882918634
Epoch 8
without ligands RMSE_G 1.198919068885826 Spearman 0.8881118881118881 Pearson 0.8322481222128167 Kendall 0.7575757575757575
with ligands RMSE_G 1.1164354039231448 Spearman 0.7941176470588235 Pearson 0.7374571143554588 Kendall 0.6
 
    
Epoch 9  Loss 0.04893115162849426
Training Set mae 0.4598151048024495
Training Set rmse 0.5418365896677251
Epoch 9
without ligands RMSE_G 1.145970836133363 Spearman 0.8881118881118881 Pearson 0.8309192736166424 Kendall 0.7575757575757575
with ligands RMSE_G 1.0765307882488286 Spearman 0.8147058823529412 Pearson 0.7373034668167917 Kendall 0.6333333333333333
 
Stop Training
