# Supplementary material for: Computing the relative binding affinity of ligands based on a pairwise binding comparison network
Source: Nat Comput Sci. 2023 Oct 19;3(10):860–72. doi: 10.1038/s43588-023-00529-9 (PMC10766524; doi:10.1038/s43588-023-00529-9)
Supplement: Supplementary file 9 — Statistical source data. [file 43588_2023_529_MOESM9_ESM.zip › source_data_figure3/finetune_results/CDK2/ref4_results/6_record.txt]

without ligands RMSE_G 1.693502677575995 Spearman 0.6083916083916084 Pearson 0.6688841620211067 Kendall 0.39393939393939387
with ligands RMSE_G 1.8040687376176923 Spearman 0.6411764705882353 Pearson 0.6629022539105458 Kendall 0.43333333333333335
 
    
Epoch 0  Loss 0.5647617975870768
Training Set mae 1.6312011082967122
Training Set rmse 1.8408071016601553
Epoch 0
without ligands RMSE_G 1.6412079493564427 Spearman 0.6503496503496503 Pearson 0.6712422312550396 Kendall 0.4545454545454545
with ligands RMSE_G 1.7323756846697196 Spearman 0.6882352941176471 Pearson 0.6905242841974074 Kendall 0.48333333333333334
 
    
Epoch 1  Loss 0.509260098139445
Training Set mae 1.4362494150797527
Training Set rmse 1.7480161411986306
Epoch 1
without ligands RMSE_G 1.5586056557736556 Spearman 0.6993006993006993 Pearson 0.6617890861500001 Kendall 0.5151515151515151
with ligands RMSE_G 1.6365206200579456 Spearman 0.711764705882353 Pearson 0.6989439603036929 Kendall 0.5166666666666667
 
    
Epoch 2  Loss 0.4224640925725301
Training Set mae 1.413777510325114
Training Set rmse 1.5921006488166258
Epoch 2
without ligands RMSE_G 1.4996286697617827 Spearman 0.6993006993006993 Pearson 0.6504032196621137 Kendall 0.5151515151515151
with ligands RMSE_G 1.5600129355650416 Spearman 0.7058823529411765 Pearson 0.6999477638745024 Kendall 0.5
 
    
Epoch 3  Loss 0.5116831064224243
Training Set mae 1.5531206130981445
Training Set rmse 1.7521696718816036
Epoch 3
without ligands RMSE_G 1.4724587815148455 Spearman 0.6993006993006993 Pearson 0.6351020323862977 Kendall 0.5151515151515151
with ligands RMSE_G 1.5120967846726538 Spearman 0.7058823529411765 Pearson 0.6954267635708841 Kendall 0.5
 
    
Epoch 4  Loss 0.3201875487963359
Training Set mae 1.1783076127370198
Training Set rmse 1.3860466272970708
Epoch 4
without ligands RMSE_G 1.470181773432582 Spearman 0.6783216783216783 Pearson 0.6122427593860008 Kendall 0.4848484848484848
with ligands RMSE_G 1.4905742908347301 Spearman 0.6970588235294117 Pearson 0.683857852089569 Kendall 0.48333333333333334
 
    
Epoch 5  Loss 0.2852027416229248
Training Set mae 1.0456047058105469
Training Set rmse 1.3081347215549126
Epoch 5
without ligands RMSE_G 1.4738202924314214 Spearman 0.6783216783216783 Pearson 0.5996675921551319 Kendall 0.4848484848484848
with ligands RMSE_G 1.47634343645953 Spearman 0.6970588235294117 Pearson 0.6794590093411105 Kendall 0.48333333333333334
 
    
Epoch 6  Loss 0.18370904525121054
Training Set mae 0.752248207728068
Training Set rmse 1.0498829609870013
Epoch 6
without ligands RMSE_G 1.4548238381627734 Spearman 0.6783216783216783 Pearson 0.6112096522143393 Kendall 0.4848484848484848
with ligands RMSE_G 1.4408109045732533 Spearman 0.7147058823529412 Pearson 0.6899763941186872 Kendall 0.5
 
    
Epoch 7  Loss 0.25226207574208576
Training Set mae 0.9922417004903158
Training Set rmse 1.2302732928010975
Epoch 7
without ligands RMSE_G 1.426778345177354 Spearman 0.6783216783216783 Pearson 0.6297820809273185 Kendall 0.4848484848484848
with ligands RMSE_G 1.3979164533745814 Spearman 0.7147058823529412 Pearson 0.7035513687903137 Kendall 0.5
 
    
Epoch 8  Loss 0.3496779203414917
Training Set mae 1.0525019963582356
Training Set rmse 1.4484707254812195
Epoch 8
without ligands RMSE_G 1.3958896066858484 Spearman 0.7482517482517482 Pearson 0.6650141518338302 Kendall 0.5454545454545454
with ligands RMSE_G 1.359926693897269 Spearman 0.7705882352941177 Pearson 0.7251372312503764 Kendall 0.5499999999999999
 
    
Epoch 9  Loss 0.20294115940729776
Training Set mae 0.8067768414815267
Training Set rmse 1.1034703968423243
Epoch 9
without ligands RMSE_G 1.3972914205432019 Spearman 0.7692307692307693 Pearson 0.6780466339049508 Kendall 0.606060606060606
with ligands RMSE_G 1.3535825293568535 Spearman 0.7941176470588235 Pearson 0.7337451612999979 Kendall 0.6
 
Stop Training
