# Supplementary material for: Computing the relative binding affinity of ligands based on a pairwise binding comparison network
Source: Nat Comput Sci. 2023 Oct 19;3(10):860–72. doi: 10.1038/s43588-023-00529-9 (PMC10766524; doi:10.1038/s43588-023-00529-9)
Supplement: Supplementary file 9 — Statistical source data. [file 43588_2023_529_MOESM9_ESM.zip › source_data_figure3/finetune_results/CDK2/ref4_results/7_record.txt]

without ligands RMSE_G 1.4645423859207245 Spearman 0.6153846153846154 Pearson 0.6976815936145093 Kendall 0.39393939393939387
with ligands RMSE_G 1.4468703932092795 Spearman 0.6558823529411765 Pearson 0.6573792064044012 Kendall 0.43333333333333335
 
    
Epoch 0  Loss 0.3530842463175456
Training Set mae 1.1722149848937988
Training Set rmse 1.4555086663793086
Epoch 0
without ligands RMSE_G 1.3825480865226258 Spearman 0.6223776223776224 Pearson 0.6705416057738345 Kendall 0.4242424242424242
with ligands RMSE_G 1.3743045202709836 Spearman 0.6441176470588236 Pearson 0.6480904058984585 Kendall 0.43333333333333335
 
    
Epoch 1  Loss 0.29957594474156696
Training Set mae 1.0966815948486328
Training Set rmse 1.3406922199792808
Epoch 1
without ligands RMSE_G 1.3214930186702245 Spearman 0.6293706293706294 Pearson 0.6755293263565547 Kendall 0.4545454545454545
with ligands RMSE_G 1.3219526639299486 Spearman 0.6735294117647059 Pearson 0.6671582972355435 Kendall 0.4666666666666666
 
    
Epoch 2  Loss 0.2514946460723877
Training Set mae 1.049828290939331
Training Set rmse 1.2284005358328065
Epoch 2
without ligands RMSE_G 1.2702566807361737 Spearman 0.6503496503496503 Pearson 0.6801992042369592 Kendall 0.4545454545454545
with ligands RMSE_G 1.2835414009762307 Spearman 0.7 Pearson 0.6818971884210703 Kendall 0.48333333333333334
 
    
Epoch 3  Loss 0.21322538455327353
Training Set mae 1.0157372156778972
Training Set rmse 1.1310845536842995
Epoch 3
without ligands RMSE_G 1.2350328377655286 Spearman 0.6503496503496503 Pearson 0.6807322412730706 Kendall 0.4545454545454545
with ligands RMSE_G 1.2579384667784532 Spearman 0.7264705882352941 Pearson 0.6920786171405933 Kendall 0.5166666666666667
 
    
Epoch 4  Loss 0.10057697693506877
Training Set mae 0.6291235287984213
Training Set rmse 0.7768280772541712
Epoch 4
without ligands RMSE_G 1.2168422320570145 Spearman 0.6573426573426573 Pearson 0.6825556985071958 Kendall 0.4848484848484848
with ligands RMSE_G 1.237180951338878 Spearman 0.7294117647058823 Pearson 0.7011304257384454 Kendall 0.5333333333333333
 
    
Epoch 5  Loss 0.10750341415405273
Training Set mae 0.6148702700932821
Training Set rmse 0.8031316734660117
Epoch 5
without ligands RMSE_G 1.196122886007027 Spearman 0.6993006993006993 Pearson 0.6845816210768144 Kendall 0.5151515151515151
with ligands RMSE_G 1.2177038548925063 Spearman 0.75 Pearson 0.7083193352997063 Kendall 0.5499999999999999
 
    
Epoch 6  Loss 0.22683380047480264
Training Set mae 1.0684574445088704
Training Set rmse 1.1666202308859495
Epoch 6
without ligands RMSE_G 1.182230933977715 Spearman 0.6993006993006993 Pearson 0.6852580393284418 Kendall 0.5151515151515151
with ligands RMSE_G 1.200789763703427 Spearman 0.75 Pearson 0.7134130304793881 Kendall 0.5499999999999999
 
    
Epoch 7  Loss 0.1634005904197693
Training Set mae 0.7949321269989014
Training Set rmse 0.9901532723685692
Epoch 7
without ligands RMSE_G 1.1711937387820541 Spearman 0.7062937062937062 Pearson 0.685468812435277 Kendall 0.5151515151515151
with ligands RMSE_G 1.183240309700219 Spearman 0.7294117647058823 Pearson 0.7173326053681773 Kendall 0.5333333333333333
 
    
Epoch 8  Loss 0.07119054595629375
Training Set mae 0.5344987312952677
Training Set rmse 0.6535619755383169
Epoch 8
without ligands RMSE_G 1.1634048577776048 Spearman 0.7412587412587412 Pearson 0.685904558805732 Kendall 0.5454545454545454
with ligands RMSE_G 1.1656787860631588 Spearman 0.8029411764705883 Pearson 0.7206924401908682 Kendall 0.6166666666666666
 
    
Epoch 9  Loss 0.12971452871958414
Training Set mae 0.782339890797933
Training Set rmse 0.8822058559755228
Epoch 9
without ligands RMSE_G 1.1607578823834337 Spearman 0.7412587412587412 Pearson 0.6864820555302603 Kendall 0.5454545454545454
with ligands RMSE_G 1.151228232674559 Spearman 0.8058823529411765 Pearson 0.7238971296346873 Kendall 0.6333333333333333
 
Stop Training
