# Supplementary material for: Computing the relative binding affinity of ligands based on a pairwise binding comparison network
Source: Nat Comput Sci. 2023 Oct 19;3(10):860–72. doi: 10.1038/s43588-023-00529-9 (PMC10766524; doi:10.1038/s43588-023-00529-9)
Supplement: Supplementary file 9 — Statistical source data. [file 43588_2023_529_MOESM9_ESM.zip › source_data_figure3/finetune_results/CDK2/ref4_results/8_record.txt]

without ligands RMSE_G 1.4872128649472758 Spearman 0.6993006993006993 Pearson 0.7573876674281041 Kendall 0.5151515151515151
with ligands RMSE_G 1.5030254620664651 Spearman 0.6705882352941176 Pearson 0.6660070413668969 Kendall 0.4666666666666666
 
    
Epoch 0  Loss 0.20707684755325317
Training Set mae 1.0367592175801594
Training Set rmse 1.1146573668993935
Epoch 0
without ligands RMSE_G 1.350927095447517 Spearman 0.6993006993006993 Pearson 0.765651412735586 Kendall 0.5151515151515151
with ligands RMSE_G 1.3963963017897547 Spearman 0.7088235294117647 Pearson 0.6928643928455068 Kendall 0.5
 
    
Epoch 1  Loss 0.18472774823506674
Training Set mae 0.9048320452372233
Training Set rmse 1.0527898600434944
Epoch 1
without ligands RMSE_G 1.2726944351601819 Spearman 0.6993006993006993 Pearson 0.7725833941914095 Kendall 0.5151515151515151
with ligands RMSE_G 1.338338614034089 Spearman 0.7176470588235294 Pearson 0.71519339196699 Kendall 0.5166666666666667
 
    
Epoch 2  Loss 0.3031455675760905
Training Set mae 1.1969943046569824
Training Set rmse 1.3486561479697272
Epoch 2
without ligands RMSE_G 1.2639394033227414 Spearman 0.6993006993006993 Pearson 0.7733071719839475 Kendall 0.5151515151515151
with ligands RMSE_G 1.3484929976830904 Spearman 0.7411764705882353 Pearson 0.7206852628525154 Kendall 0.5333333333333333
 
    
Epoch 3  Loss 0.2631194591522217
Training Set mae 0.9835557142893473
Training Set rmse 1.2564699578236362
Epoch 3
without ligands RMSE_G 1.2883027122435784 Spearman 0.6993006993006993 Pearson 0.774271567734337 Kendall 0.5151515151515151
with ligands RMSE_G 1.38603832812657 Spearman 0.7323529411764705 Pearson 0.7272468815613091 Kendall 0.5166666666666667
 
    
Epoch 4  Loss 0.22052937746047974
Training Set mae 0.889020840326945
Training Set rmse 1.1502939733070188
Epoch 4
without ligands RMSE_G 1.3240828321415634 Spearman 0.6993006993006993 Pearson 0.7742796813544807 Kendall 0.5151515151515151
with ligands RMSE_G 1.4281722425096484 Spearman 0.7558823529411764 Pearson 0.7322588068411253 Kendall 0.5499999999999999
 
    
Epoch 5  Loss 0.11096869905789693
Training Set mae 0.6159483591715494
Training Set rmse 0.8159731456850566
Epoch 5
without ligands RMSE_G 1.3457054869875267 Spearman 0.6993006993006993 Pearson 0.7740312906764084 Kendall 0.5151515151515151
with ligands RMSE_G 1.4492225062904593 Spearman 0.7823529411764706 Pearson 0.7366927382234056 Kendall 0.5666666666666667
 
    
Epoch 6  Loss 0.1887755791346232
Training Set mae 0.9178934097290039
Training Set rmse 1.064261939001738
Epoch 6
without ligands RMSE_G 1.356291523151385 Spearman 0.7062937062937062 Pearson 0.775277487053352 Kendall 0.5454545454545454
with ligands RMSE_G 1.4558809949355425 Spearman 0.7852941176470588 Pearson 0.7418085599447726 Kendall 0.5833333333333334
 
    
Epoch 7  Loss 0.23263508081436157
Training Set mae 1.0215919812520344
Training Set rmse 1.1814442200754716
Epoch 7
without ligands RMSE_G 1.3555913125690295 Spearman 0.7062937062937062 Pearson 0.7783299169194715 Kendall 0.5454545454545454
with ligands RMSE_G 1.4499238878646779 Spearman 0.7852941176470588 Pearson 0.7475214386373512 Kendall 0.5833333333333334
 
    
Epoch 8  Loss 0.14547081788380942
Training Set mae 0.7990669409434
Training Set rmse 0.9342509873170359
Epoch 8
without ligands RMSE_G 1.3509607580140544 Spearman 0.7062937062937062 Pearson 0.7818371820468052 Kendall 0.5454545454545454
with ligands RMSE_G 1.4388451275373422 Spearman 0.7852941176470588 Pearson 0.7531290008987161 Kendall 0.5833333333333334
 
    
Epoch 9  Loss 0.27286942799886066
Training Set mae 0.9137035210927328
Training Set rmse 1.2795376383651886
Epoch 9
without ligands RMSE_G 1.3162439182668748 Spearman 0.7062937062937062 Pearson 0.7836988384408257 Kendall 0.5454545454545454
with ligands RMSE_G 1.397924377088081 Spearman 0.7941176470588235 Pearson 0.7566552474577081 Kendall 0.6
 
Stop Training
