# Supplementary material for: Computing the relative binding affinity of ligands based on a pairwise binding comparison network
Source: Nat Comput Sci. 2023 Oct 19;3(10):860–72. doi: 10.1038/s43588-023-00529-9 (PMC10766524; doi:10.1038/s43588-023-00529-9)
Supplement: Supplementary file 9 — Statistical source data. [file 43588_2023_529_MOESM9_ESM.zip › source_data_figure3/finetune_results/CDK2/ref4_results/9_record.txt]

without ligands RMSE_G 1.3553327875561532 Spearman 0.5944055944055944 Pearson 0.6047062571592452 Kendall 0.4242424242424242
with ligands RMSE_G 1.3070795200518108 Spearman 0.6411764705882353 Pearson 0.6464568648552969 Kendall 0.43333333333333335
 
    
Epoch 0  Loss 0.14999564488728842
Training Set mae 0.787837823232015
Training Set rmse 0.948669525874912
Epoch 0
without ligands RMSE_G 1.232464135833365 Spearman 0.6223776223776224 Pearson 0.6286985486278225 Kendall 0.4545454545454545
with ligands RMSE_G 1.206963210772426 Spearman 0.6676470588235294 Pearson 0.6664341654066328 Kendall 0.4666666666666666
 
    
Epoch 1  Loss 0.16785120964050293
Training Set mae 0.8012868563334147
Training Set rmse 1.0035472975252129
Epoch 1
without ligands RMSE_G 1.1922643599763598 Spearman 0.6783216783216783 Pearson 0.6343243485881123 Kendall 0.5151515151515151
with ligands RMSE_G 1.1813906376933703 Spearman 0.7058823529411765 Pearson 0.6762580808804759 Kendall 0.5166666666666667
 
    
Epoch 2  Loss 0.11654909451802571
Training Set mae 0.6916060447692871
Training Set rmse 0.8362383434811838
Epoch 2
without ligands RMSE_G 1.223943902495529 Spearman 0.6853146853146853 Pearson 0.6246683587591227 Kendall 0.5454545454545454
with ligands RMSE_G 1.2154682058994644 Spearman 0.6941176470588235 Pearson 0.6736563358770279 Kendall 0.5
 
    
Epoch 3  Loss 0.07368398706118266
Training Set mae 0.5471545060475668
Training Set rmse 0.6649089430131625
Epoch 3
without ligands RMSE_G 1.3337702569782208 Spearman 0.7132867132867133 Pearson 0.6277718165962146 Kendall 0.5757575757575757
with ligands RMSE_G 1.3265748993926347 Spearman 0.7088235294117647 Pearson 0.6798716359849437 Kendall 0.5166666666666667
 
    
Epoch 4  Loss 0.09707363446553548
Training Set mae 0.6959718068440756
Training Set rmse 0.7631787255006413
Epoch 4
without ligands RMSE_G 1.4266815539411717 Spearman 0.7482517482517482 Pearson 0.652415517635001 Kendall 0.5757575757575757
with ligands RMSE_G 1.4422980175694304 Spearman 0.7264705882352941 Pearson 0.700206830285416 Kendall 0.5166666666666667
 
    
Epoch 5  Loss 0.09036908547083537
Training Set mae 0.5932829777399699
Training Set rmse 0.7363521663070003
Epoch 5
without ligands RMSE_G 1.4097431352155236 Spearman 0.7972027972027972 Pearson 0.6734628497627868 Kendall 0.606060606060606
with ligands RMSE_G 1.4455351851831408 Spearman 0.7676470588235295 Pearson 0.7143660531638455 Kendall 0.5666666666666667
 
    
Epoch 6  Loss 0.08183605472246806
Training Set mae 0.6463906367619833
Training Set rmse 0.7007255585938003
Epoch 6
without ligands RMSE_G 1.369528838612378 Spearman 0.7972027972027972 Pearson 0.6747772587222988 Kendall 0.606060606060606
with ligands RMSE_G 1.4034824437730593 Spearman 0.7705882352941177 Pearson 0.7148024630527567 Kendall 0.5833333333333334
 
    
Epoch 7  Loss 0.07769665618737538
Training Set mae 0.4854736328125
Training Set rmse 0.682773701302375
Epoch 7
without ligands RMSE_G 1.3086532406783664 Spearman 0.7902097902097902 Pearson 0.6826208702051223 Kendall 0.5757575757575757
with ligands RMSE_G 1.3479513221511188 Spearman 0.7794117647058824 Pearson 0.7160792390570562 Kendall 0.5833333333333334
 
    
Epoch 8  Loss 0.13740268349647522
Training Set mae 0.6980337301890055
Training Set rmse 0.9079736125629623
Epoch 8
without ligands RMSE_G 1.2641892239479382 Spearman 0.7902097902097902 Pearson 0.6798046393177531 Kendall 0.5757575757575757
with ligands RMSE_G 1.3028855598669171 Spearman 0.7794117647058824 Pearson 0.7098806346498717 Kendall 0.5833333333333334
 
    
Epoch 9  Loss 0.11215801040331523
Training Set mae 0.7025243441263834
Training Set rmse 0.8203341042231979
Epoch 9
without ligands RMSE_G 1.2216802044049786 Spearman 0.7902097902097902 Pearson 0.6643844773556775 Kendall 0.5757575757575757
with ligands RMSE_G 1.2555979318409787 Spearman 0.7970588235294118 Pearson 0.6919700145921394 Kendall 0.6
 
Stop Training
