# Supplementary material for: Computing the relative binding affinity of ligands based on a pairwise binding comparison network
Source: Nat Comput Sci. 2023 Oct 19;3(10):860–72. doi: 10.1038/s43588-023-00529-9 (PMC10766524; doi:10.1038/s43588-023-00529-9)
Supplement: Supplementary file 9 — Statistical source data. [file 43588_2023_529_MOESM9_ESM.zip › source_data_figure3/finetune_results/CDK2/ref5_results/0_record.txt]

without ligands RMSE_G 1.379496861917252 Spearman 0.7 Pearson 0.754749803763608 Kendall 0.4909090909090909
with ligands RMSE_G 1.4282303413869457 Spearman 0.65 Pearson 0.6694428137789997 Kendall 0.45
 
    
Epoch 0  Loss 0.18228088617324828
Training Set mae 1.0228548049926758
Training Set rmse 1.350114379558497
Epoch 0
without ligands RMSE_G 1.3492385996361589 Spearman 0.6818181818181818 Pearson 0.755451432079198 Kendall 0.4909090909090909
with ligands RMSE_G 1.4002152706282682 Spearman 0.6735294117647059 Pearson 0.6799146940082694 Kendall 0.4666666666666666
 
    
Epoch 1  Loss 0.13313376903533936
Training Set mae 0.9823633193969726
Training Set rmse 1.1538360553690796
Epoch 1
without ligands RMSE_G 1.3267649381808564 Spearman 0.7181818181818181 Pearson 0.7677043939530758 Kendall 0.5272727272727272
with ligands RMSE_G 1.3815710225757367 Spearman 0.7058823529411765 Pearson 0.7045406723774233 Kendall 0.5
 
    
Epoch 2  Loss 0.12965093851089476
Training Set mae 0.9623303413391113
Training Set rmse 1.1386436498163461
Epoch 2
without ligands RMSE_G 1.3152372074812297 Spearman 0.7545454545454545 Pearson 0.771802828356539 Kendall 0.5636363636363636
with ligands RMSE_G 1.3713784114467713 Spearman 0.7294117647058823 Pearson 0.7139727888631 Kendall 0.5166666666666667
 
    
Epoch 3  Loss 0.11279332637786865
Training Set mae 0.9044556617736816
Training Set rmse 1.062042002980565
Epoch 3
without ligands RMSE_G 1.290320298107813 Spearman 0.7636363636363637 Pearson 0.7795662749939045 Kendall 0.6000000000000001
with ligands RMSE_G 1.3457918451274506 Spearman 0.7235294117647059 Pearson 0.7275537385467526 Kendall 0.5166666666666667
 
    
Epoch 4  Loss 0.11072977781295776
Training Set mae 0.9006526947021485
Training Set rmse 1.0522821421101871
Epoch 4
without ligands RMSE_G 1.2631183787461908 Spearman 0.7545454545454545 Pearson 0.7821846500332228 Kendall 0.6000000000000001
with ligands RMSE_G 1.3150249491888517 Spearman 0.7617647058823529 Pearson 0.7348285730644831 Kendall 0.5666666666666667
 
    
Epoch 5  Loss 0.21014339923858644
Training Set mae 1.288875198364258
Training Set rmse 1.4496323481152553
Epoch 5
without ligands RMSE_G 1.2430648119236636 Spearman 0.7545454545454545 Pearson 0.7832968180485049 Kendall 0.6000000000000001
with ligands RMSE_G 1.290604544714575 Spearman 0.7617647058823529 Pearson 0.7395154332076725 Kendall 0.5666666666666667
 
    
Epoch 6  Loss 0.1389573335647583
Training Set mae 0.9949413299560547
Training Set rmse 1.1788016321518506
Epoch 6
without ligands RMSE_G 1.231108078084651 Spearman 0.7545454545454545 Pearson 0.7830239601460913 Kendall 0.6000000000000001
with ligands RMSE_G 1.273191924612876 Spearman 0.7617647058823529 Pearson 0.7424562902717342 Kendall 0.5666666666666667
 
    
Epoch 7  Loss 0.2090906858444214
Training Set mae 1.2217695236206054
Training Set rmse 1.4459968555041638
Epoch 7
without ligands RMSE_G 1.2296821922716306 Spearman 0.7545454545454545 Pearson 0.7818050807221826 Kendall 0.6000000000000001
with ligands RMSE_G 1.2658185004137237 Spearman 0.7617647058823529 Pearson 0.7433614255954342 Kendall 0.5666666666666667
 
    
Epoch 8  Loss 0.10420629978179932
Training Set mae 0.9003719329833985
Training Set rmse 1.0208148461568716
Epoch 8
without ligands RMSE_G 1.2446531906787004 Spearman 0.7545454545454545 Pearson 0.7788154059387966 Kendall 0.6000000000000001
with ligands RMSE_G 1.272999916042147 Spearman 0.7941176470588235 Pearson 0.7430467519818409 Kendall 0.6
 
    
Epoch 9  Loss 0.16446608304977417
Training Set mae 1.128941535949707
Training Set rmse 1.2824432770973413
Epoch 9
without ligands RMSE_G 1.256548289433362 Spearman 0.7272727272727273 Pearson 0.7769377651882213 Kendall 0.5636363636363636
with ligands RMSE_G 1.280286345456954 Spearman 0.7852941176470588 Pearson 0.7436655303779224 Kendall 0.5833333333333334
 
Stop Training
