# Supplementary material for: Computing the relative binding affinity of ligands based on a pairwise binding comparison network
Source: Nat Comput Sci. 2023 Oct 19;3(10):860–72. doi: 10.1038/s43588-023-00529-9 (PMC10766524; doi:10.1038/s43588-023-00529-9)
Supplement: Supplementary file 9 — Statistical source data. [file 43588_2023_529_MOESM9_ESM.zip › source_data_figure3/finetune_results/CDK2/ref5_results/1_record.txt]

without ligands RMSE_G 1.4841221657622947 Spearman 0.7363636363636363 Pearson 0.7385317491683284 Kendall 0.5636363636363636
with ligands RMSE_G 1.3538810248807478 Spearman 0.6588235294117647 Pearson 0.666391051662722 Kendall 0.45
 
    
Epoch 0  Loss 0.11558951139450073
Training Set mae 0.864017391204834
Training Set rmse 1.0751256381404293
Epoch 0
without ligands RMSE_G 1.34390951488389 Spearman 0.7727272727272727 Pearson 0.7298631914144227 Kendall 0.6000000000000001
with ligands RMSE_G 1.2531895682633298 Spearman 0.6529411764705882 Pearson 0.6574643481043521 Kendall 0.45
 
    
Epoch 1  Loss 0.05112351775169373
Training Set mae 0.5839605331420898
Training Set rmse 0.7150070921005962
Epoch 1
without ligands RMSE_G 1.207967881391483 Spearman 0.7727272727272727 Pearson 0.7307489635773291 Kendall 0.6000000000000001
with ligands RMSE_G 1.1724044243013765 Spearman 0.6735294117647059 Pearson 0.6673625644883079 Kendall 0.48333333333333334
 
    
Epoch 2  Loss 0.04084593951702118
Training Set mae 0.5798187255859375
Training Set rmse 0.6391082672668367
Epoch 2
without ligands RMSE_G 1.1300567556329248 Spearman 0.7727272727272727 Pearson 0.7347268850903426 Kendall 0.6000000000000001
with ligands RMSE_G 1.1391086693359798 Spearman 0.7147058823529412 Pearson 0.6790076022247592 Kendall 0.5166666666666667
 
    
Epoch 3  Loss 0.06315699219703674
Training Set mae 0.654020118713379
Training Set rmse 0.7947137283635148
Epoch 3
without ligands RMSE_G 1.1067466429384893 Spearman 0.7727272727272727 Pearson 0.7388391592674122 Kendall 0.6000000000000001
with ligands RMSE_G 1.129827042068242 Spearman 0.7147058823529412 Pearson 0.6888567890602466 Kendall 0.5166666666666667
 
    
Epoch 4  Loss 0.0695889413356781
Training Set mae 0.6625252723693847
Training Set rmse 0.834199842719953
Epoch 4
without ligands RMSE_G 1.0848024614069816 Spearman 0.7727272727272727 Pearson 0.7440923660018115 Kendall 0.6000000000000001
with ligands RMSE_G 1.1202784544647237 Spearman 0.7323529411764705 Pearson 0.7008262020276392 Kendall 0.5333333333333333
 
    
Epoch 5  Loss 0.0539571225643158
Training Set mae 0.5864237785339356
Training Set rmse 0.7345550965587069
Epoch 5
without ligands RMSE_G 1.0781582672510763 Spearman 0.8090909090909091 Pearson 0.7501031534397627 Kendall 0.6363636363636364
with ligands RMSE_G 1.107107978882395 Spearman 0.7647058823529411 Pearson 0.71225691691923 Kendall 0.5666666666666667
 
    
Epoch 6  Loss 0.04226853549480438
Training Set mae 0.4978468418121338
Training Set rmse 0.6501425513428962
Epoch 6
without ligands RMSE_G 1.0777756763097726 Spearman 0.8090909090909091 Pearson 0.7547600538541264 Kendall 0.6363636363636364
with ligands RMSE_G 1.094970465272484 Spearman 0.7647058823529411 Pearson 0.7214740628107783 Kendall 0.5666666666666667
 
    
Epoch 7  Loss 0.05852805972099304
Training Set mae 0.6291874885559082
Training Set rmse 0.765036313809445
Epoch 7
without ligands RMSE_G 1.0932089028131704 Spearman 0.8090909090909091 Pearson 0.7589498738378072 Kendall 0.6363636363636364
with ligands RMSE_G 1.0895556284519305 Spearman 0.7647058823529411 Pearson 0.728054936777916 Kendall 0.5666666666666667
 
    
Epoch 8  Loss 0.04197375476360321
Training Set mae 0.5863186359405518
Training Set rmse 0.6478715380032053
Epoch 8
without ligands RMSE_G 1.10974851378502 Spearman 0.8181818181818182 Pearson 0.7626901884836937 Kendall 0.6727272727272727
with ligands RMSE_G 1.0879399182829415 Spearman 0.7941176470588235 Pearson 0.7333809878231613 Kendall 0.6
 
    
Epoch 9  Loss 0.039842534065246585
Training Set mae 0.5399468421936036
Training Set rmse 0.631209426935677
Epoch 9
without ligands RMSE_G 1.130831503629286 Spearman 0.8181818181818182 Pearson 0.7660601762694872 Kendall 0.6727272727272727
with ligands RMSE_G 1.089464213635371 Spearman 0.7764705882352941 Pearson 0.7379995159152483 Kendall 0.5833333333333334
 
Stop Training
