# Supplementary material for: Computing the relative binding affinity of ligands based on a pairwise binding comparison network
Source: Nat Comput Sci. 2023 Oct 19;3(10):860–72. doi: 10.1038/s43588-023-00529-9 (PMC10766524; doi:10.1038/s43588-023-00529-9)
Supplement: Supplementary file 9 — Statistical source data. [file 43588_2023_529_MOESM9_ESM.zip › source_data_figure3/finetune_results/CDK2/ref5_results/2_record.txt]

without ligands RMSE_G 1.2391813673020113 Spearman 0.7545454545454545 Pearson 0.731051328098993 Kendall 0.5636363636363636
with ligands RMSE_G 1.188650081441225 Spearman 0.65 Pearson 0.6724516189291233 Kendall 0.45
 
    
Epoch 0  Loss 0.0612332284450531
Training Set mae 0.6357340812683105
Training Set rmse 0.7825166124036883
Epoch 0
without ligands RMSE_G 1.2103720048832662 Spearman 0.7272727272727273 Pearson 0.7492864430914578 Kendall 0.5272727272727272
with ligands RMSE_G 1.167969768549696 Spearman 0.6764705882352942 Pearson 0.6840096141218485 Kendall 0.48333333333333334
 
    
Epoch 1  Loss 0.08823241591453553
Training Set mae 0.8147273063659668
Training Set rmse 0.9393210970603015
Epoch 1
without ligands RMSE_G 1.1943790527632518 Spearman 0.7272727272727273 Pearson 0.7716430960369298 Kendall 0.5272727272727272
with ligands RMSE_G 1.1565265907943147 Spearman 0.6911764705882353 Pearson 0.7046634377837293 Kendall 0.5
 
    
Epoch 2  Loss 0.09849584698677064
Training Set mae 0.7736690521240235
Training Set rmse 0.9924507332592271
Epoch 2
without ligands RMSE_G 1.1779444852670664 Spearman 0.7272727272727273 Pearson 0.7825386654388838 Kendall 0.5272727272727272
with ligands RMSE_G 1.1381446920419176 Spearman 0.6911764705882353 Pearson 0.7117675190634033 Kendall 0.5
 
    
Epoch 3  Loss 0.09893704652786255
Training Set mae 0.8560870170593262
Training Set rmse 0.9946710217135953
Epoch 3
without ligands RMSE_G 1.175858779322719 Spearman 0.7545454545454545 Pearson 0.7825276449991075 Kendall 0.6000000000000001
with ligands RMSE_G 1.1320241169175536 Spearman 0.6882352941176471 Pearson 0.7118425374877838 Kendall 0.5166666666666667
 
    
Epoch 4  Loss 0.08455011248588562
Training Set mae 0.8045175552368165
Training Set rmse 0.9195113576132625
Epoch 4
without ligands RMSE_G 1.1756312677987482 Spearman 0.7545454545454545 Pearson 0.7810143456664551 Kendall 0.6000000000000001
with ligands RMSE_G 1.1263363948149039 Spearman 0.6970588235294117 Pearson 0.7104715895524257 Kendall 0.5333333333333333
 
    
Epoch 5  Loss 0.08573984503746032
Training Set mae 0.8200992584228516
Training Set rmse 0.9259581062941328
Epoch 5
without ligands RMSE_G 1.1749246895070102 Spearman 0.7545454545454545 Pearson 0.7821125287197913 Kendall 0.6000000000000001
with ligands RMSE_G 1.1202113737540484 Spearman 0.7205882352941176 Pearson 0.7116857729663489 Kendall 0.5499999999999999
 
    
Epoch 6  Loss 0.0780380368232727
Training Set mae 0.5737138748168945
Training Set rmse 0.8833913879990393
Epoch 6
without ligands RMSE_G 1.177723813107006 Spearman 0.7545454545454545 Pearson 0.7828336234569239 Kendall 0.6000000000000001
with ligands RMSE_G 1.116968911809374 Spearman 0.7205882352941176 Pearson 0.7147559097144276 Kendall 0.5499999999999999
 
    
Epoch 7  Loss 0.07556175589561462
Training Set mae 0.7541802406311036
Training Set rmse 0.869262659313671
Epoch 7
without ligands RMSE_G 1.1846346835948032 Spearman 0.7545454545454545 Pearson 0.7832999584719901 Kendall 0.6000000000000001
with ligands RMSE_G 1.1194621791109722 Spearman 0.7588235294117647 Pearson 0.7178690378689521 Kendall 0.5666666666666667
 
    
Epoch 8  Loss 0.09713022112846374
Training Set mae 0.8840230941772461
Training Set rmse 0.9855466621147709
Epoch 8
without ligands RMSE_G 1.1966110994880241 Spearman 0.7545454545454545 Pearson 0.7840800654014108 Kendall 0.6000000000000001
with ligands RMSE_G 1.1282524227873973 Spearman 0.7588235294117647 Pearson 0.7214344504657834 Kendall 0.5666666666666667
 
    
Epoch 9  Loss 0.09939640164375305
Training Set mae 0.8923501968383789
Training Set rmse 0.9969774343066153
Epoch 9
without ligands RMSE_G 1.2121355310591926 Spearman 0.7545454545454545 Pearson 0.7839038445139949 Kendall 0.6000000000000001
with ligands RMSE_G 1.140528988036956 Spearman 0.7911764705882353 Pearson 0.7250396200144004 Kendall 0.6166666666666666
 
Stop Training
