# Supplementary material for: Computing the relative binding affinity of ligands based on a pairwise binding comparison network
Source: Nat Comput Sci. 2023 Oct 19;3(10):860–72. doi: 10.1038/s43588-023-00529-9 (PMC10766524; doi:10.1038/s43588-023-00529-9)
Supplement: Supplementary file 9 — Statistical source data. [file 43588_2023_529_MOESM9_ESM.zip › source_data_figure3/finetune_results/CDK2/ref5_results/3_record.txt]

without ligands RMSE_G 1.526158269586037 Spearman 0.7909090909090909 Pearson 0.7341254314012491 Kendall 0.6363636363636364
with ligands RMSE_G 1.4784912631567602 Spearman 0.65 Pearson 0.6681314729245743 Kendall 0.45
 
    
Epoch 0  Loss 0.1597843050956726
Training Set mae 1.1029321670532226
Training Set rmse 1.264058139260672
Epoch 0
without ligands RMSE_G 1.3607649118660523 Spearman 0.7909090909090909 Pearson 0.7354088048069106 Kendall 0.6363636363636364
with ligands RMSE_G 1.341550426953394 Spearman 0.6882352941176471 Pearson 0.6912329062729143 Kendall 0.48333333333333334
 
    
Epoch 1  Loss 0.11553852558135987
Training Set mae 0.9265825271606445
Training Set rmse 1.0748884631113513
Epoch 1
without ligands RMSE_G 1.2132908213515357 Spearman 0.7909090909090909 Pearson 0.7340868024704161 Kendall 0.6363636363636364
with ligands RMSE_G 1.2327579665105923 Spearman 0.7029411764705882 Pearson 0.7063530951590941 Kendall 0.5
 
    
Epoch 2  Loss 0.0771317720413208
Training Set mae 0.7669543743133544
Training Set rmse 0.8782469586700589
Epoch 2
without ligands RMSE_G 1.1118465951964958 Spearman 0.8272727272727273 Pearson 0.7317157338490545 Kendall 0.6363636363636364
with ligands RMSE_G 1.1677758790087058 Spearman 0.7205882352941176 Pearson 0.7170592711423716 Kendall 0.5
 
    
Epoch 3  Loss 0.07951080799102783
Training Set mae 0.7155966758728027
Training Set rmse 0.8916883311506764
Epoch 3
without ligands RMSE_G 1.0596972363758408 Spearman 0.8272727272727273 Pearson 0.7279820238187822 Kendall 0.6363636363636364
with ligands RMSE_G 1.1409592933737243 Spearman 0.7294117647058823 Pearson 0.7234159150723809 Kendall 0.5166666666666667
 
    
Epoch 4  Loss 0.045910438895225524
Training Set mae 0.5072268009185791
Training Set rmse 0.677572427798475
Epoch 4
without ligands RMSE_G 1.0372121767516973 Spearman 0.8272727272727273 Pearson 0.7259639665888107 Kendall 0.6363636363636364
with ligands RMSE_G 1.128794327731766 Spearman 0.7705882352941177 Pearson 0.7272414639862486 Kendall 0.5499999999999999
 
    
Epoch 5  Loss 0.057643288373947145
Training Set mae 0.6680565357208252
Training Set rmse 0.7592317485305028
Epoch 5
without ligands RMSE_G 1.0321548047788853 Spearman 0.8272727272727273 Pearson 0.725559420823178 Kendall 0.6363636363636364
with ligands RMSE_G 1.1254731219987884 Spearman 0.7705882352941177 Pearson 0.7289437112173758 Kendall 0.5499999999999999
 
    
Epoch 6  Loss 0.04142777621746063
Training Set mae 0.538123893737793
Training Set rmse 0.6436441130727546
Epoch 6
without ligands RMSE_G 1.032308286777955 Spearman 0.8272727272727273 Pearson 0.7242554861232582 Kendall 0.6363636363636364
with ligands RMSE_G 1.1210488307183948 Spearman 0.7705882352941177 Pearson 0.7306852828674418 Kendall 0.5499999999999999
 
    
Epoch 7  Loss 0.03955868184566498
Training Set mae 0.4729825496673584
Training Set rmse 0.6289569336744084
Epoch 7
without ligands RMSE_G 1.0322924097659611 Spearman 0.8272727272727273 Pearson 0.7270048224672493 Kendall 0.6363636363636364
with ligands RMSE_G 1.103849772700202 Spearman 0.7705882352941177 Pearson 0.7347968160033155 Kendall 0.5499999999999999
 
    
Epoch 8  Loss 0.03612882196903229
Training Set mae 0.46602940559387207
Training Set rmse 0.6010725528002908
Epoch 8
without ligands RMSE_G 1.0274879248780167 Spearman 0.8272727272727273 Pearson 0.7265961386189468 Kendall 0.6363636363636364
with ligands RMSE_G 1.0935958514124149 Spearman 0.7705882352941177 Pearson 0.735875352703355 Kendall 0.5499999999999999
 
    
Epoch 9  Loss 0.06957321166992188
Training Set mae 0.7553953170776367
Training Set rmse 0.8341055788682982
Epoch 9
without ligands RMSE_G 1.0211607575452168 Spearman 0.8272727272727273 Pearson 0.7259649576026704 Kendall 0.6363636363636364
with ligands RMSE_G 1.077648601260921 Spearman 0.788235294117647 Pearson 0.736290940786278 Kendall 0.5666666666666667
 
Stop Training
