# Supplementary material for: Computing the relative binding affinity of ligands based on a pairwise binding comparison network
Source: Nat Comput Sci. 2023 Oct 19;3(10):860–72. doi: 10.1038/s43588-023-00529-9 (PMC10766524; doi:10.1038/s43588-023-00529-9)
Supplement: Supplementary file 9 — Statistical source data. [file 43588_2023_529_MOESM9_ESM.zip › source_data_figure3/finetune_results/CDK2/ref5_results/4_record.txt]

without ligands RMSE_G 1.4346542472797386 Spearman 0.7181818181818181 Pearson 0.6934791597640309 Kendall 0.5272727272727272
with ligands RMSE_G 1.3987574925646367 Spearman 0.6411764705882353 Pearson 0.660997409653446 Kendall 0.43333333333333335
 
    
Epoch 0  Loss 0.1343584418296814
Training Set mae 0.9608531951904297
Training Set rmse 1.1591308994840366
Epoch 0
without ligands RMSE_G 1.5616709262661088 Spearman 0.6909090909090909 Pearson 0.7091058581309083 Kendall 0.4909090909090909
with ligands RMSE_G 1.4884095715139574 Spearman 0.6705882352941176 Pearson 0.675474565388211 Kendall 0.4666666666666666
 
    
Epoch 1  Loss 0.09671834111213684
Training Set mae 0.7752776145935059
Training Set rmse 0.9834548282460357
Epoch 1
without ligands RMSE_G 1.686603506195239 Spearman 0.7181818181818181 Pearson 0.7279764031265369 Kendall 0.5272727272727272
with ligands RMSE_G 1.5828205190176192 Spearman 0.7058823529411765 Pearson 0.6911372107316673 Kendall 0.5
 
    
Epoch 2  Loss 0.08552233576774597
Training Set mae 0.690012264251709
Training Set rmse 0.9247828770032394
Epoch 2
without ligands RMSE_G 1.8138492047946888 Spearman 0.7272727272727273 Pearson 0.7358533030391277 Kendall 0.5272727272727272
with ligands RMSE_G 1.689172240351914 Spearman 0.7323529411764705 Pearson 0.6965040182841076 Kendall 0.5333333333333333
 
    
Epoch 3  Loss 0.058950603008270264
Training Set mae 0.611668872833252
Training Set rmse 0.7677929449017129
Epoch 3
without ligands RMSE_G 1.9320965838299895 Spearman 0.7727272727272727 Pearson 0.7435628222074615 Kendall 0.5636363636363636
with ligands RMSE_G 1.7902018917397375 Spearman 0.75 Pearson 0.7025393551680035 Kendall 0.5499999999999999
 
    
Epoch 4  Loss 0.10443494319915772
Training Set mae 0.7639426231384278
Training Set rmse 1.0219341389286598
Epoch 4
without ligands RMSE_G 1.9854547007338996 Spearman 0.7818181818181819 Pearson 0.7510700171753592 Kendall 0.6000000000000001
with ligands RMSE_G 1.83477004095784 Spearman 0.7558823529411764 Pearson 0.7116243313352358 Kendall 0.5666666666666667
 
    
Epoch 5  Loss 0.07190421223640442
Training Set mae 0.6992678165435791
Training Set rmse 0.8479635077307958
Epoch 5
without ligands RMSE_G 1.980193375300416 Spearman 0.7818181818181819 Pearson 0.7574425950552446 Kendall 0.6000000000000001
with ligands RMSE_G 1.825664785100413 Spearman 0.7794117647058824 Pearson 0.7196268042305747 Kendall 0.5833333333333334
 
    
Epoch 6  Loss 0.08551746606826782
Training Set mae 0.7110581398010254
Training Set rmse 0.9247565284121114
Epoch 6
without ligands RMSE_G 1.9695412748472154 Spearman 0.7818181818181819 Pearson 0.762918533671914 Kendall 0.6000000000000001
with ligands RMSE_G 1.8128810458068707 Spearman 0.7794117647058824 Pearson 0.7277175873272855 Kendall 0.5833333333333334
 
    
Epoch 7  Loss 0.0910589039325714
Training Set mae 0.7838216781616211
Training Set rmse 0.9542478857219361
Epoch 7
without ligands RMSE_G 1.9387551678688055 Spearman 0.7818181818181819 Pearson 0.7686644577982119 Kendall 0.6000000000000001
with ligands RMSE_G 1.7822807155241436 Spearman 0.8205882352941176 Pearson 0.7365894521955297 Kendall 0.6333333333333333
 
    
Epoch 8  Loss 0.0706107497215271
Training Set mae 0.680277681350708
Training Set rmse 0.8403020131913365
Epoch 8
without ligands RMSE_G 1.8702398345414133 Spearman 0.8090909090909091 Pearson 0.7737551118719604 Kendall 0.6363636363636364
with ligands RMSE_G 1.717816128284093 Spearman 0.8294117647058824 Pearson 0.7448993317591845 Kendall 0.65
 
    
Epoch 9  Loss 0.09104077219963073
Training Set mae 0.6513836860656739
Training Set rmse 0.9541528881249778
Epoch 9
without ligands RMSE_G 1.7747743373538165 Spearman 0.8090909090909091 Pearson 0.7763651385062356 Kendall 0.6363636363636364
with ligands RMSE_G 1.6299152787136246 Spearman 0.8264705882352941 Pearson 0.7503347518049751 Kendall 0.65
 
Stop Training
