# Supplementary material for: Computing the relative binding affinity of ligands based on a pairwise binding comparison network
Source: Nat Comput Sci. 2023 Oct 19;3(10):860–72. doi: 10.1038/s43588-023-00529-9 (PMC10766524; doi:10.1038/s43588-023-00529-9)
Supplement: Supplementary file 9 — Statistical source data. [file 43588_2023_529_MOESM9_ESM.zip › source_data_figure3/finetune_results/CDK2/ref5_results/5_record.txt]

without ligands RMSE_G 1.3742806956353375 Spearman 0.7545454545454545 Pearson 0.7312942327666292 Kendall 0.5636363636363636
with ligands RMSE_G 1.4036995361698494 Spearman 0.6558823529411765 Pearson 0.6651318334387822 Kendall 0.4666666666666666
 
    
Epoch 0  Loss 0.14261568784713746
Training Set mae 0.9617673873901367
Training Set rmse 1.1942181133751206
Epoch 0
without ligands RMSE_G 1.3196105013079749 Spearman 0.7545454545454545 Pearson 0.7388014710359547 Kendall 0.5636363636363636
with ligands RMSE_G 1.365177995507351 Spearman 0.6764705882352942 Pearson 0.6835403110218093 Kendall 0.4666666666666666
 
    
Epoch 1  Loss 0.1591705083847046
Training Set mae 1.1168022155761719
Training Set rmse 1.2616279309540235
Epoch 1
without ligands RMSE_G 1.303423472888901 Spearman 0.7727272727272727 Pearson 0.746442150517194 Kendall 0.6000000000000001
with ligands RMSE_G 1.354673592788819 Spearman 0.6882352941176471 Pearson 0.7013650173037593 Kendall 0.48333333333333334
 
    
Epoch 2  Loss 0.13776956796646117
Training Set mae 0.9704721450805665
Training Set rmse 1.1737528086538298
Epoch 2
without ligands RMSE_G 1.3054448818745836 Spearman 0.7727272727272727 Pearson 0.7497020677900131 Kendall 0.6000000000000001
with ligands RMSE_G 1.3565016053794865 Spearman 0.7 Pearson 0.7092727483994127 Kendall 0.5166666666666667
 
    
Epoch 3  Loss 0.12040894031524658
Training Set mae 1.0043231010437013
Training Set rmse 1.0973100543915333
Epoch 3
without ligands RMSE_G 1.305782554973305 Spearman 0.7727272727272727 Pearson 0.750824697335929 Kendall 0.6000000000000001
with ligands RMSE_G 1.355321378026161 Spearman 0.7176470588235294 Pearson 0.7161291247942597 Kendall 0.5333333333333333
 
    
Epoch 4  Loss 0.12931790351867675
Training Set mae 1.0259366989135743
Training Set rmse 1.1371803002104668
Epoch 4
without ligands RMSE_G 1.3018491345006522 Spearman 0.7727272727272727 Pearson 0.7513436792513024 Kendall 0.6000000000000001
with ligands RMSE_G 1.3489970616607319 Spearman 0.7411764705882353 Pearson 0.7206496604019925 Kendall 0.5499999999999999
 
    
Epoch 5  Loss 0.17416620254516602
Training Set mae 1.1065223693847657
Training Set rmse 1.3197204345813776
Epoch 5
without ligands RMSE_G 1.2894523711245036 Spearman 0.7727272727272727 Pearson 0.7539528721721946 Kendall 0.6000000000000001
with ligands RMSE_G 1.3332924689847436 Spearman 0.7411764705882353 Pearson 0.7275028282355793 Kendall 0.5499999999999999
 
    
Epoch 6  Loss 0.15331257581710817
Training Set mae 1.0467140197753906
Training Set rmse 1.2381945269809214
Epoch 6
without ligands RMSE_G 1.2810648728590555 Spearman 0.7727272727272727 Pearson 0.7585724745383986 Kendall 0.6000000000000001
with ligands RMSE_G 1.3235379827216525 Spearman 0.7852941176470588 Pearson 0.7343057178116941 Kendall 0.5833333333333334
 
    
Epoch 7  Loss 0.12166155576705932
Training Set mae 0.8661785125732422
Training Set rmse 1.1030029402250112
Epoch 7
without ligands RMSE_G 1.2610536867443765 Spearman 0.7727272727272727 Pearson 0.7627244505388153 Kendall 0.6000000000000001
with ligands RMSE_G 1.3018782653687415 Spearman 0.7852941176470588 Pearson 0.7405758720908703 Kendall 0.5833333333333334
 
    
Epoch 8  Loss 0.08178381323814392
Training Set mae 0.7949795722961426
Training Set rmse 0.9043440145313355
Epoch 8
without ligands RMSE_G 1.2411177265267723 Spearman 0.8 Pearson 0.7664054737205827 Kendall 0.6363636363636364
with ligands RMSE_G 1.2805997465288819 Spearman 0.8 Pearson 0.7459603152285821 Kendall 0.6166666666666666
 
    
Epoch 9  Loss 0.14684990644454957
Training Set mae 1.0711796760559082
Training Set rmse 1.2118164416640638
Epoch 9
without ligands RMSE_G 1.231077610990206 Spearman 0.8 Pearson 0.7678782076956013 Kendall 0.6363636363636364
with ligands RMSE_G 1.2689143364708537 Spearman 0.8 Pearson 0.7493362718665422 Kendall 0.6166666666666666
 
Stop Training
