# Supplementary material for: Computing the relative binding affinity of ligands based on a pairwise binding comparison network
Source: Nat Comput Sci. 2023 Oct 19;3(10):860–72. doi: 10.1038/s43588-023-00529-9 (PMC10766524; doi:10.1038/s43588-023-00529-9)
Supplement: Supplementary file 9 — Statistical source data. [file 43588_2023_529_MOESM9_ESM.zip › source_data_figure3/finetune_results/CDK2/ref5_results/6_record.txt]

without ligands RMSE_G 1.2472390396129784 Spearman 0.6818181818181818 Pearson 0.7186512972867077 Kendall 0.45454545454545453
with ligands RMSE_G 1.1918234605850475 Spearman 0.65 Pearson 0.6716642820789215 Kendall 0.45
 
    
Epoch 0  Loss 0.09911229014396668
Training Set mae 0.8017775535583496
Training Set rmse 0.9955515623816757
Epoch 0
without ligands RMSE_G 1.1905151979965636 Spearman 0.6818181818181818 Pearson 0.7456515461551158 Kendall 0.45454545454545453
with ligands RMSE_G 1.1541397928968267 Spearman 0.6941176470588235 Pearson 0.6974907180680899 Kendall 0.5
 
    
Epoch 1  Loss 0.11187088489532471
Training Set mae 0.8811016082763672
Training Set rmse 1.0576903144444176
Epoch 1
without ligands RMSE_G 1.179999211469272 Spearman 0.6818181818181818 Pearson 0.7608357080690402 Kendall 0.45454545454545453
with ligands RMSE_G 1.1581005436371683 Spearman 0.6941176470588235 Pearson 0.7180248437839694 Kendall 0.5
 
    
Epoch 2  Loss 0.09781721234321594
Training Set mae 0.7717755317687989
Training Set rmse 0.9890258396580094
Epoch 2
without ligands RMSE_G 1.1898566928911114 Spearman 0.6818181818181818 Pearson 0.7676799001776852 Kendall 0.45454545454545453
with ligands RMSE_G 1.172936955012201 Spearman 0.7 Pearson 0.7262167756607637 Kendall 0.5166666666666667
 
    
Epoch 3  Loss 0.05668584108352661
Training Set mae 0.7174324989318848
Training Set rmse 0.7528999847213494
Epoch 3
without ligands RMSE_G 1.174008877427494 Spearman 0.6818181818181818 Pearson 0.7721691266351434 Kendall 0.45454545454545453
with ligands RMSE_G 1.1580649118837962 Spearman 0.7382352941176471 Pearson 0.7344290549184926 Kendall 0.5333333333333333
 
    
Epoch 4  Loss 0.060796111822128296
Training Set mae 0.6544117450714111
Training Set rmse 0.7797185918384248
Epoch 4
without ligands RMSE_G 1.139061524636647 Spearman 0.6818181818181818 Pearson 0.7762990071268507 Kendall 0.45454545454545453
with ligands RMSE_G 1.1200973468900663 Spearman 0.7382352941176471 Pearson 0.7419443774673692 Kendall 0.5333333333333333
 
    
Epoch 5  Loss 0.050875240564346315
Training Set mae 0.5817057132720947
Training Set rmse 0.7132688088810096
Epoch 5
without ligands RMSE_G 1.1052594809677536 Spearman 0.6818181818181818 Pearson 0.7790886619487878 Kendall 0.45454545454545453
with ligands RMSE_G 1.0812043737317494 Spearman 0.7411764705882353 Pearson 0.7468588197319407 Kendall 0.5333333333333333
 
    
Epoch 6  Loss 0.06289808750152588
Training Set mae 0.6683082580566406
Training Set rmse 0.7930831450833253
Epoch 6
without ligands RMSE_G 1.0878721028286056 Spearman 0.6818181818181818 Pearson 0.7812327981657325 Kendall 0.45454545454545453
with ligands RMSE_G 1.0575956902851875 Spearman 0.7676470588235295 Pearson 0.7504194260964289 Kendall 0.5499999999999999
 
    
Epoch 7  Loss 0.06445526480674743
Training Set mae 0.6943154811859131
Training Set rmse 0.8028403701785326
Epoch 7
without ligands RMSE_G 1.080009544863318 Spearman 0.6818181818181818 Pearson 0.7825595669391131 Kendall 0.45454545454545453
with ligands RMSE_G 1.0418510947911204 Spearman 0.7735294117647059 Pearson 0.7531544703225944 Kendall 0.5666666666666667
 
    
Epoch 8  Loss 0.04081068933010101
Training Set mae 0.5579929351806641
Training Set rmse 0.6388324500692452
Epoch 8
without ligands RMSE_G 1.0836348694549929 Spearman 0.6818181818181818 Pearson 0.7828794166946862 Kendall 0.45454545454545453
with ligands RMSE_G 1.0378779459314658 Spearman 0.7911764705882353 Pearson 0.7552615109876639 Kendall 0.5833333333333334
 
    
Epoch 9  Loss 0.05887700915336609
Training Set mae 0.6082359790802002
Training Set rmse 0.7673135315963573
Epoch 9
without ligands RMSE_G 1.08895665528847 Spearman 0.6818181818181818 Pearson 0.7832703374241159 Kendall 0.45454545454545453
with ligands RMSE_G 1.0379850611991774 Spearman 0.7911764705882353 Pearson 0.7579968757860182 Kendall 0.5833333333333334
 
Stop Training
