# Supplementary material for: Computing the relative binding affinity of ligands based on a pairwise binding comparison network
Source: Nat Comput Sci. 2023 Oct 19;3(10):860–72. doi: 10.1038/s43588-023-00529-9 (PMC10766524; doi:10.1038/s43588-023-00529-9)
Supplement: Supplementary file 9 — Statistical source data. [file 43588_2023_529_MOESM9_ESM.zip › source_data_figure3/finetune_results/CDK2/ref5_results/7_record.txt]

without ligands RMSE_G 1.4418905822862433 Spearman 0.5272727272727272 Pearson 0.5683453081891517 Kendall 0.34545454545454546
with ligands RMSE_G 1.3655330227728586 Spearman 0.6205882352941177 Pearson 0.6335237126254208 Kendall 0.41666666666666663
 
    
Epoch 0  Loss 0.08298516273498535
Training Set mae 0.7570886611938477
Training Set rmse 0.9109619242042192
Epoch 0
without ligands RMSE_G 1.519209184708731 Spearman 0.5454545454545454 Pearson 0.6009448108593914 Kendall 0.38181818181818183
with ligands RMSE_G 1.4036199392836783 Spearman 0.6470588235294118 Pearson 0.6619325966601333 Kendall 0.45
 
    
Epoch 1  Loss 0.06505169868469238
Training Set mae 0.7115626335144043
Training Set rmse 0.8065463327341609
Epoch 1
without ligands RMSE_G 1.593812245863184 Spearman 0.5909090909090909 Pearson 0.6198968653755514 Kendall 0.38181818181818183
with ligands RMSE_G 1.4570788179311867 Spearman 0.6705882352941176 Pearson 0.6744926181940987 Kendall 0.4666666666666666
 
    
Epoch 2  Loss 0.08733674883842468
Training Set mae 0.7406951427459717
Training Set rmse 0.9345413315125103
Epoch 2
without ligands RMSE_G 1.6622876612760822 Spearman 0.6 Pearson 0.6230788373848957 Kendall 0.41818181818181815
with ligands RMSE_G 1.514140485607329 Spearman 0.6735294117647059 Pearson 0.6750607273577308 Kendall 0.48333333333333334
 
    
Epoch 3  Loss 0.061131459474563596
Training Set mae 0.5807697296142578
Training Set rmse 0.7818660900849371
Epoch 3
without ligands RMSE_G 1.7157984654272318 Spearman 0.6 Pearson 0.6267944277192553 Kendall 0.41818181818181815
with ligands RMSE_G 1.5603446481934573 Spearman 0.7 Pearson 0.6818431999294127 Kendall 0.5166666666666667
 
    
Epoch 4  Loss 0.0755792498588562
Training Set mae 0.623018741607666
Training Set rmse 0.8693632582221911
Epoch 4
without ligands RMSE_G 1.7318586381372179 Spearman 0.6363636363636364 Pearson 0.6324808962586219 Kendall 0.45454545454545453
with ligands RMSE_G 1.5761107409275872 Spearman 0.7088235294117647 Pearson 0.6883354035048846 Kendall 0.5166666666666667
 
    
Epoch 5  Loss 0.08458345532417297
Training Set mae 0.6991809844970703
Training Set rmse 0.9196926341559993
Epoch 5
without ligands RMSE_G 1.7371817686254258 Spearman 0.6363636363636364 Pearson 0.6436224721569594 Kendall 0.45454545454545453
with ligands RMSE_G 1.5861713848530232 Spearman 0.7088235294117647 Pearson 0.6983921438946757 Kendall 0.5166666666666667
 
    
Epoch 6  Loss 0.019025011360645293
Training Set mae 0.2660265684127808
Training Set rmse 0.4361766965648448
Epoch 6
without ligands RMSE_G 1.7178946265246917 Spearman 0.6363636363636364 Pearson 0.6598430014046602 Kendall 0.45454545454545453
with ligands RMSE_G 1.5752762641986582 Spearman 0.7147058823529412 Pearson 0.7119703724155505 Kendall 0.5166666666666667
 
    
Epoch 7  Loss 0.01697390526533127
Training Set mae 0.35761370658874514
Training Set rmse 0.4119939995115765
Epoch 7
without ligands RMSE_G 1.7419225350812202 Spearman 0.6272727272727273 Pearson 0.6734020911645089 Kendall 0.41818181818181815
with ligands RMSE_G 1.601464637770176 Spearman 0.7470588235294118 Pearson 0.7166460934322834 Kendall 0.5499999999999999
 
    
Epoch 8  Loss 0.06992369294166564
Training Set mae 0.6976128578186035
Training Set rmse 0.836203873164749
Epoch 8
without ligands RMSE_G 1.7981030776408808 Spearman 0.7181818181818181 Pearson 0.6896778737431725 Kendall 0.4909090909090909
with ligands RMSE_G 1.6524276490285337 Spearman 0.7852941176470588 Pearson 0.7166563471530634 Kendall 0.5833333333333334
 
    
Epoch 9  Loss 0.03984484374523163
Training Set mae 0.533275842666626
Training Set rmse 0.6312277081774238
Epoch 9
without ligands RMSE_G 1.8693246474962866 Spearman 0.7181818181818181 Pearson 0.6980670092747865 Kendall 0.4909090909090909
with ligands RMSE_G 1.7152245310403498 Spearman 0.7794117647058824 Pearson 0.7171924142942684 Kendall 0.5666666666666667
 
Stop Training
