# Supplementary material for: Computing the relative binding affinity of ligands based on a pairwise binding comparison network
Source: Nat Comput Sci. 2023 Oct 19;3(10):860–72. doi: 10.1038/s43588-023-00529-9 (PMC10766524; doi:10.1038/s43588-023-00529-9)
Supplement: Supplementary file 9 — Statistical source data. [file 43588_2023_529_MOESM9_ESM.zip › source_data_figure3/finetune_results/CDK2/ref5_results/8_record.txt]

without ligands RMSE_G 1.296064746790304 Spearman 0.7 Pearson 0.702481825865498 Kendall 0.4909090909090909
with ligands RMSE_G 1.228656786968214 Spearman 0.6558823529411765 Pearson 0.6573440864591745 Kendall 0.43333333333333335
 
    
Epoch 0  Loss 0.05575592517852783
Training Set mae 0.668002986907959
Training Set rmse 0.7466989030293792
Epoch 0
without ligands RMSE_G 1.324057296890671 Spearman 0.7090909090909091 Pearson 0.7251807750350803 Kendall 0.5272727272727272
with ligands RMSE_G 1.239724895824913 Spearman 0.6911764705882353 Pearson 0.6940798313658865 Kendall 0.48333333333333334
 
    
Epoch 1  Loss 0.09299688339233399
Training Set mae 0.7421157836914063
Training Set rmse 0.9643489171059093
Epoch 1
without ligands RMSE_G 1.2611721099773348 Spearman 0.7090909090909091 Pearson 0.7283092722701894 Kendall 0.5272727272727272
with ligands RMSE_G 1.1833373310563255 Spearman 0.7058823529411765 Pearson 0.7012301725957933 Kendall 0.5
 
    
Epoch 2  Loss 0.0634833812713623
Training Set mae 0.70168137550354
Training Set rmse 0.7967645905244679
Epoch 2
without ligands RMSE_G 1.2159381674914707 Spearman 0.7090909090909091 Pearson 0.7190887678211809 Kendall 0.5272727272727272
with ligands RMSE_G 1.143843113751822 Spearman 0.7058823529411765 Pearson 0.697777007621176 Kendall 0.5
 
    
Epoch 3  Loss 0.10655338764190674
Training Set mae 0.8428607940673828
Training Set rmse 1.0322469804922423
Epoch 3
without ligands RMSE_G 1.2132491456957384 Spearman 0.7 Pearson 0.7198647082033358 Kendall 0.4909090909090909
with ligands RMSE_G 1.1433620858944114 Spearman 0.7029411764705882 Pearson 0.6990859173716373 Kendall 0.48333333333333334
 
    
Epoch 4  Loss 0.09599384665489197
Training Set mae 0.8145471572875976
Training Set rmse 0.9797644772016042
Epoch 4
without ligands RMSE_G 1.2131562545883252 Spearman 0.7 Pearson 0.72679484559408 Kendall 0.4909090909090909
with ligands RMSE_G 1.1465630886470857 Spearman 0.7029411764705882 Pearson 0.7034217962257298 Kendall 0.48333333333333334
 
    
Epoch 5  Loss 0.05342089533805847
Training Set mae 0.5794454574584961
Training Set rmse 0.7308960017003197
Epoch 5
without ligands RMSE_G 1.2008240512877364 Spearman 0.7363636363636363 Pearson 0.7330136491554329 Kendall 0.5272727272727272
with ligands RMSE_G 1.1409380541563263 Spearman 0.7264705882352941 Pearson 0.7084923232540631 Kendall 0.5
 
    
Epoch 6  Loss 0.06910895109176636
Training Set mae 0.6848433017730713
Training Set rmse 0.8313179217819171
Epoch 6
without ligands RMSE_G 1.1992845772481375 Spearman 0.7818181818181819 Pearson 0.7404536430246269 Kendall 0.6000000000000001
with ligands RMSE_G 1.1397636496835972 Spearman 0.7470588235294118 Pearson 0.7144973637903701 Kendall 0.5499999999999999
 
    
Epoch 7  Loss 0.08976807594299316
Training Set mae 0.7994961261749267
Training Set rmse 0.9474601624500798
Epoch 7
without ligands RMSE_G 1.2030254074257198 Spearman 0.7818181818181819 Pearson 0.7477998575877525 Kendall 0.6000000000000001
with ligands RMSE_G 1.1416037277672657 Spearman 0.7735294117647059 Pearson 0.7205724009160612 Kendall 0.5666666666666667
 
    
Epoch 8  Loss 0.08374497294425964
Training Set mae 0.724672508239746
Training Set rmse 0.915122801247748
Epoch 8
without ligands RMSE_G 1.2014519887750752 Spearman 0.8090909090909091 Pearson 0.7536947343630499 Kendall 0.6363636363636364
with ligands RMSE_G 1.1394796425533282 Spearman 0.7911764705882353 Pearson 0.7260450597082813 Kendall 0.5833333333333334
 
    
Epoch 9  Loss 0.07424704432487488
Training Set mae 0.6820847034454346
Training Set rmse 0.8616672531607997
Epoch 9
without ligands RMSE_G 1.196593850083251 Spearman 0.8090909090909091 Pearson 0.7575548464980049 Kendall 0.6363636363636364
with ligands RMSE_G 1.135416899619927 Spearman 0.7911764705882353 Pearson 0.7305235897251171 Kendall 0.5833333333333334
 
Stop Training
