# Supplementary material for: Computing the relative binding affinity of ligands based on a pairwise binding comparison network
Source: Nat Comput Sci. 2023 Oct 19;3(10):860–72. doi: 10.1038/s43588-023-00529-9 (PMC10766524; doi:10.1038/s43588-023-00529-9)
Supplement: Supplementary file 9 — Statistical source data. [file 43588_2023_529_MOESM9_ESM.zip › source_data_figure3/finetune_results/CDK2/ref5_results/9_record.txt]

without ligands RMSE_G 1.404745942296867 Spearman 0.6272727272727273 Pearson 0.6170461409176794 Kendall 0.45454545454545453
with ligands RMSE_G 1.3317551661830356 Spearman 0.6558823529411765 Pearson 0.6569910947854201 Kendall 0.43333333333333335
 
    
Epoch 0  Loss 0.10538562536239623
Training Set mae 0.8340717315673828
Training Set rmse 1.0265750228141244
Epoch 0
without ligands RMSE_G 1.3266689445326927 Spearman 0.6363636363636364 Pearson 0.6013581273314497 Kendall 0.45454545454545453
with ligands RMSE_G 1.2768087872787788 Spearman 0.6705882352941176 Pearson 0.6589887149278587 Kendall 0.4666666666666666
 
    
Epoch 1  Loss 0.08758600354194641
Training Set mae 0.740506362915039
Training Set rmse 0.9358739356871391
Epoch 1
without ligands RMSE_G 1.2751297125017342 Spearman 0.6181818181818182 Pearson 0.6147908621169913 Kendall 0.41818181818181815
with ligands RMSE_G 1.2377155559455886 Spearman 0.6882352941176471 Pearson 0.674774122949889 Kendall 0.4666666666666666
 
    
Epoch 2  Loss 0.12852230072021484
Training Set mae 0.8958863258361817
Training Set rmse 1.133676764868253
Epoch 2
without ligands RMSE_G 1.2394083386687436 Spearman 0.6363636363636364 Pearson 0.6230705017575611 Kendall 0.45454545454545453
with ligands RMSE_G 1.2086817131449927 Spearman 0.7 Pearson 0.6893066188365663 Kendall 0.48333333333333334
 
    
Epoch 3  Loss 0.07323426604270936
Training Set mae 0.6673456192016601
Training Set rmse 0.8557702216997402
Epoch 3
without ligands RMSE_G 1.2141645560199898 Spearman 0.6454545454545455 Pearson 0.6385004736262301 Kendall 0.4909090909090909
with ligands RMSE_G 1.1843391377797066 Spearman 0.7088235294117647 Pearson 0.7049486876035981 Kendall 0.5
 
    
Epoch 4  Loss 0.16276222467422485
Training Set mae 1.1715341567993165
Training Set rmse 1.2757829842494337
Epoch 4
without ligands RMSE_G 1.175561772161692 Spearman 0.6909090909090909 Pearson 0.6522963723825623 Kendall 0.5272727272727272
with ligands RMSE_G 1.155454221954137 Spearman 0.7323529411764705 Pearson 0.7179169234893318 Kendall 0.5166666666666667
 
    
Epoch 5  Loss 0.08384197354316711
Training Set mae 0.7278685569763184
Training Set rmse 0.915652621637017
Epoch 5
without ligands RMSE_G 1.1494459688289673 Spearman 0.7272727272727273 Pearson 0.6655766675106869 Kendall 0.5636363636363636
with ligands RMSE_G 1.1339687964408385 Spearman 0.7676470588235295 Pearson 0.7289241223907089 Kendall 0.5499999999999999
 
    
Epoch 6  Loss 0.06776873469352722
Training Set mae 0.6245559215545654
Training Set rmse 0.823217657228321
Epoch 6
without ligands RMSE_G 1.1295739573239527 Spearman 0.7272727272727273 Pearson 0.6788797449056309 Kendall 0.5636363636363636
with ligands RMSE_G 1.114614011740597 Spearman 0.7676470588235295 Pearson 0.7393081204665601 Kendall 0.5499999999999999
 
    
Epoch 7  Loss 0.08992766737937927
Training Set mae 0.7655409812927246
Training Set rmse 0.9483019761821684
Epoch 7
without ligands RMSE_G 1.107956255160934 Spearman 0.7454545454545455 Pearson 0.6862934539695648 Kendall 0.6000000000000001
with ligands RMSE_G 1.099096390061241 Spearman 0.7735294117647059 Pearson 0.7452123618657982 Kendall 0.5666666666666667
 
    
Epoch 8  Loss 0.07160803079605102
Training Set mae 0.7523412227630615
Training Set rmse 0.8462152705539249
Epoch 8
without ligands RMSE_G 1.0907350323527758 Spearman 0.7363636363636363 Pearson 0.6900594772896416 Kendall 0.5636363636363636
with ligands RMSE_G 1.087753029514024 Spearman 0.7941176470588235 Pearson 0.7482107767384524 Kendall 0.5666666666666667
 
    
Epoch 9  Loss 0.10967825651168824
Training Set mae 0.8964449882507324
Training Set rmse 1.0472738388746796
Epoch 9
without ligands RMSE_G 1.076371764675172 Spearman 0.7454545454545455 Pearson 0.6907671683505103 Kendall 0.6000000000000001
with ligands RMSE_G 1.0838654757194206 Spearman 0.8 Pearson 0.7501388600895991 Kendall 0.5833333333333334
 
Stop Training
