# Supplementary material for: Computing the relative binding affinity of ligands based on a pairwise binding comparison network
Source: Nat Comput Sci. 2023 Oct 19;3(10):860–72. doi: 10.1038/s43588-023-00529-9 (PMC10766524; doi:10.1038/s43588-023-00529-9)
Supplement: Supplementary file 9 — Statistical source data. [file 43588_2023_529_MOESM9_ESM.zip › source_data_figure3/finetune_results/CDK2/ref6_results/0_record.txt]

without ligands RMSE_G 1.3276338950674644 Spearman 0.8303030303030303 Pearson 0.8820024476400281 Kendall 0.6888888888888888
with ligands RMSE_G 1.3400830290238304 Spearman 0.6411764705882353 Pearson 0.6641711952134656 Kendall 0.43333333333333335
 
    
Epoch 0  Loss 0.0754727045694987
Training Set mae 0.8753457387288411
Training Set rmse 1.0639974177431977
Epoch 0
without ligands RMSE_G 1.3036068701188335 Spearman 0.8666666666666667 Pearson 0.8941314991466517 Kendall 0.7777777777777777
with ligands RMSE_G 1.3141465142121156 Spearman 0.6764705882352942 Pearson 0.6873113500132649 Kendall 0.48333333333333334
 
    
Epoch 1  Loss 0.08187415599822997
Training Set mae 0.8057303746541341
Training Set rmse 1.108202275914667
Epoch 1
without ligands RMSE_G 1.2783796074855873 Spearman 0.8666666666666667 Pearson 0.8904669399399465 Kendall 0.7777777777777777
with ligands RMSE_G 1.2955673376459071 Spearman 0.6764705882352942 Pearson 0.6923325802582541 Kendall 0.48333333333333334
 
    
Epoch 2  Loss 0.08589262962341308
Training Set mae 0.9696428934733073
Training Set rmse 1.1350723911227834
Epoch 2
without ligands RMSE_G 1.2519141056723033 Spearman 0.9151515151515152 Pearson 0.9016705018251625 Kendall 0.8222222222222221
with ligands RMSE_G 1.2731114318013663 Spearman 0.7205882352941176 Pearson 0.7069431077587844 Kendall 0.5333333333333333
 
    
Epoch 3  Loss 0.09347631136576334
Training Set mae 1.0178914388020834
Training Set rmse 1.184121878356588
Epoch 3
without ligands RMSE_G 1.2644526468945376 Spearman 0.9151515151515152 Pearson 0.9068299105443725 Kendall 0.8222222222222221
with ligands RMSE_G 1.2702179219710612 Spearman 0.7 Pearson 0.7135189477986161 Kendall 0.5166666666666667
 
    
Epoch 4  Loss 0.06378865639368693
Training Set mae 0.8244691212972005
Training Set rmse 0.9781767582630898
Epoch 4
without ligands RMSE_G 1.27854825667829 Spearman 0.9151515151515152 Pearson 0.9139136914476687 Kendall 0.8222222222222221
with ligands RMSE_G 1.2686726297125994 Spearman 0.7205882352941176 Pearson 0.7210244115360752 Kendall 0.5499999999999999
 
    
Epoch 5  Loss 0.06654190222422282
Training Set mae 0.8604209899902344
Training Set rmse 0.9990638165410077
Epoch 5
without ligands RMSE_G 1.2902633248551039 Spearman 0.9151515151515152 Pearson 0.9200605560865772 Kendall 0.8222222222222221
with ligands RMSE_G 1.2685762844091375 Spearman 0.7205882352941176 Pearson 0.728523561810138 Kendall 0.5499999999999999
 
    
Epoch 6  Loss 0.06182953914006551
Training Set mae 0.8428216298421224
Training Set rmse 0.9630384516131647
Epoch 6
without ligands RMSE_G 1.300274592951751 Spearman 0.9151515151515152 Pearson 0.9241210991484345 Kendall 0.8222222222222221
with ligands RMSE_G 1.2706579283256214 Spearman 0.7441176470588236 Pearson 0.7338243570098144 Kendall 0.5666666666666667
 
    
Epoch 7  Loss 0.07200327714284262
Training Set mae 0.8526513417561848
Training Set rmse 1.0392541235428328
Epoch 7
without ligands RMSE_G 1.3013350190311557 Spearman 0.9151515151515152 Pearson 0.9271920458680815 Kendall 0.8222222222222221
with ligands RMSE_G 1.2666498531178694 Spearman 0.7705882352941177 Pearson 0.739560132848599 Kendall 0.5833333333333334
 
    
Epoch 8  Loss 0.06512086391448975
Training Set mae 0.8365478515625
Training Set rmse 0.9883384718179741
Epoch 8
without ligands RMSE_G 1.2964480000655385 Spearman 0.9030303030303031 Pearson 0.9291053231841564 Kendall 0.7777777777777777
with ligands RMSE_G 1.259249780214079 Spearman 0.7852941176470588 Pearson 0.7443036933902473 Kendall 0.5833333333333334
 
    
Epoch 9  Loss 0.052698739369710285
Training Set mae 0.7376195907592773
Training Set rmse 0.8890900172403863
Epoch 9
without ligands RMSE_G 1.2838020227439726 Spearman 0.9515151515151515 Pearson 0.9299680477544926 Kendall 0.8666666666666666
with ligands RMSE_G 1.246759926810106 Spearman 0.8352941176470589 Pearson 0.7481065298178496 Kendall 0.65
 
Stop Training
