# Supplementary material for: Computing the relative binding affinity of ligands based on a pairwise binding comparison network
Source: Nat Comput Sci. 2023 Oct 19;3(10):860–72. doi: 10.1038/s43588-023-00529-9 (PMC10766524; doi:10.1038/s43588-023-00529-9)
Supplement: Supplementary file 9 — Statistical source data. [file 43588_2023_529_MOESM9_ESM.zip › source_data_figure3/finetune_results/CDK2/ref6_results/1_record.txt]

without ligands RMSE_G 1.2848755581962987 Spearman 0.6484848484848484 Pearson 0.6548634944273775 Kendall 0.4222222222222222
with ligands RMSE_G 1.1775393434868044 Spearman 0.6411764705882353 Pearson 0.6484549701138189 Kendall 0.43333333333333335
 
    
Epoch 0  Loss 0.039129674434661865
Training Set mae 0.6201042175292969
Training Set rmse 0.766123416105021
Epoch 0
without ligands RMSE_G 1.2257021633075051 Spearman 0.6727272727272727 Pearson 0.655346496890273 Kendall 0.4666666666666666
with ligands RMSE_G 1.1283796255181464 Spearman 0.6735294117647059 Pearson 0.6587242984359606 Kendall 0.4666666666666666
 
    
Epoch 1  Loss 0.04460101127624512
Training Set mae 0.6720255533854167
Training Set rmse 0.8179334456176498
Epoch 1
without ligands RMSE_G 1.1840295005235155 Spearman 0.6727272727272727 Pearson 0.6605385226850264 Kendall 0.4666666666666666
with ligands RMSE_G 1.0891977038918217 Spearman 0.6735294117647059 Pearson 0.6707706844992296 Kendall 0.4666666666666666
 
    
Epoch 2  Loss 0.05179491837819417
Training Set mae 0.7270938873291015
Training Set rmse 0.8814327835014163
Epoch 2
without ligands RMSE_G 1.1678476164109843 Spearman 0.6606060606060606 Pearson 0.6589151038844624 Kendall 0.4666666666666666
with ligands RMSE_G 1.060723734142955 Spearman 0.6882352941176471 Pearson 0.6744326935780875 Kendall 0.5
 
    
Epoch 3  Loss 0.04821819067001343
Training Set mae 0.6286675135294596
Training Set rmse 0.850454485692621
Epoch 3
without ligands RMSE_G 1.1583158484518663 Spearman 0.6606060606060606 Pearson 0.6680692788470123 Kendall 0.4666666666666666
with ligands RMSE_G 1.0370817441899118 Spearman 0.6882352941176471 Pearson 0.6861713664618161 Kendall 0.5
 
    
Epoch 4  Loss 0.04509455362955729
Training Set mae 0.6869571685791016
Training Set rmse 0.8224464972659751
Epoch 4
without ligands RMSE_G 1.1525671109523412 Spearman 0.6484848484848484 Pearson 0.6832370199724905 Kendall 0.4222222222222222
with ligands RMSE_G 1.0218983573435305 Spearman 0.7470588235294118 Pearson 0.7009229025964937 Kendall 0.5333333333333333
 
    
Epoch 5  Loss 0.03378204504648844
Training Set mae 0.5761414845784505
Training Set rmse 0.7118501610981547
Epoch 5
without ligands RMSE_G 1.155960009650383 Spearman 0.6484848484848484 Pearson 0.6950251546722656 Kendall 0.4222222222222222
with ligands RMSE_G 1.0169887971881766 Spearman 0.7470588235294118 Pearson 0.7118546907751386 Kendall 0.5333333333333333
 
    
Epoch 6  Loss 0.029714069763819375
Training Set mae 0.5039560953776042
Training Set rmse 0.6676159140611331
Epoch 6
without ligands RMSE_G 1.1342409294380562 Spearman 0.6363636363636364 Pearson 0.7054101711416735 Kendall 0.37777777777777777
with ligands RMSE_G 0.9982318631640462 Spearman 0.7705882352941177 Pearson 0.7210168584907337 Kendall 0.5499999999999999
 
    
Epoch 7  Loss 0.02084288199742635
Training Set mae 0.49899336496988933
Training Set rmse 0.5591450707045358
Epoch 7
without ligands RMSE_G 1.1086947053272471 Spearman 0.6363636363636364 Pearson 0.7129020781612315 Kendall 0.37777777777777777
with ligands RMSE_G 0.9770782452083439 Spearman 0.7529411764705882 Pearson 0.7280823065220225 Kendall 0.5499999999999999
 
    
Epoch 8  Loss 0.030412367979685464
Training Set mae 0.5064384460449218
Training Set rmse 0.6754150574476905
Epoch 8
without ligands RMSE_G 1.0811769425662239 Spearman 0.7212121212121212 Pearson 0.7193292162949954 Kendall 0.4666666666666666
with ligands RMSE_G 0.955909826466628 Spearman 0.8 Pearson 0.7339434116456368 Kendall 0.6
 
    
Epoch 9  Loss 0.03110089699427287
Training Set mae 0.5584580739339192
Training Set rmse 0.6830178936112612
Epoch 9
without ligands RMSE_G 1.070922047730302 Spearman 0.7212121212121212 Pearson 0.7259186463349195 Kendall 0.4666666666666666
with ligands RMSE_G 0.9454435461605764 Spearman 0.8 Pearson 0.7395855793128517 Kendall 0.6
 
Stop Training
