# Supplementary material for: Computing the relative binding affinity of ligands based on a pairwise binding comparison network
Source: Nat Comput Sci. 2023 Oct 19;3(10):860–72. doi: 10.1038/s43588-023-00529-9 (PMC10766524; doi:10.1038/s43588-023-00529-9)
Supplement: Supplementary file 9 — Statistical source data. [file 43588_2023_529_MOESM9_ESM.zip › source_data_figure3/finetune_results/CDK2/ref6_results/2_record.txt]

without ligands RMSE_G 1.3388250387717695 Spearman 0.793939393939394 Pearson 0.7740877192740955 Kendall 0.6444444444444444
with ligands RMSE_G 1.3290304013304328 Spearman 0.65 Pearson 0.6646708984613743 Kendall 0.45
 
    
Epoch 0  Loss 0.07383092244466145
Training Set mae 0.8528077443440755
Training Set rmse 1.0523610771355627
Epoch 0
without ligands RMSE_G 1.3621727805135422 Spearman 0.793939393939394 Pearson 0.7970252256604797 Kendall 0.6444444444444444
with ligands RMSE_G 1.3374788402756124 Spearman 0.6970588235294117 Pearson 0.7011359160197411 Kendall 0.5
 
    
Epoch 1  Loss 0.09391771952311198
Training Set mae 1.0306430816650392
Training Set rmse 1.1869143463999852
Epoch 1
without ligands RMSE_G 1.399922687119715 Spearman 0.8303030303030303 Pearson 0.808794546934294 Kendall 0.6888888888888888
with ligands RMSE_G 1.3684107278603515 Spearman 0.7441176470588236 Pearson 0.7242081545747076 Kendall 0.5499999999999999
 
    
Epoch 2  Loss 0.0869638442993164
Training Set mae 0.9550626118977864
Training Set rmse 1.1421285395748844
Epoch 2
without ligands RMSE_G 1.4620506278155079 Spearman 0.8303030303030303 Pearson 0.8128418052580053 Kendall 0.6888888888888888
with ligands RMSE_G 1.4183461472837373 Spearman 0.7441176470588236 Pearson 0.7331807848352803 Kendall 0.5499999999999999
 
    
Epoch 3  Loss 0.06780606110890706
Training Set mae 0.8603070576985677
Training Set rmse 1.0085092270289866
Epoch 3
without ligands RMSE_G 1.4850757196506574 Spearman 0.8303030303030303 Pearson 0.8139090424583344 Kendall 0.6888888888888888
with ligands RMSE_G 1.4349959546542783 Spearman 0.7441176470588236 Pearson 0.7377541488431364 Kendall 0.5499999999999999
 
    
Epoch 4  Loss 0.06504441499710083
Training Set mae 0.8120263417561849
Training Set rmse 0.98775815526836
Epoch 4
without ligands RMSE_G 1.4530815972612297 Spearman 0.8303030303030303 Pearson 0.8169680356614485 Kendall 0.6888888888888888
with ligands RMSE_G 1.4051567416881932 Spearman 0.7441176470588236 Pearson 0.740868048710199 Kendall 0.5499999999999999
 
    
Epoch 5  Loss 0.07684660752614339
Training Set mae 0.9183308919270833
Training Set rmse 1.0736382190812719
Epoch 5
without ligands RMSE_G 1.3878209650050768 Spearman 0.8303030303030303 Pearson 0.8191838587952768 Kendall 0.6888888888888888
with ligands RMSE_G 1.3468835440008406 Spearman 0.7705882352941177 Pearson 0.7442678529725888 Kendall 0.5666666666666667
 
    
Epoch 6  Loss 0.0785577932993571
Training Set mae 0.8632189432779948
Training Set rmse 1.0855260714541317
Epoch 6
without ligands RMSE_G 1.3399481257347505 Spearman 0.8303030303030303 Pearson 0.8214073167283337 Kendall 0.6888888888888888
with ligands RMSE_G 1.3038126126411893 Spearman 0.7705882352941177 Pearson 0.7471370899266443 Kendall 0.5666666666666667
 
    
Epoch 7  Loss 0.10101081530253092
Training Set mae 1.0575618108113607
Training Set rmse 1.2309192297080682
Epoch 7
without ligands RMSE_G 1.2983519717876697 Spearman 0.8303030303030303 Pearson 0.8235081795153253 Kendall 0.6888888888888888
with ligands RMSE_G 1.268774382984208 Spearman 0.7705882352941177 Pearson 0.749914122157746 Kendall 0.5666666666666667
 
    
Epoch 8  Loss 0.12706321080525715
Training Set mae 1.1575149536132812
Training Set rmse 1.3805607567699214
Epoch 8
without ligands RMSE_G 1.269189486878892 Spearman 0.8424242424242424 Pearson 0.8251305498766719 Kendall 0.7333333333333333
with ligands RMSE_G 1.245353697160406 Spearman 0.7794117647058824 Pearson 0.7517501084029837 Kendall 0.6
 
    
Epoch 9  Loss 0.08838723500569662
Training Set mae 1.0137063344319661
Training Set rmse 1.1514375630085905
Epoch 9
without ligands RMSE_G 1.2512218625942482 Spearman 0.8303030303030303 Pearson 0.8265372779992735 Kendall 0.6888888888888888
with ligands RMSE_G 1.2319679612195844 Spearman 0.7941176470588235 Pearson 0.7528987038476141 Kendall 0.6
 
Stop Training
