# Supplementary material for: Computing the relative binding affinity of ligands based on a pairwise binding comparison network
Source: Nat Comput Sci. 2023 Oct 19;3(10):860–72. doi: 10.1038/s43588-023-00529-9 (PMC10766524; doi:10.1038/s43588-023-00529-9)
Supplement: Supplementary file 9 — Statistical source data. [file 43588_2023_529_MOESM9_ESM.zip › source_data_figure3/finetune_results/CDK2/ref6_results/3_record.txt]

without ligands RMSE_G 1.4718330505622335 Spearman 0.6727272727272727 Pearson 0.6753971710287818 Kendall 0.4666666666666666
with ligands RMSE_G 1.4887434498364436 Spearman 0.6411764705882353 Pearson 0.6600486003835607 Kendall 0.43333333333333335
 
    
Epoch 0  Loss 0.10926187038421631
Training Set mae 1.0875335693359376
Training Set rmse 1.2802062210218708
Epoch 0
without ligands RMSE_G 1.3601334655877921 Spearman 0.7575757575757576 Pearson 0.7233424120548626 Kendall 0.5555555555555555
with ligands RMSE_G 1.3873683321855923 Spearman 0.711764705882353 Pearson 0.7004477978080891 Kendall 0.5166666666666667
 
    
Epoch 1  Loss 0.08744325637817382
Training Set mae 0.8721945444742839
Training Set rmse 1.1452723754127065
Epoch 1
without ligands RMSE_G 1.2651290203657095 Spearman 0.7575757575757576 Pearson 0.7441519643749558 Kendall 0.5555555555555555
with ligands RMSE_G 1.3074990644476803 Spearman 0.6911764705882353 Pearson 0.7154808165513553 Kendall 0.48333333333333334
 
    
Epoch 2  Loss 0.09632599353790283
Training Set mae 1.0873639424641928
Training Set rmse 1.202035703106596
Epoch 2
without ligands RMSE_G 1.2189672108288687 Spearman 0.7696969696969697 Pearson 0.7485363307059764 Kendall 0.6
with ligands RMSE_G 1.2635305830749317 Spearman 0.7411764705882353 Pearson 0.7227644323413716 Kendall 0.5499999999999999
 
    
Epoch 3  Loss 0.12174009482065837
Training Set mae 1.0621981938680014
Training Set rmse 1.351333157700419
Epoch 3
without ligands RMSE_G 1.1859408196851216 Spearman 0.7696969696969697 Pearson 0.7442242677272389 Kendall 0.6
with ligands RMSE_G 1.2397197602046814 Spearman 0.7617647058823529 Pearson 0.7237257014207218 Kendall 0.5666666666666667
 
    
Epoch 4  Loss 0.059726166725158694
Training Set mae 0.7812569300333659
Training Set rmse 0.9465159592637361
Epoch 4
without ligands RMSE_G 1.1596362084162914 Spearman 0.7696969696969697 Pearson 0.736715792903531 Kendall 0.6
with ligands RMSE_G 1.2320779600123497 Spearman 0.7441176470588236 Pearson 0.722783974627232 Kendall 0.5666666666666667
 
    
Epoch 5  Loss 0.12638569672902425
Training Set mae 1.1435640970865886
Training Set rmse 1.376875228662482
Epoch 5
without ligands RMSE_G 1.1865844324592565 Spearman 0.7696969696969697 Pearson 0.7398719016307757 Kendall 0.6
with ligands RMSE_G 1.2412707375868044 Spearman 0.7529411764705882 Pearson 0.7210912115106947 Kendall 0.5333333333333333
 
    
Epoch 6  Loss 0.08918391068776449
Training Set mae 0.903178596496582
Training Set rmse 1.156615163515769
Epoch 6
without ligands RMSE_G 1.2315834652733875 Spearman 0.7454545454545455 Pearson 0.7388943288406099 Kendall 0.5555555555555555
with ligands RMSE_G 1.2650239539510784 Spearman 0.6970588235294117 Pearson 0.7165121904318058 Kendall 0.48333333333333334
 
    
Epoch 7  Loss 0.0979233185450236
Training Set mae 0.9981956481933594
Training Set rmse 1.2119610929213893
Epoch 7
without ligands RMSE_G 1.2048377326924178 Spearman 0.8181818181818182 Pearson 0.7486147155273113 Kendall 0.6444444444444444
with ligands RMSE_G 1.2402103395765391 Spearman 0.7705882352941177 Pearson 0.7262362614069443 Kendall 0.5499999999999999
 
    
Epoch 8  Loss 0.06902119318644205
Training Set mae 0.8643644332885743
Training Set rmse 1.0175057080957761
Epoch 8
without ligands RMSE_G 1.1624415331021023 Spearman 0.8181818181818182 Pearson 0.758456079722127 Kendall 0.6444444444444444
with ligands RMSE_G 1.2057906626559105 Spearman 0.7705882352941177 Pearson 0.738179098491701 Kendall 0.5499999999999999
 
    
Epoch 9  Loss 0.06158003012339274
Training Set mae 0.782831319173177
Training Set rmse 0.9610933337714341
Epoch 9
without ligands RMSE_G 1.1404191426290589 Spearman 0.8181818181818182 Pearson 0.762431708619492 Kendall 0.6444444444444444
with ligands RMSE_G 1.186958462443485 Spearman 0.7970588235294118 Pearson 0.7444973290978573 Kendall 0.6
 
Stop Training
