# Supplementary material for: Computing the relative binding affinity of ligands based on a pairwise binding comparison network
Source: Nat Comput Sci. 2023 Oct 19;3(10):860–72. doi: 10.1038/s43588-023-00529-9 (PMC10766524; doi:10.1038/s43588-023-00529-9)
Supplement: Supplementary file 9 — Statistical source data. [file 43588_2023_529_MOESM9_ESM.zip › source_data_figure3/finetune_results/CDK2/ref6_results/4_record.txt]

without ligands RMSE_G 1.3891762030198367 Spearman 0.7454545454545455 Pearson 0.7124472235859726 Kendall 0.5555555555555555
with ligands RMSE_G 1.41398981288565 Spearman 0.6558823529411765 Pearson 0.6493600838612306 Kendall 0.43333333333333335
 
    
Epoch 0  Loss 0.1151103655497233
Training Set mae 1.0746578216552733
Training Set rmse 1.3140226221251694
Epoch 0
without ligands RMSE_G 1.4179846632501354 Spearman 0.7454545454545455 Pearson 0.7285125834242676 Kendall 0.5555555555555555
with ligands RMSE_G 1.4149814387909665 Spearman 0.6705882352941176 Pearson 0.6864913611042832 Kendall 0.4666666666666666
 
    
Epoch 1  Loss 0.10071838696797689
Training Set mae 0.9634773254394531
Training Set rmse 1.229136183193684
Epoch 1
without ligands RMSE_G 1.4609512324931426 Spearman 0.7818181818181819 Pearson 0.7404388241181092 Kendall 0.6
with ligands RMSE_G 1.4365157150237062 Spearman 0.7411764705882353 Pearson 0.7147068374878242 Kendall 0.5333333333333333
 
    
Epoch 2  Loss 0.08310352166493734
Training Set mae 0.9274840037027995
Training Set rmse 1.1164912830997071
Epoch 2
without ligands RMSE_G 1.4736802452295212 Spearman 0.7818181818181819 Pearson 0.7452401839360547 Kendall 0.6
with ligands RMSE_G 1.4394312435973593 Spearman 0.7411764705882353 Pearson 0.7289373536715534 Kendall 0.5333333333333333
 
    
Epoch 3  Loss 0.0863894542058309
Training Set mae 1.0039284388224283
Training Set rmse 1.138350440623325
Epoch 3
without ligands RMSE_G 1.4087492007849463 Spearman 0.7818181818181819 Pearson 0.7482169030934179 Kendall 0.6
with ligands RMSE_G 1.3783005557618522 Spearman 0.7411764705882353 Pearson 0.7367943570089407 Kendall 0.5333333333333333
 
    
Epoch 4  Loss 0.09246311187744141
Training Set mae 0.9513414382934571
Training Set rmse 1.1776869764854043
Epoch 4
without ligands RMSE_G 1.343647820683569 Spearman 0.7818181818181819 Pearson 0.7509150480724518 Kendall 0.6
with ligands RMSE_G 1.316995047833544 Spearman 0.7676470588235295 Pearson 0.7427427329286204 Kendall 0.5499999999999999
 
    
Epoch 5  Loss 0.08796780904134115
Training Set mae 1.0671792348225912
Training Set rmse 1.1487023149900681
Epoch 5
without ligands RMSE_G 1.2736345330735237 Spearman 0.7818181818181819 Pearson 0.7545591425709812 Kendall 0.6
with ligands RMSE_G 1.2526533042035168 Spearman 0.7676470588235295 Pearson 0.7485554557861024 Kendall 0.5499999999999999
 
    
Epoch 6  Loss 0.0645201047261556
Training Set mae 0.83684876759847
Training Set rmse 0.9837690476444103
Epoch 6
without ligands RMSE_G 1.208664692776208 Spearman 0.7818181818181819 Pearson 0.7574793441312794 Kendall 0.6
with ligands RMSE_G 1.1952976207077188 Spearman 0.7676470588235295 Pearson 0.753613600800339 Kendall 0.5499999999999999
 
    
Epoch 7  Loss 0.05443161725997925
Training Set mae 0.7012767791748047
Training Set rmse 0.9035896276460991
Epoch 7
without ligands RMSE_G 1.152910797361474 Spearman 0.7818181818181819 Pearson 0.7593251897360704 Kendall 0.6
with ligands RMSE_G 1.148745888195732 Spearman 0.7705882352941177 Pearson 0.7574754292684135 Kendall 0.5666666666666667
 
    
Epoch 8  Loss 0.09786194165547689
Training Set mae 1.0357149124145508
Training Set rmse 1.2115812301073492
Epoch 8
without ligands RMSE_G 1.1255499588299427 Spearman 0.7818181818181819 Pearson 0.7610479695955107 Kendall 0.6
with ligands RMSE_G 1.126210751076114 Spearman 0.7764705882352941 Pearson 0.7610922732055663 Kendall 0.5833333333333334
 
    
Epoch 9  Loss 0.036688764890034996
Training Set mae 0.6278387705485026
Training Set rmse 0.7418432675532582
Epoch 9
without ligands RMSE_G 1.1080240288975542 Spearman 0.806060606060606 Pearson 0.7625899109969487 Kendall 0.6444444444444444
with ligands RMSE_G 1.1111945265796568 Spearman 0.8058823529411765 Pearson 0.7642330065558386 Kendall 0.6166666666666666
 
Stop Training
