# Supplementary material for: Computing the relative binding affinity of ligands based on a pairwise binding comparison network
Source: Nat Comput Sci. 2023 Oct 19;3(10):860–72. doi: 10.1038/s43588-023-00529-9 (PMC10766524; doi:10.1038/s43588-023-00529-9)
Supplement: Supplementary file 9 — Statistical source data. [file 43588_2023_529_MOESM9_ESM.zip › source_data_figure3/finetune_results/CDK2/ref6_results/5_record.txt]

without ligands RMSE_G 1.3841753192433697 Spearman 0.7212121212121212 Pearson 0.6834900237689344 Kendall 0.5555555555555555
with ligands RMSE_G 1.3297589748687 Spearman 0.6411764705882353 Pearson 0.6623066399022799 Kendall 0.43333333333333335
 
    
Epoch 0  Loss 0.07479705015818278
Training Set mae 0.8667785008748372
Training Set rmse 1.0592241237931923
Epoch 0
without ligands RMSE_G 1.2553943814631947 Spearman 0.7212121212121212 Pearson 0.7226277295893513 Kendall 0.5555555555555555
with ligands RMSE_G 1.2311494947624153 Spearman 0.7 Pearson 0.6959447038976495 Kendall 0.5166666666666667
 
    
Epoch 1  Loss 0.05826578934987386
Training Set mae 0.8196738560994467
Training Set rmse 0.9348726204174823
Epoch 1
without ligands RMSE_G 1.2108843252466392 Spearman 0.6848484848484848 Pearson 0.7443975313234849 Kendall 0.5111111111111111
with ligands RMSE_G 1.194645212193153 Spearman 0.6911764705882353 Pearson 0.7101858856216302 Kendall 0.5
 
    
Epoch 2  Loss 0.07661490440368653
Training Set mae 0.8568438212076823
Training Set rmse 1.0720184022642962
Epoch 2
without ligands RMSE_G 1.2097643160493274 Spearman 0.7212121212121212 Pearson 0.7492766839455316 Kendall 0.5555555555555555
with ligands RMSE_G 1.1890081563701185 Spearman 0.7323529411764705 Pearson 0.7079257799572418 Kendall 0.5333333333333333
 
    
Epoch 3  Loss 0.07291867733001708
Training Set mae 0.8680363337198893
Training Set rmse 1.0458394408839238
Epoch 3
without ligands RMSE_G 1.2425869923538246 Spearman 0.7212121212121212 Pearson 0.7517387662810003 Kendall 0.5555555555555555
with ligands RMSE_G 1.2072475942047813 Spearman 0.7294117647058823 Pearson 0.7041316592734447 Kendall 0.5166666666666667
 
    
Epoch 4  Loss 0.06517419815063477
Training Set mae 0.8459858576456706
Training Set rmse 0.9887431114654491
Epoch 4
without ligands RMSE_G 1.2903585511165512 Spearman 0.7212121212121212 Pearson 0.7563469358135214 Kendall 0.5555555555555555
with ligands RMSE_G 1.2385652334625157 Spearman 0.7294117647058823 Pearson 0.7040341832763238 Kendall 0.5166666666666667
 
    
Epoch 5  Loss 0.06037627458572388
Training Set mae 0.7642737070719401
Training Set rmse 0.9516533501846369
Epoch 5
without ligands RMSE_G 1.3333962672411832 Spearman 0.7818181818181819 Pearson 0.7654836576108992 Kendall 0.6
with ligands RMSE_G 1.2666975978658932 Spearman 0.7470588235294118 Pearson 0.7125059330344767 Kendall 0.5333333333333333
 
    
Epoch 6  Loss 0.06825942993164062
Training Set mae 0.7989663441975912
Training Set rmse 1.011875182715893
Epoch 6
without ligands RMSE_G 1.389042053463241 Spearman 0.7818181818181819 Pearson 0.7742198659957099 Kendall 0.6
with ligands RMSE_G 1.3067973855186275 Spearman 0.7735294117647059 Pearson 0.7211460041379902 Kendall 0.5666666666666667
 
    
Epoch 7  Loss 0.07138923803965251
Training Set mae 0.8516643524169922
Training Set rmse 1.0348132907693686
Epoch 7
without ligands RMSE_G 1.4305677418616136 Spearman 0.7818181818181819 Pearson 0.7807591296025996 Kendall 0.6
with ligands RMSE_G 1.3379273154400528 Spearman 0.788235294117647 Pearson 0.7283977886986195 Kendall 0.6
 
    
Epoch 8  Loss 0.0756826639175415
Training Set mae 0.8272838592529297
Training Set rmse 1.0654763812617776
Epoch 8
without ligands RMSE_G 1.4271866168448262 Spearman 0.7818181818181819 Pearson 0.7850752871814476 Kendall 0.6
with ligands RMSE_G 1.3321752791814585 Spearman 0.8117647058823529 Pearson 0.7346845002980164 Kendall 0.6
 
    
Epoch 9  Loss 0.04976638158162435
Training Set mae 0.6686375935872396
Training Set rmse 0.8639998217217533
Epoch 9
without ligands RMSE_G 1.4076044943523056 Spearman 0.8424242424242424 Pearson 0.788033906822123 Kendall 0.6888888888888888
with ligands RMSE_G 1.313632650290385 Spearman 0.8323529411764706 Pearson 0.7396322945210878 Kendall 0.6333333333333333
 
Stop Training
