# Supplementary material for: Computing the relative binding affinity of ligands based on a pairwise binding comparison network
Source: Nat Comput Sci. 2023 Oct 19;3(10):860–72. doi: 10.1038/s43588-023-00529-9 (PMC10766524; doi:10.1038/s43588-023-00529-9)
Supplement: Supplementary file 9 — Statistical source data. [file 43588_2023_529_MOESM9_ESM.zip › source_data_figure3/finetune_results/CDK2/ref6_results/6_record.txt]

without ligands RMSE_G 1.3279988790507458 Spearman 0.6242424242424243 Pearson 0.7390715839030997 Kendall 0.4666666666666666
with ligands RMSE_G 1.3118259466447577 Spearman 0.6411764705882353 Pearson 0.6481480692696556 Kendall 0.43333333333333335
 
    
Epoch 0  Loss 0.06876482963562011
Training Set mae 0.7935928344726563
Training Set rmse 1.0156142953161824
Epoch 0
without ligands RMSE_G 1.3262157366321787 Spearman 0.6242424242424243 Pearson 0.7591296048076364 Kendall 0.4666666666666666
with ligands RMSE_G 1.288303228017009 Spearman 0.6558823529411765 Pearson 0.6873500584360608 Kendall 0.4666666666666666
 
    
Epoch 1  Loss 0.06427255868911744
Training Set mae 0.7814088185628255
Training Set rmse 0.9818799889929679
Epoch 1
without ligands RMSE_G 1.3795338088883933 Spearman 0.6727272727272727 Pearson 0.7622509669487916 Kendall 0.5111111111111111
with ligands RMSE_G 1.3229696729785798 Spearman 0.6941176470588235 Pearson 0.705413723403046 Kendall 0.5
 
    
Epoch 2  Loss 0.046248416105906166
Training Set mae 0.7171751658121744
Training Set rmse 0.8329022882189588
Epoch 2
without ligands RMSE_G 1.4109140716860906 Spearman 0.6727272727272727 Pearson 0.7519062914902714 Kendall 0.5111111111111111
with ligands RMSE_G 1.3433390474452618 Spearman 0.6911764705882353 Pearson 0.7086498876104874 Kendall 0.5
 
    
Epoch 3  Loss 0.07358582019805908
Training Set mae 0.8265665690104167
Training Set rmse 1.0506127885407224
Epoch 3
without ligands RMSE_G 1.4559341066164895 Spearman 0.6121212121212121 Pearson 0.7425118966865017 Kendall 0.4222222222222222
with ligands RMSE_G 1.3798486742648315 Spearman 0.6764705882352942 Pearson 0.710599988686332 Kendall 0.5
 
    
Epoch 4  Loss 0.05644925832748413
Training Set mae 0.8045106252034505
Training Set rmse 0.9201841203300659
Epoch 4
without ligands RMSE_G 1.4818875338505022 Spearman 0.6363636363636364 Pearson 0.7325640099080296 Kendall 0.4222222222222222
with ligands RMSE_G 1.3996371498013773 Spearman 0.7058823529411765 Pearson 0.7113562974399603 Kendall 0.5
 
    
Epoch 5  Loss 0.040496734778086345
Training Set mae 0.5866982777913411
Training Set rmse 0.7793914253158
Epoch 5
without ligands RMSE_G 1.4794973775044724 Spearman 0.6363636363636364 Pearson 0.7280981832917671 Kendall 0.4222222222222222
with ligands RMSE_G 1.394258207346191 Spearman 0.7235294117647059 Pearson 0.7146376998691624 Kendall 0.5166666666666667
 
    
Epoch 6  Loss 0.04848785400390625
Training Set mae 0.6756856282552083
Training Set rmse 0.852829259864075
Epoch 6
without ligands RMSE_G 1.4493817293777855 Spearman 0.6848484848484848 Pearson 0.7333946368633838 Kendall 0.4666666666666666
with ligands RMSE_G 1.3641648151168615 Spearman 0.7470588235294118 Pearson 0.7222027734001982 Kendall 0.5333333333333333
 
    
Epoch 7  Loss 0.029909064372380573
Training Set mae 0.5759896596272787
Training Set rmse 0.6698029022302757
Epoch 7
without ligands RMSE_G 1.3994654628438343 Spearman 0.696969696969697 Pearson 0.7395742415917674 Kendall 0.5111111111111111
with ligands RMSE_G 1.3157172431042843 Spearman 0.75 Pearson 0.7305185446416746 Kendall 0.5499999999999999
 
    
Epoch 8  Loss 0.04627526601155599
Training Set mae 0.6629161834716797
Training Set rmse 0.8331440011156848
Epoch 8
without ligands RMSE_G 1.3534823136740346 Spearman 0.7818181818181819 Pearson 0.7445549139169246 Kendall 0.6
with ligands RMSE_G 1.2719175469179227 Spearman 0.8147058823529412 Pearson 0.7382363470928397 Kendall 0.6166666666666666
 
    
Epoch 9  Loss 0.03490749597549438
Training Set mae 0.631972058614095
Training Set rmse 0.7236106714730159
Epoch 9
without ligands RMSE_G 1.3259742917967003 Spearman 0.7818181818181819 Pearson 0.7471463190259945 Kendall 0.6
with ligands RMSE_G 1.2447144998264503 Spearman 0.8352941176470589 Pearson 0.7442759929272696 Kendall 0.65
 
Stop Training
