# Supplementary material for: Computing the relative binding affinity of ligands based on a pairwise binding comparison network
Source: Nat Comput Sci. 2023 Oct 19;3(10):860–72. doi: 10.1038/s43588-023-00529-9 (PMC10766524; doi:10.1038/s43588-023-00529-9)
Supplement: Supplementary file 9 — Statistical source data. [file 43588_2023_529_MOESM9_ESM.zip › source_data_figure3/finetune_results/CDK2/ref6_results/7_record.txt]

without ligands RMSE_G 1.3339798503907732 Spearman 0.6848484848484848 Pearson 0.8288729191860392 Kendall 0.5555555555555555
with ligands RMSE_G 1.258969183558323 Spearman 0.6411764705882353 Pearson 0.660447795981647 Kendall 0.43333333333333335
 
    
Epoch 0  Loss 0.06995879809061686
Training Set mae 0.8622805913289388
Training Set rmse 1.0243934573515594
Epoch 0
without ligands RMSE_G 1.4082270113617683 Spearman 0.6848484848484848 Pearson 0.8431670141712867 Kendall 0.5555555555555555
with ligands RMSE_G 1.2913885414491617 Spearman 0.6764705882352942 Pearson 0.6908343000181671 Kendall 0.48333333333333334
 
    
Epoch 1  Loss 0.07440665562947592
Training Set mae 0.7755962371826172
Training Set rmse 1.0564562473917198
Epoch 1
without ligands RMSE_G 1.535119180630812 Spearman 0.7333333333333333 Pearson 0.8428415311516494 Kendall 0.6
with ligands RMSE_G 1.386174076482369 Spearman 0.6647058823529411 Pearson 0.7033263179615458 Kendall 0.4666666666666666
 
    
Epoch 2  Loss 0.051806100209554035
Training Set mae 0.7162421544392904
Training Set rmse 0.8815279186470311
Epoch 2
without ligands RMSE_G 1.6457986022006115 Spearman 0.7333333333333333 Pearson 0.850478207609211 Kendall 0.6
with ligands RMSE_G 1.4777027215521092 Spearman 0.6676470588235294 Pearson 0.7109528650698935 Kendall 0.48333333333333334
 
    
Epoch 3  Loss 0.032813568909962974
Training Set mae 0.579372787475586
Training Set rmse 0.7015721785593523
Epoch 3
without ligands RMSE_G 1.6864340575487575 Spearman 0.7575757575757576 Pearson 0.8612380524025295 Kendall 0.6444444444444444
with ligands RMSE_G 1.5085678842891832 Spearman 0.7 Pearson 0.7206747716472474 Kendall 0.5166666666666667
 
    
Epoch 4  Loss 0.05773974259694417
Training Set mae 0.7758782068888347
Training Set rmse 0.9306428504599951
Epoch 4
without ligands RMSE_G 1.6825890419102858 Spearman 0.7575757575757576 Pearson 0.8675444536395784 Kendall 0.6444444444444444
with ligands RMSE_G 1.4998912340551673 Spearman 0.7 Pearson 0.729374863103481 Kendall 0.5166666666666667
 
    
Epoch 5  Loss 0.04343347549438477
Training Set mae 0.7043545405069987
Training Set rmse 0.8071568005205851
Epoch 5
without ligands RMSE_G 1.6516719450069268 Spearman 0.8303030303030303 Pearson 0.8737612017920676 Kendall 0.6888888888888888
with ligands RMSE_G 1.4666548075207932 Spearman 0.7411764705882353 Pearson 0.7378718004557073 Kendall 0.5499999999999999
 
    
Epoch 6  Loss 0.042512476444244385
Training Set mae 0.6254653294881185
Training Set rmse 0.798553135928273
Epoch 6
without ligands RMSE_G 1.5957958249100286 Spearman 0.8787878787878788 Pearson 0.8753697309077726 Kendall 0.7333333333333333
with ligands RMSE_G 1.4148086033242495 Spearman 0.7558823529411764 Pearson 0.7441257784511938 Kendall 0.5499999999999999
 
    
Epoch 7  Loss 0.04452783664067586
Training Set mae 0.696530532836914
Training Set rmse 0.8172622014384766
Epoch 7
without ligands RMSE_G 1.5288717962701808 Spearman 0.8303030303030303 Pearson 0.8739345567569369 Kendall 0.6888888888888888
with ligands RMSE_G 1.3545502403172427 Spearman 0.7382352941176471 Pearson 0.7479304863275188 Kendall 0.5333333333333333
 
    
Epoch 8  Loss 0.04130038817723592
Training Set mae 0.6843132019042969
Training Set rmse 0.7870869193963878
Epoch 8
without ligands RMSE_G 1.4644637785719483 Spearman 0.8303030303030303 Pearson 0.8706141159153982 Kendall 0.6888888888888888
with ligands RMSE_G 1.2972956003860607 Spearman 0.75 Pearson 0.7498174385681619 Kendall 0.5333333333333333
 
    
Epoch 9  Loss 0.04663744767506917
Training Set mae 0.7444183349609375
Training Set rmse 0.8363980459590874
Epoch 9
without ligands RMSE_G 1.4216611771452712 Spearman 0.8303030303030303 Pearson 0.8630697530953805 Kendall 0.6888888888888888
with ligands RMSE_G 1.2605477428602483 Spearman 0.7911764705882353 Pearson 0.7496037826129041 Kendall 0.5833333333333334
 
Stop Training
