# Supplementary material for: Computing the relative binding affinity of ligands based on a pairwise binding comparison network
Source: Nat Comput Sci. 2023 Oct 19;3(10):860–72. doi: 10.1038/s43588-023-00529-9 (PMC10766524; doi:10.1038/s43588-023-00529-9)
Supplement: Supplementary file 9 — Statistical source data. [file 43588_2023_529_MOESM9_ESM.zip › source_data_figure3/finetune_results/CDK2/ref6_results/8_record.txt]

without ligands RMSE_G 1.3298472695050034 Spearman 0.6484848484848484 Pearson 0.7486660960436579 Kendall 0.5111111111111111
with ligands RMSE_G 1.307861019376873 Spearman 0.6411764705882353 Pearson 0.6566224850089821 Kendall 0.43333333333333335
 
    
Epoch 0  Loss 0.09929382006327311
Training Set mae 0.9697792053222656
Training Set rmse 1.220412725874422
Epoch 0
without ligands RMSE_G 1.279243143633458 Spearman 0.696969696969697 Pearson 0.7525238895489305 Kendall 0.5555555555555555
with ligands RMSE_G 1.2512055018246508 Spearman 0.6911764705882353 Pearson 0.6926411077166594 Kendall 0.5
 
    
Epoch 1  Loss 0.06755847136179606
Training Set mae 0.7932254791259765
Training Set rmse 1.006666279807448
Epoch 1
without ligands RMSE_G 1.2409557934433844 Spearman 0.696969696969697 Pearson 0.750803400896982 Kendall 0.5555555555555555
with ligands RMSE_G 1.21137055812058 Spearman 0.7 Pearson 0.709770583164746 Kendall 0.5166666666666667
 
    
Epoch 2  Loss 0.06579439640045166
Training Set mae 0.7287398020426432
Training Set rmse 0.9934364127966848
Epoch 2
without ligands RMSE_G 1.2089350056202268 Spearman 0.7575757575757576 Pearson 0.7476534632447156 Kendall 0.6444444444444444
with ligands RMSE_G 1.1746107134339434 Spearman 0.7411764705882353 Pearson 0.715627598346773 Kendall 0.5666666666666667
 
    
Epoch 3  Loss 0.06564728021621705
Training Set mae 0.7626753489176432
Training Set rmse 0.992325131940368
Epoch 3
without ligands RMSE_G 1.1793053290822046 Spearman 0.7090909090909091 Pearson 0.7525393851240327 Kendall 0.5111111111111111
with ligands RMSE_G 1.1467594284735891 Spearman 0.7470588235294118 Pearson 0.7227268346420131 Kendall 0.5333333333333333
 
    
Epoch 4  Loss 0.058711628119150795
Training Set mae 0.7714808146158855
Training Set rmse 0.9384425193812443
Epoch 4
without ligands RMSE_G 1.1572162179687553 Spearman 0.7090909090909091 Pearson 0.7565920379889208 Kendall 0.5111111111111111
with ligands RMSE_G 1.127780427110988 Spearman 0.7470588235294118 Pearson 0.7293416102180799 Kendall 0.5333333333333333
 
    
Epoch 5  Loss 0.056028191248575845
Training Set mae 0.7415448506673177
Training Set rmse 0.916745777762255
Epoch 5
without ligands RMSE_G 1.1421278201960727 Spearman 0.7090909090909091 Pearson 0.7555700140181735 Kendall 0.5111111111111111
with ligands RMSE_G 1.115211503987862 Spearman 0.7470588235294118 Pearson 0.7322846477032529 Kendall 0.5333333333333333
 
    
Epoch 6  Loss 0.04119400183359782
Training Set mae 0.6406578699747721
Training Set rmse 0.7860725180682183
Epoch 6
without ligands RMSE_G 1.127790524702195 Spearman 0.7818181818181819 Pearson 0.7596254140851045 Kendall 0.5555555555555555
with ligands RMSE_G 1.1029552544115744 Spearman 0.7705882352941177 Pearson 0.7375375470997317 Kendall 0.5499999999999999
 
    
Epoch 7  Loss 0.06548883517583211
Training Set mae 0.7836845397949219
Training Set rmse 0.9911268757971448
Epoch 7
without ligands RMSE_G 1.116361204563227 Spearman 0.8303030303030303 Pearson 0.767334359140432 Kendall 0.6444444444444444
with ligands RMSE_G 1.0947104495760855 Spearman 0.8117647058823529 Pearson 0.7443379049281144 Kendall 0.6
 
    
Epoch 8  Loss 0.046652825673421223
Training Set mae 0.6983347574869792
Training Set rmse 0.8365359246990978
Epoch 8
without ligands RMSE_G 1.10830891974362 Spearman 0.8303030303030303 Pearson 0.7732905678937922 Kendall 0.6444444444444444
with ligands RMSE_G 1.0906405512597654 Spearman 0.8117647058823529 Pearson 0.7499849204966237 Kendall 0.6
 
    
Epoch 9  Loss 0.04144018491109212
Training Set mae 0.6262633005777994
Training Set rmse 0.7884178827067597
Epoch 9
without ligands RMSE_G 1.101929285047251 Spearman 0.8303030303030303 Pearson 0.7795679464842967 Kendall 0.6444444444444444
with ligands RMSE_G 1.086851837152097 Spearman 0.8323529411764706 Pearson 0.7556332495239818 Kendall 0.6333333333333333
 
Stop Training
