# Supplementary material for: Computing the relative binding affinity of ligands based on a pairwise binding comparison network
Source: Nat Comput Sci. 2023 Oct 19;3(10):860–72. doi: 10.1038/s43588-023-00529-9 (PMC10766524; doi:10.1038/s43588-023-00529-9)
Supplement: Supplementary file 9 — Statistical source data. [file 43588_2023_529_MOESM9_ESM.zip › source_data_figure3/finetune_results/CDK2/ref6_results/9_record.txt]

without ligands RMSE_G 1.252053557446147 Spearman 0.6848484848484848 Pearson 0.7344974889834881 Kendall 0.5111111111111111
with ligands RMSE_G 1.17917160413902 Spearman 0.6411764705882353 Pearson 0.6604586804258976 Kendall 0.43333333333333335
 
    
Epoch 0  Loss 0.06915812492370606
Training Set mae 0.8549360911051432
Training Set rmse 1.0185145193721468
Epoch 0
without ligands RMSE_G 1.283083377348003 Spearman 0.6848484848484848 Pearson 0.7501117798652251 Kendall 0.5111111111111111
with ligands RMSE_G 1.2032807948791848 Spearman 0.6705882352941176 Pearson 0.6812201640736123 Kendall 0.48333333333333334
 
    
Epoch 1  Loss 0.05094790458679199
Training Set mae 0.7964429219563802
Training Set rmse 0.8741959283353841
Epoch 1
without ligands RMSE_G 1.3646167281945425 Spearman 0.6484848484848484 Pearson 0.7443668134805398 Kendall 0.4666666666666666
with ligands RMSE_G 1.2699984056960756 Spearman 0.6911764705882353 Pearson 0.6811963977747408 Kendall 0.5
 
    
Epoch 2  Loss 0.049348437786102296
Training Set mae 0.7084224700927735
Training Set rmse 0.8603641989707647
Epoch 2
without ligands RMSE_G 1.3485700276133512 Spearman 0.6484848484848484 Pearson 0.7490339964591137 Kendall 0.4666666666666666
with ligands RMSE_G 1.248158219853918 Spearman 0.6911764705882353 Pearson 0.6914754016131186 Kendall 0.5
 
    
Epoch 3  Loss 0.05535517533620198
Training Set mae 0.7145079930623373
Training Set rmse 0.9112231374373523
Epoch 3
without ligands RMSE_G 1.307015075831182 Spearman 0.6484848484848484 Pearson 0.7571286491221815 Kendall 0.4666666666666666
with ligands RMSE_G 1.2043669984176373 Spearman 0.7147058823529412 Pearson 0.7042028221537622 Kendall 0.5166666666666667
 
    
Epoch 4  Loss 0.05245865186055501
Training Set mae 0.7452440897623698
Training Set rmse 0.8870624161943788
Epoch 4
without ligands RMSE_G 1.290597748415842 Spearman 0.6727272727272727 Pearson 0.761611000797857 Kendall 0.5111111111111111
with ligands RMSE_G 1.1852444596554224 Spearman 0.7235294117647059 Pearson 0.7115613662846089 Kendall 0.5333333333333333
 
    
Epoch 5  Loss 0.0346218466758728
Training Set mae 0.5957166035970052
Training Set rmse 0.7206439289431301
Epoch 5
without ligands RMSE_G 1.2705722085727502 Spearman 0.7333333333333333 Pearson 0.7658278742741323 Kendall 0.5555555555555555
with ligands RMSE_G 1.165098315258943 Spearman 0.7411764705882353 Pearson 0.7182922296846725 Kendall 0.5499999999999999
 
    
Epoch 6  Loss 0.05186097224553426
Training Set mae 0.7697294235229493
Training Set rmse 0.8819946461671483
Epoch 6
without ligands RMSE_G 1.2468767900851199 Spearman 0.7333333333333333 Pearson 0.7706767179970532 Kendall 0.5555555555555555
with ligands RMSE_G 1.144457853092859 Spearman 0.7529411764705882 Pearson 0.7250633897428229 Kendall 0.5666666666666667
 
    
Epoch 7  Loss 0.044116425514221194
Training Set mae 0.6689932505289714
Training Set rmse 0.8134779302334441
Epoch 7
without ligands RMSE_G 1.2306949173888813 Spearman 0.7333333333333333 Pearson 0.7753589548628168 Kendall 0.5555555555555555
with ligands RMSE_G 1.1319349325715213 Spearman 0.7852941176470588 Pearson 0.7298892393898612 Kendall 0.6166666666666666
 
    
Epoch 8  Loss 0.0463618000348409
Training Set mae 0.6872570037841796
Training Set rmse 0.8339226228601601
Epoch 8
without ligands RMSE_G 1.223670938664548 Spearman 0.7333333333333333 Pearson 0.77903954356607 Kendall 0.5555555555555555
with ligands RMSE_G 1.1255909898301586 Spearman 0.8205882352941176 Pearson 0.7331547387303896 Kendall 0.6333333333333333
 
    
Epoch 9  Loss 0.037718236446380615
Training Set mae 0.6284680684407552
Training Set rmse 0.752179180036385
Epoch 9
without ligands RMSE_G 1.2233138518097593 Spearman 0.7333333333333333 Pearson 0.7823683615743633 Kendall 0.5555555555555555
with ligands RMSE_G 1.1242153199044722 Spearman 0.8205882352941176 Pearson 0.7360658786821738 Kendall 0.6333333333333333
 
Stop Training
