# Supplementary material for: Computing the relative binding affinity of ligands based on a pairwise binding comparison network
Source: Nat Comput Sci. 2023 Oct 19;3(10):860–72. doi: 10.1038/s43588-023-00529-9 (PMC10766524; doi:10.1038/s43588-023-00529-9)
Supplement: Supplementary file 9 — Statistical source data. [file 43588_2023_529_MOESM9_ESM.zip › source_data_figure3/finetune_results/CDK2/ref7_results/0_record.txt]

without ligands RMSE_G 1.3240321016221155 Spearman 0.5666666666666667 Pearson 0.8251619836667761 Kendall 0.4444444444444444
with ligands RMSE_G 1.2503844131300832 Spearman 0.6411764705882353 Pearson 0.657826440252429 Kendall 0.43333333333333335
 
    
Epoch 0  Loss 0.03348716383888608
Training Set mae 0.6701426733107794
Training Set rmse 0.8385883398417213
Epoch 0
without ligands RMSE_G 1.2195305599145958 Spearman 0.6 Pearson 0.8431887963075777 Kendall 0.5
with ligands RMSE_G 1.1875471682214214 Spearman 0.6911764705882353 Pearson 0.6889622454762648 Kendall 0.5
 
    
Epoch 1  Loss 0.023910139288221086
Training Set mae 0.5577698208036876
Training Set rmse 0.7085992757317722
Epoch 1
without ligands RMSE_G 1.147464169183592 Spearman 0.6 Pearson 0.8542734352941092 Kendall 0.5
with ligands RMSE_G 1.1591880283911355 Spearman 0.6882352941176471 Pearson 0.7093314957919498 Kendall 0.48333333333333334
 
    
Epoch 2  Loss 0.025995856239682154
Training Set mae 0.606207529703776
Training Set rmse 0.7388592353622302
Epoch 2
without ligands RMSE_G 1.099193377923456 Spearman 0.6 Pearson 0.8590285555286963 Kendall 0.5
with ligands RMSE_G 1.15962750343917 Spearman 0.7 Pearson 0.7196957110249474 Kendall 0.5166666666666667
 
    
Epoch 3  Loss 0.02541030872435797
Training Set mae 0.5865162440708706
Training Set rmse 0.7304905712578144
Epoch 3
without ligands RMSE_G 1.0873115978084578 Spearman 0.6 Pearson 0.8564875441677223 Kendall 0.5
with ligands RMSE_G 1.1954194814987156 Spearman 0.7352941176470589 Pearson 0.7216886461686869 Kendall 0.5499999999999999
 
    
Epoch 4  Loss 0.025690745739709763
Training Set mae 0.5655701955159506
Training Set rmse 0.7345104768930734
Epoch 4
without ligands RMSE_G 1.0992221896730956 Spearman 0.6 Pearson 0.8479112013912696 Kendall 0.5
with ligands RMSE_G 1.233430391664256 Spearman 0.7294117647058823 Pearson 0.7171738681663582 Kendall 0.5333333333333333
 
    
Epoch 5  Loss 0.012386774732953026
Training Set mae 0.4105191457839239
Training Set rmse 0.5100218169659737
Epoch 5
without ligands RMSE_G 1.097772274464502 Spearman 0.6 Pearson 0.8467497905183339 Kendall 0.5
with ligands RMSE_G 1.2479563665444682 Spearman 0.75 Pearson 0.7162383547725112 Kendall 0.5499999999999999
 
    
Epoch 6  Loss 0.02512163207644508
Training Set mae 0.5900519234793526
Training Set rmse 0.7263293226619811
Epoch 6
without ligands RMSE_G 1.094906026159604 Spearman 0.6 Pearson 0.8484184598512314 Kendall 0.5
with ligands RMSE_G 1.2474900224867835 Spearman 0.75 Pearson 0.7177830053728715 Kendall 0.5499999999999999
 
    
Epoch 7  Loss 0.026128462382725308
Training Set mae 0.6297765913463774
Training Set rmse 0.7407413169818231
Epoch 7
without ligands RMSE_G 1.0898981962547414 Spearman 0.6 Pearson 0.8479978256369535 Kendall 0.5
with ligands RMSE_G 1.2374911562389959 Spearman 0.75 Pearson 0.720232604927358 Kendall 0.5499999999999999
 
    
Epoch 8  Loss 0.030037695453280493
Training Set mae 0.6522699991861979
Training Set rmse 0.7942239096819439
Epoch 8
without ligands RMSE_G 1.0744508301714237 Spearman 0.7 Pearson 0.8474532831542207 Kendall 0.5555555555555556
with ligands RMSE_G 1.197064836149285 Spearman 0.7735294117647059 Pearson 0.7238868958400515 Kendall 0.5666666666666667
 
    
Epoch 9  Loss 0.019434944504783266
Training Set mae 0.5287691752115885
Training Set rmse 0.6388535236392934
Epoch 9
without ligands RMSE_G 1.0545980739093523 Spearman 0.7833333333333333 Pearson 0.8495674223872951 Kendall 0.6666666666666666
with ligands RMSE_G 1.1444962953721587 Spearman 0.788235294117647 Pearson 0.7296603655996682 Kendall 0.6
 
Stop Training
