# Supplementary material for: Computing the relative binding affinity of ligands based on a pairwise binding comparison network
Source: Nat Comput Sci. 2023 Oct 19;3(10):860–72. doi: 10.1038/s43588-023-00529-9 (PMC10766524; doi:10.1038/s43588-023-00529-9)
Supplement: Supplementary file 9 — Statistical source data. [file 43588_2023_529_MOESM9_ESM.zip › source_data_figure3/finetune_results/CDK2/ref7_results/1_record.txt]

without ligands RMSE_G 1.32054658519298 Spearman 0.6833333333333333 Pearson 0.6385301220132009 Kendall 0.4444444444444444
with ligands RMSE_G 1.139558666726182 Spearman 0.6558823529411765 Pearson 0.6451602268023673 Kendall 0.43333333333333335
 
    
Epoch 0  Loss 0.022118781294141496
Training Set mae 0.5696857543218703
Training Set rmse 0.681538250803839
Epoch 0
without ligands RMSE_G 1.2135044434275413 Spearman 0.6833333333333333 Pearson 0.6670046484701413 Kendall 0.4444444444444444
with ligands RMSE_G 1.078494753950849 Spearman 0.6705882352941176 Pearson 0.6774049106940957 Kendall 0.4666666666666666
 
    
Epoch 1  Loss 0.020044069914590745
Training Set mae 0.4757542383103144
Training Set rmse 0.6487876835084789
Epoch 1
without ligands RMSE_G 1.1578135412007844 Spearman 0.7333333333333333 Pearson 0.6891963763757653 Kendall 0.5
with ligands RMSE_G 1.0633107255512357 Spearman 0.7088235294117647 Pearson 0.7000950038161088 Kendall 0.5
 
    
Epoch 2  Loss 0.015517744280043103
Training Set mae 0.47548861730666386
Training Set rmse 0.570852542801931
Epoch 2
without ligands RMSE_G 1.151639049297386 Spearman 0.7333333333333333 Pearson 0.6987833868845795 Kendall 0.5
with ligands RMSE_G 1.0941101017511103 Spearman 0.7205882352941176 Pearson 0.7085699358066021 Kendall 0.5166666666666667
 
    
Epoch 3  Loss 0.02175090852237883
Training Set mae 0.5081257593064081
Training Set rmse 0.6758469356216048
Epoch 3
without ligands RMSE_G 1.1339700038396536 Spearman 0.7333333333333333 Pearson 0.7056950189127101 Kendall 0.5
with ligands RMSE_G 1.0747848670966915 Spearman 0.7411764705882353 Pearson 0.7162075408014259 Kendall 0.5499999999999999
 
    
Epoch 4  Loss 0.02273229757944743
Training Set mae 0.5259835379464286
Training Set rmse 0.6909256507360462
Epoch 4
without ligands RMSE_G 1.1110192839850073 Spearman 0.7 Pearson 0.710695139823791 Kendall 0.4444444444444444
with ligands RMSE_G 1.038874241550101 Spearman 0.7529411764705882 Pearson 0.7226398362930281 Kendall 0.5499999999999999
 
    
Epoch 5  Loss 0.024292548497517902
Training Set mae 0.5622913723900205
Training Set rmse 0.7142433108504485
Epoch 5
without ligands RMSE_G 1.0927251770526072 Spearman 0.7 Pearson 0.7148470374514808 Kendall 0.4444444444444444
with ligands RMSE_G 1.0000609045429536 Spearman 0.7529411764705882 Pearson 0.7288297937025864 Kendall 0.5499999999999999
 
    
Epoch 6  Loss 0.009338271759805224
Training Set mae 0.3660024007161458
Training Set rmse 0.44283598440579225
Epoch 6
without ligands RMSE_G 1.0824589309711925 Spearman 0.7 Pearson 0.7180621214148534 Kendall 0.4444444444444444
with ligands RMSE_G 0.9658558022346574 Spearman 0.7911764705882353 Pearson 0.7349625421133251 Kendall 0.5833333333333334
 
    
Epoch 7  Loss 0.023031307118279592
Training Set mae 0.5246302286783854
Training Set rmse 0.6954548354828647
Epoch 7
without ligands RMSE_G 1.091526342178248 Spearman 0.7 Pearson 0.7200492997905128 Kendall 0.4444444444444444
with ligands RMSE_G 0.9490907507595501 Spearman 0.7911764705882353 Pearson 0.7397433212164068 Kendall 0.5833333333333334
 
    
Epoch 8  Loss 0.0157725229149773
Training Set mae 0.47039867582775297
Training Set rmse 0.5755197351992224
Epoch 8
without ligands RMSE_G 1.1005633039834855 Spearman 0.7666666666666667 Pearson 0.7195123266118473 Kendall 0.5
with ligands RMSE_G 0.9431273774152752 Spearman 0.8176470588235294 Pearson 0.7430666098794666 Kendall 0.6
 
    
Epoch 9  Loss 0.02203039186341422
Training Set mae 0.5103559948149181
Training Set rmse 0.6801751386206284
Epoch 9
without ligands RMSE_G 1.1081807871085503 Spearman 0.7666666666666667 Pearson 0.7206673833588059 Kendall 0.5
with ligands RMSE_G 0.945977890296733 Spearman 0.8176470588235294 Pearson 0.745133704375516 Kendall 0.6
 
Stop Training
