# Supplementary material for: Computing the relative binding affinity of ligands based on a pairwise binding comparison network
Source: Nat Comput Sci. 2023 Oct 19;3(10):860–72. doi: 10.1038/s43588-023-00529-9 (PMC10766524; doi:10.1038/s43588-023-00529-9)
Supplement: Supplementary file 9 — Statistical source data. [file 43588_2023_529_MOESM9_ESM.zip › source_data_figure3/finetune_results/CDK2/ref7_results/2_record.txt]

without ligands RMSE_G 1.3815967985602597 Spearman 0.6833333333333333 Pearson 0.6716090433186841 Kendall 0.5555555555555556
with ligands RMSE_G 1.3236227690740738 Spearman 0.6411764705882353 Pearson 0.6527002670192483 Kendall 0.43333333333333335
 
    
Epoch 0  Loss 0.05158929030100504
Training Set mae 0.8084454309372675
Training Set rmse 1.0408530700108467
Epoch 0
without ligands RMSE_G 1.2824953927591627 Spearman 0.7666666666666667 Pearson 0.729222509689372 Kendall 0.611111111111111
with ligands RMSE_G 1.2441307499669865 Spearman 0.7 Pearson 0.6893594160177474 Kendall 0.5166666666666667
 
    
Epoch 1  Loss 0.05563068957555862
Training Set mae 0.8311237153552827
Training Set rmse 1.0808535969855628
Epoch 1
without ligands RMSE_G 1.2546170522597906 Spearman 0.7666666666666667 Pearson 0.7509599523335166 Kendall 0.611111111111111
with ligands RMSE_G 1.209978682911255 Spearman 0.7235294117647059 Pearson 0.7138251914683057 Kendall 0.5333333333333333
 
    
Epoch 2  Loss 0.04639663298924764
Training Set mae 0.8208707173665365
Training Set rmse 0.9870811857336521
Epoch 2
without ligands RMSE_G 1.228737584718627 Spearman 0.7666666666666667 Pearson 0.7585729142376658 Kendall 0.611111111111111
with ligands RMSE_G 1.182393019485531 Spearman 0.7411764705882353 Pearson 0.7279149447918803 Kendall 0.5499999999999999
 
    
Epoch 3  Loss 0.03102145308539981
Training Set mae 0.6804528463454473
Training Set rmse 0.8071248481307144
Epoch 3
without ligands RMSE_G 1.1830591113541147 Spearman 0.75 Pearson 0.7546191494005396 Kendall 0.5555555555555556
with ligands RMSE_G 1.1445082332774839 Spearman 0.7411764705882353 Pearson 0.7333201600947299 Kendall 0.5333333333333333
 
    
Epoch 4  Loss 0.040086944897969566
Training Set mae 0.777275630405971
Training Set rmse 0.9175106803378332
Epoch 4
without ligands RMSE_G 1.178942300884884 Spearman 0.75 Pearson 0.7500298481483858 Kendall 0.5555555555555556
with ligands RMSE_G 1.1364128489387688 Spearman 0.7411764705882353 Pearson 0.7359121361125612 Kendall 0.5333333333333333
 
    
Epoch 5  Loss 0.042426012811206636
Training Set mae 0.7623476300920758
Training Set rmse 0.9438994925337342
Epoch 5
without ligands RMSE_G 1.197348542251133 Spearman 0.7666666666666667 Pearson 0.7513613501331938 Kendall 0.611111111111111
with ligands RMSE_G 1.1464175232635978 Spearman 0.7705882352941177 Pearson 0.7391908650361323 Kendall 0.5666666666666667
 
    
Epoch 6  Loss 0.06469600541251046
Training Set mae 0.9878685360863095
Training Set rmse 1.1655968672300006
Epoch 6
without ligands RMSE_G 1.2326925829773545 Spearman 0.75 Pearson 0.7663301595688127 Kendall 0.5555555555555556
with ligands RMSE_G 1.1711478700231528 Spearman 0.7764705882352941 Pearson 0.7463968153627053 Kendall 0.5833333333333334
 
    
Epoch 7  Loss 0.0422868359656561
Training Set mae 0.8161633809407552
Training Set rmse 0.9423500188980178
Epoch 7
without ligands RMSE_G 1.2792311226210773 Spearman 0.8166666666666667 Pearson 0.7807780071922172 Kendall 0.611111111111111
with ligands RMSE_G 1.205767153012288 Spearman 0.7941176470588235 Pearson 0.7519582853236806 Kendall 0.6
 
    
Epoch 8  Loss 0.04471179984864734
Training Set mae 0.8200220380510602
Training Set rmse 0.9689931725447967
Epoch 8
without ligands RMSE_G 1.3166675200902442 Spearman 0.85 Pearson 0.7918749483874263 Kendall 0.6666666666666666
with ligands RMSE_G 1.2333086611744872 Spearman 0.8176470588235294 Pearson 0.7553425953879976 Kendall 0.65
 
    
Epoch 9  Loss 0.028042185874212356
Training Set mae 0.6352722985403878
Training Set rmse 0.7673890132663007
Epoch 9
without ligands RMSE_G 1.320719600499598 Spearman 0.8166666666666667 Pearson 0.7962886370682964 Kendall 0.611111111111111
with ligands RMSE_G 1.2345139915073193 Spearman 0.8088235294117647 Pearson 0.757348162874565 Kendall 0.6333333333333333
 
Stop Training
