# Supplementary material for: Computing the relative binding affinity of ligands based on a pairwise binding comparison network
Source: Nat Comput Sci. 2023 Oct 19;3(10):860–72. doi: 10.1038/s43588-023-00529-9 (PMC10766524; doi:10.1038/s43588-023-00529-9)
Supplement: Supplementary file 9 — Statistical source data. [file 43588_2023_529_MOESM9_ESM.zip › source_data_figure3/finetune_results/CDK2/ref7_results/3_record.txt]

without ligands RMSE_G 1.4272351140565744 Spearman 0.8 Pearson 0.7868969231659853 Kendall 0.6666666666666666
with ligands RMSE_G 1.368851021661749 Spearman 0.6558823529411765 Pearson 0.6544421762279949 Kendall 0.43333333333333335
 
    
Epoch 0  Loss 0.07550232183365595
Training Set mae 1.0590511503673734
Training Set rmse 1.259185754439514
Epoch 0
without ligands RMSE_G 1.5511423134831706 Spearman 0.8166666666666667 Pearson 0.8082611702003882 Kendall 0.7222222222222222
with ligands RMSE_G 1.4413393232799228 Spearman 0.6823529411764706 Pearson 0.6929424066595137 Kendall 0.5
 
    
Epoch 1  Loss 0.0570810181753976
Training Set mae 0.9154886518205915
Training Set rmse 1.0948522294765997
Epoch 1
without ligands RMSE_G 1.68497015762338 Spearman 0.8166666666666667 Pearson 0.8139220958146908 Kendall 0.7222222222222222
with ligands RMSE_G 1.5447412106456122 Spearman 0.7058823529411765 Pearson 0.7109683357376352 Kendall 0.5166666666666667
 
    
Epoch 2  Loss 0.05787096704755511
Training Set mae 0.809814453125
Training Set rmse 1.1024020370229406
Epoch 2
without ligands RMSE_G 1.7507176117461205 Spearman 0.8166666666666667 Pearson 0.8121542944995783 Kendall 0.7222222222222222
with ligands RMSE_G 1.6030308390166543 Spearman 0.7441176470588236 Pearson 0.7220831325660738 Kendall 0.5499999999999999
 
    
Epoch 3  Loss 0.052553897812252955
Training Set mae 0.8805759066627139
Training Set rmse 1.0505388533702484
Epoch 3
without ligands RMSE_G 1.7879693431606458 Spearman 0.8 Pearson 0.8088606633102594 Kendall 0.6666666666666666
with ligands RMSE_G 1.6359454278651915 Spearman 0.7411764705882353 Pearson 0.7289707526907859 Kendall 0.5333333333333333
 
    
Epoch 4  Loss 0.04857784225827172
Training Set mae 0.7651276361374628
Training Set rmse 1.0100171774662903
Epoch 4
without ligands RMSE_G 1.825308456851721 Spearman 0.8 Pearson 0.8038034130210834 Kendall 0.6666666666666666
with ligands RMSE_G 1.6676569103700685 Spearman 0.7411764705882353 Pearson 0.7338668992723819 Kendall 0.5333333333333333
 
    
Epoch 5  Loss 0.04392261164528983
Training Set mae 0.788243157523019
Training Set rmse 0.9604034653039952
Epoch 5
without ligands RMSE_G 1.84710598784494 Spearman 0.8 Pearson 0.7985089802091956 Kendall 0.6666666666666666
with ligands RMSE_G 1.6865241139732665 Spearman 0.7411764705882353 Pearson 0.7378928002605487 Kendall 0.5333333333333333
 
    
Epoch 6  Loss 0.033301620256333125
Training Set mae 0.6482460839407784
Training Set rmse 0.8362619256866219
Epoch 6
without ligands RMSE_G 1.8480436826800681 Spearman 0.8 Pearson 0.7921122984572381 Kendall 0.6666666666666666
with ligands RMSE_G 1.6880148909898882 Spearman 0.7676470588235295 Pearson 0.7401215106053995 Kendall 0.5833333333333334
 
    
Epoch 7  Loss 0.03493799198241461
Training Set mae 0.6843916575113932
Training Set rmse 0.8565616150687738
Epoch 7
without ligands RMSE_G 1.8269824358338431 Spearman 0.8 Pearson 0.7841631408465228 Kendall 0.6666666666666666
with ligands RMSE_G 1.6692381724951413 Spearman 0.7941176470588235 Pearson 0.7396167151184581 Kendall 0.6
 
    
Epoch 8  Loss 0.04155999138241723
Training Set mae 0.7463121868315197
Training Set rmse 0.9342161278942358
Epoch 8
without ligands RMSE_G 1.7955664865142236 Spearman 0.8 Pearson 0.7777976367838618 Kendall 0.6666666666666666
with ligands RMSE_G 1.6383689475114127 Spearman 0.8205882352941176 Pearson 0.739665789455751 Kendall 0.6333333333333333
 
    
Epoch 9  Loss 0.03451517082396008
Training Set mae 0.6979204359508696
Training Set rmse 0.8513627857616249
Epoch 9
without ligands RMSE_G 1.7655793434123817 Spearman 0.7666666666666667 Pearson 0.773786001600367 Kendall 0.611111111111111
with ligands RMSE_G 1.6086190841466121 Spearman 0.8117647058823529 Pearson 0.7411980019153313 Kendall 0.6166666666666666
 
Stop Training
