# Supplementary material for: Computing the relative binding affinity of ligands based on a pairwise binding comparison network
Source: Nat Comput Sci. 2023 Oct 19;3(10):860–72. doi: 10.1038/s43588-023-00529-9 (PMC10766524; doi:10.1038/s43588-023-00529-9)
Supplement: Supplementary file 9 — Statistical source data. [file 43588_2023_529_MOESM9_ESM.zip › source_data_figure3/finetune_results/CDK2/ref7_results/4_record.txt]

without ligands RMSE_G 1.4213282992394138 Spearman 0.5333333333333333 Pearson 0.6388219663388391 Kendall 0.3888888888888889
with ligands RMSE_G 1.367557711323046 Spearman 0.6588235294117647 Pearson 0.660542962222479 Kendall 0.45
 
    
Epoch 0  Loss 0.06738448710668654
Training Set mae 1.0183977399553572
Training Set rmse 1.1895689186468008
Epoch 0
without ligands RMSE_G 1.5219097749353956 Spearman 0.5666666666666667 Pearson 0.6375593368482988 Kendall 0.4444444444444444
with ligands RMSE_G 1.410172813840483 Spearman 0.6764705882352942 Pearson 0.6829681025816282 Kendall 0.4666666666666666
 
    
Epoch 1  Loss 0.05452901976449149
Training Set mae 0.8453267415364584
Training Set rmse 1.0700978689419571
Epoch 1
without ligands RMSE_G 1.6206270548147577 Spearman 0.6 Pearson 0.6275570274091524 Kendall 0.4444444444444444
with ligands RMSE_G 1.4719387414454508 Spearman 0.7 Pearson 0.6845093629279247 Kendall 0.48333333333333334
 
    
Epoch 2  Loss 0.04337319873628162
Training Set mae 0.7889226277669271
Training Set rmse 0.954377898665887
Epoch 2
without ligands RMSE_G 1.6983853665131916 Spearman 0.5666666666666667 Pearson 0.6187388398790109 Kendall 0.3888888888888889
with ligands RMSE_G 1.5280946550897765 Spearman 0.7058823529411765 Pearson 0.6889407600601917 Kendall 0.5
 
    
Epoch 3  Loss 0.04341627586455572
Training Set mae 0.8194589160737538
Training Set rmse 0.9548517171114159
Epoch 3
without ligands RMSE_G 1.7283474698878516 Spearman 0.5666666666666667 Pearson 0.6133426570442572 Kendall 0.3888888888888889
with ligands RMSE_G 1.54819789650019 Spearman 0.7058823529411765 Pearson 0.698529037119218 Kendall 0.5
 
    
Epoch 4  Loss 0.04001773255211966
Training Set mae 0.7331457138061523
Training Set rmse 0.9167182544542599
Epoch 4
without ligands RMSE_G 1.749913486453884 Spearman 0.6666666666666666 Pearson 0.6099071302452179 Kendall 0.4444444444444444
with ligands RMSE_G 1.5633146024626072 Spearman 0.7470588235294118 Pearson 0.7092834638709791 Kendall 0.5333333333333333
 
    
Epoch 5  Loss 0.03977776992888678
Training Set mae 0.7000676563807896
Training Set rmse 0.9139656136648547
Epoch 5
without ligands RMSE_G 1.7415021272649676 Spearman 0.6666666666666666 Pearson 0.6071087164958586 Kendall 0.4444444444444444
with ligands RMSE_G 1.552809460474468 Spearman 0.7470588235294118 Pearson 0.7180491587251158 Kendall 0.5333333333333333
 
    
Epoch 6  Loss 0.03639889047259376
Training Set mae 0.6975884210495722
Training Set rmse 0.8742863865650012
Epoch 6
without ligands RMSE_G 1.7012339907545622 Spearman 0.6666666666666666 Pearson 0.6060489772916522 Kendall 0.4444444444444444
with ligands RMSE_G 1.5154788919684257 Spearman 0.7705882352941177 Pearson 0.7265187267484214 Kendall 0.5499999999999999
 
    
Epoch 7  Loss 0.030920258590153286
Training Set mae 0.6297484352475121
Training Set rmse 0.8058073071160604
Epoch 7
without ligands RMSE_G 1.663270785383299 Spearman 0.6666666666666666 Pearson 0.6037865698544517 Kendall 0.4444444444444444
with ligands RMSE_G 1.480171784560703 Spearman 0.7705882352941177 Pearson 0.731760177457058 Kendall 0.5499999999999999
 
    
Epoch 8  Loss 0.03057230370385306
Training Set mae 0.6680861427670434
Training Set rmse 0.801260484230523
Epoch 8
without ligands RMSE_G 1.6233616756787246 Spearman 0.6666666666666666 Pearson 0.6016457971834682 Kendall 0.4444444444444444
with ligands RMSE_G 1.4436170091703595 Spearman 0.8205882352941176 Pearson 0.7360899666888439 Kendall 0.6166666666666666
 
    
Epoch 9  Loss 0.03308165641058059
Training Set mae 0.6635022390456426
Training Set rmse 0.8334955148463168
Epoch 9
without ligands RMSE_G 1.5727602421265563 Spearman 0.6666666666666666 Pearson 0.5982338878548881 Kendall 0.4444444444444444
with ligands RMSE_G 1.397716629042243 Spearman 0.8352941176470589 Pearson 0.7391233132060722 Kendall 0.6333333333333333
 
Stop Training
