# Supplementary material for: Computing the relative binding affinity of ligands based on a pairwise binding comparison network
Source: Nat Comput Sci. 2023 Oct 19;3(10):860–72. doi: 10.1038/s43588-023-00529-9 (PMC10766524; doi:10.1038/s43588-023-00529-9)
Supplement: Supplementary file 9 — Statistical source data. [file 43588_2023_529_MOESM9_ESM.zip › source_data_figure3/finetune_results/CDK2/ref7_results/5_record.txt]

without ligands RMSE_G 1.4019983480725773 Spearman 0.8666666666666667 Pearson 0.8809683768764847 Kendall 0.7777777777777778
with ligands RMSE_G 1.3166515043296614 Spearman 0.6411764705882353 Pearson 0.6571884065098481 Kendall 0.43333333333333335
 
    
Epoch 0  Loss 0.06020838873726981
Training Set mae 0.8893358139764695
Training Set rmse 1.1244448144645138
Epoch 0
without ligands RMSE_G 1.5217658852995932 Spearman 0.8666666666666667 Pearson 0.869598236726517 Kendall 0.7777777777777778
with ligands RMSE_G 1.3736212980546945 Spearman 0.6705882352941176 Pearson 0.682982637739436 Kendall 0.4666666666666666
 
    
Epoch 1  Loss 0.04423874332791283
Training Set mae 0.8096816653297061
Training Set rmse 0.963853500356636
Epoch 1
without ligands RMSE_G 1.609080281280251 Spearman 0.8666666666666667 Pearson 0.8670971129288035 Kendall 0.7777777777777778
with ligands RMSE_G 1.4286792703842053 Spearman 0.6764705882352942 Pearson 0.7030425949497031 Kendall 0.48333333333333334
 
    
Epoch 2  Loss 0.03855661267325992
Training Set mae 0.8154920850481305
Training Set rmse 0.8998271170583884
Epoch 2
without ligands RMSE_G 1.6651587657334594 Spearman 0.8666666666666667 Pearson 0.8743403662232095 Kendall 0.7777777777777778
with ligands RMSE_G 1.4699484129564226 Spearman 0.7 Pearson 0.7177203579401504 Kendall 0.5166666666666667
 
    
Epoch 3  Loss 0.02056557365826198
Training Set mae 0.4990545908610026
Training Set rmse 0.6571735276198695
Epoch 3
without ligands RMSE_G 1.7194572733077822 Spearman 0.9166666666666666 Pearson 0.8785291409327818 Kendall 0.8333333333333334
with ligands RMSE_G 1.5140735787599355 Spearman 0.7529411764705882 Pearson 0.7273714423847221 Kendall 0.5833333333333334
 
    
Epoch 4  Loss 0.033712259360722134
Training Set mae 0.6030432837350028
Training Set rmse 0.8414020735733192
Epoch 4
without ligands RMSE_G 1.6985816212208866 Spearman 0.9 Pearson 0.8831504081361093 Kendall 0.7777777777777778
with ligands RMSE_G 1.4967401174598893 Spearman 0.75 Pearson 0.7364196265096822 Kendall 0.5666666666666667
 
    
Epoch 5  Loss 0.029102285703023274
Training Set mae 0.6265190669468471
Training Set rmse 0.7817595645678965
Epoch 5
without ligands RMSE_G 1.6828088215938741 Spearman 0.9 Pearson 0.8827076760522231 Kendall 0.7777777777777778
with ligands RMSE_G 1.4825701137195502 Spearman 0.75 Pearson 0.7421519300417285 Kendall 0.5666666666666667
 
    
Epoch 6  Loss 0.030865848064422607
Training Set mae 0.6123513721284413
Training Set rmse 0.8050980210784627
Epoch 6
without ligands RMSE_G 1.641788791485499 Spearman 0.9 Pearson 0.8773568919323805 Kendall 0.7777777777777778
with ligands RMSE_G 1.4456208264129673 Spearman 0.7764705882352941 Pearson 0.746549219285954 Kendall 0.5833333333333334
 
    
Epoch 7  Loss 0.03037692251659575
Training Set mae 0.6170065743582589
Training Set rmse 0.7986960524516047
Epoch 7
without ligands RMSE_G 1.58493109899781 Spearman 0.9 Pearson 0.8708879932416053 Kendall 0.7777777777777778
with ligands RMSE_G 1.3959467481014451 Spearman 0.7764705882352941 Pearson 0.7504196152540411 Kendall 0.5833333333333334
 
    
Epoch 8  Loss 0.023890026978084018
Training Set mae 0.5839245659964425
Training Set rmse 0.7083011694692798
Epoch 8
without ligands RMSE_G 1.534871520277763 Spearman 0.9 Pearson 0.8631446212000805 Kendall 0.7777777777777778
with ligands RMSE_G 1.3518291800080748 Spearman 0.7941176470588235 Pearson 0.7531613879958491 Kendall 0.6
 
    
Epoch 9  Loss 0.026288171609242756
Training Set mae 0.6187809535435268
Training Set rmse 0.7430017426645215
Epoch 9
without ligands RMSE_G 1.4831859749880663 Spearman 0.9 Pearson 0.8566437800401597 Kendall 0.7777777777777778
with ligands RMSE_G 1.3069506947375167 Spearman 0.8117647058823529 Pearson 0.7555375961126136 Kendall 0.6166666666666666
 
Stop Training
