# Supplementary material for: Computing the relative binding affinity of ligands based on a pairwise binding comparison network
Source: Nat Comput Sci. 2023 Oct 19;3(10):860–72. doi: 10.1038/s43588-023-00529-9 (PMC10766524; doi:10.1038/s43588-023-00529-9)
Supplement: Supplementary file 9 — Statistical source data. [file 43588_2023_529_MOESM9_ESM.zip › source_data_figure3/finetune_results/CDK2/ref7_results/6_record.txt]

without ligands RMSE_G 1.360038251520402 Spearman 0.6666666666666666 Pearson 0.7815451542778835 Kendall 0.4444444444444444
with ligands RMSE_G 1.4209427486800925 Spearman 0.6588235294117647 Pearson 0.6592464613074771 Kendall 0.45
 
    
Epoch 0  Loss 0.07006360803331647
Training Set mae 0.9762467883882069
Training Set rmse 1.2129862855627083
Epoch 0
without ligands RMSE_G 1.366761024803504 Spearman 0.6666666666666666 Pearson 0.7853050116830892 Kendall 0.4444444444444444
with ligands RMSE_G 1.3940314469944264 Spearman 0.6676470588235294 Pearson 0.6851325837599042 Kendall 0.45
 
    
Epoch 1  Loss 0.08478353137061709
Training Set mae 1.0414690290178572
Training Set rmse 1.3343366072657568
Epoch 1
without ligands RMSE_G 1.396637900561299 Spearman 0.6666666666666666 Pearson 0.7890082122593941 Kendall 0.4444444444444444
with ligands RMSE_G 1.391796057040742 Spearman 0.6941176470588235 Pearson 0.7001213205251657 Kendall 0.4666666666666666
 
    
Epoch 2  Loss 0.060387435413542245
Training Set mae 0.9149781181698754
Training Set rmse 1.1261155183702451
Epoch 2
without ligands RMSE_G 1.4475868796427773 Spearman 0.6666666666666666 Pearson 0.7891350268615507 Kendall 0.4444444444444444
with ligands RMSE_G 1.4111109423568888 Spearman 0.7058823529411765 Pearson 0.7037190295846216 Kendall 0.5
 
    
Epoch 3  Loss 0.04523158924920218
Training Set mae 0.7946232386997768
Training Set rmse 0.9746093284038303
Epoch 3
without ligands RMSE_G 1.4913913276514523 Spearman 0.6666666666666666 Pearson 0.7931527409001964 Kendall 0.4444444444444444
with ligands RMSE_G 1.4274546126830283 Spearman 0.7058823529411765 Pearson 0.7108889786412342 Kendall 0.5
 
    
Epoch 4  Loss 0.07931033202580043
Training Set mae 0.966796148390997
Training Set rmse 1.2905491038979136
Epoch 4
without ligands RMSE_G 1.4480633837341341 Spearman 0.6666666666666666 Pearson 0.8030111003728412 Kendall 0.4444444444444444
with ligands RMSE_G 1.3795732721677862 Spearman 0.7323529411764705 Pearson 0.7251771411923443 Kendall 0.5333333333333333
 
    
Epoch 5  Loss 0.0605621337890625
Training Set mae 0.9019016992478144
Training Set rmse 1.1277432374305387
Epoch 5
without ligands RMSE_G 1.3769330470147905 Spearman 0.7333333333333333 Pearson 0.8093406958411369 Kendall 0.5
with ligands RMSE_G 1.3170099680919056 Spearman 0.7705882352941177 Pearson 0.7353512785678145 Kendall 0.5499999999999999
 
    
Epoch 6  Loss 0.060389013517470586
Training Set mae 0.9268018631708055
Training Set rmse 1.1261301973679247
Epoch 6
without ligands RMSE_G 1.3099431109588646 Spearman 0.7333333333333333 Pearson 0.8122257335454383 Kendall 0.5
with ligands RMSE_G 1.2637969461119245 Spearman 0.7705882352941177 Pearson 0.7413010148261336 Kendall 0.5499999999999999
 
    
Epoch 7  Loss 0.05916197527022589
Training Set mae 0.8985279628208706
Training Set rmse 1.1146306501937655
Epoch 7
without ligands RMSE_G 1.2432395782927383 Spearman 0.7333333333333333 Pearson 0.8152145583288531 Kendall 0.5
with ligands RMSE_G 1.2153366374501768 Spearman 0.788235294117647 Pearson 0.7468293849941269 Kendall 0.5666666666666667
 
    
Epoch 8  Loss 0.04718828485125587
Training Set mae 0.744437263125465
Training Set rmse 0.9954667198813442
Epoch 8
without ligands RMSE_G 1.1857217192355858 Spearman 0.7333333333333333 Pearson 0.8176163975001878 Kendall 0.5
with ligands RMSE_G 1.1774369674080265 Spearman 0.8147058823529412 Pearson 0.7507343732807964 Kendall 0.5833333333333334
 
    
Epoch 9  Loss 0.049162370818001885
Training Set mae 0.832528795514788
Training Set rmse 1.016075665880684
Epoch 9
without ligands RMSE_G 1.157445316436543 Spearman 0.7333333333333333 Pearson 0.819212388165966 Kendall 0.5
with ligands RMSE_G 1.1586797823429984 Spearman 0.8147058823529412 Pearson 0.7535207782709897 Kendall 0.5833333333333334
 
Stop Training
