# Supplementary material for: Computing the relative binding affinity of ligands based on a pairwise binding comparison network
Source: Nat Comput Sci. 2023 Oct 19;3(10):860–72. doi: 10.1038/s43588-023-00529-9 (PMC10766524; doi:10.1038/s43588-023-00529-9)
Supplement: Supplementary file 9 — Statistical source data. [file 43588_2023_529_MOESM9_ESM.zip › source_data_figure3/finetune_results/CDK2/ref7_results/7_record.txt]

without ligands RMSE_G 1.2688898392033365 Spearman 0.6666666666666666 Pearson 0.7232386492370807 Kendall 0.4444444444444444
with ligands RMSE_G 1.1449176938935675 Spearman 0.6411764705882353 Pearson 0.6611678954468727 Kendall 0.43333333333333335
 
    
Epoch 0  Loss 0.027183751265207928
Training Set mae 0.6682660239083427
Training Set rmse 0.7555519662677412
Epoch 0
without ligands RMSE_G 1.229507341105861 Spearman 0.75 Pearson 0.7566223854078783 Kendall 0.5555555555555556
with ligands RMSE_G 1.1140041720192955 Spearman 0.6882352941176471 Pearson 0.6914955406057064 Kendall 0.48333333333333334
 
    
Epoch 1  Loss 0.03735310123080299
Training Set mae 0.7233728681291852
Training Set rmse 0.8856721226373585
Epoch 1
without ligands RMSE_G 1.2151925749988224 Spearman 0.75 Pearson 0.7605904192199459 Kendall 0.5555555555555556
with ligands RMSE_G 1.0934572489513386 Spearman 0.6882352941176471 Pearson 0.7015593818505892 Kendall 0.48333333333333334
 
    
Epoch 2  Loss 0.02812495401927403
Training Set mae 0.660283951532273
Training Set rmse 0.7685206810770099
Epoch 2
without ligands RMSE_G 1.2089396860620412 Spearman 0.75 Pearson 0.7630885995741181 Kendall 0.5555555555555556
with ligands RMSE_G 1.0839011050353387 Spearman 0.711764705882353 Pearson 0.7100230687583916 Kendall 0.5
 
    
Epoch 3  Loss 0.0267891458102635
Training Set mae 0.6097186406453451
Training Set rmse 0.7500480152079732
Epoch 3
without ligands RMSE_G 1.2143177729057912 Spearman 0.7833333333333333 Pearson 0.7649902702621643 Kendall 0.611111111111111
with ligands RMSE_G 1.0883870729100673 Spearman 0.7382352941176471 Pearson 0.715420656685309 Kendall 0.5333333333333333
 
    
Epoch 4  Loss 0.038024899505433585
Training Set mae 0.7137571062360492
Training Set rmse 0.8936010622154746
Epoch 4
without ligands RMSE_G 1.2176958814365406 Spearman 0.7833333333333333 Pearson 0.7665976563064723 Kendall 0.611111111111111
with ligands RMSE_G 1.0895483629986624 Spearman 0.7588235294117647 Pearson 0.7196431717455619 Kendall 0.5666666666666667
 
    
Epoch 5  Loss 0.020752137615567164
Training Set mae 0.5587554205031622
Training Set rmse 0.6601476166247428
Epoch 5
without ligands RMSE_G 1.211840635588383 Spearman 0.7833333333333333 Pearson 0.7669347064296147 Kendall 0.611111111111111
with ligands RMSE_G 1.0816502575854847 Spearman 0.7588235294117647 Pearson 0.7228206996065458 Kendall 0.5666666666666667
 
    
Epoch 6  Loss 0.02539087761016119
Training Set mae 0.6294388543991816
Training Set rmse 0.7302112285690588
Epoch 6
without ligands RMSE_G 1.2014680011056331 Spearman 0.7833333333333333 Pearson 0.7671953961772361 Kendall 0.611111111111111
with ligands RMSE_G 1.0681449068302604 Spearman 0.7970588235294118 Pearson 0.7256629145907877 Kendall 0.6
 
    
Epoch 7  Loss 0.02196137961887178
Training Set mae 0.5763441721598307
Training Set rmse 0.679108939808697
Epoch 7
without ligands RMSE_G 1.1900972360643933 Spearman 0.7833333333333333 Pearson 0.7710710947734427 Kendall 0.611111111111111
with ligands RMSE_G 1.0529868497349402 Spearman 0.7823529411764706 Pearson 0.7316733839850417 Kendall 0.6
 
    
Epoch 8  Loss 0.01563717353911627
Training Set mae 0.4511973063151042
Training Set rmse 0.5730450705105061
Epoch 8
without ligands RMSE_G 1.1856809036435825 Spearman 0.7833333333333333 Pearson 0.7754316546771327 Kendall 0.611111111111111
with ligands RMSE_G 1.0460485509833846 Spearman 0.7823529411764706 Pearson 0.7373514787069408 Kendall 0.6
 
    
Epoch 9  Loss 0.018502998919714065
Training Set mae 0.5203812917073568
Training Set rmse 0.6233481968175403
Epoch 9
without ligands RMSE_G 1.1879988306291789 Spearman 0.7833333333333333 Pearson 0.7787482172919993 Kendall 0.611111111111111
with ligands RMSE_G 1.0467596573724962 Spearman 0.7823529411764706 Pearson 0.7417029515061445 Kendall 0.6
 
Stop Training
