# Supplementary material for: Computing the relative binding affinity of ligands based on a pairwise binding comparison network
Source: Nat Comput Sci. 2023 Oct 19;3(10):860–72. doi: 10.1038/s43588-023-00529-9 (PMC10766524; doi:10.1038/s43588-023-00529-9)
Supplement: Supplementary file 9 — Statistical source data. [file 43588_2023_529_MOESM9_ESM.zip › source_data_figure3/finetune_results/CDK2/ref7_results/8_record.txt]

without ligands RMSE_G 1.3015408904147485 Spearman 0.6833333333333333 Pearson 0.6360590600285007 Kendall 0.4444444444444444
with ligands RMSE_G 1.1557448500052678 Spearman 0.6558823529411765 Pearson 0.6413559152311553 Kendall 0.43333333333333335
 
    
Epoch 0  Loss 0.03984160650344122
Training Set mae 0.8055087498256138
Training Set rmse 0.9146987135512248
Epoch 0
without ligands RMSE_G 1.3191291684538147 Spearman 0.6 Pearson 0.656683173497197 Kendall 0.3333333333333333
with ligands RMSE_G 1.1579460529140786 Spearman 0.6441176470588236 Pearson 0.6691717469528115 Kendall 0.43333333333333335
 
    
Epoch 1  Loss 0.0238572359085083
Training Set mae 0.5795880272274926
Training Set rmse 0.7078149111187483
Epoch 1
without ligands RMSE_G 1.3243660329568925 Spearman 0.5666666666666667 Pearson 0.67546498743799 Kendall 0.2777777777777778
with ligands RMSE_G 1.1626212047823048 Spearman 0.638235294117647 Pearson 0.6897086790263822 Kendall 0.41666666666666663
 
    
Epoch 2  Loss 0.03346659455980573
Training Set mae 0.6481949942452567
Training Set rmse 0.8383307700897585
Epoch 2
without ligands RMSE_G 1.296217468876251 Spearman 0.5666666666666667 Pearson 0.6856638131437686 Kendall 0.2777777777777778
with ligands RMSE_G 1.1363827926278494 Spearman 0.7 Pearson 0.7025363522828586 Kendall 0.48333333333333334
 
    
Epoch 3  Loss 0.02370833357175191
Training Set mae 0.5568747293381464
Training Set rmse 0.7056025698349839
Epoch 3
without ligands RMSE_G 1.269374393853511 Spearman 0.55 Pearson 0.6853051346891784 Kendall 0.2222222222222222
with ligands RMSE_G 1.1084063289544983 Spearman 0.6970588235294117 Pearson 0.7066245383031514 Kendall 0.48333333333333334
 
    
Epoch 4  Loss 0.029530996368044897
Training Set mae 0.6601615179152716
Training Set rmse 0.7874966218375643
Epoch 4
without ligands RMSE_G 1.2448542525927344 Spearman 0.5666666666666667 Pearson 0.6925688640023893 Kendall 0.2777777777777778
with ligands RMSE_G 1.0842054798306826 Spearman 0.7294117647058823 Pearson 0.7147319429923229 Kendall 0.5166666666666667
 
    
Epoch 5  Loss 0.025979067598070418
Training Set mae 0.6307736805507115
Training Set rmse 0.7386205945283175
Epoch 5
without ligands RMSE_G 1.2064087660578735 Spearman 0.6166666666666667 Pearson 0.6999318401560811 Kendall 0.3333333333333333
with ligands RMSE_G 1.0486489162950614 Spearman 0.7470588235294118 Pearson 0.7219970594797424 Kendall 0.5333333333333333
 
    
Epoch 6  Loss 0.014545436416353499
Training Set mae 0.4830448513939267
Training Set rmse 0.5526790780591077
Epoch 6
without ligands RMSE_G 1.1651738293994356 Spearman 0.6166666666666667 Pearson 0.7086574396680648 Kendall 0.3333333333333333
with ligands RMSE_G 1.0127953772844263 Spearman 0.7705882352941177 Pearson 0.7300154776991028 Kendall 0.5499999999999999
 
    
Epoch 7  Loss 0.029032088461376372
Training Set mae 0.6766966865176246
Training Set rmse 0.7808161230100682
Epoch 7
without ligands RMSE_G 1.1321594649811555 Spearman 0.6166666666666667 Pearson 0.7164511953429712 Kendall 0.3333333333333333
with ligands RMSE_G 0.9857473548437526 Spearman 0.7705882352941177 Pearson 0.7370820147619055 Kendall 0.5499999999999999
 
    
Epoch 8  Loss 0.024414122104644775
Training Set mae 0.5765318189348493
Training Set rmse 0.7160283085553898
Epoch 8
without ligands RMSE_G 1.1144306871909218 Spearman 0.6833333333333333 Pearson 0.7206595670585251 Kendall 0.3888888888888889
with ligands RMSE_G 0.972506389463386 Spearman 0.8117647058823529 Pearson 0.7411046407525701 Kendall 0.6
 
    
Epoch 9  Loss 0.030970715341113862
Training Set mae 0.6554293859572637
Training Set rmse 0.8064645024923459
Epoch 9
without ligands RMSE_G 1.1124648553126664 Spearman 0.6833333333333333 Pearson 0.7237669979190937 Kendall 0.3888888888888889
with ligands RMSE_G 0.9699847714473274 Spearman 0.8117647058823529 Pearson 0.7442511105549982 Kendall 0.6
 
Stop Training
