# Supplementary material for: Computing the relative binding affinity of ligands based on a pairwise binding comparison network
Source: Nat Comput Sci. 2023 Oct 19;3(10):860–72. doi: 10.1038/s43588-023-00529-9 (PMC10766524; doi:10.1038/s43588-023-00529-9)
Supplement: Supplementary file 9 — Statistical source data. [file 43588_2023_529_MOESM9_ESM.zip › source_data_figure3/finetune_results/CDK2/ref7_results/9_record.txt]

without ligands RMSE_G 1.3812172825309887 Spearman 0.7666666666666667 Pearson 0.80190939626579 Kendall 0.611111111111111
with ligands RMSE_G 1.3502277897253034 Spearman 0.6411764705882353 Pearson 0.6503336981522042 Kendall 0.43333333333333335
 
    
Epoch 0  Loss 0.05288745108104888
Training Set mae 0.9010718209402901
Training Set rmse 1.0538673508697225
Epoch 0
without ligands RMSE_G 1.2627376105758068 Spearman 0.8166666666666667 Pearson 0.8022234917242127 Kendall 0.6666666666666666
with ligands RMSE_G 1.2633115719948351 Spearman 0.6882352941176471 Pearson 0.6930187199208551 Kendall 0.5
 
    
Epoch 1  Loss 0.05916893482208252
Training Set mae 0.9347225370861235
Training Set rmse 1.1146962032711423
Epoch 1
without ligands RMSE_G 1.1890237453824113 Spearman 0.75 Pearson 0.7938014785246413 Kendall 0.5555555555555556
with ligands RMSE_G 1.2052770238929238 Spearman 0.6970588235294117 Pearson 0.7150721572470738 Kendall 0.5
 
    
Epoch 2  Loss 0.04709002517518543
Training Set mae 0.7735733758835566
Training Set rmse 0.9944297419370539
Epoch 2
without ligands RMSE_G 1.152365477819822 Spearman 0.7166666666666667 Pearson 0.7776219913534304 Kendall 0.5
with ligands RMSE_G 1.171415528430286 Spearman 0.711764705882353 Pearson 0.7211274390332159 Kendall 0.5166666666666667
 
    
Epoch 3  Loss 0.029336563178471158
Training Set mae 0.6649324780418759
Training Set rmse 0.7848998633752039
Epoch 3
without ligands RMSE_G 1.1333011775013433 Spearman 0.7 Pearson 0.7615310658557685 Kendall 0.4444444444444444
with ligands RMSE_G 1.1510939791511083 Spearman 0.7470588235294118 Pearson 0.7196801485574562 Kendall 0.5333333333333333
 
    
Epoch 4  Loss 0.03092799016407558
Training Set mae 0.6844909304664248
Training Set rmse 0.8059080393573074
Epoch 4
without ligands RMSE_G 1.1318018012014317 Spearman 0.7 Pearson 0.7478130485184642 Kendall 0.4444444444444444
with ligands RMSE_G 1.140955605883945 Spearman 0.7470588235294118 Pearson 0.7161246544366371 Kendall 0.5333333333333333
 
    
Epoch 5  Loss 0.029562294483184814
Training Set mae 0.6531094596499488
Training Set rmse 0.7879137943003458
Epoch 5
without ligands RMSE_G 1.1371236567325576 Spearman 0.7 Pearson 0.7404297295877404 Kendall 0.4444444444444444
with ligands RMSE_G 1.1405480690606074 Spearman 0.7470588235294118 Pearson 0.7158553098189062 Kendall 0.5333333333333333
 
    
Epoch 6  Loss 0.023329906520389375
Training Set mae 0.56004760378883
Training Set rmse 0.6999485827395611
Epoch 6
without ligands RMSE_G 1.1345638969594614 Spearman 0.7 Pearson 0.7428384221863049 Kendall 0.4444444444444444
with ligands RMSE_G 1.1318267512502078 Spearman 0.7705882352941177 Pearson 0.722792623720886 Kendall 0.5499999999999999
 
    
Epoch 7  Loss 0.032658934593200684
Training Set mae 0.7528716041928246
Training Set rmse 0.8281531316292391
Epoch 7
without ligands RMSE_G 1.1281783098840397 Spearman 0.7 Pearson 0.7482475753094635 Kendall 0.4444444444444444
with ligands RMSE_G 1.127125347713822 Spearman 0.7852941176470588 Pearson 0.7324578875487092 Kendall 0.5833333333333334
 
    
Epoch 8  Loss 0.04173830293473743
Training Set mae 0.7901924678257534
Training Set rmse 0.9362181119346799
Epoch 8
without ligands RMSE_G 1.129824640403414 Spearman 0.7166666666666667 Pearson 0.7525941677309206 Kendall 0.5
with ligands RMSE_G 1.132193205779877 Spearman 0.8147058823529412 Pearson 0.7410532122847124 Kendall 0.6166666666666666
 
    
Epoch 9  Loss 0.02000984407606579
Training Set mae 0.5005287897019159
Training Set rmse 0.6482335271560448
Epoch 9
without ligands RMSE_G 1.139118361617721 Spearman 0.7166666666666667 Pearson 0.756534821852373 Kendall 0.5
with ligands RMSE_G 1.1481712229015297 Spearman 0.8352941176470589 Pearson 0.7489483683862462 Kendall 0.65
 
Stop Training
