# Supplementary material for: Computing the relative binding affinity of ligands based on a pairwise binding comparison network
Source: Nat Comput Sci. 2023 Oct 19;3(10):860–72. doi: 10.1038/s43588-023-00529-9 (PMC10766524; doi:10.1038/s43588-023-00529-9)
Supplement: Supplementary file 9 — Statistical source data. [file 43588_2023_529_MOESM9_ESM.zip › source_data_figure3/finetune_results/CDK2/ref8_results/0_record.txt]

without ligands RMSE_G 1.3070023690172476 Spearman 0.6904761904761905 Pearson 0.7558228888921771 Kendall 0.5714285714285714
with ligands RMSE_G 1.118635451333566 Spearman 0.6588235294117647 Pearson 0.6569809594481063 Kendall 0.45
 
    
Epoch 0  Loss 0.0244173173393522
Training Set mae 0.691629137311663
Training Set rmse 0.8268523603988905
Epoch 0
without ligands RMSE_G 1.3667348567248143 Spearman 0.6904761904761905 Pearson 0.7531550044714344 Kendall 0.5714285714285714
with ligands RMSE_G 1.1698236132561095 Spearman 0.6470588235294118 Pearson 0.6462833708302124 Kendall 0.45
 
    
Epoch 1  Loss 0.01934314625603812
Training Set mae 0.6022703988211495
Training Set rmse 0.7359402564809663
Epoch 1
without ligands RMSE_G 1.3441983902275407 Spearman 0.6904761904761905 Pearson 0.7780097460351719 Kendall 0.5714285714285714
with ligands RMSE_G 1.1577909761920524 Spearman 0.6558823529411765 Pearson 0.6713913340224741 Kendall 0.4666666666666666
 
    
Epoch 2  Loss 0.02912060703550066
Training Set mae 0.7244597843715123
Training Set rmse 0.9029822605866749
Epoch 2
without ligands RMSE_G 1.3059106512332461 Spearman 0.6666666666666666 Pearson 0.7975930061740694 Kendall 0.4999999999999999
with ligands RMSE_G 1.1298465144893195 Spearman 0.6911764705882353 Pearson 0.689480222106436 Kendall 0.48333333333333334
 
    
Epoch 3  Loss 0.02499526951994215
Training Set mae 0.6973306110927037
Training Set rmse 0.8365808514504335
Epoch 3
without ligands RMSE_G 1.2782299614486934 Spearman 0.6666666666666666 Pearson 0.8096979591221399 Kendall 0.4999999999999999
with ligands RMSE_G 1.105521356257588 Spearman 0.6911764705882353 Pearson 0.7029783691755151 Kendall 0.48333333333333334
 
    
Epoch 4  Loss 0.017551490238734653
Training Set mae 0.5650670187813895
Training Set rmse 0.7010290240958453
Epoch 4
without ligands RMSE_G 1.2447439682948105 Spearman 0.6190476190476191 Pearson 0.8200102323847309 Kendall 0.42857142857142855
with ligands RMSE_G 1.0784504116119786 Spearman 0.7323529411764705 Pearson 0.7131437521642221 Kendall 0.5166666666666667
 
    
Epoch 5  Loss 0.017173565924167633
Training Set mae 0.5882278169904437
Training Set rmse 0.6934405703370121
Epoch 5
without ligands RMSE_G 1.217805577602336 Spearman 0.6190476190476191 Pearson 0.8272075539687798 Kendall 0.42857142857142855
with ligands RMSE_G 1.0550557985767808 Spearman 0.7705882352941177 Pearson 0.7232292478596152 Kendall 0.5499999999999999
 
    
Epoch 6  Loss 0.02197513835770743
Training Set mae 0.6680379595075335
Training Set rmse 0.784413065282514
Epoch 6
without ligands RMSE_G 1.2018917194234668 Spearman 0.6190476190476191 Pearson 0.8329498202363963 Kendall 0.42857142857142855
with ligands RMSE_G 1.0415548388654234 Spearman 0.7705882352941177 Pearson 0.7310088199953576 Kendall 0.5499999999999999
 
    
Epoch 7  Loss 0.01989826134272984
Training Set mae 0.6044103077479771
Training Set rmse 0.7464256946250146
Epoch 7
without ligands RMSE_G 1.2001505980242502 Spearman 0.6190476190476191 Pearson 0.835693176905814 Kendall 0.42857142857142855
with ligands RMSE_G 1.0370927128366665 Spearman 0.7735294117647059 Pearson 0.7345836430421063 Kendall 0.5666666666666667
 
    
Epoch 8  Loss 0.016708578382219588
Training Set mae 0.5889974321637835
Training Set rmse 0.6839884214241871
Epoch 8
without ligands RMSE_G 1.2014366797592038 Spearman 0.6190476190476191 Pearson 0.8375584801400681 Kendall 0.42857142857142855
with ligands RMSE_G 1.0348819284758215 Spearman 0.7911764705882353 Pearson 0.7372762540621665 Kendall 0.5833333333333334
 
    
Epoch 9  Loss 0.023204252123832703
Training Set mae 0.6557675770350865
Training Set rmse 0.8060515082316191
Epoch 9
without ligands RMSE_G 1.2146087146905393 Spearman 0.6190476190476191 Pearson 0.8390364315313246 Kendall 0.42857142857142855
with ligands RMSE_G 1.0421191253442643 Spearman 0.8176470588235294 Pearson 0.7370442933418052 Kendall 0.6
 
Stop Training
