# Supplementary material for: Computing the relative binding affinity of ligands based on a pairwise binding comparison network
Source: Nat Comput Sci. 2023 Oct 19;3(10):860–72. doi: 10.1038/s43588-023-00529-9 (PMC10766524; doi:10.1038/s43588-023-00529-9)
Supplement: Supplementary file 9 — Statistical source data. [file 43588_2023_529_MOESM9_ESM.zip › source_data_figure3/finetune_results/CDK2/ref8_results/1_record.txt]

without ligands RMSE_G 1.3489329283020588 Spearman 0.8333333333333334 Pearson 0.7894550591901087 Kendall 0.7142857142857142
with ligands RMSE_G 1.3297203239491184 Spearman 0.6588235294117647 Pearson 0.6638710804451823 Kendall 0.45
 
    
Epoch 0  Loss 0.052109603370938985
Training Set mae 0.9433964320591518
Training Set rmse 1.2079192205179103
Epoch 0
without ligands RMSE_G 1.4128468646976728 Spearman 0.8333333333333334 Pearson 0.7912789894330332 Kendall 0.7142857142857142
with ligands RMSE_G 1.3511057030758609 Spearman 0.6794117647058824 Pearson 0.6847525314089947 Kendall 0.48333333333333334
 
    
Epoch 1  Loss 0.035471943872315545
Training Set mae 0.8202356610979352
Training Set rmse 0.996601426288357
Epoch 1
without ligands RMSE_G 1.4661757362921186 Spearman 0.7857142857142857 Pearson 0.7943530117306301 Kendall 0.6428571428571428
with ligands RMSE_G 1.3794589997839293 Spearman 0.6911764705882353 Pearson 0.7047003043331661 Kendall 0.5
 
    
Epoch 2  Loss 0.046343211616788595
Training Set mae 0.9894815853663853
Training Set rmse 1.1391268033807234
Epoch 2
without ligands RMSE_G 1.5385211178990095 Spearman 0.7857142857142857 Pearson 0.7972254617947258 Kendall 0.6428571428571428
with ligands RMSE_G 1.431327865608617 Spearman 0.7235294117647059 Pearson 0.7146189557365553 Kendall 0.5333333333333333
 
    
Epoch 3  Loss 0.039608308247157505
Training Set mae 0.8662676130022321
Training Set rmse 1.0531061498257506
Epoch 3
without ligands RMSE_G 1.5232308941923371 Spearman 0.7857142857142857 Pearson 0.7989640935178013 Kendall 0.6428571428571428
with ligands RMSE_G 1.4175689370943705 Spearman 0.7441176470588236 Pearson 0.7214664761154749 Kendall 0.5666666666666667
 
    
Epoch 4  Loss 0.030568035585539683
Training Set mae 0.7666942732674735
Training Set rmse 0.9251513324208974
Epoch 4
without ligands RMSE_G 1.4763791136269537 Spearman 0.7619047619047619 Pearson 0.7974968871532883 Kendall 0.5714285714285714
with ligands RMSE_G 1.3767112544042848 Spearman 0.7764705882352941 Pearson 0.725442448813609 Kendall 0.5833333333333334
 
    
Epoch 5  Loss 0.041613834244864326
Training Set mae 0.8893185343061175
Training Set rmse 1.0794384145177562
Epoch 5
without ligands RMSE_G 1.4193247785781535 Spearman 0.7619047619047619 Pearson 0.797190098234401 Kendall 0.5714285714285714
with ligands RMSE_G 1.3283328695355427 Spearman 0.7764705882352941 Pearson 0.7316047518382438 Kendall 0.5833333333333334
 
    
Epoch 6  Loss 0.02916173424039568
Training Set mae 0.7434489386422294
Training Set rmse 0.9036196792186866
Epoch 6
without ligands RMSE_G 1.3686543339352926 Spearman 0.7619047619047619 Pearson 0.7943243678146257 Kendall 0.5714285714285714
with ligands RMSE_G 1.2860270242749006 Spearman 0.7941176470588235 Pearson 0.7356263486692818 Kendall 0.6
 
    
Epoch 7  Loss 0.03200872242450714
Training Set mae 0.7295119421822684
Training Set rmse 0.9467017404185194
Epoch 7
without ligands RMSE_G 1.321034709293189 Spearman 0.7619047619047619 Pearson 0.7915157680993795 Kendall 0.5714285714285714
with ligands RMSE_G 1.2484724519228572 Spearman 0.8088235294117647 Pearson 0.7388626177382883 Kendall 0.6333333333333333
 
    
Epoch 8  Loss 0.033456342560904365
Training Set mae 0.8291364397321429
Training Set rmse 0.9678726794293391
Epoch 8
without ligands RMSE_G 1.3016865250600498 Spearman 0.7619047619047619 Pearson 0.7883130146581556 Kendall 0.5714285714285714
with ligands RMSE_G 1.2311686149891041 Spearman 0.8294117647058824 Pearson 0.7421454709431246 Kendall 0.6666666666666667
 
    
Epoch 9  Loss 0.025149298565728322
Training Set mae 0.7094687053135463
Training Set rmse 0.8391545201872522
Epoch 9
without ligands RMSE_G 1.289785583362005 Spearman 0.7619047619047619 Pearson 0.7836883430886646 Kendall 0.5714285714285714
with ligands RMSE_G 1.2176688899895487 Spearman 0.8294117647058824 Pearson 0.7461584902089298 Kendall 0.6666666666666667
 
Stop Training
