# Supplementary material for: Computing the relative binding affinity of ligands based on a pairwise binding comparison network
Source: Nat Comput Sci. 2023 Oct 19;3(10):860–72. doi: 10.1038/s43588-023-00529-9 (PMC10766524; doi:10.1038/s43588-023-00529-9)
Supplement: Supplementary file 9 — Statistical source data. [file 43588_2023_529_MOESM9_ESM.zip › source_data_figure3/finetune_results/CDK2/ref8_results/2_record.txt]

without ligands RMSE_G 1.3192277799141632 Spearman 0.8571428571428571 Pearson 0.77039079815213 Kendall 0.7857142857142856
with ligands RMSE_G 1.1285171638998963 Spearman 0.6411764705882353 Pearson 0.6616234115048801 Kendall 0.43333333333333335
 
    
Epoch 0  Loss 0.03305852838924953
Training Set mae 0.814887455531529
Training Set rmse 0.9621012128717494
Epoch 0
without ligands RMSE_G 1.3070700306313314 Spearman 0.9285714285714286 Pearson 0.8144128448827821 Kendall 0.8571428571428571
with ligands RMSE_G 1.1248985597117462 Spearman 0.6794117647058824 Pearson 0.6837286410730395 Kendall 0.48333333333333334
 
    
Epoch 1  Loss 0.023615656154496328
Training Set mae 0.6596383367265973
Training Set rmse 0.813165622583217
Epoch 1
without ligands RMSE_G 1.255620365005758 Spearman 0.9285714285714286 Pearson 0.8358460588713051 Kendall 0.8571428571428571
with ligands RMSE_G 1.0921089129541812 Spearman 0.7411764705882353 Pearson 0.6991214467632559 Kendall 0.5499999999999999
 
    
Epoch 2  Loss 0.02250139628137861
Training Set mae 0.6592919485909599
Training Set rmse 0.7937500102983953
Epoch 2
without ligands RMSE_G 1.2268617689968648 Spearman 0.9285714285714286 Pearson 0.8541568945763623 Kendall 0.8571428571428571
with ligands RMSE_G 1.0897647347447186 Spearman 0.7411764705882353 Pearson 0.7093312276023008 Kendall 0.5499999999999999
 
    
Epoch 3  Loss 0.021840378642082214
Training Set mae 0.6363453183855329
Training Set rmse 0.7820042048694202
Epoch 3
without ligands RMSE_G 1.2256209613945412 Spearman 0.9285714285714286 Pearson 0.8700971571426777 Kendall 0.8571428571428571
with ligands RMSE_G 1.0964697262769756 Spearman 0.7411764705882353 Pearson 0.7172417234724311 Kendall 0.5499999999999999
 
    
Epoch 4  Loss 0.025984919496944973
Training Set mae 0.7457824434552874
Training Set rmse 0.8529816447672333
Epoch 4
without ligands RMSE_G 1.2211224379965202 Spearman 0.9285714285714286 Pearson 0.8835164401009683 Kendall 0.8571428571428571
with ligands RMSE_G 1.0888824199367753 Spearman 0.7588235294117647 Pearson 0.7260995822459378 Kendall 0.5666666666666667
 
    
Epoch 5  Loss 0.02582974944795881
Training Set mae 0.6957878385271344
Training Set rmse 0.8504310380524982
Epoch 5
without ligands RMSE_G 1.226387280175137 Spearman 0.9285714285714286 Pearson 0.8939419547430197 Kendall 0.8571428571428571
with ligands RMSE_G 1.081048236534573 Spearman 0.7852941176470588 Pearson 0.7319108706107039 Kendall 0.5833333333333334
 
    
Epoch 6  Loss 0.020660055535180227
Training Set mae 0.6238933290754046
Training Set rmse 0.7605797380650814
Epoch 6
without ligands RMSE_G 1.2345215113471109 Spearman 0.9285714285714286 Pearson 0.9011018271101732 Kendall 0.8571428571428571
with ligands RMSE_G 1.0734836726026522 Spearman 0.7970588235294118 Pearson 0.7370334291675336 Kendall 0.6
 
    
Epoch 7  Loss 0.016725356025355204
Training Set mae 0.591874258858817
Training Set rmse 0.6843317524582448
Epoch 7
without ligands RMSE_G 1.2520883017032722 Spearman 0.9285714285714286 Pearson 0.9059022845081292 Kendall 0.8571428571428571
with ligands RMSE_G 1.0748915229786875 Spearman 0.8088235294117647 Pearson 0.7404994359345038 Kendall 0.6333333333333333
 
    
Epoch 8  Loss 0.015506196234907423
Training Set mae 0.5723059517996651
Training Set rmse 0.6589184181710085
Epoch 8
without ligands RMSE_G 1.2716160646702008 Spearman 0.9285714285714286 Pearson 0.9090139876656849 Kendall 0.8571428571428571
with ligands RMSE_G 1.0814922510985823 Spearman 0.8 Pearson 0.743702234879523 Kendall 0.6166666666666666
 
    
Epoch 9  Loss 0.014920222972120558
Training Set mae 0.532642296382359
Training Set rmse 0.6463483816386885
Epoch 9
without ligands RMSE_G 1.2872106173514763 Spearman 0.9285714285714286 Pearson 0.9104835243752926 Kendall 0.8571428571428571
with ligands RMSE_G 1.0874937362715411 Spearman 0.8 Pearson 0.7463765029012743 Kendall 0.6166666666666666
 
Stop Training
