# Supplementary material for: Computing the relative binding affinity of ligands based on a pairwise binding comparison network
Source: Nat Comput Sci. 2023 Oct 19;3(10):860–72. doi: 10.1038/s43588-023-00529-9 (PMC10766524; doi:10.1038/s43588-023-00529-9)
Supplement: Supplementary file 9 — Statistical source data. [file 43588_2023_529_MOESM9_ESM.zip › source_data_figure3/finetune_results/CDK2/ref8_results/3_record.txt]

without ligands RMSE_G 1.3739469431685583 Spearman 0.7380952380952381 Pearson 0.7424160459659785 Kendall 0.6428571428571428
with ligands RMSE_G 1.3689674252237314 Spearman 0.6558823529411765 Pearson 0.6625731297264832 Kendall 0.43333333333333335
 
    
Epoch 0  Loss 0.04569178819656372
Training Set mae 0.9374306542532784
Training Set rmse 1.1310924080038673
Epoch 0
without ligands RMSE_G 1.2791385078114097 Spearman 0.7380952380952381 Pearson 0.7442220501195821 Kendall 0.6428571428571428
with ligands RMSE_G 1.3101612170514683 Spearman 0.6764705882352942 Pearson 0.687695016860258 Kendall 0.4666666666666666
 
    
Epoch 1  Loss 0.036055803298950195
Training Set mae 0.8445453643798828
Training Set rmse 1.0047698703537071
Epoch 1
without ligands RMSE_G 1.2054390022834556 Spearman 0.7380952380952381 Pearson 0.7447953691843098 Kendall 0.6428571428571428
with ligands RMSE_G 1.2587021612209428 Spearman 0.7205882352941176 Pearson 0.7140178291607829 Kendall 0.5166666666666667
 
    
Epoch 2  Loss 0.04001191258430481
Training Set mae 0.9002690315246582
Training Set rmse 1.0584580933275705
Epoch 2
without ligands RMSE_G 1.1638513003805673 Spearman 0.7380952380952381 Pearson 0.7442948035237671 Kendall 0.6428571428571428
with ligands RMSE_G 1.228424348201781 Spearman 0.7382352941176471 Pearson 0.7307325489625608 Kendall 0.5333333333333333
 
    
Epoch 3  Loss 0.03740718109267099
Training Set mae 0.8250042370387486
Training Set rmse 1.0234261182445423
Epoch 3
without ligands RMSE_G 1.1414748796863028 Spearman 0.7380952380952381 Pearson 0.7439091902953588 Kendall 0.6428571428571428
with ligands RMSE_G 1.2162659607459185 Spearman 0.7823529411764706 Pearson 0.7425759526816053 Kendall 0.5666666666666667
 
    
Epoch 4  Loss 0.03300747275352478
Training Set mae 0.7555516106741769
Training Set rmse 0.9613579905576269
Epoch 4
without ligands RMSE_G 1.131712909108847 Spearman 0.7380952380952381 Pearson 0.7424695816132424 Kendall 0.6428571428571428
with ligands RMSE_G 1.1971345005298324 Spearman 0.7852941176470588 Pearson 0.7483398265657973 Kendall 0.5833333333333334
 
    
Epoch 5  Loss 0.030058569141796658
Training Set mae 0.734851769038609
Training Set rmse 0.9174093565335799
Epoch 5
without ligands RMSE_G 1.119486993577294 Spearman 0.7380952380952381 Pearson 0.7418327105810167 Kendall 0.6428571428571428
with ligands RMSE_G 1.164230361047416 Spearman 0.8147058823529412 Pearson 0.7532672864919344 Kendall 0.6333333333333333
 
    
Epoch 6  Loss 0.03122252438749586
Training Set mae 0.7546115602765765
Training Set rmse 0.9350030252919165
Epoch 6
without ligands RMSE_G 1.1124919636530244 Spearman 0.7380952380952381 Pearson 0.7409049948822028 Kendall 0.6428571428571428
with ligands RMSE_G 1.1375264527958424 Spearman 0.8176470588235294 Pearson 0.7565229280026747 Kendall 0.65
 
    
Epoch 7  Loss 0.027396664023399353
Training Set mae 0.6893854822431292
Training Set rmse 0.8758461811588477
Epoch 7
without ligands RMSE_G 1.1104039451507248 Spearman 0.7380952380952381 Pearson 0.7406445430484824 Kendall 0.6428571428571428
with ligands RMSE_G 1.1155786869274307 Spearman 0.8176470588235294 Pearson 0.7597155357143227 Kendall 0.65
 
    
Epoch 8  Loss 0.031048566102981567
Training Set mae 0.7234352656773159
Training Set rmse 0.9323946770834685
Epoch 8
without ligands RMSE_G 1.1100809055916006 Spearman 0.7380952380952381 Pearson 0.7402455831476045 Kendall 0.6428571428571428
with ligands RMSE_G 1.0970522798606857 Spearman 0.8176470588235294 Pearson 0.7630581370083193 Kendall 0.65
 
    
Epoch 9  Loss 0.029689624905586243
Training Set mae 0.7190775871276855
Training Set rmse 0.9117617313649814
Epoch 9
without ligands RMSE_G 1.1163760970588665 Spearman 0.7380952380952381 Pearson 0.7391550423648799 Kendall 0.6428571428571428
with ligands RMSE_G 1.083627116639235 Spearman 0.8176470588235294 Pearson 0.7661494483383496 Kendall 0.65
 
Stop Training
