# Supplementary material for: Computing the relative binding affinity of ligands based on a pairwise binding comparison network
Source: Nat Comput Sci. 2023 Oct 19;3(10):860–72. doi: 10.1038/s43588-023-00529-9 (PMC10766524; doi:10.1038/s43588-023-00529-9)
Supplement: Supplementary file 9 — Statistical source data. [file 43588_2023_529_MOESM9_ESM.zip › source_data_figure3/finetune_results/CDK2/ref8_results/4_record.txt]

without ligands RMSE_G 1.3277128982444162 Spearman 0.6428571428571429 Pearson 0.7245360672130785 Kendall 0.42857142857142855
with ligands RMSE_G 1.3281124962132729 Spearman 0.638235294117647 Pearson 0.6611034972942407 Kendall 0.41666666666666663
 
    
Epoch 0  Loss 0.052203046424048286
Training Set mae 1.009035655430385
Training Set rmse 1.2090017289748027
Epoch 0
without ligands RMSE_G 1.3006822860104015 Spearman 0.6666666666666666 Pearson 0.7450925522683767 Kendall 0.4999999999999999
with ligands RMSE_G 1.2839506208716143 Spearman 0.7088235294117647 Pearson 0.7043356266273687 Kendall 0.5
 
    
Epoch 1  Loss 0.04809585639408657
Training Set mae 0.9263874462672642
Training Set rmse 1.160467108932791
Epoch 1
without ligands RMSE_G 1.281229274087991 Spearman 0.6666666666666666 Pearson 0.7520737668033107 Kendall 0.4999999999999999
with ligands RMSE_G 1.2551991760911745 Spearman 0.6970588235294117 Pearson 0.7176658503879298 Kendall 0.5
 
    
Epoch 2  Loss 0.03918311425617763
Training Set mae 0.8836447851998466
Training Set rmse 1.047438349972724
Epoch 2
without ligands RMSE_G 1.24095702442925 Spearman 0.6666666666666666 Pearson 0.7508606553212289 Kendall 0.4999999999999999
with ligands RMSE_G 1.2186761293827686 Spearman 0.711764705882353 Pearson 0.7159501116891525 Kendall 0.5166666666666667
 
    
Epoch 3  Loss 0.04404856903212411
Training Set mae 0.9335278102329799
Training Set rmse 1.1105673693251479
Epoch 3
without ligands RMSE_G 1.2053415723967043 Spearman 0.6666666666666666 Pearson 0.7510791159513344 Kendall 0.4999999999999999
with ligands RMSE_G 1.188824167778981 Spearman 0.7294117647058823 Pearson 0.7187623738491093 Kendall 0.5333333333333333
 
    
Epoch 4  Loss 0.03963872790336609
Training Set mae 0.8967980657305036
Training Set rmse 1.0535104793994956
Epoch 4
without ligands RMSE_G 1.177163424952531 Spearman 0.7380952380952381 Pearson 0.7510591105718707 Kendall 0.5714285714285714
with ligands RMSE_G 1.1724653604054927 Spearman 0.75 Pearson 0.7203511039192633 Kendall 0.5499999999999999
 
    
Epoch 5  Loss 0.034840017557144165
Training Set mae 0.8081942285810199
Training Set rmse 0.9876844002869227
Epoch 5
without ligands RMSE_G 1.1651406873562349 Spearman 0.7142857142857143 Pearson 0.7511726913711616 Kendall 0.4999999999999999
with ligands RMSE_G 1.1703584445757542 Spearman 0.7470588235294118 Pearson 0.7223636173063401 Kendall 0.5333333333333333
 
    
Epoch 6  Loss 0.024239827479634966
Training Set mae 0.6677167075020927
Training Set rmse 0.823841708652111
Epoch 6
without ligands RMSE_G 1.161106455165805 Spearman 0.7380952380952381 Pearson 0.7505318402316691 Kendall 0.5714285714285714
with ligands RMSE_G 1.1720325399766525 Spearman 0.7735294117647059 Pearson 0.7254026075832518 Kendall 0.5666666666666667
 
    
Epoch 7  Loss 0.028011079345430647
Training Set mae 0.731440816606794
Training Set rmse 0.8856128977392773
Epoch 7
without ligands RMSE_G 1.155023657526479 Spearman 0.7857142857142857 Pearson 0.7513076573195655 Kendall 0.6428571428571428
with ligands RMSE_G 1.1643469012975918 Spearman 0.8117647058823529 Pearson 0.7313195245956446 Kendall 0.6
 
    
Epoch 8  Loss 0.026485892278807505
Training Set mae 0.7398208890642438
Training Set rmse 0.8611648745924696
Epoch 8
without ligands RMSE_G 1.14235451751015 Spearman 0.7142857142857143 Pearson 0.7523228289792275 Kendall 0.5714285714285714
with ligands RMSE_G 1.14297339127055 Spearman 0.8147058823529412 Pearson 0.7372104433070656 Kendall 0.6333333333333333
 
    
Epoch 9  Loss 0.027612177389008657
Training Set mae 0.7885926110403878
Training Set rmse 0.8792843153881443
Epoch 9
without ligands RMSE_G 1.1306528838808445 Spearman 0.7142857142857143 Pearson 0.7533587892129012 Kendall 0.5714285714285714
with ligands RMSE_G 1.1215892974913415 Spearman 0.8147058823529412 Pearson 0.7429646857124398 Kendall 0.6333333333333333
 
Stop Training
