# Supplementary material for: Computing the relative binding affinity of ligands based on a pairwise binding comparison network
Source: Nat Comput Sci. 2023 Oct 19;3(10):860–72. doi: 10.1038/s43588-023-00529-9 (PMC10766524; doi:10.1038/s43588-023-00529-9)
Supplement: Supplementary file 9 — Statistical source data. [file 43588_2023_529_MOESM9_ESM.zip › source_data_figure3/finetune_results/CDK2/ref8_results/5_record.txt]

without ligands RMSE_G 1.3088490582535581 Spearman 0.7142857142857143 Pearson 0.8634582134435286 Kendall 0.4999999999999999
with ligands RMSE_G 1.2777130588401167 Spearman 0.6411764705882353 Pearson 0.6554809625691554 Kendall 0.43333333333333335
 
    
Epoch 0  Loss 0.038592321532113213
Training Set mae 0.8568550518580845
Training Set rmse 1.03951187332304
Epoch 0
without ligands RMSE_G 1.2759593281561261 Spearman 0.7619047619047619 Pearson 0.877985410327253 Kendall 0.5714285714285714
with ligands RMSE_G 1.264623545283004 Spearman 0.6676470588235294 Pearson 0.6855536225297506 Kendall 0.4666666666666666
 
    
Epoch 1  Loss 0.027017544422830855
Training Set mae 0.6887164115905762
Training Set rmse 0.8697650166766994
Epoch 1
without ligands RMSE_G 1.3172576650572454 Spearman 0.8095238095238095 Pearson 0.8779834819278184 Kendall 0.6428571428571428
with ligands RMSE_G 1.3196395608454887 Spearman 0.6970588235294117 Pearson 0.6974745648938462 Kendall 0.5
 
    
Epoch 2  Loss 0.036975285836628506
Training Set mae 0.8569252831595284
Training Set rmse 1.017500836528355
Epoch 2
without ligands RMSE_G 1.3530780042924293 Spearman 0.8095238095238095 Pearson 0.8687119869747704 Kendall 0.6428571428571428
with ligands RMSE_G 1.3493782369126055 Spearman 0.7147058823529412 Pearson 0.7010963168001381 Kendall 0.5166666666666667
 
    
Epoch 3  Loss 0.035929322242736816
Training Set mae 0.8518073218209403
Training Set rmse 1.0030059594424336
Epoch 3
without ligands RMSE_G 1.3518836135938603 Spearman 0.7619047619047619 Pearson 0.8606721577401193 Kendall 0.5714285714285714
with ligands RMSE_G 1.3408035447798043 Spearman 0.7470588235294118 Pearson 0.7055630538605596 Kendall 0.5333333333333333
 
    
Epoch 4  Loss 0.03477682386125837
Training Set mae 0.8329174859183175
Training Set rmse 0.9867882244917804
Epoch 4
without ligands RMSE_G 1.3307861660552551 Spearman 0.7619047619047619 Pearson 0.8536243546434092 Kendall 0.5714285714285714
with ligands RMSE_G 1.306218078006548 Spearman 0.75 Pearson 0.70932356955234 Kendall 0.5499999999999999
 
    
Epoch 5  Loss 0.02280379831790924
Training Set mae 0.7151012420654297
Training Set rmse 0.7990659199255775
Epoch 5
without ligands RMSE_G 1.3006426984408515 Spearman 0.7380952380952381 Pearson 0.8504906300149022 Kendall 0.4999999999999999
with ligands RMSE_G 1.2663124723327595 Spearman 0.7470588235294118 Pearson 0.713824029853466 Kendall 0.5333333333333333
 
    
Epoch 6  Loss 0.02356391932283129
Training Set mae 0.6852114541190011
Training Set rmse 0.8122743985036891
Epoch 6
without ligands RMSE_G 1.2665993407676535 Spearman 0.7380952380952381 Pearson 0.8501036290739671 Kendall 0.4999999999999999
with ligands RMSE_G 1.2248598247724962 Spearman 0.7470588235294118 Pearson 0.7186842577951768 Kendall 0.5333333333333333
 
    
Epoch 7  Loss 0.026218965649604797
Training Set mae 0.7402428218296596
Training Set rmse 0.8568144464317744
Epoch 7
without ligands RMSE_G 1.2403234752920713 Spearman 0.7380952380952381 Pearson 0.8496930549080798 Kendall 0.4999999999999999
with ligands RMSE_G 1.1904855293974406 Spearman 0.7382352941176471 Pearson 0.7227465623903663 Kendall 0.5333333333333333
 
    
Epoch 8  Loss 0.02337877665247236
Training Set mae 0.6969126292637416
Training Set rmse 0.8090770848561512
Epoch 8
without ligands RMSE_G 1.220478414372161 Spearman 0.7857142857142857 Pearson 0.8512240595603534 Kendall 0.6428571428571428
with ligands RMSE_G 1.164588329124406 Spearman 0.8058823529411765 Pearson 0.7261046616425885 Kendall 0.6333333333333333
 
    
Epoch 9  Loss 0.021482652851513455
Training Set mae 0.6359529495239258
Training Set rmse 0.7755735112337369
Epoch 9
without ligands RMSE_G 1.203927418306854 Spearman 0.7857142857142857 Pearson 0.8540874928130295 Kendall 0.6428571428571428
with ligands RMSE_G 1.1490473361541396 Spearman 0.8058823529411765 Pearson 0.7284766259696884 Kendall 0.6333333333333333
 
Stop Training
