# Supplementary material for: Computing the relative binding affinity of ligands based on a pairwise binding comparison network
Source: Nat Comput Sci. 2023 Oct 19;3(10):860–72. doi: 10.1038/s43588-023-00529-9 (PMC10766524; doi:10.1038/s43588-023-00529-9)
Supplement: Supplementary file 9 — Statistical source data. [file 43588_2023_529_MOESM9_ESM.zip › source_data_figure3/finetune_results/CDK2/ref8_results/6_record.txt]

without ligands RMSE_G 1.3121686009883229 Spearman 0.7857142857142857 Pearson 0.8072017781513899 Kendall 0.6428571428571428
with ligands RMSE_G 1.3551345546797382 Spearman 0.6411764705882353 Pearson 0.6634104665562235 Kendall 0.43333333333333335
 
    
Epoch 0  Loss 0.04943315897669111
Training Set mae 0.9648361887250628
Training Set rmse 1.1764898785444151
Epoch 0
without ligands RMSE_G 1.2848098856354375 Spearman 0.7857142857142857 Pearson 0.8215770959727089 Kendall 0.6428571428571428
with ligands RMSE_G 1.3312454401463403 Spearman 0.6794117647058824 Pearson 0.6898787746854769 Kendall 0.48333333333333334
 
    
Epoch 1  Loss 0.04288354516029358
Training Set mae 0.8847388539995465
Training Set rmse 1.0957824507349658
Epoch 1
without ligands RMSE_G 1.2736648377528061 Spearman 0.8333333333333334 Pearson 0.823617637988732 Kendall 0.7142857142857142
with ligands RMSE_G 1.3302885718081938 Spearman 0.6735294117647059 Pearson 0.6966009413469406 Kendall 0.4666666666666666
 
    
Epoch 2  Loss 0.042098824466977804
Training Set mae 0.8740498679024833
Training Set rmse 1.0857103978711264
Epoch 2
without ligands RMSE_G 1.2816879395670489 Spearman 0.8095238095238095 Pearson 0.8246776239887834 Kendall 0.6428571428571428
with ligands RMSE_G 1.3476457928049848 Spearman 0.6970588235294117 Pearson 0.7002657573500438 Kendall 0.48333333333333334
 
    
Epoch 3  Loss 0.035522282123565674
Training Set mae 0.8275618553161621
Training Set rmse 0.9973083101027695
Epoch 3
without ligands RMSE_G 1.2893990600887577 Spearman 0.8095238095238095 Pearson 0.8273396635074775 Kendall 0.6428571428571428
with ligands RMSE_G 1.3617089552020918 Spearman 0.7294117647058823 Pearson 0.7064029356325057 Kendall 0.5166666666666667
 
    
Epoch 4  Loss 0.042442692177636285
Training Set mae 0.9239668846130371
Training Set rmse 1.0901354796280678
Epoch 4
without ligands RMSE_G 1.2992942399000058 Spearman 0.8095238095238095 Pearson 0.831324088802717 Kendall 0.6428571428571428
with ligands RMSE_G 1.3726776412784945 Spearman 0.7294117647058823 Pearson 0.7150018257389865 Kendall 0.5166666666666667
 
    
Epoch 5  Loss 0.053977519273757935
Training Set mae 1.0034339087350028
Training Set rmse 1.2293781040165486
Epoch 5
without ligands RMSE_G 1.282012307050779 Spearman 0.8095238095238095 Pearson 0.8345639964413835 Kendall 0.6428571428571428
with ligands RMSE_G 1.3505763498251888 Spearman 0.7470588235294118 Pearson 0.722338406464259 Kendall 0.5333333333333333
 
    
Epoch 6  Loss 0.03654692428452628
Training Set mae 0.8055051394871303
Training Set rmse 1.0115897364135538
Epoch 6
without ligands RMSE_G 1.2608670943114906 Spearman 0.8095238095238095 Pearson 0.8361876608089034 Kendall 0.6428571428571428
with ligands RMSE_G 1.3232199135828706 Spearman 0.7470588235294118 Pearson 0.7281423926159005 Kendall 0.5333333333333333
 
    
Epoch 7  Loss 0.032611110380717685
Training Set mae 0.8238566262381417
Training Set rmse 0.9555684557530123
Epoch 7
without ligands RMSE_G 1.2399854312456855 Spearman 0.8095238095238095 Pearson 0.8375948221751222 Kendall 0.6428571428571428
with ligands RMSE_G 1.296057896242715 Spearman 0.7705882352941177 Pearson 0.7336151357723341 Kendall 0.5499999999999999
 
    
Epoch 8  Loss 0.0364731422492436
Training Set mae 0.8868885040283203
Training Set rmse 1.0105681233292119
Epoch 8
without ligands RMSE_G 1.2255852433977694 Spearman 0.8095238095238095 Pearson 0.8386805698966872 Kendall 0.6428571428571428
with ligands RMSE_G 1.2779883973518578 Spearman 0.8088235294117647 Pearson 0.7382557374922818 Kendall 0.5833333333333334
 
    
Epoch 9  Loss 0.029330302562032427
Training Set mae 0.7255016054425921
Training Set rmse 0.906227600121492
Epoch 9
without ligands RMSE_G 1.2082079918368476 Spearman 0.8333333333333334 Pearson 0.8395284090255521 Kendall 0.7142857142857142
with ligands RMSE_G 1.25762175831476 Spearman 0.8323529411764706 Pearson 0.7422652942371909 Kendall 0.6333333333333333
 
Stop Training
