# Supplementary material for: Computing the relative binding affinity of ligands based on a pairwise binding comparison network
Source: Nat Comput Sci. 2023 Oct 19;3(10):860–72. doi: 10.1038/s43588-023-00529-9 (PMC10766524; doi:10.1038/s43588-023-00529-9)
Supplement: Supplementary file 9 — Statistical source data. [file 43588_2023_529_MOESM9_ESM.zip › source_data_figure3/finetune_results/CDK2/ref8_results/7_record.txt]

without ligands RMSE_G 1.307168760833319 Spearman 0.6904761904761905 Pearson 0.7918064486506589 Kendall 0.42857142857142855
with ligands RMSE_G 1.2751848682347373 Spearman 0.6411764705882353 Pearson 0.6664873924728575 Kendall 0.43333333333333335
 
    
Epoch 0  Loss 0.03845408984592983
Training Set mae 0.8443371909005302
Training Set rmse 1.0376485511414908
Epoch 0
without ligands RMSE_G 1.220507665747845 Spearman 0.7380952380952381 Pearson 0.8193056470848685 Kendall 0.4999999999999999
with ligands RMSE_G 1.209596146667491 Spearman 0.7088235294117647 Pearson 0.7088000391658746 Kendall 0.5
 
    
Epoch 1  Loss 0.03990774495261056
Training Set mae 0.8193939753941127
Training Set rmse 1.0570793681429516
Epoch 1
without ligands RMSE_G 1.1787318287341186 Spearman 0.7380952380952381 Pearson 0.8311626431014804 Kendall 0.4999999999999999
with ligands RMSE_G 1.174654001977353 Spearman 0.7323529411764705 Pearson 0.7277460826934741 Kendall 0.5166666666666667
 
    
Epoch 2  Loss 0.03296296511377607
Training Set mae 0.7977401869637626
Training Set rmse 0.9607096367559927
Epoch 2
without ligands RMSE_G 1.1650235897306043 Spearman 0.7380952380952381 Pearson 0.835802574891448 Kendall 0.4999999999999999
with ligands RMSE_G 1.162182800848886 Spearman 0.75 Pearson 0.7328511189311808 Kendall 0.5333333333333333
 
    
Epoch 3  Loss 0.030465311237743924
Training Set mae 0.7196645055498395
Training Set rmse 0.9235955316814176
Epoch 3
without ligands RMSE_G 1.166067185331024 Spearman 0.7619047619047619 Pearson 0.8384865884988026 Kendall 0.5714285714285714
with ligands RMSE_G 1.149960422292673 Spearman 0.7529411764705882 Pearson 0.73781026668165 Kendall 0.5499999999999999
 
    
Epoch 4  Loss 0.023992517164775302
Training Set mae 0.6773503848484584
Training Set rmse 0.8196282471851553
Epoch 4
without ligands RMSE_G 1.1602437416119455 Spearman 0.7619047619047619 Pearson 0.8400597996583683 Kendall 0.5714285714285714
with ligands RMSE_G 1.1391586258469315 Spearman 0.7529411764705882 Pearson 0.7416369569907231 Kendall 0.5499999999999999
 
    
Epoch 5  Loss 0.03008628104414259
Training Set mae 0.7289453915187291
Training Set rmse 0.917832124972398
Epoch 5
without ligands RMSE_G 1.150809785441088 Spearman 0.8333333333333334 Pearson 0.839817744298969 Kendall 0.6428571428571428
with ligands RMSE_G 1.130948158870197 Spearman 0.7823529411764706 Pearson 0.7429943067040218 Kendall 0.5833333333333334
 
    
Epoch 6  Loss 0.039371413843972344
Training Set mae 0.885209356035505
Training Set rmse 1.0499521672778378
Epoch 6
without ligands RMSE_G 1.1653263811148495 Spearman 0.8333333333333334 Pearson 0.8376127683461715 Kendall 0.6428571428571428
with ligands RMSE_G 1.1323551002915513 Spearman 0.7823529411764706 Pearson 0.7417685620722404 Kendall 0.5833333333333334
 
    
Epoch 7  Loss 0.03253521876675742
Training Set mae 0.8109543664114816
Training Set rmse 0.9544559093506947
Epoch 7
without ligands RMSE_G 1.1922319399744228 Spearman 0.8095238095238095 Pearson 0.8353394308969369 Kendall 0.5714285714285714
with ligands RMSE_G 1.1419627455876928 Spearman 0.8058823529411765 Pearson 0.7394199774177153 Kendall 0.5833333333333334
 
    
Epoch 8  Loss 0.02986552459853036
Training Set mae 0.6970760481698173
Training Set rmse 0.9144586582613533
Epoch 8
without ligands RMSE_G 1.2116789250030007 Spearman 0.8095238095238095 Pearson 0.8344166009054209 Kendall 0.5714285714285714
with ligands RMSE_G 1.1489766428719512 Spearman 0.8058823529411765 Pearson 0.739611949553032 Kendall 0.5833333333333334
 
    
Epoch 9  Loss 0.027044562356812612
Training Set mae 0.7441867419651577
Training Set rmse 0.8701998163904112
Epoch 9
without ligands RMSE_G 1.2164520837688921 Spearman 0.8333333333333334 Pearson 0.83327627653204 Kendall 0.6428571428571428
with ligands RMSE_G 1.1483960245336005 Spearman 0.8352941176470589 Pearson 0.7402826030247076 Kendall 0.6333333333333333
 
Stop Training
