# Supplementary material for: Computing the relative binding affinity of ligands based on a pairwise binding comparison network
Source: Nat Comput Sci. 2023 Oct 19;3(10):860–72. doi: 10.1038/s43588-023-00529-9 (PMC10766524; doi:10.1038/s43588-023-00529-9)
Supplement: Supplementary file 9 — Statistical source data. [file 43588_2023_529_MOESM9_ESM.zip › source_data_figure3/finetune_results/CDK2/ref8_results/8_record.txt]

without ligands RMSE_G 1.3313362240752287 Spearman 0.7142857142857143 Pearson 0.8184301924087227 Kendall 0.5714285714285714
with ligands RMSE_G 1.4455775346254407 Spearman 0.6411764705882353 Pearson 0.6556953943001912 Kendall 0.43333333333333335
 
    
Epoch 0  Loss 0.06618351169994899
Training Set mae 1.163184302193778
Training Set rmse 1.3613002029123038
Epoch 0
without ligands RMSE_G 1.2869026882671724 Spearman 0.8809523809523809 Pearson 0.8422598722275788 Kendall 0.7142857142857142
with ligands RMSE_G 1.4227256296560669 Spearman 0.6911764705882353 Pearson 0.6846869827446187 Kendall 0.48333333333333334
 
    
Epoch 1  Loss 0.05136068378176008
Training Set mae 1.028893334524972
Training Set rmse 1.1992076733034571
Epoch 1
without ligands RMSE_G 1.2325077541464875 Spearman 0.8809523809523809 Pearson 0.8633520227068717 Kendall 0.7142857142857142
with ligands RMSE_G 1.3793238486996067 Spearman 0.7088235294117647 Pearson 0.7126635628172159 Kendall 0.5
 
    
Epoch 2  Loss 0.05388803992952619
Training Set mae 1.0037274360656738
Training Set rmse 1.2283586951566454
Epoch 2
without ligands RMSE_G 1.1795876542072585 Spearman 0.9047619047619048 Pearson 0.8808625503898433 Kendall 0.7857142857142856
with ligands RMSE_G 1.3242977326934477 Spearman 0.7352941176470589 Pearson 0.7311066904737952 Kendall 0.5333333333333333
 
    
Epoch 3  Loss 0.03574668935367039
Training Set mae 0.8114143780299595
Training Set rmse 1.0004535055430004
Epoch 3
without ligands RMSE_G 1.145119475264633 Spearman 0.8809523809523809 Pearson 0.887752663921858 Kendall 0.7142857142857142
with ligands RMSE_G 1.282212245580462 Spearman 0.7411764705882353 Pearson 0.7387233766387883 Kendall 0.5333333333333333
 
    
Epoch 4  Loss 0.05048907654626029
Training Set mae 0.9668949672154018
Training Set rmse 1.1889886918030343
Epoch 4
without ligands RMSE_G 1.1495694134686292 Spearman 0.8809523809523809 Pearson 0.8910571071203843 Kendall 0.7142857142857142
with ligands RMSE_G 1.2733202991196315 Spearman 0.7411764705882353 Pearson 0.7393337345767211 Kendall 0.5333333333333333
 
    
Epoch 5  Loss 0.050167858600616455
Training Set mae 0.9486754281180245
Training Set rmse 1.1852004078456368
Epoch 5
without ligands RMSE_G 1.1537381342068795 Spearman 0.9047619047619048 Pearson 0.8962055507777541 Kendall 0.7857142857142856
with ligands RMSE_G 1.2703561133492685 Spearman 0.7705882352941177 Pearson 0.7415448436379333 Kendall 0.5666666666666667
 
    
Epoch 6  Loss 0.05422476785523551
Training Set mae 1.0882951191493444
Training Set rmse 1.2321904807038986
Epoch 6
without ligands RMSE_G 1.1366905919680466 Spearman 0.9047619047619048 Pearson 0.899450301597972 Kendall 0.7857142857142856
with ligands RMSE_G 1.254481484100324 Spearman 0.7705882352941177 Pearson 0.7478195053385039 Kendall 0.5666666666666667
 
    
Epoch 7  Loss 0.05690137829099383
Training Set mae 1.1106815338134766
Training Set rmse 1.2622355398609366
Epoch 7
without ligands RMSE_G 1.101647356033291 Spearman 0.8809523809523809 Pearson 0.8992809676609004 Kendall 0.7142857142857142
with ligands RMSE_G 1.2330451643816889 Spearman 0.7676470588235295 Pearson 0.7534373332909103 Kendall 0.5499999999999999
 
    
Epoch 8  Loss 0.044908536331994195
Training Set mae 0.9768429483686175
Training Set rmse 1.1213558454595691
Epoch 8
without ligands RMSE_G 1.0834760533560661 Spearman 0.9047619047619048 Pearson 0.8997712994959596 Kendall 0.7857142857142856
with ligands RMSE_G 1.2194217204311153 Spearman 0.7705882352941177 Pearson 0.7568791719139453 Kendall 0.5666666666666667
 
    
Epoch 9  Loss 0.04796175445829119
Training Set mae 0.9402555056980678
Training Set rmse 1.1588481447768566
Epoch 9
without ligands RMSE_G 1.069325862893377 Spearman 0.9047619047619048 Pearson 0.8991970664365019 Kendall 0.7857142857142856
with ligands RMSE_G 1.2104117180355014 Spearman 0.7941176470588235 Pearson 0.758783738944409 Kendall 0.6
 
Stop Training
