# Supplementary material for: Computing the relative binding affinity of ligands based on a pairwise binding comparison network
Source: Nat Comput Sci. 2023 Oct 19;3(10):860–72. doi: 10.1038/s43588-023-00529-9 (PMC10766524; doi:10.1038/s43588-023-00529-9)
Supplement: Supplementary file 9 — Statistical source data. [file 43588_2023_529_MOESM9_ESM.zip › source_data_figure3/finetune_results/CDK2/ref8_results/9_record.txt]

without ligands RMSE_G 1.3450648970457817 Spearman 0.7619047619047619 Pearson 0.764728675100659 Kendall 0.5714285714285714
with ligands RMSE_G 1.4540767573593854 Spearman 0.6411764705882353 Pearson 0.6633054790968527 Kendall 0.43333333333333335
 
    
Epoch 0  Loss 0.057681573288781304
Training Set mae 1.0323803765433175
Training Set rmse 1.2708595386337485
Epoch 0
without ligands RMSE_G 1.2339836079428692 Spearman 0.8095238095238095 Pearson 0.7905519517331726 Kendall 0.6428571428571428
with ligands RMSE_G 1.3593328745298485 Spearman 0.7352941176470589 Pearson 0.7094898653339963 Kendall 0.5333333333333333
 
    
Epoch 1  Loss 0.048599694456372945
Training Set mae 0.9984566143580845
Training Set rmse 1.1665296149687119
Epoch 1
without ligands RMSE_G 1.1692593778517095 Spearman 0.8095238095238095 Pearson 0.7983227305678773 Kendall 0.6428571428571428
with ligands RMSE_G 1.2930901944636743 Spearman 0.7441176470588236 Pearson 0.7272724322243699 Kendall 0.5499999999999999
 
    
Epoch 2  Loss 0.05775947230202811
Training Set mae 1.113973549434117
Training Set rmse 1.2717174042754913
Epoch 2
without ligands RMSE_G 1.1397466519462127 Spearman 0.8095238095238095 Pearson 0.7985348592897109 Kendall 0.6428571428571428
with ligands RMSE_G 1.2568944200918102 Spearman 0.7441176470588236 Pearson 0.7362900950777973 Kendall 0.5499999999999999
 
    
Epoch 3  Loss 0.04969203897884914
Training Set mae 0.9348538262503487
Training Set rmse 1.1795664628659466
Epoch 3
without ligands RMSE_G 1.1250733233173815 Spearman 0.8333333333333334 Pearson 0.79511475439148 Kendall 0.7142857142857142
with ligands RMSE_G 1.233084033689586 Spearman 0.75 Pearson 0.7418709413644344 Kendall 0.5666666666666667
 
    
Epoch 4  Loss 0.05065151197569711
Training Set mae 0.9317377635410854
Training Set rmse 1.190899793555117
Epoch 4
without ligands RMSE_G 1.120230067749133 Spearman 0.8333333333333334 Pearson 0.7841523447381264 Kendall 0.7142857142857142
with ligands RMSE_G 1.2251214022544012 Spearman 0.75 Pearson 0.7428690615739715 Kendall 0.5666666666666667
 
    
Epoch 5  Loss 0.038578689098358154
Training Set mae 0.867772102355957
Training Set rmse 1.039328273787561
Epoch 5
without ligands RMSE_G 1.1169406901163805 Spearman 0.7857142857142857 Pearson 0.7792136539451787 Kendall 0.6428571428571428
with ligands RMSE_G 1.2187274460439703 Spearman 0.8117647058823529 Pearson 0.7440028797356808 Kendall 0.6166666666666666
 
    
Epoch 6  Loss 0.04560694098472595
Training Set mae 0.9467443057468959
Training Set rmse 1.1300417233370772
Epoch 6
without ligands RMSE_G 1.1164241868240754 Spearman 0.7857142857142857 Pearson 0.7738693912044905 Kendall 0.6428571428571428
with ligands RMSE_G 1.2153475430272818 Spearman 0.7941176470588235 Pearson 0.7453943777324249 Kendall 0.6
 
    
Epoch 7  Loss 0.044874097619737895
Training Set mae 0.9116206850324359
Training Set rmse 1.1209257920010898
Epoch 7
without ligands RMSE_G 1.1102094661790418 Spearman 0.7857142857142857 Pearson 0.7716280138643525 Kendall 0.6428571428571428
with ligands RMSE_G 1.201366914958331 Spearman 0.7941176470588235 Pearson 0.7484514773866013 Kendall 0.6
 
    
Epoch 8  Loss 0.04774349927902222
Training Set mae 0.9503977639334542
Training Set rmse 1.1562084057959583
Epoch 8
without ligands RMSE_G 1.1045396540244492 Spearman 0.7857142857142857 Pearson 0.7705629374742915 Kendall 0.6428571428571428
with ligands RMSE_G 1.1819721592113548 Spearman 0.8088235294117647 Pearson 0.7522788432893337 Kendall 0.6333333333333333
 
    
Epoch 9  Loss 0.05437911408288138
Training Set mae 1.0570602416992188
Training Set rmse 1.2339429323355606
Epoch 9
without ligands RMSE_G 1.10678077301003 Spearman 0.7857142857142857 Pearson 0.7723273467647866 Kendall 0.6428571428571428
with ligands RMSE_G 1.1682441021657892 Spearman 0.8088235294117647 Pearson 0.7563322079680537 Kendall 0.6333333333333333
 
Stop Training
