# Supplementary material for: Computing the relative binding affinity of ligands based on a pairwise binding comparison network
Source: Nat Comput Sci. 2023 Oct 19;3(10):860–72. doi: 10.1038/s43588-023-00529-9 (PMC10766524; doi:10.1038/s43588-023-00529-9)
Supplement: Supplementary file 9 — Statistical source data. [file 43588_2023_529_MOESM9_ESM.zip › source_data_figure3/finetune_results/CDK2/ref9_results/0_record.txt]

without ligands RMSE_G 1.3476707216859902 Spearman 0.7857142857142857 Pearson 0.8232803262752579 Kendall 0.7142857142857143
with ligands RMSE_G 1.4191917399070073 Spearman 0.6558823529411765 Pearson 0.6600666817087062 Kendall 0.43333333333333335
 
    
Epoch 0  Loss 0.0740109317832523
Training Set mae 1.0133404466840956
Training Set rmse 1.2312325288637849
Epoch 0
without ligands RMSE_G 1.4484139574209687 Spearman 0.7857142857142857 Pearson 0.8237092065388585 Kendall 0.7142857142857143
with ligands RMSE_G 1.4437518458163083 Spearman 0.6735294117647059 Pearson 0.6913090612944981 Kendall 0.4666666666666666
 
    
Epoch 1  Loss 0.08793049719598559
Training Set mae 0.9165127277374268
Training Set rmse 1.149528763459723
Epoch 1
without ligands RMSE_G 1.4276828024502788 Spearman 0.7857142857142857 Pearson 0.8195297839137508 Kendall 0.7142857142857143
with ligands RMSE_G 1.4037637470809758 Spearman 0.7470588235294118 Pearson 0.7294048344227523 Kendall 0.5499999999999999
 
    
Epoch 2  Loss 0.05392780900001526
Training Set mae 0.9611707528432211
Training Set rmse 1.1439251790463967
Epoch 2
without ligands RMSE_G 1.2593933346229227 Spearman 0.7857142857142857 Pearson 0.8154450397172736 Kendall 0.7142857142857143
with ligands RMSE_G 1.2684150000298868 Spearman 0.7764705882352941 Pearson 0.7466945644365846 Kendall 0.5833333333333334
 
    
Epoch 3  Loss 0.05374147494633993
Training Set mae 0.9755675792694092
Training Set rmse 1.135667697325667
Epoch 3
without ligands RMSE_G 1.1326451439590268 Spearman 0.7857142857142857 Pearson 0.8135047437065214 Kendall 0.7142857142857143
with ligands RMSE_G 1.1764203705862875 Spearman 0.7764705882352941 Pearson 0.7563171765880088 Kendall 0.5833333333333334
 
    
Epoch 4  Loss 0.07112506363126966
Training Set mae 0.8946662743886312
Training Set rmse 1.0637278972580229
Epoch 4
without ligands RMSE_G 1.0920350068694462 Spearman 0.7857142857142857 Pearson 0.8097262200494386 Kendall 0.7142857142857143
with ligands RMSE_G 1.1393885322348267 Spearman 0.7764705882352941 Pearson 0.7622206441819434 Kendall 0.5833333333333334
 
    
Epoch 5  Loss 0.07905834250979954
Training Set mae 0.909993953175015
Training Set rmse 1.1123620475169937
Epoch 5
without ligands RMSE_G 1.1343953124132162 Spearman 0.7857142857142857 Pearson 0.8055071109200878 Kendall 0.7142857142857143
with ligands RMSE_G 1.1493086715567546 Spearman 0.7705882352941177 Pearson 0.7590373844745895 Kendall 0.5666666666666667
 
    
Epoch 6  Loss 0.060722359352641635
Training Set mae 0.8332004547119141
Training Set rmse 0.999827793976525
Epoch 6
without ligands RMSE_G 1.2026111918794669 Spearman 0.7857142857142857 Pearson 0.8046313818277496 Kendall 0.7142857142857143
with ligands RMSE_G 1.1887255462942254 Spearman 0.7764705882352941 Pearson 0.7516812228203673 Kendall 0.5833333333333334
 
    
Epoch 7  Loss 0.05179873440000746
Training Set mae 0.7788177066379123
Training Set rmse 0.9215132296219625
Epoch 7
without ligands RMSE_G 1.1840750428513005 Spearman 0.7857142857142857 Pearson 0.8015264543269002 Kendall 0.7142857142857143
with ligands RMSE_G 1.1711724616378425 Spearman 0.7764705882352941 Pearson 0.7532513658107967 Kendall 0.5833333333333334
 
    
Epoch 8  Loss 0.062341027789645724
Training Set mae 0.8888217210769653
Training Set rmse 1.0467793182121283
Epoch 8
without ligands RMSE_G 1.1587426443013664 Spearman 0.7857142857142857 Pearson 0.8011894965777155 Kendall 0.7142857142857143
with ligands RMSE_G 1.1495307116079558 Spearman 0.7764705882352941 Pearson 0.7574541826717283 Kendall 0.5833333333333334
 
    
Epoch 9  Loss 0.049127590325143605
Training Set mae 0.8397185206413269
Training Set rmse 1.0294537039725369
Epoch 9
without ligands RMSE_G 1.1714422752395874 Spearman 0.7857142857142857 Pearson 0.8008095383201778 Kendall 0.7142857142857143
with ligands RMSE_G 1.1499787993086252 Spearman 0.8264705882352941 Pearson 0.7654323761510289 Kendall 0.6333333333333333
 
Stop Training
