# Supplementary material for: Computing the relative binding affinity of ligands based on a pairwise binding comparison network
Source: Nat Comput Sci. 2023 Oct 19;3(10):860–72. doi: 10.1038/s43588-023-00529-9 (PMC10766524; doi:10.1038/s43588-023-00529-9)
Supplement: Supplementary file 9 — Statistical source data. [file 43588_2023_529_MOESM9_ESM.zip › source_data_figure3/finetune_results/CDK2/ref9_results/1_record.txt]

without ligands RMSE_G 1.593767556770504 Spearman 0.8928571428571429 Pearson 0.8112772294137143 Kendall 0.8095238095238096
with ligands RMSE_G 1.2724061040555423 Spearman 0.6588235294117647 Pearson 0.6588988363241723 Kendall 0.45
 
    
Epoch 0  Loss 0.039477401309543185
Training Set mae 0.7029937903086344
Training Set rmse 0.8465247036220305
Epoch 0
without ligands RMSE_G 1.4735720928178488 Spearman 0.8571428571428571 Pearson 0.7813259217437549 Kendall 0.7142857142857143
with ligands RMSE_G 1.192212126640319 Spearman 0.6882352941176471 Pearson 0.69721006750115 Kendall 0.48333333333333334
 
    
Epoch 1  Loss 0.038881714973184794
Training Set mae 0.7326109806696574
Training Set rmse 0.9198923900402871
Epoch 1
without ligands RMSE_G 1.5814447999577632 Spearman 0.8571428571428571 Pearson 0.7664691845164859 Kendall 0.7142857142857143
with ligands RMSE_G 1.2424718369964007 Spearman 0.7 Pearson 0.7173032476469104 Kendall 0.5166666666666667
 
    
Epoch 2  Loss 0.02271287101838324
Training Set mae 0.6160044802559747
Training Set rmse 0.7387027288661759
Epoch 2
without ligands RMSE_G 1.551724991440084 Spearman 0.8571428571428571 Pearson 0.7695641677425767 Kendall 0.7142857142857143
with ligands RMSE_G 1.2202502572485594 Spearman 0.7411764705882353 Pearson 0.7338072832124882 Kendall 0.5499999999999999
 
    
Epoch 3  Loss 0.04801177067889108
Training Set mae 0.5921871264775594
Training Set rmse 0.75582874289692
Epoch 3
without ligands RMSE_G 1.4041713979693486 Spearman 0.7857142857142857 Pearson 0.7588890548490835 Kendall 0.6190476190476191
with ligands RMSE_G 1.1318730357412667 Spearman 0.7705882352941177 Pearson 0.7392114299932073 Kendall 0.5666666666666667
 
    
Epoch 4  Loss 0.02776704728603363
Training Set mae 0.6208707491556803
Training Set rmse 0.7353663820864836
Epoch 4
without ligands RMSE_G 1.232043043917776 Spearman 0.7857142857142857 Pearson 0.7400711844228214 Kendall 0.6190476190476191
with ligands RMSE_G 1.0486504509290646 Spearman 0.7617647058823529 Pearson 0.738474346509869 Kendall 0.5666666666666667
 
    
Epoch 5  Loss 0.026767310169008043
Training Set mae 0.5992218123541938
Training Set rmse 0.7614112037514766
Epoch 5
without ligands RMSE_G 1.108803112250774 Spearman 0.75 Pearson 0.7245502495924749 Kendall 0.5238095238095238
with ligands RMSE_G 1.0177895316960623 Spearman 0.7794117647058824 Pearson 0.737678689290824 Kendall 0.5666666666666667
 
    
Epoch 6  Loss 0.024742728306187525
Training Set mae 0.6257357332441542
Training Set rmse 0.7757982281836059
Epoch 6
without ligands RMSE_G 1.0903907613703123 Spearman 0.75 Pearson 0.7169983265919241 Kendall 0.5238095238095238
with ligands RMSE_G 1.0199436983509773 Spearman 0.7941176470588235 Pearson 0.7373593429182745 Kendall 0.6
 
    
Epoch 7  Loss 0.02997091578112708
Training Set mae 0.6470375524626838
Training Set rmse 0.8012223432253932
Epoch 7
without ligands RMSE_G 1.1508702981181294 Spearman 0.75 Pearson 0.7139421593390227 Kendall 0.5238095238095238
with ligands RMSE_G 1.035620780882103 Spearman 0.8205882352941176 Pearson 0.7383932761896661 Kendall 0.6166666666666666
 
    
Epoch 8  Loss 0.035831131868892245
Training Set mae 0.5901379717720879
Training Set rmse 0.6878210531878884
Epoch 8
without ligands RMSE_G 1.2366687458824779 Spearman 0.75 Pearson 0.714538232713288 Kendall 0.5238095238095238
with ligands RMSE_G 1.0598353234287046 Spearman 0.8411764705882353 Pearson 0.7406660917044303 Kendall 0.65
 
    
Epoch 9  Loss 0.02454758683840434
Training Set mae 0.5649304257498847
Training Set rmse 0.7331181089339895
Epoch 9
without ligands RMSE_G 1.3625616542012005 Spearman 0.75 Pearson 0.7186760186785068 Kendall 0.5238095238095238
with ligands RMSE_G 1.1064831064787295 Spearman 0.8411764705882353 Pearson 0.7431404193300943 Kendall 0.65
 
Stop Training
