# Supplementary material for: Computing the relative binding affinity of ligands based on a pairwise binding comparison network
Source: Nat Comput Sci. 2023 Oct 19;3(10):860–72. doi: 10.1038/s43588-023-00529-9 (PMC10766524; doi:10.1038/s43588-023-00529-9)
Supplement: Supplementary file 9 — Statistical source data. [file 43588_2023_529_MOESM9_ESM.zip › source_data_figure3/finetune_results/CDK2/ref9_results/2_record.txt]

without ligands RMSE_G 1.2920929426448717 Spearman 0.7857142857142857 Pearson 0.8484500106901401 Kendall 0.7142857142857143
with ligands RMSE_G 1.3663859987978935 Spearman 0.6411764705882353 Pearson 0.6637421496037647 Kendall 0.43333333333333335
 
    
Epoch 0  Loss 0.096946828895145
Training Set mae 1.017998801337348
Training Set rmse 1.1854608327529907
Epoch 0
without ligands RMSE_G 1.1481372405286532 Spearman 0.8928571428571429 Pearson 0.8844843774950237 Kendall 0.8095238095238096
with ligands RMSE_G 1.2838644306305553 Spearman 0.6676470588235294 Pearson 0.7077076505398654 Kendall 0.4666666666666666
 
    
Epoch 1  Loss 0.08225357532501221
Training Set mae 0.9316288762622409
Training Set rmse 1.152005961132668
Epoch 1
without ligands RMSE_G 1.1271842141527026 Spearman 0.8928571428571429 Pearson 0.8869493071190537 Kendall 0.8095238095238096
with ligands RMSE_G 1.272378184689647 Spearman 0.7058823529411765 Pearson 0.7023357889506435 Kendall 0.5
 
    
Epoch 2  Loss 0.05217823882897695
Training Set mae 0.9012680715984769
Training Set rmse 1.066825172697438
Epoch 2
without ligands RMSE_G 1.1701024441076044 Spearman 0.8928571428571429 Pearson 0.8805977580056601 Kendall 0.8095238095238096
with ligands RMSE_G 1.2915240548323175 Spearman 0.7058823529411765 Pearson 0.6862755777894617 Kendall 0.5
 
    
Epoch 3  Loss 0.07142269942495558
Training Set mae 0.9095824162165324
Training Set rmse 1.1150986618008267
Epoch 3
without ligands RMSE_G 1.1688777287957697 Spearman 0.8928571428571429 Pearson 0.890042849454923 Kendall 0.8095238095238096
with ligands RMSE_G 1.2591027257574632 Spearman 0.7235294117647059 Pearson 0.7050494062416184 Kendall 0.5166666666666667
 
    
Epoch 4  Loss 0.07393415106667413
Training Set mae 0.8303222921159532
Training Set rmse 1.074530181438006
Epoch 4
without ligands RMSE_G 1.1581205044131586 Spearman 0.8928571428571429 Pearson 0.8985371901428868 Kendall 0.8095238095238096
with ligands RMSE_G 1.2282954805371102 Spearman 0.7235294117647059 Pearson 0.7232140028568325 Kendall 0.5166666666666667
 
    
Epoch 5  Loss 0.032274248699347176
Training Set mae 0.7458564572864108
Training Set rmse 0.9262858543372078
Epoch 5
without ligands RMSE_G 1.1173599746508553 Spearman 0.8928571428571429 Pearson 0.9066949253486685 Kendall 0.8095238095238096
with ligands RMSE_G 1.1973514892612667 Spearman 0.7558823529411764 Pearson 0.7389600202446257 Kendall 0.5499999999999999
 
    
Epoch 6  Loss 0.05948667393790351
Training Set mae 0.8825875123341879
Training Set rmse 1.0222870084600602
Epoch 6
without ligands RMSE_G 1.087153802122866 Spearman 0.8928571428571429 Pearson 0.9114669558027989 Kendall 0.8095238095238096
with ligands RMSE_G 1.1793195926065374 Spearman 0.7794117647058824 Pearson 0.7487914433915299 Kendall 0.5666666666666667
 
    
Epoch 7  Loss 0.04402621421549055
Training Set mae 0.7203941742579142
Training Set rmse 0.852739040462763
Epoch 7
without ligands RMSE_G 1.0444345347826485 Spearman 0.8928571428571429 Pearson 0.9179524330428028 Kendall 0.8095238095238096
with ligands RMSE_G 1.1603470287641147 Spearman 0.8235294117647058 Pearson 0.7564832494734005 Kendall 0.6
 
    
Epoch 8  Loss 0.048745657006899513
Training Set mae 0.8435193167792426
Training Set rmse 1.0166399848021557
Epoch 8
without ligands RMSE_G 1.0096271866520963 Spearman 0.9642857142857143 Pearson 0.921480372629253 Kendall 0.9047619047619049
with ligands RMSE_G 1.1491735567899541 Spearman 0.8294117647058824 Pearson 0.7606197278536894 Kendall 0.6166666666666666
 
    
Epoch 9  Loss 0.03949211206701067
Training Set mae 0.7344336575931973
Training Set rmse 0.9164673704184642
Epoch 9
without ligands RMSE_G 0.9900407876122514 Spearman 0.9642857142857143 Pearson 0.9227300460288229 Kendall 0.9047619047619049
with ligands RMSE_G 1.1495621842083708 Spearman 0.8323529411764706 Pearson 0.7630208018336327 Kendall 0.6333333333333333
 
Stop Training
