# Supplementary material for: Computing the relative binding affinity of ligands based on a pairwise binding comparison network
Source: Nat Comput Sci. 2023 Oct 19;3(10):860–72. doi: 10.1038/s43588-023-00529-9 (PMC10766524; doi:10.1038/s43588-023-00529-9)
Supplement: Supplementary file 9 — Statistical source data. [file 43588_2023_529_MOESM9_ESM.zip › source_data_figure3/finetune_results/CDK2/ref9_results/3_record.txt]

without ligands RMSE_G 1.4679369835905538 Spearman 0.7142857142857143 Pearson 0.7501454210932842 Kendall 0.5238095238095238
with ligands RMSE_G 1.3222233887630939 Spearman 0.6558823529411765 Pearson 0.6475918010972868 Kendall 0.43333333333333335
 
    
Epoch 0  Loss 0.05819146500693427
Training Set mae 0.8200042115317451
Training Set rmse 0.994288578611122
Epoch 0
without ligands RMSE_G 1.6811461337492888 Spearman 0.6428571428571429 Pearson 0.7408841382474117 Kendall 0.4285714285714286
with ligands RMSE_G 1.417900208026501 Spearman 0.6823529411764706 Pearson 0.7032312921486026 Kendall 0.4666666666666666
 
    
Epoch 1  Loss 0.04627867043018341
Training Set mae 0.776749504937066
Training Set rmse 0.9331941126122156
Epoch 1
without ligands RMSE_G 1.8112199324520142 Spearman 0.6071428571428571 Pearson 0.7333100477523942 Kendall 0.33333333333333337
with ligands RMSE_G 1.5186539260744918 Spearman 0.7647058823529411 Pearson 0.7176715760051428 Kendall 0.5333333333333333
 
    
Epoch 2  Loss 0.06333313385645549
Training Set mae 0.8212447431352403
Training Set rmse 0.9800342611997496
Epoch 2
without ligands RMSE_G 1.7347507972843512 Spearman 0.6428571428571429 Pearson 0.7364122080850788 Kendall 0.4285714285714286
with ligands RMSE_G 1.4445142186957036 Spearman 0.7735294117647059 Pearson 0.7327456844823801 Kendall 0.5666666666666667
 
    
Epoch 3  Loss 0.043179300096299916
Training Set mae 0.8059531648953756
Training Set rmse 0.9616389380842322
Epoch 3
without ligands RMSE_G 1.554585977786904 Spearman 0.6428571428571429 Pearson 0.7360639850502347 Kendall 0.4285714285714286
with ligands RMSE_G 1.2799851683194816 Spearman 0.7529411764705882 Pearson 0.7380946996835221 Kendall 0.5499999999999999
 
    
Epoch 4  Loss 0.04333540300528208
Training Set mae 0.7800600396262275
Training Set rmse 0.9564683188474775
Epoch 4
without ligands RMSE_G 1.4079380019344425 Spearman 0.6428571428571429 Pearson 0.7342315526676192 Kendall 0.4285714285714286
with ligands RMSE_G 1.164011044612328 Spearman 0.7735294117647059 Pearson 0.7361171033081015 Kendall 0.5666666666666667
 
    
Epoch 5  Loss 0.034043712748421565
Training Set mae 0.6504768265618218
Training Set rmse 0.7892773485764392
Epoch 5
without ligands RMSE_G 1.3323396686220694 Spearman 0.6428571428571429 Pearson 0.734923339706793 Kendall 0.4285714285714286
with ligands RMSE_G 1.1079418322889834 Spearman 0.8147058823529412 Pearson 0.7374181609133567 Kendall 0.6166666666666666
 
    
Epoch 6  Loss 0.034980119930373296
Training Set mae 0.6370059384240044
Training Set rmse 0.7651115044920785
Epoch 6
without ligands RMSE_G 1.292986607750444 Spearman 0.6428571428571429 Pearson 0.7402040372804879 Kendall 0.4285714285714286
with ligands RMSE_G 1.0729454162941452 Spearman 0.8352941176470589 Pearson 0.7448551519071537 Kendall 0.65
 
    
Epoch 7  Loss 0.022221630646122828
Training Set mae 0.5624131494098239
Training Set rmse 0.67787664351187
Epoch 7
without ligands RMSE_G 1.2716797436479785 Spearman 0.6785714285714286 Pearson 0.7469931843244763 Kendall 0.5238095238095238
with ligands RMSE_G 1.045743845236196 Spearman 0.8441176470588235 Pearson 0.7534680509757598 Kendall 0.6666666666666667
 
    
Epoch 8  Loss 0.03220618350638284
Training Set mae 0.5832879013485379
Training Set rmse 0.6836913702153403
Epoch 8
without ligands RMSE_G 1.2744699374539032 Spearman 0.6785714285714286 Pearson 0.7552206741826265 Kendall 0.5238095238095238
with ligands RMSE_G 1.0267846299131342 Spearman 0.8294117647058824 Pearson 0.7646355092227428 Kendall 0.6333333333333333
 
    
Epoch 9  Loss 0.021892971462673612
Training Set mae 0.5370356175634596
Training Set rmse 0.6414587338330583
Epoch 9
without ligands RMSE_G 1.3437344468228756 Spearman 0.6785714285714286 Pearson 0.7672797718028264 Kendall 0.5238095238095238
with ligands RMSE_G 1.049694573953237 Spearman 0.8470588235294118 Pearson 0.776158009076764 Kendall 0.65
 
Stop Training
