# Supplementary material for: Computing the relative binding affinity of ligands based on a pairwise binding comparison network
Source: Nat Comput Sci. 2023 Oct 19;3(10):860–72. doi: 10.1038/s43588-023-00529-9 (PMC10766524; doi:10.1038/s43588-023-00529-9)
Supplement: Supplementary file 9 — Statistical source data. [file 43588_2023_529_MOESM9_ESM.zip › source_data_figure3/finetune_results/CDK2/ref9_results/4_record.txt]

without ligands RMSE_G 1.292705135577174 Spearman 0.8571428571428571 Pearson 0.8455591793787866 Kendall 0.7142857142857143
with ligands RMSE_G 1.4186328964494177 Spearman 0.6411764705882353 Pearson 0.6669650340784116 Kendall 0.43333333333333335
 
    
Epoch 0  Loss 0.08286818199687535
Training Set mae 1.0966584417555068
Training Set rmse 1.3115339609347085
Epoch 0
without ligands RMSE_G 1.4160261278989275 Spearman 0.8571428571428571 Pearson 0.852553735721118 Kendall 0.7142857142857143
with ligands RMSE_G 1.4419701097770095 Spearman 0.6617647058823529 Pearson 0.6930712931966506 Kendall 0.45
 
    
Epoch 1  Loss 0.08170088794496325
Training Set mae 0.9550735818015205
Training Set rmse 1.1847151063022374
Epoch 1
without ligands RMSE_G 1.5888854394614234 Spearman 0.8571428571428571 Pearson 0.8423946992517584 Kendall 0.7142857142857143
with ligands RMSE_G 1.5485550475906584 Spearman 0.6911764705882353 Pearson 0.6869806270022942 Kendall 0.48333333333333334
 
    
Epoch 2  Loss 0.13477347625626457
Training Set mae 0.9698595470852323
Training Set rmse 1.2324749021143473
Epoch 2
without ligands RMSE_G 1.605077168237941 Spearman 0.8571428571428571 Pearson 0.8274923074417634 Kendall 0.7142857142857143
with ligands RMSE_G 1.5416559779447905 Spearman 0.7058823529411765 Pearson 0.7121257054174249 Kendall 0.5
 
    
Epoch 3  Loss 0.05513801011774275
Training Set mae 0.8998336791992188
Training Set rmse 1.1223478166852106
Epoch 3
without ligands RMSE_G 1.50115774117197 Spearman 0.8571428571428571 Pearson 0.8210776829678106 Kendall 0.7142857142857143
with ligands RMSE_G 1.4492697946896134 Spearman 0.7470588235294118 Pearson 0.7349446004475151 Kendall 0.5333333333333333
 
    
Epoch 4  Loss 0.07089459564950731
Training Set mae 0.8827020724614462
Training Set rmse 1.0751143234537506
Epoch 4
without ligands RMSE_G 1.3957664481799184 Spearman 0.8571428571428571 Pearson 0.8187579940760232 Kendall 0.7142857142857143
with ligands RMSE_G 1.357006800549521 Spearman 0.788235294117647 Pearson 0.7469002549979645 Kendall 0.5833333333333334
 
    
Epoch 5  Loss 0.047763940360811025
Training Set mae 0.7868150870005289
Training Set rmse 0.9671711241212754
Epoch 5
without ligands RMSE_G 1.2935914022094617 Spearman 0.8571428571428571 Pearson 0.8142540014807936 Kendall 0.7142857142857143
with ligands RMSE_G 1.2660113218549405 Spearman 0.788235294117647 Pearson 0.751011380787712 Kendall 0.5833333333333334
 
    
Epoch 6  Loss 0.04417796101835039
Training Set mae 0.7330260276794434
Training Set rmse 0.9268446697252253
Epoch 6
without ligands RMSE_G 1.2150006471584818 Spearman 0.8571428571428571 Pearson 0.8099089968984464 Kendall 0.7142857142857143
with ligands RMSE_G 1.1986314929947295 Spearman 0.8058823529411765 Pearson 0.7534430545001439 Kendall 0.6
 
    
Epoch 7  Loss 0.070006529490153
Training Set mae 0.8800545798407661
Training Set rmse 1.0403733680809364
Epoch 7
without ligands RMSE_G 1.1592687466176457 Spearman 0.8571428571428571 Pearson 0.8071308678249386 Kendall 0.7142857142857143
with ligands RMSE_G 1.1531657895114036 Spearman 0.8264705882352941 Pearson 0.7563387974468976 Kendall 0.6166666666666666
 
    
Epoch 8  Loss 0.06459091107050578
Training Set mae 0.7990599473317465
Training Set rmse 1.0248755397545777
Epoch 8
without ligands RMSE_G 1.122433071185037 Spearman 0.8571428571428571 Pearson 0.8045155721790682 Kendall 0.7142857142857143
with ligands RMSE_G 1.126474823094724 Spearman 0.8411764705882353 Pearson 0.7587193033595627 Kendall 0.65
 
    
Epoch 9  Loss 0.050037696957588196
Training Set mae 0.745440337393019
Training Set rmse 0.9589690366693675
Epoch 9
without ligands RMSE_G 1.1188910794436042 Spearman 0.8571428571428571 Pearson 0.8025946240713612 Kendall 0.7142857142857143
with ligands RMSE_G 1.1217229340200716 Spearman 0.8411764705882353 Pearson 0.760717646628247 Kendall 0.65
 
Stop Training
