# Supplementary material for: Computing the relative binding affinity of ligands based on a pairwise binding comparison network
Source: Nat Comput Sci. 2023 Oct 19;3(10):860–72. doi: 10.1038/s43588-023-00529-9 (PMC10766524; doi:10.1038/s43588-023-00529-9)
Supplement: Supplementary file 9 — Statistical source data. [file 43588_2023_529_MOESM9_ESM.zip › source_data_figure3/finetune_results/CDK2/ref9_results/5_record.txt]

without ligands RMSE_G 1.3203910186012946 Spearman 0.5357142857142857 Pearson 0.7402501312347805 Kendall 0.4285714285714286
with ligands RMSE_G 1.3822351202389787 Spearman 0.65 Pearson 0.6713119657479326 Kendall 0.45
 
    
Epoch 0  Loss 0.08648000491989984
Training Set mae 1.075889401965671
Training Set rmse 1.2912112427834561
Epoch 0
without ligands RMSE_G 1.2360735732446464 Spearman 0.6071428571428571 Pearson 0.7458890204874966 Kendall 0.5238095238095238
with ligands RMSE_G 1.2994634422233988 Spearman 0.6970588235294117 Pearson 0.7162481659797145 Kendall 0.5
 
    
Epoch 1  Loss 0.060421367486317955
Training Set mae 0.8823242584864298
Training Set rmse 1.0933871560494863
Epoch 1
without ligands RMSE_G 1.1657157439882762 Spearman 0.6071428571428571 Pearson 0.7431119941961887 Kendall 0.5238095238095238
with ligands RMSE_G 1.2447039101516335 Spearman 0.7558823529411764 Pearson 0.7399567462019011 Kendall 0.5499999999999999
 
    
Epoch 2  Loss 0.061828030480278864
Training Set mae 0.902546591228909
Training Set rmse 1.054798519115528
Epoch 2
without ligands RMSE_G 1.1317345643247754 Spearman 0.6071428571428571 Pearson 0.7390212517272097 Kendall 0.5238095238095238
with ligands RMSE_G 1.2054561326695157 Spearman 0.7558823529411764 Pearson 0.7534836135391029 Kendall 0.5499999999999999
 
    
Epoch 3  Loss 0.071417811844084
Training Set mae 0.9687136809031168
Training Set rmse 1.1807556874051204
Epoch 3
without ligands RMSE_G 1.1513555595384362 Spearman 0.6071428571428571 Pearson 0.7366513233286412 Kendall 0.5238095238095238
with ligands RMSE_G 1.2015308747059104 Spearman 0.7823529411764706 Pearson 0.7590249191549794 Kendall 0.5666666666666667
 
    
Epoch 4  Loss 0.09189920292960273
Training Set mae 0.9108604855007596
Training Set rmse 1.1127910523795417
Epoch 4
without ligands RMSE_G 1.233626909740558 Spearman 0.6428571428571429 Pearson 0.7413664559701229 Kendall 0.6190476190476191
with ligands RMSE_G 1.2514487844247415 Spearman 0.7852941176470588 Pearson 0.7599183165088608 Kendall 0.5833333333333334
 
    
Epoch 5  Loss 0.07557074063354069
Training Set mae 0.8222642342249552
Training Set rmse 1.016151591665434
Epoch 5
without ligands RMSE_G 1.3190151586982894 Spearman 0.7857142857142857 Pearson 0.7368931476878078 Kendall 0.7142857142857143
with ligands RMSE_G 1.3124934618374324 Spearman 0.8029411764705883 Pearson 0.7556239312393082 Kendall 0.6
 
    
Epoch 6  Loss 0.09300686750147077
Training Set mae 0.8425089518229166
Training Set rmse 1.0305441678958343
Epoch 6
without ligands RMSE_G 1.302767300592793 Spearman 0.75 Pearson 0.7300021543723967 Kendall 0.6190476190476191
with ligands RMSE_G 1.2989521761191858 Spearman 0.8058823529411765 Pearson 0.7536144888010052 Kendall 0.6
 
    
Epoch 7  Loss 0.046264072259267174
Training Set mae 0.8396850029627482
Training Set rmse 1.015511191748808
Epoch 7
without ligands RMSE_G 1.24618565723134 Spearman 0.75 Pearson 0.7240610323537915 Kendall 0.6190476190476191
with ligands RMSE_G 1.2546541779631788 Spearman 0.8264705882352941 Pearson 0.7538457312596049 Kendall 0.6166666666666666
 
    
Epoch 8  Loss 0.049570583634906344
Training Set mae 0.8307134972678291
Training Set rmse 1.0105589540324342
Epoch 8
without ligands RMSE_G 1.207225148138521 Spearman 0.75 Pearson 0.7201539619371864 Kendall 0.6190476190476191
with ligands RMSE_G 1.2234038850688 Spearman 0.8411764705882353 Pearson 0.7543733257612041 Kendall 0.65
 
    
Epoch 9  Loss 0.044948577880859375
Training Set mae 0.7552400562498305
Training Set rmse 0.9355946004149531
Epoch 9
without ligands RMSE_G 1.1558401891460006 Spearman 0.75 Pearson 0.7187928835164348 Kendall 0.6190476190476191
with ligands RMSE_G 1.183867590413373 Spearman 0.8411764705882353 Pearson 0.7564528160254855 Kendall 0.65
 
Stop Training
