# Supplementary material for: Computing the relative binding affinity of ligands based on a pairwise binding comparison network
Source: Nat Comput Sci. 2023 Oct 19;3(10):860–72. doi: 10.1038/s43588-023-00529-9 (PMC10766524; doi:10.1038/s43588-023-00529-9)
Supplement: Supplementary file 9 — Statistical source data. [file 43588_2023_529_MOESM9_ESM.zip › source_data_figure3/finetune_results/CDK2/ref9_results/6_record.txt]

without ligands RMSE_G 1.3749017086416662 Spearman 0.8571428571428571 Pearson 0.7309478557559105 Kendall 0.7142857142857143
with ligands RMSE_G 1.381403264131224 Spearman 0.6411764705882353 Pearson 0.663904817751303 Kendall 0.43333333333333335
 
    
Epoch 0  Loss 0.08929936091105144
Training Set mae 1.0171561241149902
Training Set rmse 1.1625589877605
Epoch 0
without ligands RMSE_G 1.4289928276327326 Spearman 0.8571428571428571 Pearson 0.7377832484646847 Kendall 0.7142857142857143
with ligands RMSE_G 1.3545504471804397 Spearman 0.6882352941176471 Pearson 0.7028787772235799 Kendall 0.48333333333333334
 
    
Epoch 1  Loss 0.051473208599620394
Training Set mae 0.9344366523954604
Training Set rmse 1.1104331186494074
Epoch 1
without ligands RMSE_G 1.4584897323924646 Spearman 0.8571428571428571 Pearson 0.7298327300857194 Kendall 0.7142857142857143
with ligands RMSE_G 1.3583745336759439 Spearman 0.7029411764705882 Pearson 0.7115924067545134 Kendall 0.5
 
    
Epoch 2  Loss 0.05135561691390143
Training Set mae 0.8598197566138374
Training Set rmse 1.026810772513041
Epoch 2
without ligands RMSE_G 1.3943243231417923 Spearman 0.8571428571428571 Pearson 0.7134349646767398 Kendall 0.7142857142857143
with ligands RMSE_G 1.292892272229379 Spearman 0.7529411764705882 Pearson 0.7275179934760452 Kendall 0.5499999999999999
 
    
Epoch 3  Loss 0.07367535432179768
Training Set mae 1.0762541426552668
Training Set rmse 1.2293672344128637
Epoch 3
without ligands RMSE_G 1.2641518470203157 Spearman 0.8571428571428571 Pearson 0.7120833507211486 Kendall 0.7142857142857143
with ligands RMSE_G 1.2107344286152661 Spearman 0.7470588235294118 Pearson 0.7289283474017365 Kendall 0.5333333333333333
 
    
Epoch 4  Loss 0.06316127710872227
Training Set mae 0.8965602980719672
Training Set rmse 1.0679453889018342
Epoch 4
without ligands RMSE_G 1.16351245817758 Spearman 0.8571428571428571 Pearson 0.7088802201841006 Kendall 0.7142857142857143
with ligands RMSE_G 1.1707597460109878 Spearman 0.7529411764705882 Pearson 0.7265639637975249 Kendall 0.5333333333333333
 
    
Epoch 5  Loss 0.05505924920241038
Training Set mae 0.7628604571024576
Training Set rmse 0.9558410024737145
Epoch 5
without ligands RMSE_G 1.1104403718472429 Spearman 0.8571428571428571 Pearson 0.7010597898768753 Kendall 0.7142857142857143
with ligands RMSE_G 1.14583978418978 Spearman 0.7705882352941177 Pearson 0.7341732887305412 Kendall 0.5499999999999999
 
    
Epoch 6  Loss 0.05419467886288961
Training Set mae 0.8166914251115587
Training Set rmse 1.018182816877364
Epoch 6
without ligands RMSE_G 1.0779797652723602 Spearman 0.8571428571428571 Pearson 0.6973529703629376 Kendall 0.7142857142857143
with ligands RMSE_G 1.113107973564528 Spearman 0.8205882352941176 Pearson 0.7482427065271409 Kendall 0.6166666666666666
 
    
Epoch 7  Loss 0.05499433477719625
Training Set mae 0.8166053295135498
Training Set rmse 0.9661767754136968
Epoch 7
without ligands RMSE_G 1.0629721832199701 Spearman 0.8571428571428571 Pearson 0.6977153012839715 Kendall 0.7142857142857143
with ligands RMSE_G 1.0846319041255723 Spearman 0.8205882352941176 Pearson 0.7596303691255744 Kendall 0.6333333333333333
 
    
Epoch 8  Loss 0.04230434695879618
Training Set mae 0.7748904360665215
Training Set rmse 0.9405597699353768
Epoch 8
without ligands RMSE_G 1.0663172544877875 Spearman 0.8571428571428571 Pearson 0.6970889173306452 Kendall 0.7142857142857143
with ligands RMSE_G 1.0666899118532929 Spearman 0.8205882352941176 Pearson 0.7666270651405835 Kendall 0.6333333333333333
 
    
Epoch 9  Loss 0.04575924906465742
Training Set mae 0.8395992252561781
Training Set rmse 1.0243961480950858
Epoch 9
without ligands RMSE_G 1.07856652689766 Spearman 0.8571428571428571 Pearson 0.6940665358606628 Kendall 0.7142857142857143
with ligands RMSE_G 1.0626463132947808 Spearman 0.8411764705882353 Pearson 0.7709078099185827 Kendall 0.6666666666666667
 
Stop Training
