# Supplementary material for: Computing the relative binding affinity of ligands based on a pairwise binding comparison network
Source: Nat Comput Sci. 2023 Oct 19;3(10):860–72. doi: 10.1038/s43588-023-00529-9 (PMC10766524; doi:10.1038/s43588-023-00529-9)
Supplement: Supplementary file 9 — Statistical source data. [file 43588_2023_529_MOESM9_ESM.zip › source_data_figure3/finetune_results/CDK2/ref9_results/7_record.txt]

without ligands RMSE_G 1.3902149928022438 Spearman 0.5714285714285714 Pearson 0.5895228941308294 Kendall 0.4285714285714286
with ligands RMSE_G 1.2714912313936548 Spearman 0.6411764705882353 Pearson 0.6593162990272832 Kendall 0.43333333333333335
 
    
Epoch 0  Loss 0.04152719345357683
Training Set mae 0.7042900323867798
Training Set rmse 0.8764722336764829
Epoch 0
without ligands RMSE_G 1.2273883554568912 Spearman 0.5714285714285714 Pearson 0.626893736677474 Kendall 0.4285714285714286
with ligands RMSE_G 1.1050557098500997 Spearman 0.7058823529411765 Pearson 0.7088351978718571 Kendall 0.5166666666666667
 
    
Epoch 1  Loss 0.05132224824693468
Training Set mae 0.7284252378675673
Training Set rmse 0.8947033741991692
Epoch 1
without ligands RMSE_G 1.2273085086061053 Spearman 0.5714285714285714 Pearson 0.6048040956701025 Kendall 0.4285714285714286
with ligands RMSE_G 1.084563556950776 Spearman 0.7205882352941176 Pearson 0.7057323615503867 Kendall 0.5333333333333333
 
    
Epoch 2  Loss 0.02480441787176662
Training Set mae 0.6198961668544345
Training Set rmse 0.789915741908494
Epoch 2
without ligands RMSE_G 1.2190804198822864 Spearman 0.7142857142857143 Pearson 0.6237418481011949 Kendall 0.5238095238095238
with ligands RMSE_G 1.0939728242521243 Spearman 0.7470588235294118 Pearson 0.7101709044970599 Kendall 0.5666666666666667
 
    
Epoch 3  Loss 0.032015782263543874
Training Set mae 0.6045558320151435
Training Set rmse 0.7315590439981468
Epoch 3
without ligands RMSE_G 1.2100182234350874 Spearman 0.7142857142857143 Pearson 0.6284683334660387 Kendall 0.5238095238095238
with ligands RMSE_G 1.1375916432990145 Spearman 0.7529411764705882 Pearson 0.7081990543425796 Kendall 0.5833333333333334
 
    
Epoch 4  Loss 0.04410070677598318
Training Set mae 0.6696417596605089
Training Set rmse 0.8695921678616776
Epoch 4
without ligands RMSE_G 1.2124115525865347 Spearman 0.7142857142857143 Pearson 0.6404189754769916 Kendall 0.5238095238095238
with ligands RMSE_G 1.21477752411524 Spearman 0.8 Pearson 0.7108367546326351 Kendall 0.6166666666666666
 
    
Epoch 5  Loss 0.03602239489555359
Training Set mae 0.6729896068572998
Training Set rmse 0.8159596480534764
Epoch 5
without ligands RMSE_G 1.171403335603068 Spearman 0.7857142857142857 Pearson 0.6645975135450427 Kendall 0.6190476190476191
with ligands RMSE_G 1.161306521636364 Spearman 0.8205882352941176 Pearson 0.71016493338384 Kendall 0.6333333333333333
 
    
Epoch 6  Loss 0.020834324260552723
Training Set mae 0.5443315373526679
Training Set rmse 0.6529565954019109
Epoch 6
without ligands RMSE_G 1.1881796747897833 Spearman 0.8928571428571429 Pearson 0.6691296808479383 Kendall 0.7142857142857143
with ligands RMSE_G 1.1181713437047336 Spearman 0.8411764705882353 Pearson 0.7056250281433152 Kendall 0.65
 
    
Epoch 7  Loss 0.032493005196253456
Training Set mae 0.6282138890690274
Training Set rmse 0.7457865714575034
Epoch 7
without ligands RMSE_G 1.2101804170519401 Spearman 0.8928571428571429 Pearson 0.6756913570219655 Kendall 0.7142857142857143
with ligands RMSE_G 1.1223475138251184 Spearman 0.8411764705882353 Pearson 0.7085016117432037 Kendall 0.65
 
    
Epoch 8  Loss 0.02726603878868951
Training Set mae 0.6468504071235657
Training Set rmse 0.7652104351770573
Epoch 8
without ligands RMSE_G 1.1607394112821248 Spearman 0.8928571428571429 Pearson 0.68977732236323 Kendall 0.7142857142857143
with ligands RMSE_G 1.0968727735469752 Spearman 0.8411764705882353 Pearson 0.7214621249151775 Kendall 0.65
 
    
Epoch 9  Loss 0.041078195803695254
Training Set mae 0.5875329309039645
Training Set rmse 0.7292184357203905
Epoch 9
without ligands RMSE_G 1.1290642762320784 Spearman 0.9285714285714286 Pearson 0.6965242174242643 Kendall 0.8095238095238096
with ligands RMSE_G 1.1051087453545996 Spearman 0.861764705882353 Pearson 0.7322928936594979 Kendall 0.6833333333333333
 
Stop Training
