# Supplementary material for: Computing the relative binding affinity of ligands based on a pairwise binding comparison network
Source: Nat Comput Sci. 2023 Oct 19;3(10):860–72. doi: 10.1038/s43588-023-00529-9 (PMC10766524; doi:10.1038/s43588-023-00529-9)
Supplement: Supplementary file 9 — Statistical source data. [file 43588_2023_529_MOESM9_ESM.zip › source_data_figure3/finetune_results/CDK2/ref9_results/8_record.txt]

without ligands RMSE_G 1.3359418987387686 Spearman 0.6428571428571429 Pearson 0.7158940611717642 Kendall 0.4285714285714286
with ligands RMSE_G 1.388989443924258 Spearman 0.6411764705882353 Pearson 0.6567020052180158 Kendall 0.43333333333333335
 
    
Epoch 0  Loss 0.09151298469967312
Training Set mae 1.0769454108344183
Training Set rmse 1.3389148909249804
Epoch 0
without ligands RMSE_G 1.2932464824313359 Spearman 0.7142857142857143 Pearson 0.7046228642180455 Kendall 0.5238095238095238
with ligands RMSE_G 1.309212848629934 Spearman 0.6882352941176471 Pearson 0.7008927366481196 Kendall 0.48333333333333334
 
    
Epoch 1  Loss 0.039434697892930776
Training Set mae 0.744922055138482
Training Set rmse 0.8984356166064291
Epoch 1
without ligands RMSE_G 1.235223132742803 Spearman 0.7142857142857143 Pearson 0.6739076416786824 Kendall 0.5238095238095238
with ligands RMSE_G 1.2427316929320151 Spearman 0.7294117647058823 Pearson 0.706661969890337 Kendall 0.5166666666666667
 
    
Epoch 2  Loss 0.06615412566396925
Training Set mae 0.9174294471740723
Training Set rmse 1.1208711847014161
Epoch 2
without ligands RMSE_G 1.236189434261188 Spearman 0.7142857142857143 Pearson 0.6267382685769538 Kendall 0.5238095238095238
with ligands RMSE_G 1.2155496786331323 Spearman 0.7058823529411765 Pearson 0.6972565237142863 Kendall 0.5
 
    
Epoch 3  Loss 0.06042185756895277
Training Set mae 0.7544679376814101
Training Set rmse 0.9077353454357608
Epoch 3
without ligands RMSE_G 1.2147631684200797 Spearman 0.7142857142857143 Pearson 0.6206953088747464 Kendall 0.5238095238095238
with ligands RMSE_G 1.1774328912572805 Spearman 0.7382352941176471 Pearson 0.7090083023918499 Kendall 0.5166666666666667
 
    
Epoch 4  Loss 0.043232222398122154
Training Set mae 0.7293320231967502
Training Set rmse 0.8942591194477248
Epoch 4
without ligands RMSE_G 1.1791138639248961 Spearman 0.7142857142857143 Pearson 0.6352476686288 Kendall 0.5238095238095238
with ligands RMSE_G 1.1322944473699266 Spearman 0.7617647058823529 Pearson 0.7277859898574496 Kendall 0.5333333333333333
 
    
Epoch 5  Loss 0.049214300182130605
Training Set mae 0.7668608029683431
Training Set rmse 0.8627486160872974
Epoch 5
without ligands RMSE_G 1.1616384529909907 Spearman 0.7142857142857143 Pearson 0.6433913383331791 Kendall 0.5238095238095238
with ligands RMSE_G 1.1059892712614119 Spearman 0.8029411764705883 Pearson 0.7382537464168683 Kendall 0.5833333333333334
 
    
Epoch 6  Loss 0.0328585265411271
Training Set mae 0.7498752673467001
Training Set rmse 0.9347202309663928
Epoch 6
without ligands RMSE_G 1.1606123833139104 Spearman 0.7142857142857143 Pearson 0.6482427781992387 Kendall 0.5238095238095238
with ligands RMSE_G 1.094953219040634 Spearman 0.8029411764705883 Pearson 0.7453309931673447 Kendall 0.5833333333333334
 
    
Epoch 7  Loss 0.07017918427785237
Training Set mae 0.7739182313283285
Training Set rmse 0.9769764883135703
Epoch 7
without ligands RMSE_G 1.1497263337595052 Spearman 0.7142857142857143 Pearson 0.6637174568059676 Kendall 0.5238095238095238
with ligands RMSE_G 1.081473956407388 Spearman 0.8352941176470589 Pearson 0.7548622569382212 Kendall 0.65
 
    
Epoch 8  Loss 0.02884459826681349
Training Set mae 0.6252314448356628
Training Set rmse 0.7992622089388843
Epoch 8
without ligands RMSE_G 1.1410378419356646 Spearman 0.7142857142857143 Pearson 0.6875904374970219 Kendall 0.5238095238095238
with ligands RMSE_G 1.0826051088823199 Spearman 0.8441176470588235 Pearson 0.766001865000383 Kendall 0.6666666666666667
 
    
Epoch 9  Loss 0.04973799652523465
Training Set mae 0.6862705813513862
Training Set rmse 0.8532948658264761
Epoch 9
without ligands RMSE_G 1.141106787367284 Spearman 0.75 Pearson 0.707012999815331 Kendall 0.6190476190476191
with ligands RMSE_G 1.097909532801436 Spearman 0.8382352941176471 Pearson 0.774641436259583 Kendall 0.65
 
Stop Training
