# Supplementary material for: Computing the relative binding affinity of ligands based on a pairwise binding comparison network
Source: Nat Comput Sci. 2023 Oct 19;3(10):860–72. doi: 10.1038/s43588-023-00529-9 (PMC10766524; doi:10.1038/s43588-023-00529-9)
Supplement: Supplementary file 9 — Statistical source data. [file 43588_2023_529_MOESM9_ESM.zip › source_data_figure3/finetune_results/CDK2/ref9_results/9_record.txt]

without ligands RMSE_G 1.306505671309852 Spearman 0.6071428571428571 Pearson 0.7849056994253772 Kendall 0.33333333333333337
with ligands RMSE_G 1.3860788564845905 Spearman 0.6558823529411765 Pearson 0.6502051412620854 Kendall 0.43333333333333335
 
    
Epoch 0  Loss 0.055930359496010676
Training Set mae 0.9239497979482015
Training Set rmse 1.1054607761007107
Epoch 0
without ligands RMSE_G 1.2968827594596415 Spearman 0.6071428571428571 Pearson 0.8200939838624856 Kendall 0.33333333333333337
with ligands RMSE_G 1.374679823078662 Spearman 0.7176470588235294 Pearson 0.7129348436034749 Kendall 0.5166666666666667
 
    
Epoch 1  Loss 0.03790499601099226
Training Set mae 0.7677876750628153
Training Set rmse 1.0091495745755226
Epoch 1
without ligands RMSE_G 1.405201405397292 Spearman 0.6071428571428571 Pearson 0.8321653076038149 Kendall 0.33333333333333337
with ligands RMSE_G 1.4559558741616312 Spearman 0.7411764705882353 Pearson 0.7291667487590248 Kendall 0.5333333333333333
 
    
Epoch 2  Loss 0.0797637982500924
Training Set mae 0.8667199346754286
Training Set rmse 1.0484063634214307
Epoch 2
without ligands RMSE_G 1.3152176013115078 Spearman 0.6428571428571429 Pearson 0.8094887675710442 Kendall 0.4285714285714286
with ligands RMSE_G 1.3716093904862383 Spearman 0.7294117647058823 Pearson 0.7159967548098348 Kendall 0.5666666666666667
 
    
Epoch 3  Loss 0.06773332423633999
Training Set mae 0.8770805729760064
Training Set rmse 1.0551070771961966
Epoch 3
without ligands RMSE_G 1.2101034678162563 Spearman 0.6428571428571429 Pearson 0.7998920683019902 Kendall 0.4285714285714286
with ligands RMSE_G 1.2694994989903245 Spearman 0.7617647058823529 Pearson 0.7210527858270547 Kendall 0.5499999999999999
 
    
Epoch 4  Loss 0.042325639062457614
Training Set mae 0.7376702162954543
Training Set rmse 0.9189959503214202
Epoch 4
without ligands RMSE_G 1.2408106707542585 Spearman 0.6428571428571429 Pearson 0.8135348489477054 Kendall 0.4285714285714286
with ligands RMSE_G 1.3079861557996295 Spearman 0.8 Pearson 0.7326809774479006 Kendall 0.6166666666666666
 
    
Epoch 5  Loss 0.07355666160583496
Training Set mae 0.9206951724158393
Training Set rmse 1.1105879717695846
Epoch 5
without ligands RMSE_G 1.2691692173825497 Spearman 0.6428571428571429 Pearson 0.8301797263472913 Kendall 0.4285714285714286
with ligands RMSE_G 1.3272039357594227 Spearman 0.8235294117647058 Pearson 0.7384084326965599 Kendall 0.6333333333333333
 
    
Epoch 6  Loss 0.06313122312227885
Training Set mae 0.8412520753012763
Training Set rmse 0.97247567430509
Epoch 6
without ligands RMSE_G 1.336114840269333 Spearman 0.6428571428571429 Pearson 0.8374569738550544 Kendall 0.4285714285714286
with ligands RMSE_G 1.377065100144881 Spearman 0.8411764705882353 Pearson 0.743758810453924 Kendall 0.65
 
    
Epoch 7  Loss 0.055013696352640785
Training Set mae 0.8984673817952474
Training Set rmse 1.0690525865929938
Epoch 7
without ligands RMSE_G 1.440627657194844 Spearman 0.7142857142857143 Pearson 0.8465765881402431 Kendall 0.5238095238095238
with ligands RMSE_G 1.4601471518267226 Spearman 0.8352941176470589 Pearson 0.7431226615006967 Kendall 0.6333333333333333
 
    
Epoch 8  Loss 0.04988142682446374
Training Set mae 0.7586562368604872
Training Set rmse 0.9355857662292635
Epoch 8
without ligands RMSE_G 1.5293367050302569 Spearman 0.7142857142857143 Pearson 0.8464161012150713 Kendall 0.5238095238095238
with ligands RMSE_G 1.5234667029225177 Spearman 0.85 Pearson 0.7388222883996299 Kendall 0.6666666666666667
 
    
Epoch 9  Loss 0.0575417031844457
Training Set mae 0.7749071915944418
Training Set rmse 0.9729561911375267
Epoch 9
without ligands RMSE_G 1.4983640586422142 Spearman 0.7142857142857143 Pearson 0.839894101428634 Kendall 0.5238095238095238
with ligands RMSE_G 1.4806048608940612 Spearman 0.8470588235294118 Pearson 0.7357895645602711 Kendall 0.65
 
Stop Training
