# Supplementary material for: Computing the relative binding affinity of ligands based on a pairwise binding comparison network
Source: Nat Comput Sci. 2023 Oct 19;3(10):860–72. doi: 10.1038/s43588-023-00529-9 (PMC10766524; doi:10.1038/s43588-023-00529-9)
Supplement: Supplementary file 9 — Statistical source data. [file 43588_2023_529_MOESM9_ESM.zip › source_data_figure3/finetune_results/Jnk1/ref10_results/0_record.txt]

without ligands RMSE_G 1.1839926207477185 Spearman 0.5363636363636364 Pearson 0.28061434530645246 Kendall 0.38181818181818183
with ligands RMSE_G 1.1144001383454831 Spearman 0.5202988257523643 Pearson 0.43208342015545154 Kendall 0.3675428128779634
 
    
Epoch 0  Loss 0.03352670537100898
Training Set mae 0.6882481469048394
Training Set rmse 0.8612213091599842
Epoch 0
without ligands RMSE_G 1.0821079247696834 Spearman 0.5636363636363636 Pearson 0.3519157249478293 Kendall 0.41818181818181815
with ligands RMSE_G 1.027431965149271 Spearman 0.5560247126641995 Pearson 0.4994546775933017 Kendall 0.40572907915099854
 
    
Epoch 1  Loss 0.017853966024186877
Training Set mae 0.5296051661173503
Training Set rmse 0.6846845603147351
Epoch 1
without ligands RMSE_G 1.0385125209185135 Spearman 0.5636363636363636 Pearson 0.41105515624942457 Kendall 0.41818181818181815
with ligands RMSE_G 0.9796791203571695 Spearman 0.5969470922177563 Pearson 0.5547635642535562 Kendall 0.4439153454240337
 
    
Epoch 2  Loss 0.02511954572465685
Training Set mae 0.5198645909627279
Training Set rmse 0.7192995633320131
Epoch 2
without ligands RMSE_G 1.0089656030225922 Spearman 0.5636363636363636 Pearson 0.4498269053559926 Kendall 0.41818181818181815
with ligands RMSE_G 0.9524363918496616 Spearman 0.6125365701429207 Pearson 0.5879481756312531 Kendall 0.4534619119922925
 
    
Epoch 3  Loss 0.023801343970828587
Training Set mae 0.5737129317389594
Training Set rmse 0.7438070978781363
Epoch 3
without ligands RMSE_G 0.9834699081878112 Spearman 0.5636363636363636 Pearson 0.4804170789914844 Kendall 0.41818181818181815
with ligands RMSE_G 0.9268786160917196 Spearman 0.6021435848594778 Pearson 0.6146371094774132 Kendall 0.4343687788557749
 
    
Epoch 4  Loss 0.021562363704045615
Training Set mae 0.538252682156033
Training Set rmse 0.6874132660379227
Epoch 4
without ligands RMSE_G 0.9620275807469837 Spearman 0.6454545454545455 Pearson 0.5020449870669491 Kendall 0.4909090909090909
with ligands RMSE_G 0.9035106053195407 Spearman 0.6826892208061609 Pearson 0.6350033081416507 Kendall 0.5107413114018453
 
    
Epoch 5  Loss 0.018639740678999157
Training Set mae 0.5156033727857802
Training Set rmse 0.6437333204624962
Epoch 5
without ligands RMSE_G 0.9492910203420286 Spearman 0.6454545454545455 Pearson 0.520774349400523 Kendall 0.4909090909090909
with ligands RMSE_G 0.8881023883881677 Spearman 0.6826892208061609 Pearson 0.6532294768139928 Kendall 0.5107413114018453
 
    
Epoch 6  Loss 0.018942470682991874
Training Set mae 0.4785536448160807
Training Set rmse 0.6183156964990533
Epoch 6
without ligands RMSE_G 0.9493357805332032 Spearman 0.6454545454545455 Pearson 0.5357132396712471 Kendall 0.4909090909090909
with ligands RMSE_G 0.883894555559632 Spearman 0.7125690534960595 Pearson 0.6685659703088275 Kendall 0.5393810111066216
 
    
Epoch 7  Loss 0.018614199426439073
Training Set mae 0.5328405910068088
Training Set rmse 0.6731836078851489
Epoch 7
without ligands RMSE_G 0.9600177004472752 Spearman 0.6454545454545455 Pearson 0.549119083306389 Kendall 0.4909090909090909
with ligands RMSE_G 0.8904707336856078 Spearman 0.7145177382367051 Pearson 0.6818047830212893 Kendall 0.5489275776748804
 
    
Epoch 8  Loss 0.019729322857326932
Training Set mae 0.5498796357048883
Training Set rmse 0.6713239119928383
Epoch 8
without ligands RMSE_G 0.9675419180961171 Spearman 0.6454545454545455 Pearson 0.5552334720251925 Kendall 0.4909090909090909
with ligands RMSE_G 0.8946133476097261 Spearman 0.7145177382367051 Pearson 0.689363575780443 Kendall 0.5489275776748804
 
    
Epoch 9  Loss 0.014065727260377673
Training Set mae 0.4627216127183702
Training Set rmse 0.5559261431745258
Epoch 9
without ligands RMSE_G 0.9622943226370991 Spearman 0.6818181818181818 Pearson 0.5626067021916478 Kendall 0.5272727272727272
with ligands RMSE_G 0.8831739602805491 Spearman 0.7379019551244518 Pearson 0.6957011825419344 Kendall 0.568020710811398
 
Stop Training
