# Supplementary material for: Computing the relative binding affinity of ligands based on a pairwise binding comparison network
Source: Nat Comput Sci. 2023 Oct 19;3(10):860–72. doi: 10.1038/s43588-023-00529-9 (PMC10766524; doi:10.1038/s43588-023-00529-9)
Supplement: Supplementary file 9 — Statistical source data. [file 43588_2023_529_MOESM9_ESM.zip › source_data_figure3/finetune_results/Jnk1/ref10_results/1_record.txt]

without ligands RMSE_G 1.1950213301518893 Spearman 0.5421426366180642 Pearson 0.5499006256332947 Kendall 0.40368671387966554
with ligands RMSE_G 1.3220227247489391 Spearman 0.4761286382977316 Pearson 0.41353101269052767 Kendall 0.3484496797414458
 
    
Epoch 0  Loss 0.055348559220631914
Training Set mae 0.8443556043836805
Training Set rmse 1.162506825416791
Epoch 0
without ligands RMSE_G 1.1183034609990956 Spearman 0.4738053294813334 Pearson 0.5645916563702609 Kendall 0.36698792170878686
with ligands RMSE_G 1.2288461727640587 Spearman 0.5326404957764529 Pearson 0.4816432275428222 Kendall 0.386635946014481
 
    
Epoch 1  Loss 0.052700812286800805
Training Set mae 0.8344768524169922
Training Set rmse 1.053140885522242
Epoch 1
without ligands RMSE_G 1.1111386147760929 Spearman 0.49658443186024365 Pearson 0.5679215547741701 Kendall 0.36698792170878686
with ligands RMSE_G 1.208772795762049 Spearman 0.5800584911321615 Pearson 0.5409475414812187 Kendall 0.4248222122875161
 
    
Epoch 2  Loss 0.041312669383154976
Training Set mae 0.8123369852701823
Training Set rmse 0.9999086656186476
Epoch 2
without ligands RMSE_G 1.0718979808554394 Spearman 0.4009122018688206 Pearson 0.5786393040628381 Kendall 0.2935903373670295
with ligands RMSE_G 1.1608323371523426 Spearman 0.5807080527123767 Pearson 0.5880491498161788 Kendall 0.41527564571925735
 
    
Epoch 3  Loss 0.03787860340542264
Training Set mae 0.7166278839111329
Training Set rmse 0.8941391294137351
Epoch 3
without ligands RMSE_G 1.0158699249744523 Spearman 0.4829169704328975 Pearson 0.592266328493671 Kendall 0.36698792170878686
with ligands RMSE_G 1.0963757173938142 Spearman 0.6255278017472244 Pearson 0.619183547924154 Kendall 0.4534619119922925
 
    
Epoch 4  Loss 0.03013639913664924
Training Set mae 0.686623011695014
Training Set rmse 0.8657610979442598
Epoch 4
without ligands RMSE_G 0.9791225921382377 Spearman 0.6013683028032308 Pearson 0.6100664106993469 Kendall 0.4770842982214229
with ligands RMSE_G 1.0455380700231973 Spearman 0.6683988660414268 Pearson 0.6419231696725929 Kendall 0.48210161169706883
 
    
Epoch 5  Loss 0.0357476446363661
Training Set mae 0.6607492234971788
Training Set rmse 0.8581162607208419
Epoch 5
without ligands RMSE_G 0.9729950297694472 Spearman 0.6013683028032308 Pearson 0.6238433463758152 Kendall 0.4770842982214229
with ligands RMSE_G 1.019604671575435 Spearman 0.6917830829291735 Pearson 0.6578978360818565 Kendall 0.5011947448335865
 
    
Epoch 6  Loss 0.028900994194878474
Training Set mae 0.6084470325046115
Training Set rmse 0.8033956913468784
Epoch 6
without ligands RMSE_G 0.980607292102524 Spearman 0.6605939689883975 Pearson 0.6336907310719364 Kendall 0.5137830903923016
with ligands RMSE_G 1.0075513071147528 Spearman 0.7229620387795025 Pearson 0.6718788099725075 Kendall 0.5298344445383628
 
    
Epoch 7  Loss 0.028912617100609675
Training Set mae 0.6197902043660481
Training Set rmse 0.7987435036721579
Epoch 7
without ligands RMSE_G 0.993116600126743 Spearman 0.6605939689883975 Pearson 0.6408237777708663 Kendall 0.5137830903923016
with ligands RMSE_G 0.9994960025215869 Spearman 0.7229620387795025 Pearson 0.6843243092119464 Kendall 0.5298344445383628
 
    
Epoch 8  Loss 0.023490101761288112
Training Set mae 0.5820410410563152
Training Set rmse 0.7417983863247799
Epoch 8
without ligands RMSE_G 1.010466847715341 Spearman 0.6605939689883975 Pearson 0.6477563292899516 Kendall 0.5137830903923016
with ligands RMSE_G 0.9982109444816123 Spearman 0.7229620387795025 Pearson 0.6953789461395774 Kendall 0.5298344445383628
 
    
Epoch 9  Loss 0.023411468664805094
Training Set mae 0.6007259368896485
Training Set rmse 0.7458079129509761
Epoch 9
without ligands RMSE_G 1.0318222301928526 Spearman 0.6697056099399616 Pearson 0.6521505059408321 Kendall 0.5504818825631803
with ligands RMSE_G 1.0048568347083622 Spearman 0.7437480093463884 Pearson 0.703167240384499 Kendall 0.568020710811398
 
Stop Training
