# Supplementary material for: Computing the relative binding affinity of ligands based on a pairwise binding comparison network
Source: Nat Comput Sci. 2023 Oct 19;3(10):860–72. doi: 10.1038/s43588-023-00529-9 (PMC10766524; doi:10.1038/s43588-023-00529-9)
Supplement: Supplementary file 9 — Statistical source data. [file 43588_2023_529_MOESM9_ESM.zip › source_data_figure3/finetune_results/Jnk1/ref10_results/2_record.txt]

without ligands RMSE_G 1.1315098259206626 Spearman 0.6090909090909091 Pearson 0.2688468334408962 Kendall 0.45454545454545453
with ligands RMSE_G 1.1426075459574274 Spearman 0.5164014562710731 Pearson 0.44998254138489047 Kendall 0.3579962463097046
 
    
Epoch 0  Loss 0.031074277559916177
Training Set mae 0.700947125752767
Training Set rmse 0.8548797608142102
Epoch 0
without ligands RMSE_G 1.1286766763952312 Spearman 0.6090909090909091 Pearson 0.3117889161628 Kendall 0.45454545454545453
with ligands RMSE_G 1.1915189445374463 Spearman 0.522897072073225 Pearson 0.4706372614965933 Kendall 0.3770893794462222
 
    
Epoch 1  Loss 0.028549161222245958
Training Set mae 0.6692573971218533
Training Set rmse 0.8372739192552647
Epoch 1
without ligands RMSE_G 1.1544618143193448 Spearman 0.6818181818181818 Pearson 0.4069812427863939 Kendall 0.4909090909090909
with ligands RMSE_G 1.2516757408210721 Spearman 0.5410847963192502 Pearson 0.5197830941015876 Kendall 0.3770893794462222
 
    
Epoch 2  Loss 0.03020234704017639
Training Set mae 0.605926513671875
Training Set rmse 0.7865384429484585
Epoch 2
without ligands RMSE_G 1.0877562871630255 Spearman 0.8090909090909091 Pearson 0.5028507245239078 Kendall 0.6000000000000001
with ligands RMSE_G 1.194250133033579 Spearman 0.5696655058487184 Pearson 0.5723742400961652 Kendall 0.40572907915099854
 
    
Epoch 3  Loss 0.01992210348447164
Training Set mae 0.5180206298828125
Training Set rmse 0.6704521786530916
Epoch 3
without ligands RMSE_G 1.0078824947991456 Spearman 0.8090909090909091 Pearson 0.5681563598439833 Kendall 0.6000000000000001
with ligands RMSE_G 1.1065298325923314 Spearman 0.6021435848594778 Pearson 0.6111184475271436 Kendall 0.4343687788557749
 
    
Epoch 4  Loss 0.020493255721198186
Training Set mae 0.5413816240098741
Training Set rmse 0.6929630279782627
Epoch 4
without ligands RMSE_G 0.9649385021962733 Spearman 0.8090909090909091 Pearson 0.6115302054578229 Kendall 0.6000000000000001
with ligands RMSE_G 1.0502457051779572 Spearman 0.6385190333515283 Pearson 0.6394153447039425 Kendall 0.4534619119922925
 
    
Epoch 5  Loss 0.018519776397281223
Training Set mae 0.5470410452948676
Training Set rmse 0.6660995296305376
Epoch 5
without ligands RMSE_G 0.9433298901764121 Spearman 0.8090909090909091 Pearson 0.6427035452729434 Kendall 0.6000000000000001
with ligands RMSE_G 1.025069405422348 Spearman 0.6495615802151864 Pearson 0.6605456720926371 Kendall 0.48210161169706883
 
    
Epoch 6  Loss 0.021596188677681816
Training Set mae 0.557524765862359
Training Set rmse 0.6838118761616452
Epoch 6
without ligands RMSE_G 0.925742639500693 Spearman 0.8545454545454545 Pearson 0.6686481457367739 Kendall 0.6727272727272727
with ligands RMSE_G 1.0090362772233044 Spearman 0.7015265066324013 Pearson 0.6828585168121374 Kendall 0.5393810111066216
 
    
Epoch 7  Loss 0.019835140970018175
Training Set mae 0.4944776111178928
Training Set rmse 0.6392592347250957
Epoch 7
without ligands RMSE_G 0.9130142966670942 Spearman 0.8818181818181818 Pearson 0.6850986962725709 Kendall 0.7090909090909091
with ligands RMSE_G 0.9950540434224967 Spearman 0.7379019551244518 Pearson 0.6985609981950092 Kendall 0.568020710811398
 
    
Epoch 8  Loss 0.01855029331313239
Training Set mae 0.5409772660997179
Training Set rmse 0.671727852885994
Epoch 8
without ligands RMSE_G 0.9141859790759957 Spearman 0.8818181818181818 Pearson 0.6941985137328194 Kendall 0.7090909090909091
with ligands RMSE_G 0.9977478497779387 Spearman 0.7379019551244518 Pearson 0.7075897371774125 Kendall 0.568020710811398
 
    
Epoch 9  Loss 0.014853329128689237
Training Set mae 0.4538860532972548
Training Set rmse 0.5835697875578179
Epoch 9
without ligands RMSE_G 0.9047265902020319 Spearman 0.9181818181818182 Pearson 0.6934994377916539 Kendall 0.7454545454545454
with ligands RMSE_G 0.9836838613340582 Spearman 0.7521923098891858 Pearson 0.7106056818156586 Kendall 0.5775672773796569
 
Stop Training
