# Supplementary material for: Computing the relative binding affinity of ligands based on a pairwise binding comparison network
Source: Nat Comput Sci. 2023 Oct 19;3(10):860–72. doi: 10.1038/s43588-023-00529-9 (PMC10766524; doi:10.1038/s43588-023-00529-9)
Supplement: Supplementary file 9 — Statistical source data. [file 43588_2023_529_MOESM9_ESM.zip › source_data_figure3/finetune_results/Jnk1/ref10_results/3_record.txt]

without ligands RMSE_G 1.1555449744125985 Spearman 0.5694775594727565 Pearson 0.5295064382247896 Kendall 0.4403855060505442
with ligands RMSE_G 1.216954795892851 Spearman 0.5202988257523643 Pearson 0.4273797296907026 Kendall 0.3675428128779634
 
    
Epoch 0  Loss 0.031895664665434094
Training Set mae 0.7095876163906522
Training Set rmse 0.900553747237148
Epoch 0
without ligands RMSE_G 1.1670945133910693 Spearman 0.6013683028032308 Pearson 0.5459838936736658 Kendall 0.4770842982214229
with ligands RMSE_G 1.164535268934032 Spearman 0.546930850541187 Pearson 0.5024429766806021 Kendall 0.386635946014481
 
    
Epoch 1  Loss 0.03909903367360433
Training Set mae 0.7190955479939779
Training Set rmse 0.9931356923833649
Epoch 1
without ligands RMSE_G 1.08565848637972 Spearman 0.6195915847063591 Pearson 0.5587574718304043 Kendall 0.5137830903923016
with ligands RMSE_G 1.0748078551055622 Spearman 0.5774602448113006 Pearson 0.5688504886700846 Kendall 0.41527564571925735
 
    
Epoch 2  Loss 0.027233636379241942
Training Set mae 0.6380715688069661
Training Set rmse 0.8460144863727095
Epoch 2
without ligands RMSE_G 1.0857076218023491 Spearman 0.6195915847063591 Pearson 0.5690812578849088 Kendall 0.5137830903923016
with ligands RMSE_G 1.0578769467380986 Spearman 0.595647969057326 Pearson 0.6092407263113762 Kendall 0.4248222122875161
 
    
Epoch 3  Loss 0.03277715312110053
Training Set mae 0.6631565517849393
Training Set rmse 0.8359427478661209
Epoch 3
without ligands RMSE_G 1.0461876003648296 Spearman 0.6332590461337052 Pearson 0.579098224233465 Kendall 0.4770842982214229
with ligands RMSE_G 1.0239385784889694 Spearman 0.6521598265360471 Pearson 0.6337334336769384 Kendall 0.47255504512881
 
    
Epoch 4  Loss 0.021525990300708345
Training Set mae 0.5330363591512044
Training Set rmse 0.7196639952946471
Epoch 4
without ligands RMSE_G 1.0190541492114717 Spearman 0.6788172508915258 Pearson 0.5918833563882644 Kendall 0.5137830903923016
with ligands RMSE_G 0.9984978621392486 Spearman 0.6833387823863761 Pearson 0.6545839396167611 Kendall 0.49164817826532764
 
    
Epoch 5  Loss 0.02316991885503133
Training Set mae 0.5427416483561198
Training Set rmse 0.7192303070871694
Epoch 5
without ligands RMSE_G 1.0171017267325257 Spearman 0.6924847123188719 Pearson 0.6017827513377204 Kendall 0.5504818825631803
with ligands RMSE_G 0.9870773655094605 Spearman 0.7086716840147683 Pearson 0.672693817904791 Kendall 0.520287877970104
 
    
Epoch 6  Loss 0.02570834822124905
Training Set mae 0.5730705685085721
Training Set rmse 0.7504986553458239
Epoch 6
without ligands RMSE_G 1.0286489402888987 Spearman 0.6924847123188719 Pearson 0.6073594301946678 Kendall 0.5504818825631803
with ligands RMSE_G 0.9861455307763708 Spearman 0.7463462556672492 Pearson 0.6852976627883788 Kendall 0.5584741442431392
 
    
Epoch 7  Loss 0.021716263559129503
Training Set mae 0.547558085123698
Training Set rmse 0.7307487544984688
Epoch 7
without ligands RMSE_G 1.0306942179995138 Spearman 0.701596353270436 Pearson 0.6145392268948375 Kendall 0.587180674734059
with ligands RMSE_G 0.9768860048262008 Spearman 0.7502436251485403 Pearson 0.6956756012381307 Kendall 0.568020710811398
 
    
Epoch 8  Loss 0.022239059872097438
Training Set mae 0.5615817599826389
Training Set rmse 0.714531131242663
Epoch 8
without ligands RMSE_G 1.0330179263622061 Spearman 0.701596353270436 Pearson 0.6192696021784987 Kendall 0.587180674734059
with ligands RMSE_G 0.9695191429161264 Spearman 0.7502436251485403 Pearson 0.7019043580622174 Kendall 0.568020710811398
 
    
Epoch 9  Loss 0.019839179515838624
Training Set mae 0.5296742651197646
Training Set rmse 0.6738162048563204
Epoch 9
without ligands RMSE_G 1.0468034488168163 Spearman 0.701596353270436 Pearson 0.6225911512560828 Kendall 0.587180674734059
with ligands RMSE_G 0.9725702881575081 Spearman 0.7521923098891858 Pearson 0.7067717698657815 Kendall 0.5775672773796569
 
Stop Training
