# Supplementary material for: Computing the relative binding affinity of ligands based on a pairwise binding comparison network
Source: Nat Comput Sci. 2023 Oct 19;3(10):860–72. doi: 10.1038/s43588-023-00529-9 (PMC10766524; doi:10.1038/s43588-023-00529-9)
Supplement: Supplementary file 9 — Statistical source data. [file 43588_2023_529_MOESM9_ESM.zip › source_data_figure3/finetune_results/Jnk1/ref10_results/4_record.txt]

without ligands RMSE_G 1.1674229259028228 Spearman 0.4727272727272727 Pearson 0.5718456486190077 Kendall 0.3090909090909091
with ligands RMSE_G 1.2777697378829442 Spearman 0.5164014562710731 Pearson 0.4323155201837487 Kendall 0.3579962463097046
 
    
Epoch 0  Loss 0.044713302453358965
Training Set mae 0.8399022844102647
Training Set rmse 1.0801330785431698
Epoch 0
without ligands RMSE_G 1.0195514385728301 Spearman 0.39090909090909093 Pearson 0.5996251706407596 Kendall 0.2727272727272727
with ligands RMSE_G 1.1454013659847162 Spearman 0.5378369884181743 Pearson 0.5283416646268104 Kendall 0.3675428128779634
 
    
Epoch 1  Loss 0.03393437729941474
Training Set mae 0.7465697394476997
Training Set rmse 0.8865054149802967
Epoch 1
without ligands RMSE_G 0.9678741009334718 Spearman 0.4090909090909091 Pearson 0.6164130830722645 Kendall 0.3090909090909091
with ligands RMSE_G 1.0642625946210078 Spearman 0.5501786584422629 Pearson 0.592979590931977 Kendall 0.3675428128779634
 
    
Epoch 2  Loss 0.027993846601910063
Training Set mae 0.664664438035753
Training Set rmse 0.832668598809099
Epoch 2
without ligands RMSE_G 0.9442126414832815 Spearman 0.4636363636363636 Pearson 0.6246143867669965 Kendall 0.41818181818181815
with ligands RMSE_G 1.0238162326626565 Spearman 0.6242286785867941 Pearson 0.6312891907911631 Kendall 0.4343687788557749
 
    
Epoch 3  Loss 0.03428560627831353
Training Set mae 0.6907948387993706
Training Set rmse 0.8402186461381004
Epoch 3
without ligands RMSE_G 0.9391839761442234 Spearman 0.509090909090909 Pearson 0.6228780437411439 Kendall 0.4909090909090909
with ligands RMSE_G 0.9979177362283813 Spearman 0.6567067575975535 Pearson 0.6554640879788429 Kendall 0.47255504512881
 
    
Epoch 4  Loss 0.02394343482123481
Training Set mae 0.5971203909979926
Training Set rmse 0.7574840554887353
Epoch 4
without ligands RMSE_G 0.9409298759806606 Spearman 0.509090909090909 Pearson 0.6160942127740286 Kendall 0.4909090909090909
with ligands RMSE_G 0.9725360832413782 Spearman 0.7047743145334773 Pearson 0.6734435167304873 Kendall 0.520287877970104
 
    
Epoch 5  Loss 0.02162011530664232
Training Set mae 0.5497378031412761
Training Set rmse 0.6699791471358213
Epoch 5
without ligands RMSE_G 0.9543756508270068 Spearman 0.509090909090909 Pearson 0.6091598097185547 Kendall 0.4909090909090909
with ligands RMSE_G 0.9634318217144293 Spearman 0.732055900902515 Pearson 0.6866542248051535 Kendall 0.5489275776748804
 
    
Epoch 6  Loss 0.026073747211032443
Training Set mae 0.6180766423543295
Training Set rmse 0.7551852238068026
Epoch 6
without ligands RMSE_G 0.9648787016308897 Spearman 0.509090909090909 Pearson 0.6082661282174698 Kendall 0.4909090909090909
with ligands RMSE_G 0.9598008648515121 Spearman 0.7463462556672492 Pearson 0.6977226608601164 Kendall 0.5584741442431392
 
    
Epoch 7  Loss 0.025951267613304987
Training Set mae 0.6085398568047418
Training Set rmse 0.762551919805843
Epoch 7
without ligands RMSE_G 0.9625377923491641 Spearman 0.509090909090909 Pearson 0.6098981423490374 Kendall 0.4909090909090909
with ligands RMSE_G 0.9538671302734202 Spearman 0.7482949404078947 Pearson 0.7053050775335483 Kendall 0.568020710811398
 
    
Epoch 8  Loss 0.02346454593870375
Training Set mae 0.5934906005859375
Training Set rmse 0.7276820154579409
Epoch 8
without ligands RMSE_G 0.9730619341533674 Spearman 0.5272727272727272 Pearson 0.6112028666847881 Kendall 0.5272727272727272
with ligands RMSE_G 0.9580620046782432 Spearman 0.7547905562100465 Pearson 0.7121203026587871 Kendall 0.5871138439479157
 
    
Epoch 9  Loss 0.02547327544954088
Training Set mae 0.5701417287190755
Training Set rmse 0.700111649706954
Epoch 9
without ligands RMSE_G 0.9885460044418592 Spearman 0.5272727272727272 Pearson 0.6092965323896836 Kendall 0.5272727272727272
with ligands RMSE_G 0.9669478046289515 Spearman 0.7547905562100465 Pearson 0.7174790289463134 Kendall 0.5871138439479157
 
Stop Training
