# Supplementary material for: Computing the relative binding affinity of ligands based on a pairwise binding comparison network
Source: Nat Comput Sci. 2023 Oct 19;3(10):860–72. doi: 10.1038/s43588-023-00529-9 (PMC10766524; doi:10.1038/s43588-023-00529-9)
Supplement: Supplementary file 9 — Statistical source data. [file 43588_2023_529_MOESM9_ESM.zip › source_data_figure3/finetune_results/Jnk1/ref10_results/5_record.txt]

without ligands RMSE_G 1.1520791747256998 Spearman 0.6181818181818182 Pearson 0.6491168378902205 Kendall 0.45454545454545453
with ligands RMSE_G 1.2210101433472567 Spearman 0.5060084709876302 Pearson 0.4078221842014625 Kendall 0.3484496797414458
 
    
Epoch 0  Loss 0.046822579701741536
Training Set mae 0.7214427100287544
Training Set rmse 1.0030920966731294
Epoch 0
without ligands RMSE_G 1.1104018926327872 Spearman 0.6272727272727273 Pearson 0.6819035721455615 Kendall 0.4909090909090909
with ligands RMSE_G 1.101418052758813 Spearman 0.5248457568138706 Pearson 0.49380855870807405 Kendall 0.3675428128779634
 
    
Epoch 1  Loss 0.03295997911029392
Training Set mae 0.6701443778143988
Training Set rmse 0.8826318006400125
Epoch 1
without ligands RMSE_G 1.087618079117656 Spearman 0.6454545454545455 Pearson 0.7052634339411029 Kendall 0.5272727272727272
with ligands RMSE_G 1.0508902493767407 Spearman 0.5560247126641995 Pearson 0.552755464785974 Kendall 0.386635946014481
 
    
Epoch 2  Loss 0.02571192847357856
Training Set mae 0.6001150555080838
Training Set rmse 0.7857440930447004
Epoch 2
without ligands RMSE_G 1.038771767400851 Spearman 0.6454545454545455 Pearson 0.7321146583258042 Kendall 0.5272727272727272
with ligands RMSE_G 0.9975049391663003 Spearman 0.5599220821454907 Pearson 0.5993076374090978 Kendall 0.3770893794462222
 
    
Epoch 3  Loss 0.022252519263161553
Training Set mae 0.5487682130601671
Training Set rmse 0.697672133996461
Epoch 3
without ligands RMSE_G 0.9682149284585774 Spearman 0.6454545454545455 Pearson 0.751238833220067 Kendall 0.5272727272727272
with ligands RMSE_G 0.9416442030577125 Spearman 0.5846054221936677 Pearson 0.6290103123153417 Kendall 0.40572907915099854
 
    
Epoch 4  Loss 0.020982008510165743
Training Set mae 0.5368682119581435
Training Set rmse 0.6851560767847874
Epoch 4
without ligands RMSE_G 0.9282164657336239 Spearman 0.7363636363636363 Pearson 0.7691563892330757 Kendall 0.6000000000000001
with ligands RMSE_G 0.9157878620633265 Spearman 0.6216304322659334 Pearson 0.6486334727552424 Kendall 0.4343687788557749
 
    
Epoch 5  Loss 0.023476339711083306
Training Set mae 0.5490139855278863
Training Set rmse 0.7103967270425391
Epoch 5
without ligands RMSE_G 0.9148351763102789 Spearman 0.7818181818181819 Pearson 0.7840464723937574 Kendall 0.6363636363636364
with ligands RMSE_G 0.9048896798495735 Spearman 0.6632023733997053 Pearson 0.6629454822669676 Kendall 0.49164817826532764
 
    
Epoch 6  Loss 0.01863985459009806
Training Set mae 0.4899174690246582
Training Set rmse 0.640320760957968
Epoch 6
without ligands RMSE_G 0.9068153667718246 Spearman 0.8090909090909091 Pearson 0.800417894595589 Kendall 0.6727272727272727
with ligands RMSE_G 0.8978941356330957 Spearman 0.7268594082607935 Pearson 0.6762701873610587 Kendall 0.5489275776748804
 
    
Epoch 7  Loss 0.01750655041800605
Training Set mae 0.5022318522135417
Training Set rmse 0.6439861337763011
Epoch 7
without ligands RMSE_G 0.9100827875746116 Spearman 0.8090909090909091 Pearson 0.8148633788031401 Kendall 0.6727272727272727
with ligands RMSE_G 0.8946044700865793 Spearman 0.7288080930014391 Pearson 0.6881529989559547 Kendall 0.5584741442431392
 
    
Epoch 8  Loss 0.018207275205188327
Training Set mae 0.4702217525906033
Training Set rmse 0.6174849897131292
Epoch 8
without ligands RMSE_G 0.9081083529417688 Spearman 0.8090909090909091 Pearson 0.8259146615876254 Kendall 0.6727272727272727
with ligands RMSE_G 0.8900861065123125 Spearman 0.7301072161618695 Pearson 0.6990444020100588 Kendall 0.568020710811398
 
    
Epoch 9  Loss 0.018815058469772338
Training Set mae 0.4961321300930447
Training Set rmse 0.6431334719085993
Epoch 9
without ligands RMSE_G 0.888124599532871 Spearman 0.8090909090909091 Pearson 0.8345221779122206 Kendall 0.6727272727272727
with ligands RMSE_G 0.8781820969706761 Spearman 0.7417993246057428 Pearson 0.7084417965679745 Kendall 0.5871138439479157
 
Stop Training
