# Supplementary material for: Computing the relative binding affinity of ligands based on a pairwise binding comparison network
Source: Nat Comput Sci. 2023 Oct 19;3(10):860–72. doi: 10.1038/s43588-023-00529-9 (PMC10766524; doi:10.1038/s43588-023-00529-9)
Supplement: Supplementary file 9 — Statistical source data. [file 43588_2023_529_MOESM9_ESM.zip › source_data_figure3/finetune_results/Jnk1/ref10_results/6_record.txt]

without ligands RMSE_G 1.1721064811876505 Spearman 0.5818181818181818 Pearson 0.5673503474560774 Kendall 0.38181818181818183
with ligands RMSE_G 1.3088646330431195 Spearman 0.522897072073225 Pearson 0.4288427044196794 Kendall 0.3770893794462222
 
    
Epoch 0  Loss 0.05977594587537977
Training Set mae 0.9387887530856662
Training Set rmse 1.1985004097415268
Epoch 0
without ligands RMSE_G 1.1290728199023345 Spearman 0.509090909090909 Pearson 0.5574864474350163 Kendall 0.34545454545454546
with ligands RMSE_G 1.2221074223692556 Spearman 0.5261448799743009 Pearson 0.49286823171360733 Kendall 0.3770893794462222
 
    
Epoch 1  Loss 0.0517610748608907
Training Set mae 0.8709079530504015
Training Set rmse 1.1073620510369782
Epoch 1
without ligands RMSE_G 1.2432439363357561 Spearman 0.5454545454545454 Pearson 0.5410571158967554 Kendall 0.41818181818181815
with ligands RMSE_G 1.2836905596279733 Spearman 0.5696655058487184 Pearson 0.55309484953396 Kendall 0.40572907915099854
 
    
Epoch 2  Loss 0.03769783245192634
Training Set mae 0.8146352979871961
Training Set rmse 0.9886036195894239
Epoch 2
without ligands RMSE_G 1.272842159665593 Spearman 0.5454545454545454 Pearson 0.5394569956089184 Kendall 0.41818181818181815
with ligands RMSE_G 1.288874113821239 Spearman 0.5859045453540981 Pearson 0.6014255379993934 Kendall 0.3961825125827398
 
    
Epoch 3  Loss 0.02736488978068034
Training Set mae 0.6734847598605685
Training Set rmse 0.8570562843724141
Epoch 3
without ligands RMSE_G 1.2229002268919946 Spearman 0.5454545454545454 Pearson 0.5582432601266387 Kendall 0.41818181818181815
with ligands RMSE_G 1.2296840083432699 Spearman 0.6508607033756167 Pearson 0.6359955298306407 Kendall 0.46300847856055133
 
    
Epoch 4  Loss 0.03258881171544393
Training Set mae 0.690703010559082
Training Set rmse 0.8723298885795886
Epoch 4
without ligands RMSE_G 1.1578384798916181 Spearman 0.6090909090909091 Pearson 0.5753679266541378 Kendall 0.4909090909090909
with ligands RMSE_G 1.1592308975563466 Spearman 0.6820396592259457 Pearson 0.6595963804998002 Kendall 0.48210161169706883
 
    
Epoch 5  Loss 0.02334396309322781
Training Set mae 0.5903107113308377
Training Set rmse 0.7471309604558419
Epoch 5
without ligands RMSE_G 1.0900746770630936 Spearman 0.6090909090909091 Pearson 0.5926695863241858 Kendall 0.4909090909090909
with ligands RMSE_G 1.0861892606842845 Spearman 0.7028256297928317 Pearson 0.6768925482131647 Kendall 0.49164817826532764
 
    
Epoch 6  Loss 0.023910003900527953
Training Set mae 0.5865200784471299
Training Set rmse 0.766059499613779
Epoch 6
without ligands RMSE_G 1.0616527730725374 Spearman 0.6090909090909091 Pearson 0.6025067181834097 Kendall 0.4909090909090909
with ligands RMSE_G 1.0438160892478334 Spearman 0.721662915619072 Pearson 0.689441848625853 Kendall 0.520287877970104
 
    
Epoch 7  Loss 0.02574197120136685
Training Set mae 0.6483070373535156
Training Set rmse 0.786234910230877
Epoch 7
without ligands RMSE_G 1.078349276627232 Spearman 0.6181818181818182 Pearson 0.6091029546209336 Kendall 0.5272727272727272
with ligands RMSE_G 1.0438764886923866 Spearman 0.7255602851003632 Pearson 0.7021060716296107 Kendall 0.5393810111066216
 
    
Epoch 8  Loss 0.023433509137895374
Training Set mae 0.5890859180026584
Training Set rmse 0.7095307196515014
Epoch 8
without ligands RMSE_G 1.1153751449425329 Spearman 0.6181818181818182 Pearson 0.610373407977999 Kendall 0.5272727272727272
with ligands RMSE_G 1.0690101562083367 Spearman 0.7398506398650972 Pearson 0.7133825889055755 Kendall 0.5584741442431392
 
    
Epoch 9  Loss 0.019589916865030924
Training Set mae 0.5188197877671984
Training Set rmse 0.6683961528323151
Epoch 9
without ligands RMSE_G 1.1469643228937003 Spearman 0.6181818181818182 Pearson 0.6108770209249793 Kendall 0.5272727272727272
with ligands RMSE_G 1.0945805001886324 Spearman 0.7437480093463884 Pearson 0.7211367351290101 Kendall 0.568020710811398
 
Stop Training
