# Supplementary material for: Computing the relative binding affinity of ligands based on a pairwise binding comparison network
Source: Nat Comput Sci. 2023 Oct 19;3(10):860–72. doi: 10.1038/s43588-023-00529-9 (PMC10766524; doi:10.1038/s43588-023-00529-9)
Supplement: Supplementary file 9 — Statistical source data. [file 43588_2023_529_MOESM9_ESM.zip › source_data_figure3/finetune_results/Jnk1/ref10_results/7_record.txt]

without ligands RMSE_G 1.1623009137205678 Spearman 0.6090909090909091 Pearson 0.3608267989426293 Kendall 0.45454545454545453
with ligands RMSE_G 1.1618689764167431 Spearman 0.5202988257523643 Pearson 0.43112146011609054 Kendall 0.3675428128779634
 
    
Epoch 0  Loss 0.031747236516740586
Training Set mae 0.6508462482028537
Training Set rmse 0.8314834407162478
Epoch 0
without ligands RMSE_G 1.1536356551514628 Spearman 0.6818181818181818 Pearson 0.46861507584166395 Kendall 0.4909090909090909
with ligands RMSE_G 1.2099511033783261 Spearman 0.5254953183940858 Pearson 0.5102061875994892 Kendall 0.3579962463097046
 
    
Epoch 1  Loss 0.027822229597303603
Training Set mae 0.6306549919976129
Training Set rmse 0.7818384692342499
Epoch 1
without ligands RMSE_G 1.2110513947337742 Spearman 0.7636363636363637 Pearson 0.5314604426745932 Kendall 0.5636363636363636
with ligands RMSE_G 1.314132082871089 Spearman 0.5722637521695793 Pearson 0.5449155313365633 Kendall 0.386635946014481
 
    
Epoch 2  Loss 0.022469561629825167
Training Set mae 0.55413392384847
Training Set rmse 0.6975823052208516
Epoch 2
without ligands RMSE_G 1.2037696921324015 Spearman 0.7636363636363637 Pearson 0.5884964602229756 Kendall 0.5636363636363636
with ligands RMSE_G 1.3309124091316888 Spearman 0.5482299737016173 Pearson 0.5755885757051817 Kendall 0.3675428128779634
 
    
Epoch 3  Loss 0.01933438115649753
Training Set mae 0.4903814951578776
Training Set rmse 0.6332963765387494
Epoch 3
without ligands RMSE_G 1.1265770607658703 Spearman 0.7636363636363637 Pearson 0.6336680752897931 Kendall 0.5636363636363636
with ligands RMSE_G 1.2600835471866034 Spearman 0.5599220821454907 Pearson 0.600088654284703 Kendall 0.3770893794462222
 
    
Epoch 4  Loss 0.022066560718748303
Training Set mae 0.5710212707519531
Training Set rmse 0.6973615725788264
Epoch 4
without ligands RMSE_G 1.037621003919263 Spearman 0.7909090909090909 Pearson 0.6704835692504694 Kendall 0.6363636363636364
with ligands RMSE_G 1.1660464991956951 Spearman 0.595647969057326 Pearson 0.6194232085143581 Kendall 0.41527564571925735
 
    
Epoch 5  Loss 0.015147752232021756
Training Set mae 0.4596250322129991
Training Set rmse 0.5674028327052159
Epoch 5
without ligands RMSE_G 0.9931480774335208 Spearman 0.8090909090909091 Pearson 0.6963669463142763 Kendall 0.6727272727272727
with ligands RMSE_G 1.1137672726813572 Spearman 0.6333225407098068 Pearson 0.634724531372945 Kendall 0.4534619119922925
 
    
Epoch 6  Loss 0.013850073019663492
Training Set mae 0.45334663391113283
Training Set rmse 0.5653500726548807
Epoch 6
without ligands RMSE_G 0.9654758370406554 Spearman 0.8363636363636363 Pearson 0.7171441761334001 Kendall 0.7090909090909091
with ligands RMSE_G 1.0788234797853786 Spearman 0.6722962355227179 Pearson 0.6484626893833626 Kendall 0.5011947448335865
 
    
Epoch 7  Loss 0.017670644654168025
Training Set mae 0.4978051503499349
Training Set rmse 0.6467242750745088
Epoch 7
without ligands RMSE_G 0.957279586810371 Spearman 0.8363636363636363 Pearson 0.7314379392609482 Kendall 0.7090909090909091
with ligands RMSE_G 1.0733531889685477 Spearman 0.6852874671270216 Pearson 0.6625596734023058 Kendall 0.5107413114018453
 
    
Epoch 8  Loss 0.01583245595296224
Training Set mae 0.4652792824639214
Training Set rmse 0.6158159901022673
Epoch 8
without ligands RMSE_G 0.9660017203439363 Spearman 0.8727272727272727 Pearson 0.7404851186070648 Kendall 0.7454545454545454
with ligands RMSE_G 1.0891465992677323 Spearman 0.7002273834719709 Pearson 0.673079393830057 Kendall 0.5298344445383628
 
    
Epoch 9  Loss 0.012507268786430359
Training Set mae 0.4551924599541558
Training Set rmse 0.5647129280779514
Epoch 9
without ligands RMSE_G 0.99138059922926 Spearman 0.9181818181818182 Pearson 0.7474015817603824 Kendall 0.7818181818181819
with ligands RMSE_G 1.1216552472310546 Spearman 0.7249107235201481 Pearson 0.6814711087733557 Kendall 0.5489275776748804
 
Stop Training
