# Supplementary material for: Computing the relative binding affinity of ligands based on a pairwise binding comparison network
Source: Nat Comput Sci. 2023 Oct 19;3(10):860–72. doi: 10.1038/s43588-023-00529-9 (PMC10766524; doi:10.1038/s43588-023-00529-9)
Supplement: Supplementary file 9 — Statistical source data. [file 43588_2023_529_MOESM9_ESM.zip › source_data_figure3/finetune_results/Jnk1/ref10_results/8_record.txt]

without ligands RMSE_G 1.1506905877892497 Spearman 0.7454545454545455 Pearson 0.6657814623979582 Kendall 0.5636363636363636
with ligands RMSE_G 1.2840616919646646 Spearman 0.5202988257523643 Pearson 0.4317769143602844 Kendall 0.3675428128779634
 
    
Epoch 0  Loss 0.05876521004570855
Training Set mae 0.9300554487440321
Training Set rmse 1.1516779135096449
Epoch 0
without ligands RMSE_G 1.042833736780186 Spearman 0.7454545454545455 Pearson 0.6866975160434551 Kendall 0.5636363636363636
with ligands RMSE_G 1.140648357495425 Spearman 0.5248457568138706 Pearson 0.49003844881346575 Kendall 0.3675428128779634
 
    
Epoch 1  Loss 0.04034913380940755
Training Set mae 0.7478526221381293
Training Set rmse 0.9801346451522703
Epoch 1
without ligands RMSE_G 0.981638587738289 Spearman 0.6909090909090909 Pearson 0.7083790534119576 Kendall 0.45454545454545453
with ligands RMSE_G 1.0615165319317375 Spearman 0.5378369884181743 Pearson 0.5555835578088988 Kendall 0.3579962463097046
 
    
Epoch 2  Loss 0.03911639054616292
Training Set mae 0.702459250556098
Training Set rmse 0.8854817684399738
Epoch 2
without ligands RMSE_G 0.939334569464473 Spearman 0.7090909090909091 Pearson 0.7274640594332984 Kendall 0.45454545454545453
with ligands RMSE_G 1.0145136669851265 Spearman 0.5417343578994654 Pearson 0.6084519182600028 Kendall 0.338903113173187
 
    
Epoch 3  Loss 0.02689726750055949
Training Set mae 0.6712299346923828
Training Set rmse 0.812917357626471
Epoch 3
without ligands RMSE_G 0.9168857142230382 Spearman 0.8363636363636363 Pearson 0.7497698020083137 Kendall 0.6363636363636364
with ligands RMSE_G 0.9890584130333152 Spearman 0.6508607033756167 Pearson 0.6425483605113439 Kendall 0.4534619119922925
 
    
Epoch 4  Loss 0.028446436590618556
Training Set mae 0.624573368496365
Training Set rmse 0.761155181809258
Epoch 4
without ligands RMSE_G 0.9018735554033579 Spearman 0.8909090909090909 Pearson 0.7652919349469479 Kendall 0.7090909090909091
with ligands RMSE_G 0.9757024833049249 Spearman 0.6846379055468065 Pearson 0.6616574918629239 Kendall 0.49164817826532764
 
    
Epoch 5  Loss 0.025843686527676053
Training Set mae 0.652391709221734
Training Set rmse 0.7819922485856294
Epoch 5
without ligands RMSE_G 0.8994274686752157 Spearman 0.9272727272727272 Pearson 0.7803028946643394 Kendall 0.7818181818181819
with ligands RMSE_G 0.9700041526965869 Spearman 0.7366028319640213 Pearson 0.6739351383094695 Kendall 0.5393810111066216
 
    
Epoch 6  Loss 0.023084448443518743
Training Set mae 0.6135066138373481
Training Set rmse 0.7479132692052665
Epoch 6
without ligands RMSE_G 0.8998455638825394 Spearman 0.9272727272727272 Pearson 0.7930492689324092 Kendall 0.7818181818181819
with ligands RMSE_G 0.9681476375390584 Spearman 0.7379019551244518 Pearson 0.6843746646761333 Kendall 0.5489275776748804
 
    
Epoch 7  Loss 0.0235016663869222
Training Set mae 0.6169961505466037
Training Set rmse 0.75962999315999
Epoch 7
without ligands RMSE_G 0.8987991074151086 Spearman 0.9272727272727272 Pearson 0.8011514265303282 Kendall 0.7818181818181819
with ligands RMSE_G 0.9668421976742972 Spearman 0.7495940635683251 Pearson 0.6920588738059062 Kendall 0.568020710811398
 
    
Epoch 8  Loss 0.02561763260099623
Training Set mae 0.623744625515408
Training Set rmse 0.7541026051327003
Epoch 8
without ligands RMSE_G 0.8951273182173343 Spearman 0.9272727272727272 Pearson 0.8050891020197254 Kendall 0.7818181818181819
with ligands RMSE_G 0.9650072178106244 Spearman 0.7495940635683251 Pearson 0.6979888711174782 Kendall 0.568020710811398
 
    
Epoch 9  Loss 0.0276729424794515
Training Set mae 0.6303055445353191
Training Set rmse 0.7701109654560623
Epoch 9
without ligands RMSE_G 0.8970541512523099 Spearman 0.9272727272727272 Pearson 0.8052148658616687 Kendall 0.7818181818181819
with ligands RMSE_G 0.9689692822193842 Spearman 0.7495940635683251 Pearson 0.701125506858044 Kendall 0.568020710811398
 
Stop Training
