# Supplementary material for: Computing the relative binding affinity of ligands based on a pairwise binding comparison network
Source: Nat Comput Sci. 2023 Oct 19;3(10):860–72. doi: 10.1038/s43588-023-00529-9 (PMC10766524; doi:10.1038/s43588-023-00529-9)
Supplement: Supplementary file 9 — Statistical source data. [file 43588_2023_529_MOESM9_ESM.zip › source_data_figure3/finetune_results/Jnk1/ref10_results/9_record.txt]

without ligands RMSE_G 1.1669266193834311 Spearman 0.6090909090909091 Pearson 0.39366417920094693 Kendall 0.4909090909090909
with ligands RMSE_G 1.1646318613858488 Spearman 0.5164014562710731 Pearson 0.4206579699373246 Kendall 0.3579962463097046
 
    
Epoch 0  Loss 0.044448484314812554
Training Set mae 0.7896010928683811
Training Set rmse 1.0230754907687607
Epoch 0
without ligands RMSE_G 1.174475646942277 Spearman 0.7 Pearson 0.46780369789856663 Kendall 0.5636363636363636
with ligands RMSE_G 1.14506663492614 Spearman 0.5488795352818325 Pearson 0.47055518388054984 Kendall 0.3961825125827398
 
    
Epoch 1  Loss 0.02706785996754964
Training Set mae 0.6552956051296658
Training Set rmse 0.7914425315126299
Epoch 1
without ligands RMSE_G 1.2092333305421539 Spearman 0.7272727272727273 Pearson 0.5027686422500914 Kendall 0.6000000000000001
with ligands RMSE_G 1.1678381368973583 Spearman 0.5560247126641995 Pearson 0.49974050311103013 Kendall 0.40572907915099854
 
    
Epoch 2  Loss 0.04502718183729384
Training Set mae 0.7720363193088108
Training Set rmse 1.0091682508410518
Epoch 2
without ligands RMSE_G 1.2330502033714015 Spearman 0.7909090909090909 Pearson 0.5622268800849419 Kendall 0.7090909090909091
with ligands RMSE_G 1.1861946545821858 Spearman 0.582007175872807 Pearson 0.5440435994042353 Kendall 0.4439153454240337
 
    
Epoch 3  Loss 0.03398435248268975
Training Set mae 0.7542264302571614
Training Set rmse 0.9123740052632711
Epoch 3
without ligands RMSE_G 1.2336693055536794 Spearman 0.8454545454545455 Pearson 0.6173571847129556 Kendall 0.7454545454545454
with ligands RMSE_G 1.1893544758025907 Spearman 0.60993832382206 Pearson 0.5751964142914872 Kendall 0.4439153454240337
 
    
Epoch 4  Loss 0.023600030607647367
Training Set mae 0.6078806983100044
Training Set rmse 0.754834635563785
Epoch 4
without ligands RMSE_G 1.171774974058229 Spearman 0.8363636363636363 Pearson 0.6589992090649582 Kendall 0.7090909090909091
with ligands RMSE_G 1.1386851229336665 Spearman 0.6021435848594778 Pearson 0.5995840764519963 Kendall 0.4343687788557749
 
    
Epoch 5  Loss 0.03040902747048272
Training Set mae 0.6500069300333658
Training Set rmse 0.8029263908458567
Epoch 5
without ligands RMSE_G 1.0940260749150126 Spearman 0.8363636363636363 Pearson 0.6915781733075661 Kendall 0.7090909090909091
with ligands RMSE_G 1.0765608808368476 Spearman 0.6677493044612116 Pearson 0.6203268688545505 Kendall 0.5011947448335865
 
    
Epoch 6  Loss 0.029805919859144422
Training Set mae 0.6632661819458008
Training Set rmse 0.7990912972114173
Epoch 6
without ligands RMSE_G 1.0227059623502965 Spearman 0.8181818181818182 Pearson 0.7173837634742056 Kendall 0.6727272727272727
with ligands RMSE_G 1.0252662166617468 Spearman 0.6664501813007813 Pearson 0.6381188823140576 Kendall 0.5011947448335865
 
    
Epoch 7  Loss 0.024887643920050728
Training Set mae 0.6173812866210937
Training Set rmse 0.7397820147643229
Epoch 7
without ligands RMSE_G 1.0035071220460232 Spearman 0.8181818181818182 Pearson 0.7369053634154771 Kendall 0.6727272727272727
with ligands RMSE_G 1.010225467716848 Spearman 0.6963300139906798 Pearson 0.6560584148232003 Kendall 0.5298344445383628
 
    
Epoch 8  Loss 0.02592065731684367
Training Set mae 0.6177316241794162
Training Set rmse 0.7699222988981442
Epoch 8
without ligands RMSE_G 1.017068060514393 Spearman 0.8272727272727273 Pearson 0.7497555509791051 Kendall 0.7090909090909091
with ligands RMSE_G 1.0166416415379143 Spearman 0.7132186150762747 Pearson 0.6703435916973381 Kendall 0.5489275776748804
 
    
Epoch 9  Loss 0.025239364306132
Training Set mae 0.5980440775553385
Training Set rmse 0.7416972579076285
Epoch 9
without ligands RMSE_G 1.0424075288059538 Spearman 0.8636363636363636 Pearson 0.7591705374161468 Kendall 0.7454545454545454
with ligands RMSE_G 1.032810269314996 Spearman 0.7262098466805784 Pearson 0.6818697673182731 Kendall 0.5584741442431392
 
Stop Training
