# Supplementary material for: Computing the relative binding affinity of ligands based on a pairwise binding comparison network
Source: Nat Comput Sci. 2023 Oct 19;3(10):860–72. doi: 10.1038/s43588-023-00529-9 (PMC10766524; doi:10.1038/s43588-023-00529-9)
Supplement: Supplementary file 9 — Statistical source data. [file 43588_2023_529_MOESM9_ESM.zip › source_data_figure3/finetune_results/Jnk1/ref2_results/0_record.txt]

without ligands RMSE_G 1.0122717835467763 Spearman 0.5614035087719298 Pearson 0.4517357036894104 Kendall 0.40350877192982454
with ligands RMSE_G 0.9660116782743139 Spearman 0.522897072073225 Pearson 0.44847494520062536 Kendall 0.3770893794462222
 
    
Epoch 0  Loss 0.317962646484375
Training Set mae 0.5638817548751831
Training Set rmse 0.5638817664053122
Epoch 0
without ligands RMSE_G 0.9276889424908658 Spearman 0.5912280701754385 Pearson 0.46720389002739104 Kendall 0.4269005847953216
with ligands RMSE_G 0.8907430602591492 Spearman 0.5488795352818325 Pearson 0.4627370555770397 Kendall 0.3961825125827398
 
    
Epoch 1  Loss 0.04602254927158356
Training Set mae 0.2145286649465561
Training Set rmse 0.21452866771502488
Epoch 1
without ligands RMSE_G 0.9010034388968339 Spearman 0.5684210526315789 Pearson 0.46434079760133057 Kendall 0.40350877192982454
with ligands RMSE_G 0.8791943513952988 Spearman 0.5300422494555921 Pearson 0.46101272194509385 Kendall 0.3770893794462222
 
    
Epoch 2  Loss 0.004226448945701122
Training Set mae 0.06501114368438721
Training Set rmse 0.06501114478073065
Epoch 2
without ligands RMSE_G 0.9220075919516949 Spearman 0.5684210526315789 Pearson 0.46156295020413934 Kendall 0.40350877192982454
with ligands RMSE_G 0.9131522114333158 Spearman 0.5300422494555921 Pearson 0.45928198451797425 Kendall 0.3770893794462222
 
    
Epoch 3  Loss 0.09413105249404907
Training Set mae 0.30680784583091736
Training Set rmse 0.30680784294742053
Epoch 3
without ligands RMSE_G 0.9320516197285849 Spearman 0.5701754385964912 Pearson 0.4636304499476303 Kendall 0.4152046783625731
with ligands RMSE_G 0.9269969912439812 Spearman 0.5313413726160224 Pearson 0.46153390999769767 Kendall 0.386635946014481
 
    
Epoch 4  Loss 0.025532538071274757
Training Set mae 0.1597890406847
Training Set rmse 0.1597890424005187
Epoch 4
without ligands RMSE_G 0.968047304956943 Spearman 0.5701754385964912 Pearson 0.4623549862745936 Kendall 0.4152046783625731
with ligands RMSE_G 0.969977638999817 Spearman 0.5313413726160224 Pearson 0.46075329828079487 Kendall 0.386635946014481
 
    
Epoch 5  Loss 0.1950526237487793
Training Set mae 0.44164761900901794
Training Set rmse 0.44164762395916873
Epoch 5
without ligands RMSE_G 0.9568760633653371 Spearman 0.5701754385964912 Pearson 0.4675036605157508 Kendall 0.4152046783625731
with ligands RMSE_G 0.9573297268084429 Spearman 0.5313413726160224 Pearson 0.465608060751122 Kendall 0.386635946014481
 
    
Epoch 6  Loss 1.478092074394226
Training Set mae 1.2157680988311768
Training Set rmse 1.2157681005826013
Epoch 6
without ligands RMSE_G 0.9663015569534362 Spearman 0.5701754385964912 Pearson 0.467069128756357 Kendall 0.4152046783625731
with ligands RMSE_G 0.9648043821625374 Spearman 0.5313413726160224 Pearson 0.4658674582765636 Kendall 0.386635946014481
 
    
Epoch 7  Loss 0.2979488670825958
Training Set mae 0.5458469390869141
Training Set rmse 0.5458469264203984
Epoch 7
without ligands RMSE_G 0.9489217580432868 Spearman 0.5912280701754385 Pearson 0.46628395852450133 Kendall 0.4269005847953216
with ligands RMSE_G 0.9410871763472962 Spearman 0.5488795352818325 Pearson 0.4652930449764158 Kendall 0.3961825125827398
 
    
Epoch 8  Loss 0.04829343780875206
Training Set mae 0.21975767612457275
Training Set rmse 0.21975767974920027
Epoch 8
without ligands RMSE_G 0.9361328530649554 Spearman 0.5877192982456141 Pearson 0.46627617658149223 Kendall 0.4152046783625731
with ligands RMSE_G 0.9248848946239248 Spearman 0.5534264663433388 Pearson 0.4655287327729693 Kendall 0.3961825125827398
 
    
Epoch 9  Loss 0.04271597042679787
Training Set mae 0.20667842030525208
Training Set rmse 0.20667842274121861
Epoch 9
without ligands RMSE_G 0.9252730121088663 Spearman 0.5877192982456141 Pearson 0.4668213512136648 Kendall 0.4152046783625731
with ligands RMSE_G 0.9087192248062018 Spearman 0.5534264663433388 Pearson 0.46615446215971146 Kendall 0.3961825125827398
 
Stop Training
