# Supplementary material for: Computing the relative binding affinity of ligands based on a pairwise binding comparison network
Source: Nat Comput Sci. 2023 Oct 19;3(10):860–72. doi: 10.1038/s43588-023-00529-9 (PMC10766524; doi:10.1038/s43588-023-00529-9)
Supplement: Supplementary file 9 — Statistical source data. [file 43588_2023_529_MOESM9_ESM.zip › source_data_figure3/finetune_results/Jnk1/ref2_results/1_record.txt]

without ligands RMSE_G 1.048059697206699 Spearman 0.5265467817119168 Pearson 0.44103367644421876 Kendall 0.3519076715388934
with ligands RMSE_G 0.9985081203838903 Spearman 0.5164014562710731 Pearson 0.45366189764961323 Kendall 0.3579962463097046
 
    
Epoch 0  Loss 0.14492712914943695
Training Set mae 0.3806929588317871
Training Set rmse 0.3806929591540103
Epoch 0
without ligands RMSE_G 0.9664008038090959 Spearman 0.5458534970413538 Pearson 0.4565901457719828 Kendall 0.3636379272568565
with ligands RMSE_G 0.9215710948724606 Spearman 0.5319909341962377 Pearson 0.4679433243718347 Kendall 0.3675428128779634
 
    
Epoch 1  Loss 0.24675321578979492
Training Set mae 0.4967426061630249
Training Set rmse 0.496742605168708
Epoch 1
without ligands RMSE_G 0.9153193939025589 Spearman 0.56954810221839 Pearson 0.46824430796385424 Kendall 0.39882869441074587
with ligands RMSE_G 0.8805530654760976 Spearman 0.5521273431829085 Pearson 0.47908766725679147 Kendall 0.3961825125827398
 
    
Epoch 2  Loss 0.005105719435960054
Training Set mae 0.07145431637763977
Training Set rmse 0.0714543171261195
Epoch 2
without ligands RMSE_G 0.9103542259304186 Spearman 0.5572620106451119 Pearson 0.4678418827207044 Kendall 0.3870984386927827
with ligands RMSE_G 0.8887182174146386 Spearman 0.5417343578994654 Pearson 0.4791036090959847 Kendall 0.386635946014481
 
    
Epoch 3  Loss 0.4402725398540497
Training Set mae 0.6635303497314453
Training Set rmse 0.6635303609135378
Epoch 3
without ligands RMSE_G 0.9069095060180475 Spearman 0.5537516987670326 Pearson 0.470841467052199 Kendall 0.3753681829748196
with ligands RMSE_G 0.8874634335932143 Spearman 0.5391361115786047 Pearson 0.48205356663171733 Kendall 0.3770893794462222
 
    
Epoch 4  Loss 0.6358845829963684
Training Set mae 0.7974237203598022
Training Set rmse 0.7974237160985171
Epoch 4
without ligands RMSE_G 0.8845034931717505 Spearman 0.5642826344012708 Pearson 0.4854385812572272 Kendall 0.3870984386927827
with ligands RMSE_G 0.8585828541014597 Spearman 0.5482299737016173 Pearson 0.49564145888228056 Kendall 0.386635946014481
 
    
Epoch 5  Loss 1.831607699394226
Training Set mae 1.3533689975738525
Training Set rmse 1.353369018189136
Epoch 5
without ligands RMSE_G 0.8929998864389704 Spearman 0.5493638089194331 Pearson 0.49679305135230534 Kendall 0.39882869441074587
with ligands RMSE_G 0.8579341526482507 Spearman 0.5371874268379592 Pearson 0.5059481295158909 Kendall 0.3961825125827398
 
    
Epoch 6  Loss 0.03996352478861809
Training Set mae 0.1999087929725647
Training Set rmse 0.19990879117392032
Epoch 6
without ligands RMSE_G 0.9130273119121644 Spearman 0.5493638089194331 Pearson 0.50661613311902 Kendall 0.39882869441074587
with ligands RMSE_G 0.8718462981930303 Spearman 0.5371874268379592 Pearson 0.5152619092041409 Kendall 0.3961825125827398
 
    
Epoch 7  Loss 0.008691634982824326
Training Set mae 0.09322893619537354
Training Set rmse 0.09322893854820147
Epoch 7
without ligands RMSE_G 0.936779168160494 Spearman 0.5493638089194331 Pearson 0.5173601943008357 Kendall 0.39882869441074587
with ligands RMSE_G 0.8921290289242423 Spearman 0.5371874268379592 Pearson 0.5255362720106965 Kendall 0.3961825125827398
 
    
Epoch 8  Loss 0.22255340218544006
Training Set mae 0.47175565361976624
Training Set rmse 0.4717556594100807
Epoch 8
without ligands RMSE_G 0.952219624827344 Spearman 0.5493638089194331 Pearson 0.5252877575451892 Kendall 0.39882869441074587
with ligands RMSE_G 0.9063890867142703 Spearman 0.5371874268379592 Pearson 0.5327662820873933 Kendall 0.3961825125827398
 
    
Epoch 9  Loss 0.1232292503118515
Training Set mae 0.351040244102478
Training Set rmse 0.3510402403028056
Epoch 9
without ligands RMSE_G 0.9589602220920066 Spearman 0.587977239578307 Pearson 0.5311952056585751 Kendall 0.42228920584667207
with ligands RMSE_G 0.912846345261211 Spearman 0.5709646290091488 Pearson 0.5378961414187875 Kendall 0.41527564571925735
 
Stop Training
