# Supplementary material for: Computing the relative binding affinity of ligands based on a pairwise binding comparison network
Source: Nat Comput Sci. 2023 Oct 19;3(10):860–72. doi: 10.1038/s43588-023-00529-9 (PMC10766524; doi:10.1038/s43588-023-00529-9)
Supplement: Supplementary file 9 — Statistical source data. [file 43588_2023_529_MOESM9_ESM.zip › source_data_figure3/finetune_results/Jnk1/ref2_results/2_record.txt]

without ligands RMSE_G 0.9783174489000808 Spearman 0.5625274784622312 Pearson 0.4597148563944735 Kendall 0.39882869441074587
with ligands RMSE_G 0.9548416798301185 Spearman 0.5202988257523643 Pearson 0.45601139653736367 Kendall 0.3675428128779634
 
    
Epoch 0  Loss 0.08771426230669022
Training Set mae 0.29616594314575195
Training Set rmse 0.29616593711412903
Epoch 0
without ligands RMSE_G 0.9577963599496169 Spearman 0.5976305972430256 Pearson 0.4716202677556452 Kendall 0.43401946156463517
with ligands RMSE_G 0.9366200256848636 Spearman 0.5488795352818325 Pearson 0.4694034180472011 Kendall 0.3961825125827398
 
    
Epoch 1  Loss 0.1279403269290924
Training Set mae 0.35768747329711914
Training Set rmse 0.3576874710261633
Epoch 1
without ligands RMSE_G 1.001823018106785 Spearman 0.5976305972430256 Pearson 0.46461101308361374 Kendall 0.43401946156463517
with ligands RMSE_G 0.9873485601205071 Spearman 0.5488795352818325 Pearson 0.4642050814527654 Kendall 0.3961825125827398
 
    
Epoch 2  Loss 0.6318219304084778
Training Set mae 0.7948722839355469
Training Set rmse 0.79487227301528
Epoch 2
without ligands RMSE_G 1.100263332188213 Spearman 0.5923651294259064 Pearson 0.4628303918125612 Kendall 0.4105589501287089
with ligands RMSE_G 1.0942050537219568 Spearman 0.5449821658005414 Pearson 0.4636999880499247 Kendall 0.3770893794462222
 
    
Epoch 3  Loss 0.08348402380943298
Training Set mae 0.2889360189437866
Training Set rmse 0.28893602026994314
Epoch 3
without ligands RMSE_G 1.274284811442557 Spearman 0.5721808361269496 Pearson 0.45767809271316146 Kendall 0.4105589501287089
with ligands RMSE_G 1.2772455588552223 Spearman 0.5287431262951617 Pearson 0.4596928570425207 Kendall 0.3770893794462222
 
    
Epoch 4  Loss 0.0007771190139465034
Training Set mae 0.027876853942871094
Training Set rmse 0.02787685444856545
Epoch 4
without ligands RMSE_G 1.4319701479353377 Spearman 0.5941202853649461 Pearson 0.4617250434786488 Kendall 0.42228920584667207
with ligands RMSE_G 1.4422992064060174 Spearman 0.5423839194796807 Pearson 0.46479015414653124 Kendall 0.3770893794462222
 
    
Epoch 5  Loss 0.03451364114880562
Training Set mae 0.18577846884727478
Training Set rmse 0.18577847331918093
Epoch 5
without ligands RMSE_G 1.58939978515122 Spearman 0.6002633311515851 Pearson 0.48212460428265697 Kendall 0.43401946156463517
with ligands RMSE_G 1.608059821789596 Spearman 0.5482299737016173 Pearson 0.4861711952608149 Kendall 0.386635946014481
 
    
Epoch 6  Loss 0.5371312499046326
Training Set mae 0.7328923940658569
Training Set rmse 0.7328923863055425
Epoch 6
without ligands RMSE_G 1.5705881639021981 Spearman 0.594997863334466 Pearson 0.5394825563838185 Kendall 0.43401946156463517
with ligands RMSE_G 1.5974625977018564 Spearman 0.5781098063915159 Pearson 0.541808943736851 Kendall 0.41527564571925735
 
    
Epoch 7  Loss 0.23044568300247192
Training Set mae 0.4800475835800171
Training Set rmse 0.48004758410231785
Epoch 7
without ligands RMSE_G 1.4898611086522895 Spearman 0.6467749635361378 Pearson 0.5655262416042574 Kendall 0.4692102287185245
with ligands RMSE_G 1.5141596918973377 Spearman 0.6398181565119586 Pearson 0.5673662979770009 Kendall 0.46300847856055133
 
    
Epoch 8  Loss 0.8921481966972351
Training Set mae 0.9445359706878662
Training Set rmse 0.944535968980131
Epoch 8
without ligands RMSE_G 1.3354220246799788 Spearman 0.6283458261762207 Pearson 0.5921460065089942 Kendall 0.4692102287185245
with ligands RMSE_G 1.3510275489191008 Spearman 0.6196817475252878 Pearson 0.5933233282613053 Kendall 0.4534619119922925
 
    
Epoch 9  Loss 0.09994513541460037
Training Set mae 0.3161410093307495
Training Set rmse 0.3161410055886461
Epoch 9
without ligands RMSE_G 1.1954151196021028 Spearman 0.6230803583591016 Pearson 0.5999601856979008 Kendall 0.48094048443648757
with ligands RMSE_G 1.2024901941665942 Spearman 0.6157843780439967 Pearson 0.601046800661139 Kendall 0.47255504512881
 
Stop Training
