# Supplementary material for: Computing the relative binding affinity of ligands based on a pairwise binding comparison network
Source: Nat Comput Sci. 2023 Oct 19;3(10):860–72. doi: 10.1038/s43588-023-00529-9 (PMC10766524; doi:10.1038/s43588-023-00529-9)
Supplement: Supplementary file 9 — Statistical source data. [file 43588_2023_529_MOESM9_ESM.zip › source_data_figure3/finetune_results/Jnk1/ref2_results/3_record.txt]

without ligands RMSE_G 1.6987750014534038 Spearman 0.5739359920659893 Pearson 0.5398077072209139 Kendall 0.39882869441074587
with ligands RMSE_G 1.7074054372904433 Spearman 0.5423839194796807 Pearson 0.4873614405564718 Kendall 0.386635946014481
 
    
Epoch 0  Loss 4.368863105773926
Training Set mae 2.0901825428009033
Training Set rmse 2.0901825532172844
Epoch 0
without ligands RMSE_G 1.7354126317778034 Spearman 0.5739359920659893 Pearson 0.5413909752780556 Kendall 0.39882869441074587
with ligands RMSE_G 1.7311514093081544 Spearman 0.5423839194796807 Pearson 0.503596351623842 Kendall 0.386635946014481
 
    
Epoch 1  Loss 3.00502610206604
Training Set mae 1.7335010766983032
Training Set rmse 1.7335011110657068
Epoch 1
without ligands RMSE_G 1.8298442769253456 Spearman 0.5862220836392674 Pearson 0.5513099236954278 Kendall 0.42228920584667207
with ligands RMSE_G 1.8129469766314519 Spearman 0.5514777816026932 Pearson 0.5175607915619624 Kendall 0.40572907915099854
 
    
Epoch 2  Loss 2.9312665462493896
Training Set mae 1.7120941877365112
Training Set rmse 1.7120941989999818
Epoch 2
without ligands RMSE_G 1.9560523277828292 Spearman 0.5862220836392674 Pearson 0.5573758652250421 Kendall 0.42228920584667207
with ligands RMSE_G 1.9284628969328261 Spearman 0.5514777816026932 Pearson 0.5249363609767168 Kendall 0.40572907915099854
 
    
Epoch 3  Loss 3.3857336044311523
Training Set mae 1.8400362730026245
Training Set rmse 1.8400363051937731
Epoch 3
without ligands RMSE_G 2.092488791745747 Spearman 0.5958754413039858 Pearson 0.5621609899217106 Kendall 0.43401946156463517
with ligands RMSE_G 2.0560930371498647 Spearman 0.5560247126641995 Pearson 0.5311206174954579 Kendall 0.40572907915099854
 
    
Epoch 4  Loss 1.0409749746322632
Training Set mae 1.0202817916870117
Training Set rmse 1.0202818113797105
Epoch 4
without ligands RMSE_G 2.2417414227987145 Spearman 0.5958754413039858 Pearson 0.56690016070029 Kendall 0.43401946156463517
with ligands RMSE_G 2.197804789668386 Spearman 0.5560247126641995 Pearson 0.5354902762684031 Kendall 0.40572907915099854
 
    
Epoch 5  Loss 0.7460619807243347
Training Set mae 0.8637487888336182
Training Set rmse 0.8637487949191794
Epoch 5
without ligands RMSE_G 2.3843887130537142 Spearman 0.6081615328772639 Pearson 0.5699590096339596 Kendall 0.44574971728259827
with ligands RMSE_G 2.3346920960479776 Spearman 0.5651185747872122 Pearson 0.5386670160577437 Kendall 0.41527564571925735
 
    
Epoch 6  Loss 0.07206413149833679
Training Set mae 0.2684476375579834
Training Set rmse 0.268447632692741
Epoch 6
without ligands RMSE_G 2.52345895098406 Spearman 0.6222027803895817 Pearson 0.5726423306468335 Kendall 0.45747997300056137
with ligands RMSE_G 2.4688007968976287 Spearman 0.5768106832310855 Pearson 0.5411750224707161 Kendall 0.4248222122875161
 
    
Epoch 7  Loss 0.4471394121646881
Training Set mae 0.6686848402023315
Training Set rmse 0.6686848376961213
Epoch 7
without ligands RMSE_G 2.667438114520351 Spearman 0.6222027803895817 Pearson 0.5755306700406737 Kendall 0.45747997300056137
with ligands RMSE_G 2.6081766869656184 Spearman 0.5794089295519462 Pearson 0.5437377672093702 Kendall 0.4343687788557749
 
    
Epoch 8  Loss 0.2620803713798523
Training Set mae 0.5119378566741943
Training Set rmse 0.5119378589046255
Epoch 8
without ligands RMSE_G 2.8071190471904144 Spearman 0.639754339779979 Pearson 0.5776978532353615 Kendall 0.4692102287185245
with ligands RMSE_G 2.743908070777789 Spearman 0.5936992843166804 Pearson 0.546048388617784 Kendall 0.4439153454240337
 
    
Epoch 9  Loss 0.36582326889038086
Training Set mae 0.6048332452774048
Training Set rmse 0.6048332570968472
Epoch 9
without ligands RMSE_G 2.9442873345494216 Spearman 0.639754339779979 Pearson 0.5796798185285629 Kendall 0.4692102287185245
with ligands RMSE_G 2.8776308401505384 Spearman 0.5936992843166804 Pearson 0.5483828796217591 Kendall 0.4439153454240337
 
Stop Training
