# Supplementary material for: Computing the relative binding affinity of ligands based on a pairwise binding comparison network
Source: Nat Comput Sci. 2023 Oct 19;3(10):860–72. doi: 10.1038/s43588-023-00529-9 (PMC10766524; doi:10.1038/s43588-023-00529-9)
Supplement: Supplementary file 9 — Statistical source data. [file 43588_2023_529_MOESM9_ESM.zip › source_data_figure3/finetune_results/Jnk1/ref2_results/4_record.txt]

without ligands RMSE_G 1.411372740153235 Spearman 0.386134306588739 Pearson 0.36882945876483836 Kendall 0.2815261372311147
with ligands RMSE_G 1.416537365844987 Spearman 0.39753168709169406 Pearson 0.35261237330864253 Kendall 0.29117028033189307
 
    
Epoch 0  Loss 6.463388442993164
Training Set mae 2.5423195362091064
Training Set rmse 2.542319500572885
Epoch 0
without ligands RMSE_G 1.4352469103394103 Spearman 0.4712593696321655 Pearson 0.43073858238082496 Kendall 0.32844716010296715
with ligands RMSE_G 1.4277658787829943 Spearman 0.4904189930624657 Pearson 0.41563893342654057 Kendall 0.3484496797414458
 
    
Epoch 1  Loss 1.7390108108520508
Training Set mae 1.3187155723571777
Training Set rmse 1.3187155913433537
Epoch 1
without ligands RMSE_G 1.5052714415839863 Spearman 0.5168934240471983 Pearson 0.4653035380131232 Kendall 0.3636379272568565
with ligands RMSE_G 1.4878325023577057 Spearman 0.5293926878753769 Pearson 0.45080469681214885 Kendall 0.386635946014481
 
    
Epoch 2  Loss 1.8684141635894775
Training Set mae 1.3668994903564453
Training Set rmse 1.3668994709156477
Epoch 2
without ligands RMSE_G 1.6002549687979377 Spearman 0.5511189648584729 Pearson 0.4928985656418159 Kendall 0.3870984386927827
with ligands RMSE_G 1.5738237335442256 Spearman 0.5560247126641995 Pearson 0.47977301016698826 Kendall 0.40572907915099854
 
    
Epoch 3  Loss 0.7254276275634766
Training Set mae 0.85172039270401
Training Set rmse 0.8517203928305794
Epoch 3
without ligands RMSE_G 1.7150479621266583 Spearman 0.5511189648584729 Pearson 0.5105559142755188 Kendall 0.3870984386927827
with ligands RMSE_G 1.6806121687576652 Spearman 0.5560247126641995 Pearson 0.5011722642484063 Kendall 0.40572907915099854
 
    
Epoch 4  Loss 0.12197786569595337
Training Set mae 0.3492532968521118
Training Set rmse 0.3492532973301088
Epoch 4
without ligands RMSE_G 1.8266454824921772 Spearman 0.5511189648584729 Pearson 0.5188247741220903 Kendall 0.3870984386927827
with ligands RMSE_G 1.7867142423483904 Spearman 0.5560247126641995 Pearson 0.5148908668569584 Kendall 0.40572907915099854
 
    
Epoch 5  Loss 0.4731169641017914
Training Set mae 0.6878349781036377
Training Set rmse 0.6878349831913112
Epoch 5
without ligands RMSE_G 1.9459332049565532 Spearman 0.563405056431751 Pearson 0.5284742662890681 Kendall 0.39882869441074587
with ligands RMSE_G 1.9014460131705768 Spearman 0.5651185747872122 Pearson 0.5302445424651028 Kendall 0.41527564571925735
 
    
Epoch 6  Loss 0.010287742130458355
Training Set mae 0.10142850875854492
Training Set rmse 0.10142850748413068
Epoch 6
without ligands RMSE_G 2.0551283271102667 Spearman 0.563405056431751 Pearson 0.5379859974987468 Kendall 0.39882869441074587
with ligands RMSE_G 2.008252946978765 Spearman 0.5651185747872122 Pearson 0.5384631195784867 Kendall 0.41527564571925735
 
    
Epoch 7  Loss 0.013338949531316757
Training Set mae 0.11549437046051025
Training Set rmse 0.11549437012823074
Epoch 7
without ligands RMSE_G 2.154573396318489 Spearman 0.56954810221839 Pearson 0.5460580741944233 Kendall 0.4105589501287089
with ligands RMSE_G 2.106127503368814 Spearman 0.5696655058487184 Pearson 0.5460418002940762 Kendall 0.4248222122875161
 
    
Epoch 8  Loss 0.04312533140182495
Training Set mae 0.20766639709472656
Training Set rmse 0.20766639449324714
Epoch 8
without ligands RMSE_G 2.2422593180551487 Spearman 0.56954810221839 Pearson 0.5494619880239244 Kendall 0.4105589501287089
with ligands RMSE_G 2.1926648399841926 Spearman 0.5696655058487184 Pearson 0.5494056430921652 Kendall 0.4248222122875161
 
    
Epoch 9  Loss 0.012586865574121475
Training Set mae 0.11219120025634766
Training Set rmse 0.11219120096567946
Epoch 9
without ligands RMSE_G 2.3244409723069017 Spearman 0.56954810221839 Pearson 0.5490751845736804 Kendall 0.4105589501287089
with ligands RMSE_G 2.273879785052965 Spearman 0.5813576142925918 Pearson 0.5495446531173728 Kendall 0.4343687788557749
 
Stop Training
