# Supplementary material for: Computing the relative binding affinity of ligands based on a pairwise binding comparison network
Source: Nat Comput Sci. 2023 Oct 19;3(10):860–72. doi: 10.1038/s43588-023-00529-9 (PMC10766524; doi:10.1038/s43588-023-00529-9)
Supplement: Supplementary file 9 — Statistical source data. [file 43588_2023_529_MOESM9_ESM.zip › source_data_figure3/finetune_results/Jnk1/ref2_results/5_record.txt]

without ligands RMSE_G 1.3850814097456545 Spearman 0.5098728002910394 Pearson 0.4036020840416779 Kendall 0.3870984386927827
with ligands RMSE_G 1.383435416503283 Spearman 0.43455669716395967 Pearson 0.3746413613461685 Kendall 0.3293565466049282
 
    
Epoch 0  Loss 2.814192771911621
Training Set mae 1.6775555610656738
Training Set rmse 1.6775555942834268
Epoch 0
without ligands RMSE_G 1.2898252317914642 Spearman 0.5151382681081587 Pearson 0.4308880088282823 Kendall 0.3870984386927827
with ligands RMSE_G 1.288889165667177 Spearman 0.498213732025048 Pearson 0.40706286001749103 Kendall 0.3579962463097046
 
    
Epoch 1  Loss 0.614438533782959
Training Set mae 0.7838612794876099
Training Set rmse 0.7838612975411906
Epoch 1
without ligands RMSE_G 1.2316697011634674 Spearman 0.5221588918643175 Pearson 0.45047130234494304 Kendall 0.4105589501287089
with ligands RMSE_G 1.2330915173121453 Spearman 0.5151023331106428 Pearson 0.4308328286187694 Kendall 0.386635946014481
 
    
Epoch 2  Loss 1.7098015546798706
Training Set mae 1.307593822479248
Training Set rmse 1.307593803396097
Epoch 2
without ligands RMSE_G 1.210939812646374 Spearman 0.5563844326755921 Pearson 0.4686839758768226 Kendall 0.43401946156463517
with ligands RMSE_G 1.2141185038747282 Spearman 0.5391361115786047 Pearson 0.4528976916930939 Kendall 0.3961825125827398
 
    
Epoch 3  Loss 0.6904890537261963
Training Set mae 0.8309566974639893
Training Set rmse 0.8309567098990153
Epoch 3
without ligands RMSE_G 1.2268198169763065 Spearman 0.5862220836392674 Pearson 0.48109931326728583 Kendall 0.44574971728259827
with ligands RMSE_G 1.2322621629495698 Spearman 0.5625203284663515 Pearson 0.4682992548574227 Kendall 0.40572907915099854
 
    
Epoch 4  Loss 0.6321166753768921
Training Set mae 0.7950576543807983
Training Set rmse 0.7950576553790877
Epoch 4
without ligands RMSE_G 1.2753460074804461 Spearman 0.5862220836392674 Pearson 0.49163472438001576 Kendall 0.44574971728259827
with ligands RMSE_G 1.2834564013726586 Spearman 0.5703150674289337 Pearson 0.4811844468381894 Kendall 0.41527564571925735
 
    
Epoch 5  Loss 0.22128869593143463
Training Set mae 0.47041332721710205
Training Set rmse 0.470413324568336
Epoch 5
without ligands RMSE_G 1.345108974813005 Spearman 0.5862220836392674 Pearson 0.5002908002379893 Kendall 0.45747997300056137
with ligands RMSE_G 1.3559924070695522 Spearman 0.5807080527123767 Pearson 0.49191140704673686 Kendall 0.4343687788557749
 
    
Epoch 6  Loss 0.6419039964675903
Training Set mae 0.801189124584198
Training Set rmse 0.8011891140471084
Epoch 6
without ligands RMSE_G 1.4349450450712629 Spearman 0.6195700464810221 Pearson 0.5088230769400361 Kendall 0.4926707401544507
with ligands RMSE_G 1.4483824782840065 Spearman 0.6066905159209841 Pearson 0.5026679439983737 Kendall 0.46300847856055133
 
    
Epoch 7  Loss 0.3357722759246826
Training Set mae 0.5794585943222046
Training Set rmse 0.5794586058767982
Epoch 7
without ligands RMSE_G 1.5383802111975762 Spearman 0.6230803583591016 Pearson 0.5167934270635276 Kendall 0.5044009958724138
with ligands RMSE_G 1.5540297880939722 Spearman 0.6092887622418448 Pearson 0.5126460968502408 Kendall 0.47255504512881
 
    
Epoch 8  Loss 0.004477606154978275
Training Set mae 0.06691491603851318
Training Set rmse 0.06691491728290692
Epoch 8
without ligands RMSE_G 1.6346730137810763 Spearman 0.6230803583591016 Pearson 0.5242413653728031 Kendall 0.5044009958724138
with ligands RMSE_G 1.6524206786593676 Spearman 0.6092887622418448 Pearson 0.5197046568877585 Kendall 0.47255504512881
 
    
Epoch 9  Loss 0.1317874640226364
Training Set mae 0.363025426864624
Training Set rmse 0.36302543164720075
Epoch 9
without ligands RMSE_G 1.7155086986596506 Spearman 0.6230803583591016 Pearson 0.5322916189497087 Kendall 0.5044009958724138
with ligands RMSE_G 1.7352928605748785 Spearman 0.6092887622418448 Pearson 0.5269690140651263 Kendall 0.47255504512881
 
Stop Training
