# Supplementary material for: Computing the relative binding affinity of ligands based on a pairwise binding comparison network
Source: Nat Comput Sci. 2023 Oct 19;3(10):860–72. doi: 10.1038/s43588-023-00529-9 (PMC10766524; doi:10.1038/s43588-023-00529-9)
Supplement: Supplementary file 9 — Statistical source data. [file 43588_2023_529_MOESM9_ESM.zip › source_data_figure3/finetune_results/Jnk1/ref2_results/6_record.txt]

without ligands RMSE_G 0.940141155145394 Spearman 0.4456140350877193 Pearson 0.37736078139707985 Kendall 0.2982456140350877
with ligands RMSE_G 0.8962875856631874 Spearman 0.515751894690858 Pearson 0.44046217312323055 Kendall 0.3579962463097046
 
    
Epoch 0  Loss 0.32033953070640564
Training Set mae 0.5659854412078857
Training Set rmse 0.5659854509670771
Epoch 0
without ligands RMSE_G 0.8674649905568624 Spearman 0.49473684210526314 Pearson 0.4080309524783731 Kendall 0.34502923976608185
with ligands RMSE_G 0.8274846816533239 Spearman 0.5560247126641995 Pearson 0.4687456413186245 Kendall 0.3961825125827398
 
    
Epoch 1  Loss 0.20567849278450012
Training Set mae 0.4535179138183594
Training Set rmse 0.4535179078983542
Epoch 1
without ligands RMSE_G 0.8426705563443786 Spearman 0.4982456140350877 Pearson 0.4317634465539698 Kendall 0.3567251461988304
with ligands RMSE_G 0.8036006923504472 Spearman 0.5586229589850603 Pearson 0.4898291788161348 Kendall 0.40572907915099854
 
    
Epoch 2  Loss 0.26647862792015076
Training Set mae 0.5162156820297241
Training Set rmse 0.516215679653525
Epoch 2
without ligands RMSE_G 0.829950349049112 Spearman 0.4982456140350877 Pearson 0.445584908105218 Kendall 0.3567251461988304
with ligands RMSE_G 0.7905545970033444 Spearman 0.5586229589850603 Pearson 0.5023078012251522 Kendall 0.40572907915099854
 
    
Epoch 3  Loss 0.04137476533651352
Training Set mae 0.203407883644104
Training Set rmse 0.20340787923901454
Epoch 3
without ligands RMSE_G 0.8368636676235348 Spearman 0.4982456140350877 Pearson 0.4459947513271117 Kendall 0.3567251461988304
with ligands RMSE_G 0.7968951045383746 Spearman 0.5586229589850603 Pearson 0.5029889218246961 Kendall 0.40572907915099854
 
    
Epoch 4  Loss 0.028615329414606094
Training Set mae 0.1691606640815735
Training Set rmse 0.16916066154578047
Epoch 4
without ligands RMSE_G 0.8437142507906411 Spearman 0.43508771929824563 Pearson 0.4434806076194164 Kendall 0.3216374269005848
with ligands RMSE_G 0.80358072660352 Spearman 0.5092562788887062 Pearson 0.5009048368809476 Kendall 0.3770893794462222
 
    
Epoch 5  Loss 0.013531593605875969
Training Set mae 0.11632537841796875
Training Set rmse 0.11632537816777545
Epoch 5
without ligands RMSE_G 0.8534497149871396 Spearman 0.43508771929824563 Pearson 0.4411729998125288 Kendall 0.3216374269005848
with ligands RMSE_G 0.8131462812449298 Spearman 0.5092562788887062 Pearson 0.4986700421615309 Kendall 0.3770893794462222
 
    
Epoch 6  Loss 0.4197736084461212
Training Set mae 0.6478993892669678
Training Set rmse 0.6478993814213139
Epoch 6
without ligands RMSE_G 0.8329191270071212 Spearman 0.42280701754385963 Pearson 0.45567818182706876 Kendall 0.3099415204678362
with ligands RMSE_G 0.7931987015787665 Spearman 0.49951285518547833 Pearson 0.5110987439444659 Kendall 0.3675428128779634
 
    
Epoch 7  Loss 0.0959935262799263
Training Set mae 0.3098282217979431
Training Set rmse 0.3098282205996192
Epoch 7
without ligands RMSE_G 0.8100802637939286 Spearman 0.42280701754385963 Pearson 0.46820291087877036 Kendall 0.3099415204678362
with ligands RMSE_G 0.771176879456011 Spearman 0.49951285518547833 Pearson 0.5220069862961997 Kendall 0.3675428128779634
 
    
Epoch 8  Loss 0.25710779428482056
Training Set mae 0.5070579648017883
Training Set rmse 0.507057979214232
Epoch 8
without ligands RMSE_G 0.7886844606128296 Spearman 0.4807017543859649 Pearson 0.47956684007333256 Kendall 0.34502923976608185
with ligands RMSE_G 0.7511120347785313 Spearman 0.5534264663433388 Pearson 0.5318679065397403 Kendall 0.40572907915099854
 
    
Epoch 9  Loss 0.08036424964666367
Training Set mae 0.28348588943481445
Training Set rmse 0.28348588967824073
Epoch 9
without ligands RMSE_G 0.774895251308013 Spearman 0.5 Pearson 0.4897315477279603 Kendall 0.3684210526315789
with ligands RMSE_G 0.7386444717850934 Spearman 0.5677168211080729 Pearson 0.5405505670330544 Kendall 0.4248222122875161
 
Stop Training
