# Supplementary material for: Computing the relative binding affinity of ligands based on a pairwise binding comparison network
Source: Nat Comput Sci. 2023 Oct 19;3(10):860–72. doi: 10.1038/s43588-023-00529-9 (PMC10766524; doi:10.1038/s43588-023-00529-9)
Supplement: Supplementary file 9 — Statistical source data. [file 43588_2023_529_MOESM9_ESM.zip › source_data_figure3/finetune_results/Jnk1/ref2_results/7_record.txt]

without ligands RMSE_G 0.9314706078206278 Spearman 0.4414217186684903 Pearson 0.37675929971660904 Kendall 0.30498664866704095
with ligands RMSE_G 0.8880404861411263 Spearman 0.515751894690858 Pearson 0.44131012940368003 Kendall 0.3579962463097046
 
    
Epoch 0  Loss 0.07501058280467987
Training Set mae 0.27388060092926025
Training Set rmse 0.27388059954052946
Epoch 0
without ligands RMSE_G 0.8912300342059307 Spearman 0.4405441406989704 Pearson 0.38348034627894384 Kendall 0.29325639294907785
with ligands RMSE_G 0.8506863836455985 Spearman 0.5112049636293516 Pearson 0.4479188347351975 Kendall 0.338903113173187
 
    
Epoch 1  Loss 0.09012053161859512
Training Set mae 0.30020081996917725
Training Set rmse 0.3002008188173296
Epoch 1
without ligands RMSE_G 0.8942156561553417 Spearman 0.49144366293112235 Pearson 0.40434587172927783 Kendall 0.34017741582093025
with ligands RMSE_G 0.8594682792724678 Spearman 0.5592725205652754 Pearson 0.4673966565886667 Kendall 0.386635946014481
 
    
Epoch 2  Loss 0.8358591794967651
Training Set mae 0.9142533540725708
Training Set rmse 0.9142533453571636
Epoch 2
without ligands RMSE_G 0.8548267625510562 Spearman 0.47389210354072514 Pearson 0.42546328210103096 Kendall 0.34017741582093025
with ligands RMSE_G 0.8179805958914892 Spearman 0.5488795352818325 Pearson 0.4865294173569601 Kendall 0.3961825125827398
 
    
Epoch 3  Loss 0.013140360824763775
Training Set mae 0.11463141441345215
Training Set rmse 0.11463141290572919
Epoch 3
without ligands RMSE_G 0.8171594980421366 Spearman 0.47389210354072514 Pearson 0.4487210671587722 Kendall 0.34017741582093025
with ligands RMSE_G 0.7802891061253671 Spearman 0.5488795352818325 Pearson 0.5069436982382137 Kendall 0.3961825125827398
 
    
Epoch 4  Loss 0.23427627980709076
Training Set mae 0.4840209484100342
Training Set rmse 0.48402094976053545
Epoch 4
without ligands RMSE_G 0.7983679445105862 Spearman 0.47389210354072514 Pearson 0.45927015655798126 Kendall 0.34017741582093025
with ligands RMSE_G 0.7605559646503973 Spearman 0.5488795352818325 Pearson 0.5160238137604114 Kendall 0.3961825125827398
 
    
Epoch 5  Loss 0.12095257639884949
Training Set mae 0.3477823734283447
Training Set rmse 0.3477823693042094
Epoch 5
without ligands RMSE_G 0.8019629771253859 Spearman 0.47389210354072514 Pearson 0.4641561800976945 Kendall 0.34017741582093025
with ligands RMSE_G 0.7632767359590973 Spearman 0.5488795352818325 Pearson 0.5198192485509344 Kendall 0.3961825125827398
 
    
Epoch 6  Loss 0.06698115915060043
Training Set mae 0.2588071823120117
Training Set rmse 0.2588071852762215
Epoch 6
without ligands RMSE_G 0.8271355987422023 Spearman 0.4703817916626457 Pearson 0.464884428605234 Kendall 0.32844716010296715
with ligands RMSE_G 0.7881834229516615 Spearman 0.5397856731588199 Pearson 0.5198555396773198 Kendall 0.3770893794462222
 
    
Epoch 7  Loss 0.14725223183631897
Training Set mae 0.3837345838546753
Training Set rmse 0.38373458514488756
Epoch 7
without ligands RMSE_G 0.8451138832468592 Spearman 0.4703817916626457 Pearson 0.46811765839983677 Kendall 0.32844716010296715
with ligands RMSE_G 0.8064901081303779 Spearman 0.5397856731588199 Pearson 0.5224120872836612 Kendall 0.3770893794462222
 
    
Epoch 8  Loss 0.025586677715182304
Training Set mae 0.1599583625793457
Training Set rmse 0.15995836244217526
Epoch 8
without ligands RMSE_G 0.8585148901945205 Spearman 0.4931988188701621 Pearson 0.47128184902083703 Kendall 0.3519076715388934
with ligands RMSE_G 0.8202792224954474 Spearman 0.5579733974048451 Pearson 0.5249081250561253 Kendall 0.3961825125827398
 
    
Epoch 9  Loss 0.47161203622817993
Training Set mae 0.6867401599884033
Training Set rmse 0.6867401518974844
Epoch 9
without ligands RMSE_G 0.8476446505819812 Spearman 0.49144366293112235 Pearson 0.4793168499199252 Kendall 0.34017741582093025
with ligands RMSE_G 0.8097655003146316 Spearman 0.5566742742444147 Pearson 0.5318917992997655 Kendall 0.386635946014481
 
Stop Training
