# Supplementary material for: Computing the relative binding affinity of ligands based on a pairwise binding comparison network
Source: Nat Comput Sci. 2023 Oct 19;3(10):860–72. doi: 10.1038/s43588-023-00529-9 (PMC10766524; doi:10.1038/s43588-023-00529-9)
Supplement: Supplementary file 9 — Statistical source data. [file 43588_2023_529_MOESM9_ESM.zip › source_data_figure3/finetune_results/Jnk1/ref2_results/8_record.txt]

without ligands RMSE_G 0.9692523119455436 Spearman 0.48705577308352305 Pearson 0.37337545520884646 Kendall 0.3519076715388934
with ligands RMSE_G 0.9376442220799619 Spearman 0.48782074674160497 Pearson 0.40085595817260994 Kendall 0.338903113173187
 
    
Epoch 0  Loss 0.0549781434237957
Training Set mae 0.23447418212890625
Training Set rmse 0.23447418498375402
Epoch 0
without ligands RMSE_G 1.0242121880910118 Spearman 0.4888109290225628 Pearson 0.3864319025590929 Kendall 0.3519076715388934
with ligands RMSE_G 0.980688906352961 Spearman 0.4891198699020354 Pearson 0.41889881566502307 Kendall 0.338903113173187
 
    
Epoch 1  Loss 0.27388423681259155
Training Set mae 0.5233395099639893
Training Set rmse 0.5233395043493196
Epoch 1
without ligands RMSE_G 1.1053943592236257 Spearman 0.49846428668728127 Pearson 0.4086448972962028 Kendall 0.3636379272568565
with ligands RMSE_G 1.0554522550623164 Spearman 0.5131536483699972 Pearson 0.4440249908348617 Kendall 0.3579962463097046
 
    
Epoch 2  Loss 0.02976386435329914
Training Set mae 0.17252206802368164
Training Set rmse 0.17252206917753782
Epoch 2
without ligands RMSE_G 1.1383186589253456 Spearman 0.5230364698338373 Pearson 0.43937594352397086 Kendall 0.39882869441074587
with ligands RMSE_G 1.0875515262868432 Spearman 0.5404352347390351 Pearson 0.4747300741520127 Kendall 0.3961825125827398
 
    
Epoch 3  Loss 0.009844308719038963
Training Set mae 0.09921848773956299
Training Set rmse 0.09921848980426462
Epoch 3
without ligands RMSE_G 1.187086352907938 Spearman 0.5335674054680757 Pearson 0.46293574064586995 Kendall 0.4105589501287089
with ligands RMSE_G 1.1355693906734268 Spearman 0.5599220821454907 Pearson 0.4973581568052399 Kendall 0.41527564571925735
 
    
Epoch 4  Loss 0.49391114711761475
Training Set mae 0.7027881145477295
Training Set rmse 0.7027881239161734
Epoch 4
without ligands RMSE_G 1.1528499722335848 Spearman 0.5563844326755921 Pearson 0.4734654312518344 Kendall 0.42228920584667207
with ligands RMSE_G 1.1022843023132154 Spearman 0.5794089295519462 Pearson 0.5070127832784384 Kendall 0.4248222122875161
 
    
Epoch 5  Loss 0.08422108739614487
Training Set mae 0.29020869731903076
Training Set rmse 0.2902086962793239
Epoch 5
without ligands RMSE_G 1.1442740615775993 Spearman 0.5458534970413538 Pearson 0.4865903659831189 Kendall 0.4105589501287089
with ligands RMSE_G 1.0941325438877543 Spearman 0.571614190589364 Pearson 0.5189979390295113 Kendall 0.41527564571925735
 
    
Epoch 6  Loss 0.012320616282522678
Training Set mae 0.11099827289581299
Training Set rmse 0.11099827152943724
Epoch 6
without ligands RMSE_G 1.1304661860821867 Spearman 0.5458534970413538 Pearson 0.4967490734064087 Kendall 0.4105589501287089
with ligands RMSE_G 1.0807494176394226 Spearman 0.5508282200224781 Pearson 0.5281834708787926 Kendall 0.3961825125827398
 
    
Epoch 7  Loss 0.056676365435123444
Training Set mae 0.23806798458099365
Training Set rmse 0.2380679849016315
Epoch 7
without ligands RMSE_G 1.1050149693545885 Spearman 0.5458534970413538 Pearson 0.505708063486323 Kendall 0.4105589501287089
with ligands RMSE_G 1.0560277026567741 Spearman 0.5508282200224781 Pearson 0.5360250500229826 Kendall 0.3961825125827398
 
    
Epoch 8  Loss 0.05482189357280731
Training Set mae 0.23414075374603271
Training Set rmse 0.23414075589868438
Epoch 8
without ligands RMSE_G 1.0719615309364765 Spearman 0.5458534970413538 Pearson 0.5136378220739469 Kendall 0.4105589501287089
with ligands RMSE_G 1.0238607711232455 Spearman 0.5508282200224781 Pearson 0.5427849028892672 Kendall 0.3961825125827398
 
    
Epoch 9  Loss 0.6438870429992676
Training Set mae 0.802425742149353
Training Set rmse 0.8024257242880911
Epoch 9
without ligands RMSE_G 1.0714907888951537 Spearman 0.5669153683098305 Pearson 0.5239418251363978 Kendall 0.42228920584667207
with ligands RMSE_G 1.0235883149040266 Spearman 0.5690159442685033 Pearson 0.5520438920962224 Kendall 0.40572907915099854
 
Stop Training
