# Supplementary material for: Computing the relative binding affinity of ligands based on a pairwise binding comparison network
Source: Nat Comput Sci. 2023 Oct 19;3(10):860–72. doi: 10.1038/s43588-023-00529-9 (PMC10766524; doi:10.1038/s43588-023-00529-9)
Supplement: Supplementary file 10 — Statistical source data. [file 43588_2023_529_MOESM10_ESM.zip]

Archive with 4 entries (3 files):
- source_data_figure4/explanatory_document.txt
- source_data_figure4/figure4a.csv
- source_data_figure4/figure4b.csv
- source_data_figure4/
