# Supplementary material for: Computing the relative binding affinity of ligands based on a pairwise binding comparison network
Source: Nat Comput Sci. 2023 Oct 19;3(10):860–72. doi: 10.1038/s43588-023-00529-9 (PMC10766524; doi:10.1038/s43588-023-00529-9)
Supplement: Supplementary file 10 — Statistical source data. [file 43588_2023_529_MOESM10_ESM.zip › source_data_figure4/explanatory_document.txt]

Figure 4 is the visualization results of our node-level interpretability analysis.
The numbers presented in Figure 4 are the attention scores extracted directly
from the last layer of the DAEE block of PBCNet. 

For each csv file, the first column represents the ligand atoms, the second 
column represents the atoms connected to the ligand atom, and the third 
column represents the attention scores between the atoms in the first and
second coloums.
