# Supplementary material for: Computing the relative binding affinity of ligands based on a pairwise binding comparison network
Source: Nat Comput Sci. 2023 Oct 19;3(10):860–72. doi: 10.1038/s43588-023-00529-9 (PMC10766524; doi:10.1038/s43588-023-00529-9)
Supplement: Supplementary file 10 — Statistical source data. [file 43588_2023_529_MOESM10_ESM.zip › source_data_figure4/figure4a.csv]

ligand atoms	connected atoms	atttention scores
N 10	C 7	0.2415
N 10	N:GLY216	0.1149
N 10	C:GLY216	0.0856
N 10	O:GLY216	0.2349
N 10	N:GLU217	0.116
N 10	CA:GLU217	0.09
N 10	N:GLY219	0.1172
N 8	C 4	0.1071
N 8	C 12	0.1059
N 8	CD2:HIS57	0.0493
N 8	CE1:HIS57	0.0565
N 8	NE2:HIS57	0.0472
N 8	CB:SER195	0.0616
N 8	OG:SER195	0.0372
N 8	C:SER214	0.0714
N 8	O:SER214	0.0764
N 8	N:TRP215	0.079
N 8	CA:TRP215	0.057
N 8	C:TRP215	0.0435
N 8	CB:TRP215	0.0497
N 8	N:GLY216	0.0839
N 8	Virtual Aromatic Center	0.0743
O 3	C 2	0.1101
O 3	O:SER214	0.066
O 3	N:TRP215	0.052
O 3	CA:TRP215	0.0745
O 3	C:TRP215	0.0661
O 3	O:TRP215	0.0658
O 3	CB:TRP215	0.0353
O 3	CG:TRP215	0.0553
O 3	CD2:TRP215	0.0536
O 3	CE3:TRP215	0.0428
O 3	N:GLY216	0.1924
O 3	CA:GLY216	0.0482
O 3	C:GLY216	0.0589
O 3	O:GLY216	0.0328
O 3	N:GLU217	0.0462
