# Supplementary material for: Computing the relative binding affinity of ligands based on a pairwise binding comparison network
Source: Nat Comput Sci. 2023 Oct 19;3(10):860–72. doi: 10.1038/s43588-023-00529-9 (PMC10766524; doi:10.1038/s43588-023-00529-9)
Supplement: Supplementary file 10 — Statistical source data. [file 43588_2023_529_MOESM10_ESM.zip › source_data_figure4/figure4b.csv]

ligand atoms	connected atoms	atttention scores
N 12	C11	0.1209
N 12	CG2:VAL40	0.0635
N 12	CA:ALA53	0.0555
N 12	O:ALA53	0.0683
N 12	CB:ALA53	0.0242
N 12	CG1:ILE86	0.0564
N 12	CD1:ILE86	0.0673
N 12	C:MET108	0.0667
N 12	CB:MET108	0.0479
N 12	CG:MET108	0.0114
N 12	SD:MET108	0.0312
N 12	CE:MET108	0.0541
N 12	N:GLU109	0.0603
N 12	C:GLU109	0.0406
N 12	O:GLU109	0.1084
N 12	CG:LEU168	0.0633
N 12	CD1:LEU168	0.0601
O 18	C 17	0.0794
O 18	O:GLU109	0.0316
O 18	N:LEU110	0.0409
O 18	CA:LEU110	0.043
O 18	C:LEU110	0.0714
O 18	O:LEU110	0.0422
O 18	CB:LEU110	0.0289
O 18	CG:LEU110	0.0358
O 18	CD2:LEU110	0.0316
O 18	N:MET111	0.2104
O 18	CA:MET111	0.0435
O 18	C:MET111	0.0305
O 18	O:MET111	0.0286
O 18	CB:MET111	0.0549
O 18	CG:MET111	0.0425
O 18	N:ASP112	0.0365
O 18	O:ALA113	0.0486
O 18	CB:VAL158	0.0349
O 18	CG1:VAL158	0.0364
O 18	CG2:VAL158	0.0284
C 5	C 4	0.1868
C 5	C 6	0.1931
C 5	CG1:ILE32	0.0971
C 5	CD1:ILE32	0.096
C 5	CA:GLY33	0.1061
C 5	CG1:VAL40	0.1171
C 5	O:SER155	0.0871
C 5	CD2:LEU168	0.1167
