# Supplementary material for: Computing the relative binding affinity of ligands based on a pairwise binding comparison network
Source: Nat Comput Sci. 2023 Oct 19;3(10):860–72. doi: 10.1038/s43588-023-00529-9 (PMC10766524; doi:10.1038/s43588-023-00529-9)
Supplement: Supplementary file 11 — Statistical source data. [file 43588_2023_529_MOESM11_ESM.zip]

Archive with 3 entries (2 files):
- source_data_figure5/explanatory_document.txt
- source_data_figure5/source_data_figure5b.xlsx
- source_data_figure5/
