# Supplementary material for: Computing the relative binding affinity of ligands based on a pairwise binding comparison network
Source: Nat Comput Sci. 2023 Oct 19;3(10):860–72. doi: 10.1038/s43588-023-00529-9 (PMC10766524; doi:10.1038/s43588-023-00529-9)
Supplement: Supplementary file 11 — Statistical source data. [file 43588_2023_529_MOESM11_ESM.zip › source_data_figure5/explanatory_document.txt]

Figure 5a is not a statistical graph and without source data.

Figure 5b is the visualization results of our substructure-level interpretability 
analysis. Each numbers presented in Figure 5b is a measure of the importance 
of corresponding substructure.

The first column of the csv file represents the names of the compounds, the second 
column represents the predicted values of pIC50 with compound 1a as the reference
molecule, the third column represents the contribution value of each substructure 
( refer to Eq. 4 in the main text), and the last column represents the normalized 
contribution values of the substructures (refer to Eq. 5 in the main text).
