# Supplementary material for: Computing the relative binding affinity of ligands based on a pairwise binding comparison network
Source: Nat Comput Sci. 2023 Oct 19;3(10):860–72. doi: 10.1038/s43588-023-00529-9 (PMC10766524; doi:10.1038/s43588-023-00529-9)
Supplement: Supplementary file 11 — Statistical source data. [file 43588_2023_529_MOESM11_ESM.zip › source_data_figure5/source_data_figure5b.xlsx]

## Sheet: Sheet1
ligand name	Predicted pIC50	Attribution	Attribution_N
1a	-	-	-
6a	5.64	-	-
sub0	5.2	0.44	0.133
sub1	4.9	0.74	0.223
sub2	5.42	0.22	0.066
sub3	5.27	0.37	0.111
sub4	4.09	1.55	0.467
